# Supplementary material for: Targeted modulation of protein liquid–liquid phase separation by evolution of amino-acid sequence
Source: PLoS Comput Biol. 2021 Aug 24;17(8):e1009328. doi: 10.1371/journal.pcbi.1009328 (PMC8415608; doi:10.1371/journal.pcbi.1009328)
Supplement: S1 Data — The supporting data archive contains the raw data used in the figures; a series of Lammps scripts that can be used to generate the simulation data; analysis scripts used to post-process the data; and a full listing of all sequences across all genetic-algorithm runs reported alongside their phase-diagram widths. (ZIP) [file pcbi.1009328.s009.zip]

Archive with 120 entries (101 files):
- analysis_scripts/
- analysis_scripts/phase_diagram/
- analysis_scripts/phase_diagram/phase_diagram_example.dat
- analysis_scripts/phase_diagram/phaseDiagram.py
- analysis_scripts/phase_diagram/example_output.txt
- analysis_scripts/phase_diagram/phase_diagram_example_fitted.dat
- analysis_scripts/density_fit/
- analysis_scripts/density_fit/example_output.txt
- analysis_scripts/density_fit/densities_chunked_example.dat
- analysis_scripts/density_fit/density_analysis.py
- lammps_input/
- lammps_input/set_pair_param_catpi.txt
- lammps_input/hnRNPA1.dat
- lammps_input/LAF1.dat
- lammps_input/set_pair_param.txt
- lammps_input/run.txt
- lammps_input/FUS.dat
- raw-figure-data/
- raw-figure-data/Fig-S5/
- raw-figure-data/Fig-S5/shuffle-size1.dat
- raw-figure-data/Fig-S5/shuffle-hydrophobic3.dat
- raw-figure-data/Fig-S5/shuffle-size3.dat
- raw-figure-data/Fig-S5/shuffle-size2.dat
- raw-figure-data/Fig-S5/shuffle-size10.dat
- raw-figure-data/Fig-S5/shuffle-hydrophobic5.dat
- raw-figure-data/Fig-S5/shuffle-hydrophobic4.dat
- raw-figure-data/Fig-S5/shuffle-hydrophobic2.dat
- raw-figure-data/Fig-S5/shuffle-size15.dat
- raw-figure-data/Fig-S5/shuffle-size4.dat
- raw-figure-data/Fig-S5/shuffle-size5.dat
- raw-figure-data/Fig-7/
- raw-figure-data/Fig-7/HPS-mod-7f7y-pd.dat
- raw-figure-data/Fig-7/HPS-mod-9f3y-pd.dat
- raw-figure-data/Fig-7/CATPI-mod-7r-pd.dat
- raw-figure-data/Fig-7/HPS-hnRNPA1-WT-pd.dat
- raw-figure-data/Fig-7/HPS-mod-3r3k-pd.dat
- raw-figure-data/Fig-7/CATPI-mod-6r6k-pd.dat
- raw-figure-data/Fig-7/CATPI-mod-4f2y-pd.dat
- raw-figure-data/Fig-7/criticalPts.dat
- raw-figure-data/Fig-7/CATPI-mod-3r3k-pd.dat
- raw-figure-data/Fig-7/HPS-mod-4f2y-pd.dat
- raw-figure-data/Fig-7/CATPI-mod-9f3y-pd.dat
- raw-figure-data/Fig-7/HPS-mod-7r-pd.dat
- raw-figure-data/Fig-7/HPS-mod-12f12y-pd.dat
- raw-figure-data/Fig-7/HPS-mod-7k12d-pd.dat
- raw-figure-data/Fig-7/HPS-mod-maxGA.dat
- raw-figure-data/Fig-7/CATPI-mod-7f7y-pd.dat
- raw-figure-data/Fig-7/CATPI-mod-12f12y-pd.dat
- raw-figure-data/Fig-7/HPS-mod-7r12d-pd.dat
- raw-figure-data/Fig-7/CATPI-mod-7k12d-pd.dat
- raw-figure-data/Fig-7/HPS-mod-6r6k-pd.dat
- raw-figure-data/Fig-7/CATPI-hnRNPA1-WT-pd.dat
- raw-figure-data/Fig-7/CATPI-mod-7r12d-pd.dat
- raw-figure-data/Fig-7/CATPI-mod-maxGA.dat
- raw-figure-data/Fig-1/
- raw-figure-data/Fig-1/fusMax-phasediag-evolved.dat
- raw-figure-data/Fig-1/fusMax-fitness.dat
- raw-figure-data/Fig-1/fusMax-phasediag-WT.dat
- raw-figure-data/Fig-S3/
- raw-figure-data/Fig-S3/fusDummy-fitness.dat
- raw-figure-data/Fig-2/
- raw-figure-data/Fig-2/fus-evolved-sigmas-per-residue.dat
- raw-figure-data/Fig-2/fus-evolved-sigmas.dat
- raw-figure-data/Fig-2/rdf.dat
- raw-figure-data/Fig-2/fus-evolved-hydrophobicity-per-residue.dat
- raw-figure-data/Fig-2/fus-aminoacid-propensity.dat
- raw-figure-data/Fig-S2/
- raw-figure-data/Fig-S2/polyF-phasediag-vapour.dat
- raw-figure-data/Fig-S2/polyF-phasediag-liquid.dat
- raw-figure-data/Fig-S6/
- raw-figure-data/Fig-S6/hnRNPA1-fitness_catpi.dat
- raw-figure-data/Fig-S6/fus-fitness_catpi.dat
- raw-figure-data/Fig-5/
- raw-figure-data/Fig-5/LAF1-aminoacid-propensity.dat
- raw-figure-data/Fig-5/LAF1-evolved-sigmas-per-residue.dat
- raw-figure-data/Fig-5/LAF1-phasediag-WT.dat
- raw-figure-data/Fig-5/LAF1-GA-ordParams.dat
- raw-figure-data/Fig-5/LAF1-fitness.dat
- raw-figure-data/Fig-5/LAF1-evolved-HP-and-charge.dat
- raw-figure-data/Fig-5/LAF1-evolved-sigmas.dat
- raw-figure-data/Fig-5/LAF1-phasediag-evolved.dat
- raw-figure-data/Fig-S4/
- raw-figure-data/Fig-S4/Smin-phasediag-evolved.dat
- raw-figure-data/Fig-S4/Smin-fitness.dat
- raw-figure-data/Fig-S4/Smin-phasediag-WT.dat
- raw-figure-data/Fig-6/
- raw-figure-data/Fig-6/fus-aminoacid-propensity-RNA.dat
- raw-figure-data/Fig-6/charge_hnRNPA1_catpi.dat
- raw-figure-data/Fig-6/charge_FUS_RNA_catpi.dat
- raw-figure-data/Fig-6/charge_FUS_catpi.dat
- raw-figure-data/Fig-6/charge_hnRNPA1_RNA_catpi.dat
- raw-figure-data/Fig-6/hnRNPA1-aminoacid-propensity-RNA.dat
- raw-figure-data/README.txt
- raw-figure-data/Fig-S7/
- raw-figure-data/Fig-S7/diffCoeff-hnRNPA1-WT.dat
- raw-figure-data/Fig-S7/diffCoeff-hnRNPA1-maximised.dat
- raw-figure-data/Fig-3/
- raw-figure-data/Fig-3/fus-Gscan.dat
- raw-figure-data/Fig-3/shuffling-final-fitness.dat
- raw-figure-data/Fig-3/shuffling-final-fitness-hydrophobic.dat
- raw-figure-data/Fig-4/
- raw-figure-data/Fig-4/hnRNPA1-evolved-sigmas.dat
- raw-figure-data/Fig-4/hnRNPA1-phasediag-WT.dat
- raw-figure-data/Fig-4/hnRNPA1-aminoacid-propensity.dat
- raw-figure-data/Fig-4/hnRNPA1-fitness.dat
- raw-figure-data/Fig-4/hnRNPA1-evolved-HP-and-charge.dat
- raw-figure-data/Fig-4/hnRNPA1-phasediag-evolved.dat
- raw-figure-data/Fig-4/hnRNPA1-evolved-sigmas-per-residue.dat
- raw-figure-data/Fig-4/hnRNPA1-GA-ordParams.dat
- sequences_ga_runs/
- sequences_ga_runs/FUS_dummy.dat
- sequences_ga_runs/FUS_catpi.dat
- sequences_ga_runs/FUS_RNA.dat
- sequences_ga_runs/LAF1.dat
- sequences_ga_runs/scale_fitness.py
- sequences_ga_runs/hnRNPA1_RNA.dat
- sequences_ga_runs/FUS_min.dat
- sequences_ga_runs/hnRNPA1_3rep.dat
- sequences_ga_runs/FUS_3rep.dat
- README.txt
