# Supplementary material for: Targeted modulation of protein liquid–liquid phase separation by evolution of amino-acid sequence
Source: PLoS Comput Biol. 2021 Aug 24;17(8):e1009328. doi: 10.1371/journal.pcbi.1009328 (PMC8415608; doi:10.1371/journal.pcbi.1009328)
Supplement: S1 Data — The supporting data archive contains the raw data used in the figures; a series of Lammps scripts that can be used to generate the simulation data; analysis scripts used to post-process the data; and a full listing of all sequences across all genetic-algorithm runs reported alongside their phase-diagram widths. (ZIP) [file pcbi.1009328.s009.zip › analysis_scripts/phase_diagram/phase_diagram_example.dat]

Temperature dens lowdens
180 0.7496522083333332 0.0015608725880934065
185 0.7323937261904762 0.002012214354733124
190 0.7157031033333332 0.0021958800885763124
195 0.689805028968254 0.004214003442017704
200 0.6699711555555555 0.004348483043011241
205 0.6418688081560284 0.005178555233376233
210 0.612900542906746 0.00606636014722458
215 0.5896573035460992 0.006835791700592208
220 0.556282792 0.009731657114787792
225 0.5274414007054674 0.010539771437374987
230 0.48673793654000325 0.011558556313095547
235 0.43828488736122634 0.01448811808577047
240 0.3971475481312805 0.013115219500039216
245 0.36401005848989726 0.06015190805222734
250 0.32653972381407814 0.12446659242269986
255 0.31155269636416727 0.18356689886963282
260 0.28751731572916667 0.21219305387539544
265 0.2804792172405907 0.2199669249322565
270 0.2814145796854126 0.21997004736616327
275 0.2806282220818001 0.2227220063532248
280 0.2760138235964913 0.2237589342143821
285 0.2762054999350253 0.22202325756549005
290 0.2764444090681249 0.21741035845864665
295 0.2671517824182167 0.23350084357828677
300 0.26868945528664107 0.23743777045340203
305 0.2653176244715448 0.23159039273783127
310 0.2684291153888217 0.23283599717545614
315 0.26460951793080106 0.23358642551904615
