# Supplementary material for: Targeted modulation of protein liquid–liquid phase separation by evolution of amino-acid sequence
Source: PLoS Comput Biol. 2021 Aug 24;17(8):e1009328. doi: 10.1371/journal.pcbi.1009328 (PMC8415608; doi:10.1371/journal.pcbi.1009328)
Supplement: S1 Data — The supporting data archive contains the raw data used in the figures; a series of Lammps scripts that can be used to generate the simulation data; analysis scripts used to post-process the data; and a full listing of all sequences across all genetic-algorithm runs reported alongside their phase-diagram widths. (ZIP) [file pcbi.1009328.s009.zip › analysis_scripts/phase_diagram/phaseDiagram.py]

from os.path import exists

from scipy.optimize import curve_fit
import csv
import numpy as np
from numpy import power, zeros, float_power

# Empirical constants to be used for the fitting procedure
FITTING_DEPTH = 5   # Minimum number of datapoints to fit to, for a meaningful result.
CUTOFF = 0.06       # Cutoff for the gradient of vapour density over temperature, can be empirically set to constant because phase-diagrams are tilted.

# Helper functions to fit density to for Tc prediction
def predict_dens_difference(T, d, Tc):
    """ Returns the modelled difference in density between the high- and low density phases. """
    return d*(1-T/Tc)

def predict_dens_average(dT, s2, p_c):
    """ Returns the modelled density midpoint at a given temperature. """
    return p_c + s2*dT

def read_phasediagram_file(filename: str) -> np.ndarray:
    """ Reads in the datapoints stored in a file (discarding the first line), and transforms them into a 2d-array. """
    data = []
    with open(filename,'r') as f:
        file_contents=csv.reader(f, delimiter=' ')
        counter=0
        for row in file_contents:
            if counter >0:
                data.append(row)
            counter +=1
    return np.array(data, dtype=float)

def fit_phase_diagram (phasediagram: np.ndarray, fileout: str):
    """ This fits the raw phase diagram data to the model as described in the paper.
    
    Parameters
    ----------
    
    phasediagram: np.ndarray
        Raw data as Nx3 array (1st column: temperature, 2nd column: high density, 3rd column: low density)
    fileout: str
        File to write the fitted phase diagram to.
        
    Returns
    -------
    
    float
        Critical temperature
    
    """
    
    temperatures = phasediagram[:,0]
    dens = phasediagram[:,1:]
    
    # Identify phase data points to use for fitting which clearly lie below the critical temperature,
    # for which we use an empirical cutoff for the gradient of the low-density phase over temperature.
    min_boundary = 0
    for i in range(1,dens.shape[0]):
        if (dens[i,1]- dens[i-1,1])>CUTOFF:
            min_boundary= i
    min_boundary -= 1
    print(f"Taking into account samples below {temperatures[min_boundary]} K ...")

    # Fit data to model from paper

    predicted_phase_diagram = zeros((dens.shape[0],2))
    
    assert min_boundary > FITTING_DEPTH, f"Can't fit as there are no {FITTING_DEPTH} data points to construct fit from ..."

    dens_below_min = zeros((min_boundary,2))
    for i in range(min_boundary):
        dens_below_min[i,0], dens_below_min[i,1] = dens[min_boundary-min_boundary+i,0],dens[min_boundary-min_boundary+i,1] 
    popt, pcov = curve_fit(predict_dens_difference, temperatures[min_boundary-min_boundary:min_boundary], [power(dens_below_min[i,0]-dens_below_min[i,1],3.06) for i in range(min_boundary)])
    dopt = popt[0]
    T_c = popt[1]

    popt2, pcov2 = curve_fit(predict_dens_average, [T_c - temperatures[i] for i in range(min_boundary-min_boundary,min_boundary)], [(dens_below_min[i,0]+dens_below_min[i,1])/2 for i in range(min_boundary)])
    s2 = popt2[0]
    p_c = popt2[1]
    
    print(f"Fitting results: Tc = {T_c} d = {dopt} pc = {p_c} s2 = {s2}.")

    # Now calculate fitted phase diagram

    temperatures_predicted = []
    pred_right = []
    pred_left = []
    for i in range(dens.shape[0]):
        if temperatures[i] > T_c:
            predicted_phase_diagram[i,0], predicted_phase_diagram[i,1] = p_c, p_c
            temperatures_predicted.append(T_c)
            pred_right.append(predicted_phase_diagram[i,0])
            pred_left.append(predicted_phase_diagram[i,1])
            break
        else:
            predicted_phase_diagram[i,0] = 0.5*(float_power(predict_dens_difference(temperatures[i], dopt,T_c),float(1/3.06)) + 2* predict_dens_average((T_c - temperatures[i]),s2,p_c))
            predicted_phase_diagram[i,1] = 0.5*(- float_power(predict_dens_difference(temperatures[i], dopt,T_c),float(1/3.06)) + 2* predict_dens_average((T_c - temperatures[i]),s2,p_c))
            pred_right.append(predicted_phase_diagram[i,0])
            pred_left.append(predicted_phase_diagram[i,1])
            temperatures_predicted.append(temperatures[i])

    # Output phase diagram information to file
    with open(fileout,'w') as f:
        f.write("Temperature highdens_sim lowdens_sim highdens_pred lowdens_pred\n")
        for i in range(dens.shape[0]):
            f.write(f"{temperatures[i]} {dens[i,0]} {dens[i,1]} {predicted_phase_diagram[i,1]} {predicted_phase_diagram[i,0]}\n")
    print("Fitted data written to file.")
    
    # Return the critical point
    return T_c


if __name__ == "__main__":
    phase_diagram = read_phasediagram_file("phase_diagram_example.dat")
    fit_phase_diagram(phase_diagram, "phase_diagram_example_fitted.dat")
