# Supplementary material for: Targeted modulation of protein liquid–liquid phase separation by evolution of amino-acid sequence
Source: PLoS Comput Biol. 2021 Aug 24;17(8):e1009328. doi: 10.1371/journal.pcbi.1009328 (PMC8415608; doi:10.1371/journal.pcbi.1009328)
Supplement: S1 Data — The supporting data archive contains the raw data used in the figures; a series of Lammps scripts that can be used to generate the simulation data; analysis scripts used to post-process the data; and a full listing of all sequences across all genetic-algorithm runs reported alongside their phase-diagram widths. (ZIP) [file pcbi.1009328.s009.zip › analysis_scripts/phase_diagram/phase_diagram_example_fitted.dat]

Temperature highdens_sim lowdens_sim highdens_pred lowdens_pred
180.0 0.7496522083333332 0.0015608725880934065 0.013937454541205041 0.7607933994200728
185.0 0.7323937261904762 0.002012214354733124 0.00939352299399937 0.7374936235682126
190.0 0.7157031033333332 0.0021958800885763124 0.0053755269576067355 0.7136679122055392
195.0 0.689805028968254 0.004214003442017704 0.0019635113236483592 0.6892362204404314
200.0 0.6699711555555555 0.004348483043011241 -0.0007410444265543714 0.6640970687915682
205.0 0.6418688081560284 0.005178555233376233 -0.0026064492902581615 0.6381187662562058
210.0 0.612900542906746 0.00606636014722458 -0.003456868920801437 0.6111254784876831
215.0 0.5896573035460992 0.006835791700592208 -0.003049025690735896 0.5828739278585515
220.0 0.556282792 0.009731657114787792 -0.0010305706254343794 0.553011765394184
225.0 0.5274414007054674 0.010539771437374987 0.003141010442831993 0.5209964769268515
230.0 0.48673793654000325 0.011558556313095547 0.01037633410545652 0.4859174458651609
235.0 0.43828488736122634 0.01448811808577047 0.022419848463569286 0.4460302241079821
240.0 0.3971475481312805 0.013115219500039216 0.043492835316673945 0.3971135298558114
245.0 0.36401005848989726 0.06015190805222734 0.09221601094831947 0.3205466468250998
250.0 0.32653972381407814 0.12446659242269986 0.20143302044440475 0.20143302044440475
255.0 0.31155269636416727 0.18356689886963282 0.0 0.0
260.0 0.28751731572916667 0.21219305387539544 0.0 0.0
265.0 0.2804792172405907 0.2199669249322565 0.0 0.0
270.0 0.2814145796854126 0.21997004736616327 0.0 0.0
275.0 0.2806282220818001 0.2227220063532248 0.0 0.0
280.0 0.2760138235964913 0.2237589342143821 0.0 0.0
285.0 0.2762054999350253 0.22202325756549005 0.0 0.0
290.0 0.2764444090681249 0.21741035845864665 0.0 0.0
295.0 0.2671517824182167 0.23350084357828677 0.0 0.0
300.0 0.26868945528664107 0.23743777045340203 0.0 0.0
305.0 0.2653176244715448 0.23159039273783127 0.0 0.0
310.0 0.2684291153888217 0.23283599717545614 0.0 0.0
315.0 0.26460951793080106 0.23358642551904615 0.0 0.0
