# Supplementary material for: Targeted modulation of protein liquid–liquid phase separation by evolution of amino-acid sequence
Source: PLoS Comput Biol. 2021 Aug 24;17(8):e1009328. doi: 10.1371/journal.pcbi.1009328 (PMC8415608; doi:10.1371/journal.pcbi.1009328)
Supplement: S1 Data — The supporting data archive contains the raw data used in the figures; a series of Lammps scripts that can be used to generate the simulation data; analysis scripts used to post-process the data; and a full listing of all sequences across all genetic-algorithm runs reported alongside their phase-diagram widths. (ZIP) [file pcbi.1009328.s009.zip › analysis_scripts/density_fit/densities_chunked_example.dat]

# Chunk-averaged data for fix densityRegions and group file
# Timestep Number-of-chunks Total-count
# Chunk Coord1 Ncount density/mass
100000 25 10432
  1 0.02 1122.45 0.674991
  2 0.06 1118.19 0.671996
  3 0.1 1103.99 0.661851
  4 0.14 1104.8 0.664035
  5 0.18 1111.96 0.666388
  6 0.22 1043.1 0.622515
  7 0.26 691.013 0.414299
  8 0.3 247.95 0.149691
  9 0.34 38.6 0.0233534
  10 0.38 0.875 0.000536293
  11 0.42 0 0
  12 0.46 0 0
  13 0.5 0 0
  14 0.54 0 0
  15 0.58 0 0
  16 0.62 0 0
  17 0.66 0 0
  18 0.7 0 0
  19 0.74 0 0
  20 0.78 0.3 0.0001934
  21 0.82 15.5375 0.0095227
  22 0.86 168.25 0.100388
  23 0.9 619.875 0.372247
  24 0.94 957.725 0.575985
  25 0.98 1087.39 0.654665
200000 25 10432
  1 0.02 1161.79 0.696016
  2 0.06 1152.59 0.689959
  3 0.1 1097.61 0.66149
  4 0.14 1093.15 0.655741
  5 0.18 1125.29 0.673711
  6 0.22 1049.24 0.628874
  7 0.26 690.725 0.412869
  8 0.3 294.212 0.175923
  9 0.34 86.2 0.052558
  10 0.38 13.925 0.00889702
  11 0.42 1.45 0.000957283
  12 0.46 0 0
  13 0.5 0 0
  14 0.54 0 0
  15 0.58 0 0
  16 0.62 0 0
  17 0.66 0 0
  18 0.7 0 0
  19 0.74 0.025 1.43488e-05
  20 0.78 2.7 0.00175443
  21 0.82 31.075 0.0195063
  22 0.86 86.925 0.0525059
  23 0.9 436.962 0.261101
  24 0.94 965.612 0.580413
  25 0.98 1142.53 0.690366
300000 25 10432
  1 0.02 1133.49 0.682629
  2 0.06 1116.99 0.671408
  3 0.1 1122.19 0.6739
  4 0.14 1131.12 0.680023
  5 0.18 1123.66 0.672514
  6 0.22 965.575 0.57731
  7 0.26 569.638 0.342188
  8 0.3 233.912 0.141571
  9 0.34 64.875 0.0389508
  10 0.38 10.7 0.00630544
  11 0.42 0.3125 0.000179054
  12 0.46 0 0
  13 0.5 0 0
  14 0.54 0 0
  15 0.58 0 0
  16 0.62 0 0
  17 0.66 0 0
  18 0.7 0 0
  19 0.74 3.025 0.00194492
  20 0.78 14.7 0.00940484
  21 0.82 49.0625 0.0289822
  22 0.86 219.588 0.131092
  23 0.9 602.487 0.3606
  24 0.94 969.163 0.580503
  25 0.98 1101.51 0.663153
400000 25 10432
  1 0.02 1041.71 0.624635
  2 0.06 1054.39 0.635646
  3 0.1 1094.05 0.659858
  4 0.14 1122.85 0.675275
  5 0.18 1088.9 0.646762
  6 0.22 919.875 0.552292
  7 0.26 628.212 0.375941
  8 0.3 222.6 0.13481
  9 0.34 27.9375 0.0177673
  10 0.38 4.325 0.00288968
  11 0.42 0.4625 0.000292486
  12 0.46 0 0
  13 0.5 0 0
  14 0.54 0 0
  15 0.58 0 0
  16 0.62 0 0
  17 0.66 0 0
  18 0.7 0 0
  19 0.74 0.3125 0.00019898
  20 0.78 13.225 0.00790607
  21 0.82 79.05 0.0480266
  22 0.86 317.113 0.191146
  23 0.9 716.425 0.430097
  24 0.94 1046.4 0.626199
  25 0.98 1054.16 0.632915
500000 25 10432
  1 0.02 1135.47 0.682176
  2 0.06 1134.4 0.682543
  3 0.1 1114.01 0.670388
  4 0.14 1095.51 0.657737
  5 0.18 1009.76 0.604394
  6 0.22 806.163 0.481196
  7 0.26 457.587 0.274212
  8 0.3 156.025 0.0938995
  9 0.34 23.1 0.0143232
  10 0.38 4.65 0.00302676
  11 0.42 0.025 1.43488e-05
  12 0.46 0 0
  13 0.5 0 0
  14 0.54 0 0
  15 0.58 0 0
  16 0.62 0 0
  17 0.66 0 0
  18 0.7 0 0
  19 0.74 0 0
  20 0.78 6.4375 0.00385402
  21 0.82 80.3 0.0483715
  22 0.86 352.8 0.212974
  23 0.9 806.337 0.485377
  24 0.94 1083.76 0.651796
  25 0.98 1165.65 0.696374
600000 25 10432
  1 0.02 1096.81 0.655423
  2 0.06 1104.99 0.659764
  3 0.1 1115.91 0.674341
  4 0.14 1081.41 0.647505
  5 0.18 917.962 0.551676
  6 0.22 644.775 0.385902
  7 0.26 305.725 0.183194
  8 0.3 51.0875 0.0305905
  9 0.34 1.9125 0.00113162
  10 0.38 0 0
  11 0.42 0 0
  12 0.46 0 0
  13 0.5 0 0
  14 0.54 0 0
  15 0.58 0 0
  16 0.62 0 0
  17 0.66 0 0
  18 0.7 0.75 0.000508372
  19 0.74 1.8125 0.00116549
  20 0.78 13.0875 0.00813893
  21 0.82 181.2 0.109079
  22 0.86 670.825 0.400972
  23 0.9 1034.17 0.622842
  24 0.94 1081.06 0.652696
  25 0.98 1128.5 0.677727
700000 25 10432
  1 0.02 1088.84 0.650821
  2 0.06 1082.25 0.648784
  3 0.1 1066.94 0.640416
  4 0.14 1011.02 0.607789
  5 0.18 914.925 0.548658
  6 0.22 596.413 0.355325
  7 0.26 238.475 0.142909
  8 0.3 46.6 0.0292702
  9 0.34 8.75 0.00565211
  10 0.38 0.9875 0.00066025
  11 0.42 0 0
  12 0.46 0 0
  13 0.5 0 0
  14 0.54 0 0
  15 0.58 0 0
  16 0.62 0 0
  17 0.66 0 0
  18 0.7 0 0
  19 0.74 0.4875 0.000308546
  20 0.78 21.4625 0.0129027
  21 0.82 249.15 0.148511
  22 0.86 780.6 0.467552
  23 0.9 1073.8 0.649665
  24 0.94 1133.22 0.683474
  25 0.98 1118.08 0.669959
800000 25 10432
  1 0.02 1149.12 0.687478
  2 0.06 1142.28 0.680549
  3 0.1 1166.6 0.702477
  4 0.14 1125.22 0.673708
  5 0.18 990.05 0.591293
  6 0.22 616.9 0.37239
  7 0.26 153.162 0.0927527
  8 0.3 9.4375 0.00586346
  9 0.34 0.9875 0.000642629
  10 0.38 0 0
  11 0.42 0 0
  12 0.46 0 0
  13 0.5 0 0
  14 0.54 0 0
  15 0.58 0 0
  16 0.62 0 0
  17 0.66 0 0
  18 0.7 0.0875 6.01155e-05
  19 0.74 0.5875 0.000397926
  20 0.78 8.275 0.00523198
  21 0.82 154.088 0.0933728
  22 0.86 620.675 0.374096
  23 0.9 1008.44 0.604958
  24 0.94 1127.47 0.680142
  25 0.98 1158.61 0.697245
900000 25 10432
  1 0.02 1133.67 0.682492
  2 0.06 1098.31 0.660789
  3 0.1 1104.01 0.661762
  4 0.14 1031.19 0.614953
  5 0.18 802.538 0.479585
  6 0.22 470.288 0.282411
  7 0.26 153.338 0.092607
  8 0.3 28.625 0.0178991
  9 0.34 7.825 0.00494366
  10 0.38 0.45 0.000282642
  11 0.42 0 0
  12 0.46 0 0
  13 0.5 0 0
  14 0.54 0 0
  15 0.58 0 0
  16 0.62 0 0
  17 0.66 0 0
  18 0.7 0.9625 0.000630809
  19 0.74 9.9625 0.00618186
  20 0.78 70.9375 0.0429788
  21 0.82 341.062 0.206392
  22 0.86 829.188 0.500467
  23 0.9 1098.04 0.65923
  24 0.94 1100.67 0.660668
  25 0.98 1150.92 0.688385
1000000 25 10432
  1 0.02 1134.69 0.683236
  2 0.06 1112.38 0.66466
  3 0.1 1096.8 0.659375
  4 0.14 1083.55 0.650296
  5 0.18 915 0.547663
  6 0.22 564.263 0.338907
  7 0.26 185.125 0.112113
  8 0.3 21.975 0.0133628
  9 0.34 0.1 5.59716e-05
  10 0.38 0 0
  11 0.42 0 0
  12 0.46 0 0
  13 0.5 0 0
  14 0.54 0 0
  15 0.58 0 0
  16 0.62 0 0
  17 0.66 0 0
  18 0.7 0 0
  19 0.74 0.3875 0.000246579
  20 0.78 31.4625 0.0188974
  21 0.82 250.988 0.152003
  22 0.86 682.325 0.410075
  23 0.9 1040.94 0.623451
  24 0.94 1165.15 0.699156
  25 0.98 1146.88 0.689158
1100000 25 10432
  1 0.02 1141.53 0.685511
  2 0.06 1135.36 0.676829
  3 0.1 1067.26 0.643428
  4 0.14 1021.56 0.616336
  5 0.18 940.65 0.563808
  6 0.22 649.138 0.390058
  7 0.26 258 0.152887
  8 0.3 66.85 0.0393838
  9 0.34 10.8625 0.00665516
  10 0.38 1.0875 0.000709562
  11 0.42 0.075 4.94741e-05
  12 0.46 0 0
  13 0.5 0 0
  14 0.54 0 0
  15 0.58 0 0
  16 0.62 0 0
  17 0.66 0 0
  18 0.7 1.4125 0.000901442
  19 0.74 6.7875 0.00425973
  20 0.78 27.1125 0.0166437
  21 0.82 162.762 0.0984075
  22 0.86 589.487 0.35479
  23 0.9 1036.56 0.623416
  24 0.94 1167.76 0.696069
  25 0.98 1147.74 0.692512
1200000 25 10432
  1 0.02 1093.36 0.656874
  2 0.06 1003.24 0.600198
  3 0.1 997.2 0.60109
  4 0.14 1092.8 0.656592
  5 0.18 1037.83 0.621751
  6 0.22 784.612 0.467921
  7 0.26 304.113 0.181783
  8 0.3 58.425 0.0358787
  9 0.34 16.85 0.0107858
  10 0.38 2.3875 0.00155525
  11 0.42 0.3125 0.000215388
  12 0.46 0 0
  13 0.5 0 0
  14 0.54 0 0
  15 0.58 0 0
  16 0.62 0 0
  17 0.66 0 0
  18 0.7 0.0125 6.21082e-06
  19 0.74 1.1875 0.000783239
  20 0.78 17.6625 0.0108844
  21 0.82 176.488 0.108015
  22 0.86 568.675 0.342435
  23 0.9 991.05 0.594677
  24 0.94 1156.71 0.690858
  25 0.98 1129.09 0.680353
1300000 25 10432
  1 0.02 1142.39 0.685481
  2 0.06 1162.51 0.694374
  3 0.1 1174.42 0.707679
  4 0.14 1097.31 0.660463
  5 0.18 1012.26 0.603773
  6 0.22 757.312 0.451507
  7 0.26 346.012 0.208526
  8 0.3 82.5125 0.0505788
  9 0.34 19.5875 0.0120923
  10 0.38 0.3625 0.000230952
  11 0.42 0 0
  12 0.46 0 0
  13 0.5 0 0
  14 0.54 0 0
  15 0.58 0 0
  16 0.62 0 0
  17 0.66 0 0
  18 0.7 0 0
  19 0.74 2.2875 0.00144311
  20 0.78 12.3875 0.0075443
  21 0.82 74.675 0.0449844
  22 0.86 404.7 0.243787
  23 0.9 885.112 0.530872
  24 0.94 1103.21 0.660518
  25 0.98 1154.94 0.698803
1400000 25 10432
  1 0.02 1100.91 0.660883
  2 0.06 1089.66 0.651276
  3 0.1 1109.01 0.664707
  4 0.14 1126.39 0.676217
  5 0.18 1031.56 0.62054
  6 0.22 827.075 0.497879
  7 0.26 417.075 0.247254
  8 0.3 105.138 0.0621718
  9 0.34 15.35 0.00980796
  10 0.38 1.35 0.000879469
  11 0.42 0.0875 6.1114e-05
  12 0.46 0 0
  13 0.5 0 0
  14 0.54 0 0
  15 0.58 0 0
  16 0.62 0 0
  17 0.66 0 0
  18 0.7 0 0
  19 0.74 0 0
  20 0.78 3.625 0.00230128
  21 0.82 68.0625 0.0412556
  22 0.86 394.325 0.235996
  23 0.9 878.05 0.526122
  24 0.94 1116.34 0.670521
  25 0.98 1147.99 0.694785
1500000 25 10432
  1 0.02 1135.71 0.68065
  2 0.06 1143.6 0.68665
  3 0.1 1112.34 0.666199
  4 0.14 1040.33 0.623769
  5 0.18 908.812 0.54625
  6 0.22 696.688 0.417723
  7 0.26 397.775 0.23732
  8 0.3 169.775 0.10144
  9 0.34 51.3 0.031028
  10 0.38 14.4 0.0088079
  11 0.42 8.1625 0.00499785
  12 0.46 1.025 0.000596984
  13 0.5 0 0
  14 0.54 0 0
  15 0.58 0 0
  16 0.62 0 0
  17 0.66 0 0
  18 0.7 0 0
  19 0.74 0 0
  20 0.78 1.6125 0.00103754
  21 0.82 71.825 0.0428594
  22 0.86 478.4 0.286865
  23 0.9 934.85 0.562375
  24 0.94 1116.7 0.67097
  25 0.98 1148.7 0.693117
1600000 25 10432
  1 0.02 1138.36 0.684255
  2 0.06 1147.66 0.688562
  3 0.1 1120.59 0.672791
  4 0.14 1076.59 0.646454
  5 0.18 999.562 0.60165
  6 0.22 781.65 0.466354
  7 0.26 373.9 0.221886
  8 0.3 77.625 0.0464344
  9 0.34 15.8 0.00991306
  10 0.38 0.4875 0.00030676
  11 0.42 0 0
  12 0.46 0 0
  13 0.5 0 0
  14 0.54 0 0
  15 0.58 0 0
  16 0.62 0 0
  17 0.66 0 0
  18 0.7 0 0
  19 0.74 0.4 0.000266146
  20 0.78 6.75 0.00437727
  21 0.82 79.3 0.048087
  22 0.86 443.863 0.266132
  23 0.9 905.675 0.543966
  24 0.94 1104.05 0.663615
  25 0.98 1159.74 0.697607
1700000 25 10432
  1 0.02 1124.6 0.675929
  2 0.06 1118.03 0.667438
  3 0.1 1118.44 0.670728
  4 0.14 1097.39 0.660388
  5 0.18 965.95 0.583965
  6 0.22 762.962 0.458803
  7 0.26 482.65 0.28568
  8 0.3 170.338 0.100452
  9 0.34 18.1625 0.0109801
  10 0.38 1.05 0.000699424
  11 0.42 0.0125 6.21082e-06
  12 0.46 0 0
  13 0.5 0 0
  14 0.54 0 0
  15 0.58 0 0
  16 0.62 0 0
  17 0.66 0 0
  18 0.7 0 0
  19 0.74 0 0
  20 0.78 1.825 0.00111215
  21 0.82 48.7125 0.0299491
  22 0.86 356.913 0.217133
  23 0.9 878.85 0.525214
  24 0.94 1122.92 0.671119
  25 0.98 1163.2 0.70306
1800000 25 10432
  1 0.02 1126.83 0.674375
  2 0.06 1118.74 0.670734
  3 0.1 1149.89 0.690427
  4 0.14 1118.92 0.672886
  5 0.18 1048.6 0.631256
  6 0.22 799.513 0.481159
  7 0.26 349.337 0.207653
  8 0.3 93.875 0.0564675
  9 0.34 16.1625 0.00985634
  10 0.38 1.4625 0.000869971
  11 0.42 0 0
  12 0.46 0 0
  13 0.5 0 0
  14 0.54 0 0
  15 0.58 0 0
  16 0.62 0 0
  17 0.66 0 0
  18 0.7 0 0
  19 0.74 2.0125 0.00132453
  20 0.78 15.2 0.00973216
  21 0.82 81.3125 0.050397
  22 0.86 399.775 0.239888
  23 0.9 854.9 0.510634
  24 0.94 1092.2 0.655048
  25 0.98 1163.28 0.699949
1900000 25 10432
  1 0.02 1077.15 0.646072
  2 0.06 1081.14 0.649478
  3 0.1 1135.62 0.684011
  4 0.14 1104.99 0.663378
  5 0.18 1006.88 0.602618
  6 0.22 726.55 0.435844
  7 0.26 287.113 0.174159
  8 0.3 97.45 0.0596403
  9 0.34 22.475 0.014094
  10 0.38 0.5375 0.000324032
  11 0.42 0 0
  12 0.46 0 0
  13 0.5 0 0
  14 0.54 0 0
  15 0.58 0 0
  16 0.62 0 0
  17 0.66 0 0
  18 0.7 0 0
  19 0.74 0.8875 0.000577142
  20 0.78 20.9875 0.0131194
  21 0.82 151.088 0.0913968
  22 0.86 593.462 0.351582
  23 0.9 952.8 0.569831
  24 0.94 1084.96 0.652626
  25 0.98 1087.91 0.653906
2000000 25 10432
  1 0.02 1090.8 0.654111
  2 0.06 1100.72 0.660051
  3 0.1 1083.53 0.649404
  4 0.14 1126.11 0.680667
  5 0.18 1011.02 0.608701
  6 0.22 796.138 0.475154
  7 0.26 359.05 0.214974
  8 0.3 66.275 0.0394337
  9 0.34 5.925 0.00345898
  10 0.38 0.275 0.000158206
  11 0.42 0 0
  12 0.46 0 0
  13 0.5 0 0
  14 0.54 0 0
  15 0.58 0 0
  16 0.62 0 0
  17 0.66 0 0
  18 0.7 0.2375 0.000152344
  19 0.74 1.6875 0.000996355
  20 0.78 13.475 0.00800903
  21 0.82 128.363 0.0767571
  22 0.86 548.163 0.328834
  23 0.9 915.1 0.549941
  24 0.94 1079.92 0.648815
  25 0.98 1105.2 0.663039
2100000 25 10432
  1 0.02 1088.05 0.648315
  2 0.06 1138.19 0.681866
  3 0.1 1130.21 0.678936
  4 0.14 1109.54 0.670288
  5 0.18 1059.22 0.637188
  6 0.22 841.45 0.502652
  7 0.26 374.05 0.222228
  8 0.3 72.025 0.0432528
  9 0.34 7.7125 0.00491414
  10 0.38 0.375 0.000242515
  11 0.42 0 0
  12 0.46 0 0
  13 0.5 0 0
  14 0.54 0 0
  15 0.58 0 0
  16 0.62 0 0
  17 0.66 0 0
  18 0.7 0 0
  19 0.74 1.55 0.00102532
  20 0.78 19.525 0.0124434
  21 0.82 85.2875 0.0512913
  22 0.86 425.55 0.254928
  23 0.9 868.975 0.520897
  24 0.94 1065.26 0.642775
  25 0.98 1145.03 0.689414
2200000 25 10432
  1 0.02 1097 0.658001
  2 0.06 1084.16 0.650556
  3 0.1 1093.14 0.657129
  4 0.14 1123.3 0.675848
  5 0.18 1017.96 0.60886
  6 0.22 592.075 0.352511
  7 0.26 205.05 0.123213
  8 0.3 46.1 0.0277649
  9 0.34 3.1 0.00182147
  10 0.38 0 0
  11 0.42 0 0
  12 0.46 0 0
  13 0.5 0 0
  14 0.54 0 0
  15 0.58 0 0
  16 0.62 0 0
  17 0.66 0 0
  18 0.7 0.225 0.000143214
  19 0.74 6.25 0.00383968
  20 0.78 48.1125 0.0294386
  21 0.82 200.938 0.119418
  22 0.86 666.862 0.398236
  23 0.9 1013.85 0.609204
  24 0.94 1104.84 0.66714
  25 0.98 1129.04 0.679533
2300000 25 10432
  1 0.02 1122.88 0.673105
  2 0.06 1069.8 0.645828
  3 0.1 1059.15 0.638705
  4 0.14 1114.85 0.666329
  5 0.18 1005.42 0.601975
  6 0.22 672.675 0.403228
  7 0.26 237.2 0.140891
  8 0.3 32.475 0.01951
  9 0.34 1.65 0.0010428
  10 0.38 0 0
  11 0.42 0 0
  12 0.46 0 0
  13 0.5 0 0
  14 0.54 0 0
  15 0.58 0 0
  16 0.62 0 0
  17 0.66 0 0
  18 0.7 0 0
  19 0.74 1.7875 0.00101285
  20 0.78 33.475 0.0203878
  21 0.82 264.475 0.159354
  22 0.86 648.138 0.388688
  23 0.9 947.4 0.567785
  24 0.94 1107.17 0.663857
  25 0.98 1113.45 0.670959
2400000 25 10432
  1 0.02 1125.28 0.674269
  2 0.06 1120.58 0.672312
  3 0.1 1117.78 0.668222
  4 0.14 1074.12 0.639962
  5 0.18 962.763 0.582073
  6 0.22 547.825 0.328277
  7 0.26 128.775 0.0770106
  8 0.3 16.9375 0.0102043
  9 0.34 0.8 0.000468289
  10 0.38 0 0
  11 0.42 0 0
  12 0.46 0 0
  13 0.5 0 0
  14 0.54 0 0
  15 0.58 0 0
  16 0.62 0 0
  17 0.66 0 0
  18 0.7 0.1375 9.91649e-05
  19 0.74 14.0375 0.00871575
  20 0.78 97.1625 0.0593814
  21 0.82 313.163 0.189609
  22 0.86 696.288 0.41834
  23 0.9 994.487 0.594338
  24 0.94 1081.2 0.65047
  25 0.98 1140.67 0.688905
2500000 25 10432
  1 0.02 1171.15 0.702419
  2 0.06 1146.97 0.688586
  3 0.1 1092.58 0.655814
  4 0.14 1071.17 0.640683
  5 0.18 908.2 0.54619
  6 0.22 526.413 0.314288
  7 0.26 152.887 0.0922047
  8 0.3 28.0875 0.0167769
  9 0.34 2.25 0.00125133
  10 0.38 0 0
  11 0.42 0 0
  12 0.46 0 0
  13 0.5 0 0
  14 0.54 0 0
  15 0.58 0 0
  16 0.62 0 0
  17 0.66 0 0
  18 0.7 0 0
  19 0.74 4.3875 0.002695
  20 0.78 56.2375 0.0341183
  21 0.82 294.225 0.176395
  22 0.86 727.688 0.437301
  23 0.9 990.188 0.594285
  24 0.94 1107.94 0.669156
  25 0.98 1151.62 0.690492
2600000 25 10432
  1 0.02 1128.94 0.683187
  2 0.06 1147.67 0.691363
  3 0.1 1116.53 0.667475
  4 0.14 1012.48 0.601716
  5 0.18 901.95 0.541055
  6 0.22 539.712 0.326191
  7 0.26 165.338 0.0987865
  8 0.3 20.45 0.012305
  9 0.34 5.95 0.00380971
  10 0.38 2 0.00132281
  11 0.42 0.575 0.000376373
  12 0.46 0.0375 2.59887e-05
  13 0.5 0 0
  14 0.54 0 0
  15 0.58 0 0
  16 0.62 0 0
  17 0.66 0.8375 0.000571119
  18 0.7 2.025 0.00130306
  19 0.74 11.8875 0.00732096
  20 0.78 64.9625 0.0384513
  21 0.82 275.6 0.163868
  22 0.86 739.562 0.442384
  23 0.9 1064.1 0.642679
  24 0.94 1093.55 0.656988
  25 0.98 1137.85 0.681479
2700000 25 10432
  1 0.02 1121.09 0.673485
  2 0.06 1085.1 0.657152
  3 0.1 1100.83 0.662609
  4 0.14 1061.81 0.633654
  5 0.18 933.7 0.556379
  6 0.22 548.35 0.328595
  7 0.26 146.5 0.0894475
  8 0.3 12.1625 0.00798639
  9 0.34 0.925 0.00060084
  10 0.38 0 0
  11 0.42 0 0
  12 0.46 0 0
  13 0.5 0 0
  14 0.54 0 0
  15 0.58 0 0
  16 0.62 0 0
  17 0.66 0.85 0.000548148
  18 0.7 7.7375 0.0048568
  19 0.74 33.5125 0.0201329
  20 0.78 104.075 0.0615537
  21 0.82 290.938 0.174884
  22 0.86 693.163 0.416662
  23 0.9 1025.51 0.614612
  24 0.94 1138.33 0.682236
  25 0.98 1127.42 0.677262
2800000 25 10432
  1 0.02 1110.24 0.669963
  2 0.06 1130.88 0.684669
  3 0.1 1120.16 0.672359
  4 0.14 1067.42 0.641183
  5 0.18 859.4 0.512654
  6 0.22 425.062 0.25136
  7 0.26 107.862 0.0649481
  8 0.3 25.125 0.0154525
  9 0.34 2.025 0.00115604
  10 0.38 0 0
  11 0.42 0 0
  12 0.46 0 0
  13 0.5 0 0
  14 0.54 0 0
  15 0.58 0 0
  16 0.62 0 0
  17 0.66 0 0
  18 0.7 0.0375 2.05596e-05
  19 0.74 5.0375 0.00320698
  20 0.78 89.525 0.0539221
  21 0.82 440.175 0.260704
  22 0.86 840.775 0.505843
  23 0.9 1039.61 0.627932
  24 0.94 1094.92 0.654767
  25 0.98 1073.74 0.642516
2900000 25 10432
  1 0.02 1149.85 0.692663
  2 0.06 1155.91 0.691929
  3 0.1 1130.72 0.678018
  4 0.14 1083.58 0.65107
  5 0.18 815.575 0.487187
  6 0.22 280.8 0.168657
  7 0.26 47.2125 0.0291811
  8 0.3 2.1 0.00135012
  9 0.34 0.075 4.65484e-05
  10 0.38 0 0
  11 0.42 0 0
  12 0.46 0 0
  13 0.5 0 0
  14 0.54 0 0
  15 0.58 0 0
  16 0.62 0 0
  17 0.66 0.55 0.000380435
  18 0.7 6.4625 0.00414984
  19 0.74 24.8625 0.0159797
  20 0.78 98.4875 0.0605229
  21 0.82 367.275 0.219175
  22 0.86 916.625 0.545547
  23 0.9 1096.31 0.655048
  24 0.94 1114.11 0.668841
  25 0.98 1141.49 0.692912
3000000 25 10432
  1 0.02 1090.72 0.659101
  2 0.06 1110.47 0.665553
  3 0.1 1140.92 0.681949
  4 0.14 1118.12 0.670875
  5 0.18 928.075 0.556446
  6 0.22 479.65 0.28787
  7 0.26 106.912 0.0646435
  8 0.3 10.9375 0.00697578
  9 0.34 0.0375 2.40616e-05
  10 0.38 0 0
  11 0.42 0 0
  12 0.46 0 0
  13 0.5 0 0
  14 0.54 0 0
  15 0.58 0 0
  16 0.62 0 0
  17 0.66 0 0
  18 0.7 0.8 0.000544439
  19 0.74 9.65 0.00619321
  20 0.78 76.25 0.0462634
  21 0.82 293.6 0.176098
  22 0.86 758.712 0.451391
  23 0.9 1069.84 0.638242
  24 0.94 1120.55 0.675401
  25 0.98 1116.74 0.675085
3100000 25 10432
  1 0.02 1119.24 0.676788
  2 0.06 1112.65 0.669105
  3 0.1 1124.17 0.675182
  4 0.14 1081.95 0.651607
  5 0.18 992.987 0.596964
  6 0.22 712.237 0.422914
  7 0.26 229.812 0.13516
  8 0.3 25.175 0.0152847
  9 0.34 1.2875 0.000812366
  10 0.38 0.025 1.8273e-05
  11 0.42 0 0
  12 0.46 0 0
  13 0.5 0 0
  14 0.54 0 0
  15 0.58 0 0
  16 0.62 0 0
  17 0.66 0 0
  18 0.7 1.2875 0.000856903
  19 0.74 12.675 0.00814957
  20 0.78 56.7625 0.0342673
  21 0.82 225.912 0.136895
  22 0.86 608.312 0.364034
  23 0.9 932.975 0.555241
  24 0.94 1065.79 0.636907
  25 0.98 1128.75 0.682472
3200000 25 10432
  1 0.02 1115 0.67556
  2 0.06 1119.91 0.676378
  3 0.1 1085.16 0.651649
  4 0.14 1060.15 0.63699
  5 0.18 1094.08 0.658709
  6 0.22 793.8 0.474297
  7 0.26 276.25 0.163204
  8 0.3 58.7875 0.0346663
  9 0.34 3.2625 0.00184576
  10 0.38 0 0
  11 0.42 0 0
  12 0.46 0 0
  13 0.5 0 0
  14 0.54 0 0
  15 0.58 0 0
  16 0.62 0 0
  17 0.66 0.1125 7.83885e-05
  18 0.7 1.425 0.000938712
  19 0.74 4.8125 0.00307497
  20 0.78 30.5875 0.0191684
  21 0.82 166.463 0.101271
  22 0.86 484.087 0.288123
  23 0.9 899.05 0.537099
  24 0.94 1117.44 0.666232
  25 0.98 1121.62 0.673371
3300000 25 10432
  1 0.02 1170.72 0.70723
  2 0.06 1148.41 0.692791
  3 0.1 1111.7 0.668207
  4 0.14 1112.47 0.669587
  5 0.18 1068.85 0.640233
  6 0.22 759.9 0.453794
  7 0.26 309.7 0.18686
  8 0.3 60.7875 0.0363307
  9 0.34 11.025 0.00644741
  10 0.38 2.05 0.00129875
  11 0.42 0.275 0.000180406
  12 0.46 0 0
  13 0.5 0 0
  14 0.54 0 0
  15 0.58 0 0
  16 0.62 0 0
  17 0.66 0 0
  18 0.7 0 0
  19 0.74 2.3625 0.00149559
  20 0.78 16.15 0.00985407
  21 0.82 134.15 0.0807262
  22 0.86 437.325 0.262071
  23 0.9 850.425 0.509267
  24 0.94 1097.47 0.655619
  25 0.98 1138.21 0.680664
3400000 25 10432
  1 0.02 1136.54 0.686529
  2 0.06 1127.3 0.68015
  3 0.1 1110.26 0.667812
  4 0.14 1149.94 0.694286
  5 0.18 1109.58 0.668341
  6 0.22 849.337 0.507053
  7 0.26 405.275 0.2409
  8 0.3 138.037 0.0815061
  9 0.34 29.05 0.0172712
  10 0.38 1.6625 0.00101111
  11 0.42 0 0
  12 0.46 0 0
  13 0.5 0 0
  14 0.54 0 0
  15 0.58 0 0
  16 0.62 0 0
  17 0.66 0 0
  18 0.7 0 0
  19 0.74 0.3 0.000190245
  20 0.78 8.2375 0.0051305
  21 0.82 83.2875 0.0499665
  22 0.86 358.675 0.214134
  23 0.9 749.95 0.448918
  24 0.94 1032.9 0.615599
  25 0.98 1141.67 0.683859
3500000 25 10432
  1 0.02 1106.85 0.662716
  2 0.06 1090.01 0.657063
  3 0.1 1084.61 0.656706
  4 0.14 1103.95 0.664046
  5 0.18 1120.78 0.675915
  6 0.22 995.938 0.596648
  7 0.26 644.35 0.383628
  8 0.3 232.075 0.137679
  9 0.34 35.05 0.0212869
  10 0.38 1.4875 0.0009457
  11 0.42 0.025 1.57089e-05
  12 0.46 0 0
  13 0.5 0 0
  14 0.54 0 0
  15 0.58 0 0
  16 0.62 0 0
  17 0.66 0 0
  18 0.7 0.225 0.000151924
  19 0.74 1.8125 0.00119453
  20 0.78 8.9 0.00560668
  21 0.82 44.825 0.0263316
  22 0.86 259.538 0.15428
  23 0.9 652.4 0.390776
  24 0.94 955.788 0.571385
  25 0.98 1093.39 0.656281
3600000 25 10432
  1 0.02 1114.65 0.666846
  2 0.06 1087.24 0.657383
  3 0.1 1080.46 0.653175
  4 0.14 1053.49 0.633842
  5 0.18 1057.88 0.632522
  6 0.22 892.55 0.535206
  7 0.26 456.988 0.274066
  8 0.3 136.363 0.0824349
  9 0.34 13.75 0.00845743
  10 0.38 0.5125 0.000344673
  11 0.42 0 0
  12 0.46 0 0
  13 0.5 0 0
  14 0.54 0 0
  15 0.58 0 0
  16 0.62 0 0
  17 0.66 0 0
  18 0.7 0 0
  19 0.74 0.1375 7.81117e-05
  20 0.78 5.675 0.00351828
  21 0.82 95.9 0.0570251
  22 0.86 412.3 0.245683
  23 0.9 819.775 0.495081
  24 0.94 1071.91 0.642875
  25 0.98 1132.42 0.67412
3700000 25 10432
  1 0.02 1086.45 0.651687
  2 0.06 1051.42 0.635156
  3 0.1 1051.54 0.635624
  4 0.14 1071.99 0.642314
  5 0.18 1064.97 0.63888
  6 0.22 875.438 0.526347
  7 0.26 373.1 0.223799
  8 0.3 70.15 0.0418872
  9 0.34 11.8125 0.00712126
  10 0.38 1.0875 0.000648428
  11 0.42 0 0
  12 0.46 0 0
  13 0.5 0 0
  14 0.54 0 0
  15 0.58 0 0
  16 0.62 0 0
  17 0.66 0 0
  18 0.7 0 0
  19 0.74 1.725 0.000924516
  20 0.78 17.475 0.0103601
  21 0.82 138.85 0.0827916
  22 0.86 541.188 0.325901
  23 0.9 882.337 0.530196
  24 0.94 1073.75 0.641697
  25 0.98 1118.71 0.667324
3800000 25 10432
  1 0.02 1113.22 0.669001
  2 0.06 1096.29 0.657023
  3 0.1 1073.51 0.647801
  4 0.14 1119.64 0.675825
  5 0.18 1096.78 0.658241
  6 0.22 756.362 0.451804
  7 0.26 226.738 0.13475
  8 0.3 16.7375 0.0103532
  9 0.34 0.5125 0.000342744
  10 0.38 0 0
  11 0.42 0 0
  12 0.46 0 0
  13 0.5 0 0
  14 0.54 0 0
  15 0.58 0 0
  16 0.62 0 0
  17 0.66 0 0
  18 0.7 0.7875 0.000516655
  19 0.74 9.9125 0.00624159
  20 0.78 35.7375 0.0224211
  21 0.82 158.025 0.0946906
  22 0.86 536 0.320911
  23 0.9 930.862 0.557498
  24 0.94 1127.99 0.678336
  25 0.98 1132.9 0.6769
3900000 25 10432
  1 0.02 1067.46 0.647614
  2 0.06 1089.51 0.655991
  3 0.1 1105.84 0.662709
  4 0.14 1063.11 0.635217
  5 0.18 981.175 0.585315
  6 0.22 688.237 0.414688
  7 0.26 295.875 0.180096
  8 0.3 65.625 0.0398465
  9 0.34 10.8 0.00647887
  10 0.38 1.2625 0.00070229
  11 0.42 0 0
  12 0.46 0 0
  13 0.5 0 0
  14 0.54 0 0
  15 0.58 0 0
  16 0.62 0 0
  17 0.66 0 0
  18 0.7 0 0
  19 0.74 0.175 0.000111941
  20 0.78 14.25 0.00839801
  21 0.82 198.312 0.118508
  22 0.86 663.8 0.394393
  23 0.9 984.862 0.59279
  24 0.94 1099.28 0.661646
  25 0.98 1102.42 0.658151
4000000 25 10432
  1 0.02 1118.53 0.667159
  2 0.06 1110.53 0.663412
  3 0.1 1091.78 0.658078
  4 0.14 1089.76 0.657198
  5 0.18 987.2 0.591449
  6 0.22 691.288 0.414122
  7 0.26 253.3 0.152052
  8 0.3 26.3625 0.0162738
  9 0.34 2.3375 0.00152935
  10 0.38 0 0
  11 0.42 0 0
  12 0.46 0 0
  13 0.5 0 0
  14 0.54 0 0
  15 0.58 0 0
  16 0.62 0 0
  17 0.66 0 0
  18 0.7 0 0
  19 0.74 0.1375 7.5885e-05
  20 0.78 19.1625 0.0115331
  21 0.82 201.45 0.120957
  22 0.86 652.462 0.392346
  23 0.9 1015.23 0.610367
  24 0.94 1074.21 0.648514
  25 0.98 1098.28 0.657591
4100000 25 10432
  1 0.02 1084.41 0.651647
  2 0.06 1131.38 0.680324
  3 0.1 1126.95 0.679768
  4 0.14 1116.19 0.673453
  5 0.18 1020.55 0.60834
  6 0.22 775.763 0.462887
  7 0.26 388.7 0.236081
  8 0.3 89.7 0.0549463
  9 0.34 10.675 0.0067259
  10 0.38 0.5 0.0003423
  11 0.42 0 0
  12 0.46 0 0
  13 0.5 0 0
  14 0.54 0 0
  15 0.58 0 0
  16 0.62 0 0
  17 0.66 0 0
  18 0.7 0 0
  19 0.74 0 0
  20 0.78 7.675 0.00478873
  21 0.82 119.1 0.0725318
  22 0.86 504.55 0.30071
  23 0.9 930.825 0.556427
  24 0.94 1067.11 0.639533
  25 0.98 1057.92 0.634151
4200000 25 10432
  1 0.02 1079.22 0.65066
  2 0.06 1098.65 0.659513
  3 0.1 1100.66 0.664394
  4 0.14 1115.29 0.667076
  5 0.18 999.45 0.597879
  6 0.22 719.337 0.428558
  7 0.26 318.938 0.194412
  8 0.3 68.2 0.0416783
  9 0.34 7.7 0.00474468
  10 0.38 1.6125 0.00107807
  11 0.42 0 0
  12 0.46 0 0
  13 0.5 0 0
  14 0.54 0 0
  15 0.58 0 0
  16 0.62 0 0
  17 0.66 0 0
  18 0.7 0 0
  19 0.74 0.3125 0.000198882
  20 0.78 26.55 0.0164689
  21 0.82 225.575 0.135824
  22 0.86 654.712 0.392344
  23 0.9 910.275 0.542285
  24 0.94 1031.44 0.617789
  25 0.98 1074.08 0.647755
4300000 25 10432
  1 0.02 1092.31 0.65777
  2 0.06 1089.49 0.654835
  3 0.1 1117.4 0.669515
  4 0.14 1065.46 0.635581
  5 0.18 799.525 0.482049
  6 0.22 427.55 0.258002
  7 0.26 123.6 0.0741491
  8 0.3 14.125 0.00870466
  9 0.34 0.2625 0.000169119
  10 0.38 0 0
  11 0.42 0 0
  12 0.46 0 0
  13 0.5 0 0
  14 0.54 0 0
  15 0.58 0 0
  16 0.62 0 0
  17 0.66 0 0
  18 0.7 1.0375 0.000674235
  19 0.74 10.5 0.00674922
  20 0.78 80.7125 0.0486284
  21 0.82 453.238 0.271472
  22 0.86 920.587 0.551634
  23 0.9 1088.75 0.652216
  24 0.94 1054.17 0.633545
  25 0.98 1093.28 0.656962
4400000 25 10432
  1 0.02 1086.38 0.654241
  2 0.06 1066.12 0.640881
  3 0.1 1071.08 0.640026
  4 0.14 1032.09 0.616207
  5 0.18 820.425 0.492548
  6 0.22 442.712 0.267165
  7 0.26 124 0.07528
  8 0.3 12.3875 0.00768842
  9 0.34 0.05 2.96961e-05
  10 0.38 0 0
  11 0.42 0 0
  12 0.46 0 0
  13 0.5 0 0
  14 0.54 0 0
  15 0.58 0 0
  16 0.62 0.225 0.000136061
  17 0.66 1.525 0.0010364
  18 0.7 4.15 0.00264591
  19 0.74 19.3125 0.0116054
  20 0.78 109.662 0.0656494
  21 0.82 428.95 0.256305
  22 0.86 861.513 0.515722
  23 0.9 1101.2 0.659434
  24 0.94 1145.47 0.691115
  25 0.98 1104.75 0.664941
4500000 25 10432
  1 0.02 1139.96 0.685561
  2 0.06 1152.4 0.690583
  3 0.1 1077.33 0.649629
  4 0.14 961.425 0.57877
  5 0.18 872.337 0.520457
  6 0.22 534.725 0.321499
  7 0.26 192.137 0.114453
  8 0.3 26.95 0.0162723
  9 0.34 2.0375 0.00125201
  10 0.38 0 0
  11 0.42 0 0
  12 0.46 0 0
  13 0.5 0 0
  14 0.54 0 0
  15 0.58 0 0
  16 0.62 0 0
  17 0.66 0 0
  18 0.7 0 0
  19 0.74 0.6625 0.000404293
  20 0.78 38.95 0.0241878
  21 0.82 322.25 0.193815
  22 0.86 812.487 0.486799
  23 0.9 1069.01 0.638383
  24 0.94 1108.31 0.665638
  25 0.98 1121.03 0.674952
4600000 25 10432
  1 0.02 1147.4 0.690395
  2 0.06 1116.17 0.672839
  3 0.1 1129.94 0.680587
  4 0.14 1100.95 0.659996
  5 0.18 970.837 0.580916
  6 0.22 531.962 0.317339
  7 0.26 111.025 0.065762
  8 0.3 27.8625 0.0170511
  9 0.34 5.7125 0.00346464
  10 0.38 0.4875 0.00025273
  11 0.42 0 0
  12 0.46 0 0
  13 0.5 0 0
  14 0.54 0 0
  15 0.58 0 0
  16 0.62 0 0
  17 0.66 0 0
  18 0.7 0 0
  19 0.74 0.0375 1.86325e-05
  20 0.78 15.1 0.00960776
  21 0.82 219.838 0.134619
  22 0.86 746.075 0.450336
  23 0.9 1057.26 0.632025
  24 0.94 1110.04 0.662358
  25 0.98 1141.3 0.685091
4700000 25 10432
  1 0.02 1121.55 0.677323
  2 0.06 1111.11 0.664139
  3 0.1 1106.92 0.668143
  4 0.14 1127.55 0.677183
  5 0.18 1078.96 0.643596
  6 0.22 636.737 0.380066
  7 0.26 140.675 0.0851104
  8 0.3 13.2625 0.00813933
  9 0.34 1.5625 0.000951355
  10 0.38 0 0
  11 0.42 0 0
  12 0.46 0 0
  13 0.5 0 0
  14 0.54 0 0
  15 0.58 0 0
  16 0.62 0 0
  17 0.66 0 0
  18 0.7 0.475 0.000318616
  19 0.74 4.775 0.00315319
  20 0.78 21.9875 0.0141715
  21 0.82 127.037 0.0792912
  22 0.86 581.862 0.351107
  23 0.9 1037.35 0.621933
  24 0.94 1141.51 0.684036
  25 0.98 1178.66 0.703994
4800000 25 10432
  1 0.02 1107.31 0.666173
  2 0.06 1066.33 0.640087
  3 0.1 1104.74 0.664244
  4 0.14 1110.91 0.6679
  5 0.18 1007.12 0.602741
  6 0.22 717.612 0.42781
  7 0.26 278.95 0.166348
  8 0.3 72.825 0.0450438
  9 0.34 17.3625 0.0109564
  10 0.38 1.8 0.00119302
  11 0.42 0.05 3.21996e-05
  12 0.46 0 0
  13 0.5 0 0
  14 0.54 0 0
  15 0.58 0 0
  16 0.62 0 0
  17 0.66 0.0625 3.84104e-05
  18 0.7 1.05 0.000687494
  19 0.74 5.9 0.00380101
  20 0.78 14.2125 0.00912369
  21 0.82 121.375 0.0742628
  22 0.86 539.55 0.324083
  23 0.9 942.962 0.568433
  24 0.94 1138.21 0.67853
  25 0.98 1183.66 0.711169
4900000 25 10432
  1 0.02 1100.33 0.659694
  2 0.06 1064.39 0.64453
  3 0.1 1073.35 0.648688
  4 0.14 1095.9 0.657678
  5 0.18 1058.2 0.636152
  6 0.22 859.975 0.512014
  7 0.26 391.688 0.233177
  8 0.3 80.025 0.0485464
  9 0.34 5.8375 0.00375452
  10 0.38 0.025 1.78508e-05
  11 0.42 0 0
  12 0.46 0 0
  13 0.5 0 0
  14 0.54 0 0
  15 0.58 0 0
  16 0.62 0 0
  17 0.66 0 0
  18 0.7 0.0875 5.51086e-05
  19 0.74 3.9375 0.00257654
  20 0.78 16.525 0.0106986
  21 0.82 97.35 0.0603944
  22 0.86 427.475 0.256904
  23 0.9 909.212 0.544035
  24 0.94 1123.19 0.671592
  25 0.98 1124.51 0.67215
5000000 25 10432
  1 0.02 1126.66 0.670171
  2 0.06 1102.42 0.665791
  3 0.1 1104.99 0.667865
  4 0.14 1101.08 0.660835
  5 0.18 1042.29 0.629996
  6 0.22 779.2 0.465401
  7 0.26 345.788 0.205394
  8 0.3 68.0625 0.040596
  9 0.34 3.825 0.00218987
  10 0.38 0 0
  11 0.42 0 0
  12 0.46 0 0
  13 0.5 0 0
  14 0.54 0 0
  15 0.58 0.025 2.07764e-05
  16 0.62 2.7625 0.00178989
  17 0.66 7.6625 0.00482252
  18 0.7 8.8375 0.00524375
  19 0.74 15.525 0.00962226
  20 0.78 37.725 0.0235576
  21 0.82 147.375 0.089998
  22 0.86 467.95 0.279358
  23 0.9 873.675 0.522998
  24 0.94 1083.22 0.652287
  25 0.98 1112.92 0.66472
5100000 25 10432
  1 0.02 1104.29 0.661675
  2 0.06 1157.84 0.697172
  3 0.1 1104.11 0.667594
  4 0.14 1086.12 0.653965
  5 0.18 1115.62 0.666995
  6 0.22 854.038 0.509195
  7 0.26 429.2 0.257596
  8 0.3 122.475 0.0731303
  9 0.34 27.1875 0.0168755
  10 0.38 5.3375 0.00338219
  11 0.42 0.5625 0.000376967
  12 0.46 0 0
  13 0.5 0 0
  14 0.54 0 0
  15 0.58 0 0
  16 0.62 0 0
  17 0.66 0 0
  18 0.7 0.2125 0.000148916
  19 0.74 3.575 0.00225033
  20 0.78 19.3625 0.0116785
  21 0.82 118.925 0.0701426
  22 0.86 422.95 0.254729
  23 0.9 766.15 0.462868
  24 0.94 1010.12 0.606817
  25 0.98 1083.91 0.646065
5200000 25 10432
  1 0.02 1054.47 0.632831
  2 0.06 1092.61 0.653781
  3 0.1 1094.34 0.657672
  4 0.14 1083.92 0.654644
  5 0.18 1105.22 0.667148
  6 0.22 1002.65 0.598526
  7 0.26 699.3 0.416328
  8 0.3 297 0.176345
  9 0.34 66.325 0.0395459
  10 0.38 22.625 0.0136726
  11 0.42 2.475 0.001615
  12 0.46 0.05 3.39142e-05
  13 0.5 0 0
  14 0.54 0 0
  15 0.58 0 0
  16 0.62 0 0
  17 0.66 0 0
  18 0.7 0 0
  19 0.74 0.7625 0.000397794
  20 0.78 12.4125 0.00736424
  21 0.82 82.875 0.0500465
  22 0.86 313.613 0.189526
  23 0.9 641.475 0.388128
  24 0.94 883.45 0.528989
  25 0.98 976.413 0.586063
5300000 25 10432
  1 0.02 1087.99 0.649784
  2 0.06 1134.29 0.67916
  3 0.1 1090.65 0.66023
  4 0.14 1112.83 0.672786
  5 0.18 1089.28 0.65293
  6 0.22 1038.28 0.619974
  7 0.26 749.625 0.448768
  8 0.3 227.012 0.136522
  9 0.34 19.4 0.0121921
  10 0.38 1.1 0.000738184
  11 0.42 0 0
  12 0.46 0 0
  13 0.5 0 0
  14 0.54 0 0
  15 0.58 0 0
  16 0.62 0 0
  17 0.66 0 0
  18 0.7 0 0
  19 0.74 0.1875 0.000108595
  20 0.78 10.275 0.00604033
  21 0.82 77.9 0.0463868
  22 0.86 257.275 0.154972
  23 0.9 581.888 0.34987
  24 0.94 942.4 0.565059
  25 0.98 1011.64 0.607134
5400000 25 10432
  1 0.02 1131.09 0.677026
  2 0.06 1126.06 0.674276
  3 0.1 1090.54 0.658257
  4 0.14 1067.01 0.643934
  5 0.18 1125.61 0.675772
  6 0.22 1103.86 0.660787
  7 0.26 896.25 0.536101
  8 0.3 452.538 0.273542
  9 0.34 98.0875 0.05959
  10 0.38 5.175 0.00312813
  11 0.42 0 0
  12 0.46 0 0
  13 0.5 0 0
  14 0.54 0 0
  15 0.58 0 0
  16 0.62 0 0
  17 0.66 0 0
  18 0.7 0 0
  19 0.74 0 0
  20 0.78 0.025 1.43488e-05
  21 0.82 2.7125 0.00170093
  22 0.86 50.1125 0.0301179
  23 0.9 374.462 0.223864
  24 0.94 858.612 0.515129
  25 0.98 1049.85 0.629418
5500000 25 10432
  1 0.02 1075.05 0.645327
  2 0.06 1111.25 0.668041
  3 0.1 1085.88 0.651736
  4 0.14 1053.7 0.635047
  5 0.18 1009.27 0.609624
  6 0.22 1069.06 0.640629
  7 0.26 1021.5 0.611709
  8 0.3 667.712 0.399576
  9 0.34 194.325 0.115615
  10 0.38 22.3125 0.0137005
  11 0.42 5.275 0.00343247
  12 0.46 1.65 0.0010973
  13 0.5 0.025 1.8273e-05
  14 0.54 0 0
  15 0.58 0 0
  16 0.62 0 0
  17 0.66 0 0
  18 0.7 0 0
  19 0.74 0 0
  20 0.78 0.65 0.000445978
  21 0.82 15.15 0.00932962
  22 0.86 83.8125 0.0502931
  23 0.9 285.6 0.170504
  24 0.94 721.188 0.433548
  25 0.98 1008.59 0.602982
5600000 25 10432
  1 0.02 1151.16 0.69051
  2 0.06 1114.79 0.672762
  3 0.1 1110.26 0.668581
  4 0.14 1054.67 0.631039
  5 0.18 1098.72 0.665176
  6 0.22 1087.44 0.653505
  7 0.26 853.862 0.508337
  8 0.3 433.475 0.25919
  9 0.34 96.725 0.0578556
  10 0.38 20.375 0.0123039
  11 0.42 0.6125 0.000392151
  12 0.46 0 0
  13 0.5 0 0
  14 0.54 0 0
  15 0.58 0 0
  16 0.62 0 0
  17 0.66 0 0
  18 0.7 0 0
  19 0.74 0 0
  20 0.78 0.675 0.000419069
  21 0.82 6.575 0.00420451
  22 0.86 66.275 0.0400523
  23 0.9 406.438 0.243529
  24 0.94 850.663 0.508619
  25 0.98 1079.28 0.646181
5700000 25 10432
  1 0.02 1117.83 0.669199
  2 0.06 1104.59 0.667144
  3 0.1 1106.01 0.667721
  4 0.14 1134.83 0.683948
  5 0.18 1136.94 0.687594
  6 0.22 1048.8 0.626412
  7 0.26 676.812 0.401829
  8 0.3 271.1 0.160898
  9 0.34 82.4125 0.0489715
  10 0.38 28.0875 0.0173449
  11 0.42 9.275 0.005934
  12 0.46 1.775 0.00118539
  13 0.5 0.0875 5.56849e-05
  14 0.54 0 0
  15 0.58 0 0
  16 0.62 0 0
  17 0.66 0 0
  18 0.7 0 0
  19 0.74 1.1625 0.000713003
  20 0.78 8.4875 0.00501392
  21 0.82 30.2875 0.0182267
  22 0.86 152.9 0.0919919
  23 0.9 544.975 0.328507
  24 0.94 902.325 0.539638
  25 0.98 1073.33 0.640329
5800000 25 10432
  1 0.02 1103.05 0.656734
  2 0.06 1083.03 0.653219
  3 0.1 1143.19 0.693224
  4 0.14 1136.85 0.685915
  5 0.18 1110.38 0.668415
  6 0.22 997.812 0.595083
  7 0.26 687.388 0.410356
  8 0.3 249.5 0.149785
  9 0.34 52.225 0.0316512
  10 0.38 5.6 0.00356343
  11 0.42 0 0
  12 0.46 0 0
  13 0.5 0 0
  14 0.54 0 0
  15 0.58 0 0
  16 0.62 0 0
  17 0.66 0.3125 0.0002086
  18 0.7 3.8875 0.00248051
  19 0.74 15.35 0.00974817
  20 0.78 35.8 0.0220932
  21 0.82 61.3125 0.0374493
  22 0.86 162.412 0.0978606
  23 0.9 548.312 0.32885
  24 0.94 950.625 0.56911
  25 0.98 1084.97 0.64691
5900000 25 10432
  1 0.02 1092.11 0.652335
  2 0.06 1140.29 0.687136
  3 0.1 1160.19 0.704747
  4 0.14 1168.71 0.70295
  5 0.18 1146.08 0.685184
  6 0.22 932.775 0.560233
  7 0.26 512.85 0.307813
  8 0.3 149.012 0.089125
  9 0.34 29.875 0.018195
  10 0.38 7.2375 0.00451587
  11 0.42 0.5375 0.000350806
  12 0.46 0 0
  13 0.5 0 0
  14 0.54 0 0
  15 0.58 0 0
  16 0.62 0 0
  17 0.66 0 0
  18 0.7 0 0
  19 0.74 0.3875 0.000250081
  20 0.78 6.625 0.0041971
  21 0.82 56.9875 0.0343102
  22 0.86 287.438 0.173052
  23 0.9 678.812 0.405784
  24 0.94 981.112 0.586192
  25 0.98 1080.97 0.646286
6000000 25 10432
  1 0.02 1059.26 0.632964
  2 0.06 1054.4 0.632269
  3 0.1 1117.01 0.669849
  4 0.14 1163.79 0.703164
  5 0.18 1119.9 0.670909
  6 0.22 1055.71 0.634875
  7 0.26 651.825 0.391138
  8 0.3 238.438 0.14297
  9 0.34 41.675 0.0258439
  10 0.38 6.3875 0.00420728
  11 0.42 0.025 1.43488e-05
  12 0.46 0 0
  13 0.5 0 0
  14 0.54 0 0
  15 0.58 0 0
  16 0.62 0 0
  17 0.66 0.5875 0.000386149
  18 0.7 4.6125 0.00291106
  19 0.74 11.775 0.0073581
  20 0.78 22.0625 0.0133782
  21 0.82 49.9 0.0295816
  22 0.86 182.113 0.108264
  23 0.9 597.612 0.35611
  24 0.94 983.462 0.593073
  25 0.98 1071.45 0.643391
6100000 25 10432
  1 0.02 1102.47 0.662421
  2 0.06 1100.06 0.659043
  3 0.1 1111.19 0.667048
  4 0.14 1091.83 0.656489
  5 0.18 1128.47 0.676286
  6 0.22 979.425 0.58667
  7 0.26 639.7 0.383548
  8 0.3 192.05 0.11744
  9 0.34 19.275 0.0121849
  10 0.38 1.45 0.000948223
  11 0.42 0.0125 6.21082e-06
  12 0.46 0 0
  13 0.5 0 0
  14 0.54 0 0
  15 0.58 0 0
  16 0.62 0 0
  17 0.66 0 0
  18 0.7 0 0
  19 0.74 0 0
  20 0.78 3.075 0.00198294
  21 0.82 41.25 0.0252398
  22 0.86 247.463 0.147084
  23 0.9 646.425 0.386037
  24 0.94 992.4 0.597038
  25 0.98 1135.45 0.683189
6200000 25 10432
  1 0.02 1086.3 0.653405
  2 0.06 1058.06 0.634434
  3 0.1 1099.15 0.659161
  4 0.14 1116.31 0.669817
  5 0.18 1126.19 0.677935
  6 0.22 944 0.566679
  7 0.26 448.637 0.26838
  8 0.3 81.8125 0.0484843
  9 0.34 7.1625 0.00425616
  10 0.38 0.1125 6.53905e-05
  11 0.42 0 0
  12 0.46 0 0
  13 0.5 0 0
  14 0.54 0 0
  15 0.58 0 0
  16 0.62 0 0
  17 0.66 0 0
  18 0.7 0.125 9.00284e-05
  19 0.74 1.6 0.000972936
  20 0.78 15.75 0.0094153
  21 0.82 110.388 0.0665558
  22 0.86 379.375 0.227532
  23 0.9 760.375 0.456644
  24 0.94 1056.89 0.633876
  25 0.98 1139.76 0.684955
6300000 25 10432
  1 0.02 1055.86 0.632914
  2 0.06 1066.5 0.639927
  3 0.1 1101.96 0.664225
  4 0.14 1091.17 0.656661
  5 0.18 1059.31 0.636556
  6 0.22 799.775 0.478341
  7 0.26 257.775 0.153149
  8 0.3 21.4125 0.0126484
  9 0.34 0.3 0.000183625
  10 0.38 0 0
  11 0.42 0 0
  12 0.46 0 0
  13 0.5 0 0
  14 0.54 0 0
  15 0.58 0 0
  16 0.62 0 0
  17 0.66 0 0
  18 0.7 0.1125 6.56095e-05
  19 0.74 7.425 0.00472396
  20 0.78 44.425 0.0269456
  21 0.82 213 0.128057
  22 0.86 565.1 0.339852
  23 0.9 930.062 0.559464
  24 0.94 1112.54 0.666652
  25 0.98 1105.26 0.66229
6400000 25 10432
  1 0.02 1085.21 0.646537
  2 0.06 1105.62 0.663246
  3 0.1 1080.56 0.651329
  4 0.14 1062.28 0.637308
  5 0.18 1061.31 0.640442
  6 0.22 829.725 0.49975
  7 0.26 372.512 0.221225
  8 0.3 47.0125 0.0275966
  9 0.34 0.3375 0.000179542
  10 0.38 0 0
  11 0.42 0 0
  12 0.46 0 0
  13 0.5 0 0
  14 0.54 0 0
  15 0.58 0 0
  16 0.62 0 0
  17 0.66 0 0
  18 0.7 0.275 0.00018162
  19 0.74 2.125 0.0014081
  20 0.78 16.7375 0.0106341
  21 0.82 140.85 0.0852568
  22 0.86 545.4 0.326027
  23 0.9 981.112 0.592541
  24 0.94 1075.21 0.646553
  25 0.98 1025.71 0.612443
6500000 25 10432
  1 0.02 1104.95 0.658288
  2 0.06 1115.04 0.665943
  3 0.1 1100.11 0.660992
  4 0.14 1096.31 0.663032
  5 0.18 1036.89 0.623029
  6 0.22 680.1 0.407634
  7 0.26 215.963 0.128641
  8 0.3 29.475 0.0176085
  9 0.34 6.125 0.0036125
  10 0.38 0.7125 0.00037466
  11 0.42 0 0
  12 0.46 0 0
  13 0.5 0 0
  14 0.54 0 0
  15 0.58 0 0
  16 0.62 0 0
  17 0.66 0 0
  18 0.7 1.0375 0.000687066
  19 0.74 11.1625 0.00709535
  20 0.78 35.2 0.0212268
  21 0.82 202.275 0.121387
  22 0.86 600.913 0.360061
  23 0.9 989.575 0.597391
  24 0.94 1104.74 0.664172
  25 0.98 1101.42 0.661485
6600000 25 10432
  1 0.02 1106.64 0.662298
  2 0.06 1139.62 0.683373
  3 0.1 1123.83 0.674337
  4 0.14 1111.5 0.669947
  5 0.18 972.188 0.586708
  6 0.22 574.45 0.345195
  7 0.26 181.675 0.107788
  8 0.3 34.3875 0.0203782
  9 0.34 2.5625 0.00149288
  10 0.38 0 0
  11 0.42 0 0
  12 0.46 0 0
  13 0.5 0 0
  14 0.54 0 0
  15 0.58 0 0
  16 0.62 0 0
  17 0.66 0 0
  18 0.7 0.5375 0.000361164
  19 0.74 8.675 0.00549114
  20 0.78 57.1625 0.0348848
  21 0.82 277.025 0.164266
  22 0.86 711.15 0.427749
  23 0.9 985.075 0.595022
  24 0.94 1076.14 0.645875
  25 0.98 1069.39 0.637491
6700000 25 10432
  1 0.02 1097.94 0.654453
  2 0.06 1113.47 0.669892
  3 0.1 1123.54 0.675671
  4 0.14 1117.7 0.670082
  5 0.18 1025.22 0.616685
  6 0.22 705.487 0.423581
  7 0.26 225.675 0.13554
  8 0.3 33.4125 0.0203234
  9 0.34 2.2875 0.00146835
  10 0.38 0.3125 0.000208388
  11 0.42 0 0
  12 0.46 0 0
  13 0.5 0 0
  14 0.54 0 0
  15 0.58 0 0
  16 0.62 0 0
  17 0.66 0 0
  18 0.7 0 0
  19 0.74 0.1375 8.78845e-05
  20 0.78 16.3875 0.0100582
  21 0.82 196.65 0.118088
  22 0.86 666.85 0.397899
  23 0.9 979.163 0.588104
  24 0.94 1072.76 0.648134
  25 0.98 1055 0.632381
6800000 25 10432
  1 0.02 1125.04 0.669211
  2 0.06 1126.7 0.672994
  3 0.1 1134.96 0.679808
  4 0.14 1083.08 0.650887
  5 0.18 972.913 0.583203
  6 0.22 675.112 0.406173
  7 0.26 308.863 0.18582
  8 0.3 84.8125 0.0508611
  9 0.34 8.7625 0.00531703
  10 0.38 0.125 6.91792e-05
  11 0.42 0 0
  12 0.46 0 0
  13 0.5 0 0
  14 0.54 0 0
  15 0.58 0 0
  16 0.62 0 0
  17 0.66 0 0
  18 0.7 0.2 0.000141852
  19 0.74 1.825 0.00117361
  20 0.78 19.1125 0.0120403
  21 0.82 154.25 0.0940879
  22 0.86 574.125 0.342542
  23 0.9 949.8 0.573057
  24 0.94 1095.25 0.662894
  25 0.98 1117.08 0.672378
6900000 25 10432
  1 0.02 1111.79 0.666415
  2 0.06 1154.14 0.68798
  3 0.1 1149.12 0.691657
  4 0.14 1051.83 0.634204
  5 0.18 960.163 0.573967
  6 0.22 633.663 0.377661
  7 0.26 195.425 0.117288
  8 0.3 46.075 0.0280397
  9 0.34 9.0875 0.00575886
  10 0.38 0.075 4.89791e-05
  11 0.42 0 0
  12 0.46 0 0
  13 0.5 0 0
  14 0.54 0 0
  15 0.58 0 0
  16 0.62 0 0
  17 0.66 0 0
  18 0.7 0 0
  19 0.74 0.25 0.000170559
  20 0.78 24.35 0.0147522
  21 0.82 233.525 0.138316
  22 0.86 714.962 0.427136
  23 0.9 1003.91 0.605492
  24 0.94 1054.72 0.641961
  25 0.98 1088.91 0.651809
7000000 25 10432
  1 0.02 1079.47 0.641659
  2 0.06 1096.12 0.653685
  3 0.1 1137.08 0.687591
  4 0.14 1155.59 0.697673
  5 0.18 1087.1 0.650905
  6 0.22 813.55 0.486541
  7 0.26 348.712 0.206943
  8 0.3 75.75 0.0460182
  9 0.34 10.5125 0.00668135
  10 0.38 2.6125 0.00171854
  11 0.42 0.0625 4.96909e-05
  12 0.46 0 0
  13 0.5 0 0
  14 0.54 0 0
  15 0.58 0 0
  16 0.62 0 0
  17 0.66 0 0
  18 0.7 0.2875 0.000194044
  19 0.74 3.675 0.00226561
  20 0.78 24.3875 0.0148933
  21 0.82 144.037 0.0843981
  22 0.86 497.812 0.296268
  23 0.9 869.188 0.523767
  24 0.94 1024.84 0.621414
  25 0.98 1061.21 0.639991
7100000 25 10432
  1 0.02 1066.66 0.637103
  2 0.06 1079.88 0.645276
  3 0.1 1111.58 0.668048
  4 0.14 1097.2 0.660068
  5 0.18 1049.55 0.632319
  6 0.22 800.587 0.47804
  7 0.26 431.087 0.257786
  8 0.3 158.613 0.095056
  9 0.34 37.925 0.0234994
  10 0.38 4.025 0.00260364
  11 0.42 0 0
  12 0.46 0 0
  13 0.5 0 0
  14 0.54 0 0
  15 0.58 0 0
  16 0.62 0 0
  17 0.66 0 0
  18 0.7 0.1125 6.90352e-05
  19 0.74 3.05 0.00198183
  20 0.78 16.1375 0.0100711
  21 0.82 157.875 0.0940509
  22 0.86 557.962 0.331156
  23 0.9 855.263 0.511412
  24 0.94 973.587 0.590501
  25 0.98 1030.91 0.623618
7200000 25 10432
  1 0.02 1049.47 0.626617
  2 0.06 1068.85 0.640784
  3 0.1 1085.39 0.651307
  4 0.14 1090.65 0.653837
  5 0.18 996.15 0.596886
  6 0.22 733.825 0.440977
  7 0.26 397.85 0.239372
  8 0.3 143.075 0.0867477
  9 0.34 25.2125 0.0150053
  10 0.38 3.15 0.00180811
  11 0.42 0 0
  12 0.46 0 0
  13 0.5 0 0
  14 0.54 0 0
  15 0.58 0 0
  16 0.62 0 0
  17 0.66 0 0
  18 0.7 0 0
  19 0.74 3.2875 0.00185314
  20 0.78 24.6375 0.0144808
  21 0.82 145.975 0.087879
  22 0.86 591.475 0.351884
  23 0.9 969.2 0.580939
  24 0.94 1057.12 0.640052
  25 0.98 1046.67 0.632229
7300000 25 10432
  1 0.02 1081.16 0.649737
  2 0.06 1111.54 0.668866
  3 0.1 1154.34 0.691085
  4 0.14 1121.61 0.672243
  5 0.18 1046.2 0.629904
  6 0.22 744.812 0.445797
  7 0.26 315.4 0.186676
  8 0.3 66.975 0.0413373
  9 0.34 5.4625 0.00348631
  10 0.38 0.0125 6.21082e-06
  11 0.42 0 0
  12 0.46 0 0
  13 0.5 0 0
  14 0.54 0 0
  15 0.58 0 0
  16 0.62 0 0
  17 0.66 0.2 0.000139348
  18 0.7 1.3125 0.000845507
  19 0.74 8.3 0.00518389
  20 0.78 44.575 0.0269607
  21 0.82 184.713 0.109613
  22 0.86 510.8 0.303564
  23 0.9 859.337 0.516837
  24 0.94 1065.14 0.642001
  25 0.98 1110.11 0.668376
7400000 25 10432
  1 0.02 1076.8 0.645276
  2 0.06 1112.47 0.665031
  3 0.1 1153.97 0.693079
  4 0.14 1119.34 0.674463
  5 0.18 959.475 0.575695
  6 0.22 554.85 0.331062
  7 0.26 192.912 0.114325
  8 0.3 27.4125 0.0162934
  9 0.34 1 0.000562946
  10 0.38 0 0
  11 0.42 0 0
  12 0.46 0 0
  13 0.5 0 0
  14 0.54 0 0
  15 0.58 0 0
  16 0.62 0.075 4.11193e-05
  17 0.66 1.1 0.000730121
  18 0.7 2.475 0.00160587
  19 0.74 10.675 0.00671799
  20 0.78 50.7375 0.0306035
  21 0.82 270.212 0.160499
  22 0.86 730.275 0.436831
  23 0.9 1004.83 0.602009
  24 0.94 1067.41 0.645143
  25 0.98 1095.97 0.662688
7500000 25 10432
  1 0.02 1023.29 0.61413
  2 0.06 1123.7 0.675059
  3 0.1 1181.71 0.710319
  4 0.14 1116.38 0.671071
  5 0.18 853.362 0.510591
  6 0.22 321.75 0.192009
  7 0.26 42.25 0.0254275
  8 0.3 2.3625 0.00152708
  9 0.34 0.5375 0.000360802
  10 0.38 0 0
  11 0.42 0 0
  12 0.46 0 0
  13 0.5 0 0
  14 0.54 0 0
  15 0.58 0 0
  16 0.62 0 0
  17 0.66 0.0625 4.05472e-05
  18 0.7 10.5125 0.00623342
  19 0.74 53.5875 0.0319454
  20 0.78 142.537 0.0859089
  21 0.82 431.663 0.257017
  22 0.86 889.438 0.529066
  23 0.9 1098.85 0.659111
  24 0.94 1077.35 0.655188
  25 0.98 1062.66 0.637651
7600000 25 10432
  1 0.02 1049.91 0.62622
  2 0.06 1161.1 0.69939
  3 0.1 1154.99 0.698602
  4 0.14 1117.46 0.671065
  5 0.18 817.075 0.487262
  6 0.22 401.113 0.237355
  7 0.26 115.375 0.0689377
  8 0.3 13.475 0.00824352
  9 0.34 1.4 0.000912808
  10 0.38 0.425 0.000274845
  11 0.42 0.075 5.19775e-05
  12 0.46 0 0
  13 0.5 0 0
  14 0.54 0 0
  15 0.58 0 0
  16 0.62 0 0
  17 0.66 1.625 0.0009344
  18 0.7 11.3875 0.00702774
  19 0.74 35.75 0.0221354
  20 0.78 109.763 0.0656568
  21 0.82 431.425 0.255277
  22 0.86 880.212 0.523976
  23 0.9 1056.65 0.640364
  24 0.94 1045.01 0.630738
  25 0.98 1027.78 0.618234
7700000 25 10432
  1 0.02 1077.9 0.645745
  2 0.06 1114.8 0.669757
  3 0.1 1138.1 0.685231
  4 0.14 1114.8 0.668653
  5 0.18 958.375 0.571953
  6 0.22 538.138 0.320037
  7 0.26 142.225 0.0852836
  8 0.3 27.45 0.0171633
  9 0.34 2.2125 0.00142609
  10 0.38 0 0
  11 0.42 0 0
  12 0.46 0 0
  13 0.5 0 0
  14 0.54 0 0
  15 0.58 0 0
  16 0.62 0 0
  17 0.66 0.2625 0.000182189
  18 0.7 1.85 0.00118717
  19 0.74 10.9375 0.00696173
  20 0.78 74.5375 0.0455618
  21 0.82 347.512 0.205536
  22 0.86 720.35 0.430365
  23 0.9 1001.61 0.60653
  24 0.94 1096.79 0.662172
  25 0.98 1064.15 0.638912
7800000 25 10432
  1 0.02 1018.94 0.605962
  2 0.06 1068.09 0.644886
  3 0.1 1150.64 0.696553
  4 0.14 1131.59 0.679057
  5 0.18 962.425 0.573095
  6 0.22 558.188 0.332227
  7 0.26 224.238 0.136241
  8 0.3 40.5625 0.0250815
  9 0.34 3.775 0.00239656
  10 0.38 0.4625 0.000310844
  11 0.42 0 0
  12 0.46 0 0
  13 0.5 0 0
  14 0.54 0 0
  15 0.58 0 0
  16 0.62 0.0875 5.56849e-05
  17 0.66 0.6875 0.000454774
  18 0.7 6.3375 0.00403578
  19 0.74 18.7 0.0114432
  20 0.78 77.0625 0.0458023
  21 0.82 359.812 0.215418
  22 0.86 748 0.447159
  23 0.9 999.888 0.601618
  24 0.94 1025.15 0.620502
  25 0.98 1037.38 0.620359
7900000 25 10432
  1 0.02 1043.61 0.621508
  2 0.06 1061.15 0.637166
  3 0.1 1092.15 0.66104
  4 0.14 1095.75 0.66002
  5 0.18 996.438 0.592019
  6 0.22 738.075 0.44039
  7 0.26 426.125 0.254766
  8 0.3 206.575 0.124942
  9 0.34 59.925 0.0368774
  10 0.38 4.725 0.00307854
  11 0.42 0.075 4.94741e-05
  12 0.46 0 0
  13 0.5 0 0
  14 0.54 0 0
  15 0.58 0 0
  16 0.62 0 0
  17 0.66 0 0
  18 0.7 0 0
  19 0.74 0.0375 1.84178e-05
  20 0.78 6.6375 0.00387119
  21 0.82 93.6125 0.0559431
  22 0.86 527.275 0.313926
  23 0.9 942.462 0.56992
  24 0.94 1065.2 0.64678
  25 0.98 1072.17 0.640341
8000000 25 10432
  1 0.02 1083.11 0.648309
  2 0.06 1036.78 0.620155
  3 0.1 1049.81 0.631213
  4 0.14 1074.85 0.647388
  5 0.18 1078.2 0.647267
  6 0.22 920.175 0.551237
  7 0.26 408.837 0.243968
  8 0.3 74.4125 0.0451068
  9 0.34 8.2 0.00478395
  10 0.38 0.4625 0.000282121
  11 0.42 0 0
  12 0.46 0 0
  13 0.5 0 0
  14 0.54 0 0
  15 0.58 0 0
  16 0.62 0 0
  17 0.66 1.025 0.000676068
  18 0.7 3.3875 0.0022114
  19 0.74 8.7125 0.00556869
  20 0.78 40.8125 0.0246614
  21 0.82 163.137 0.0975513
  22 0.86 516.737 0.308466
  23 0.9 900.587 0.54273
  24 0.94 1016.75 0.612656
  25 0.98 1046.01 0.628425
8100000 25 10432
  1 0.02 1110.06 0.663232
  2 0.06 1082.59 0.647864
  3 0.1 1108.22 0.66813
  4 0.14 1084.39 0.650489
  5 0.18 980.712 0.58927
  6 0.22 608.525 0.365011
  7 0.26 161.387 0.0971655
  8 0.3 8.425 0.00513696
  9 0.34 0.0375 2.74095e-05
  10 0.38 0 0
  11 0.42 0 0
  12 0.46 0 0
  13 0.5 0 0
  14 0.54 0 0
  15 0.58 0 0
  16 0.62 0 0
  17 0.66 0 0
  18 0.7 0.075 5.23997e-05
  19 0.74 4.725 0.00306659
  20 0.78 63.275 0.0395194
  21 0.82 323.512 0.193365
  22 0.86 729.837 0.435117
  23 0.9 977.675 0.588005
  24 0.94 1057.61 0.638532
  25 0.98 1130.94 0.678675
8200000 25 10432
  1 0.02 1052.17 0.63018
  2 0.06 1055.26 0.629586
  3 0.1 1123.62 0.673393
  4 0.14 1130.53 0.684695
  5 0.18 1067.66 0.64295
  6 0.22 702.087 0.418894
  7 0.26 179.425 0.107837
  8 0.3 12.5375 0.00761092
  9 0.34 0 0
  10 0.38 0 0
  11 0.42 0 0
  12 0.46 0 0
  13 0.5 0 0
  14 0.54 0 0
  15 0.58 0 0
  16 0.62 0 0
  17 0.66 0 0
  18 0.7 0.1125 7.5885e-05
  19 0.74 2.15 0.00138348
  20 0.78 17.7 0.010903
  21 0.82 188.537 0.113374
  22 0.86 725.212 0.432246
  23 0.9 1072.86 0.642529
  24 0.94 1066.17 0.643214
  25 0.98 1035.95 0.623786
8300000 25 10432
  1 0.02 1050.17 0.62673
  2 0.06 1088.95 0.65243
  3 0.1 1150.16 0.689152
  4 0.14 1140.38 0.691495
  5 0.18 1034.41 0.622957
  6 0.22 692.263 0.41428
  7 0.26 223.838 0.133887
  8 0.3 23.7625 0.0147476
  9 0.34 2.0625 0.00129404
  10 0.38 0 0
  11 0.42 0 0
  12 0.46 0 0
  13 0.5 0 0
  14 0.54 0 0
  15 0.58 0 0
  16 0.62 0 0
  17 0.66 0 0
  18 0.7 0 0
  19 0.74 0.2625 0.000179697
  20 0.78 20.9 0.0127784
  21 0.82 221.125 0.133264
  22 0.86 648.413 0.388142
  23 0.9 995.575 0.597088
  24 0.94 1089 0.653212
  25 0.98 1050.72 0.631021
8400000 25 10432
  1 0.02 1077.88 0.645359
  2 0.06 1135.14 0.678796
  3 0.1 1119.75 0.672557
  4 0.14 1100.31 0.66279
  5 0.18 1038.92 0.626439
  6 0.22 579.725 0.347471
  7 0.26 118.388 0.0711371
  8 0.3 10.7 0.00662799
  9 0.34 5.0375 0.00330123
  10 0.38 1.4625 0.00097848
  11 0.42 0.0125 6.21082e-06
  12 0.46 0 0
  13 0.5 0 0
  14 0.54 0 0
  15 0.58 0 0
  16 0.62 0 0
  17 0.66 0.0625 4.03376e-05
  18 0.7 1.95 0.0012756
  19 0.74 10.1625 0.00638821
  20 0.78 84.4375 0.0509726
  21 0.82 337.062 0.201961
  22 0.86 744.513 0.44916
  23 0.9 1009.42 0.60552
  24 0.94 1050.67 0.629437
  25 0.98 1006.39 0.602439
8500000 25 10432
  1 0.02 1041.6 0.623418
  2 0.06 1075 0.646631
  3 0.1 1140.3 0.687034
  4 0.14 1154.2 0.694176
  5 0.18 870.788 0.523783
  6 0.22 328.712 0.195843
  7 0.26 35.1125 0.0208303
  8 0.3 0.6375 0.000357465
  9 0.34 0 0
  10 0.38 0 0
  11 0.42 0 0
  12 0.46 0 0
  13 0.5 0 0
  14 0.54 0 0
  15 0.58 0 0
  16 0.62 0 0
  17 0.66 0 0
  18 0.7 2.9 0.00180104
  19 0.74 28.5875 0.0171171
  20 0.78 144.2 0.0853786
  21 0.82 477.825 0.285006
  22 0.86 903.763 0.544631
  23 0.9 1076.15 0.64927
  24 0.94 1083.6 0.647291
  25 0.98 1068.62 0.640089
8600000 25 10432
  1 0.02 1101.3 0.660837
  2 0.06 1156.96 0.701577
  3 0.1 1156.45 0.698257
  4 0.14 1074.12 0.641774
  5 0.18 615.8 0.367883
  6 0.22 141.037 0.0829702
  7 0.26 9.0125 0.00545043
  8 0.3 0.2 0.000133075
  9 0.34 0 0
  10 0.38 0 0
  11 0.42 0 0
  12 0.46 0 0
  13 0.5 0 0
  14 0.54 0 0
  15 0.58 0 0
  16 0.62 0 0
  17 0.66 0 0
  18 0.7 5.9375 0.00348606
  19 0.74 64.0625 0.0388656
  20 0.78 243.575 0.146452
  21 0.82 667.962 0.400509
  22 0.86 1039.36 0.627665
  23 0.9 1124.88 0.677277
  24 0.94 1035.49 0.615673
  25 0.98 995.85 0.593848
8700000 25 10432
  1 0.02 1083.54 0.651217
  2 0.06 1117.36 0.671727
  3 0.1 1151.97 0.694422
  4 0.14 1081.49 0.649733
  5 0.18 754.5 0.447236
  6 0.22 245.05 0.146291
  7 0.26 24.025 0.0150071
  8 0.3 0.6375 0.000419557
  9 0.34 0 0
  10 0.38 0 0
  11 0.42 0 0
  12 0.46 0 0
  13 0.5 0 0
  14 0.54 0 0
  15 0.58 0 0
  16 0.62 0 0
  17 0.66 0.1125 8.08919e-05
  18 0.7 3.7625 0.0022095
  19 0.74 46.1625 0.0276414
  20 0.78 241.863 0.145697
  21 0.82 593.925 0.356809
  22 0.86 897.888 0.539571
  23 0.9 1054.28 0.633592
  24 0.94 1098.95 0.659943
  25 0.98 1036.49 0.62106
8800000 25 10432
  1 0.02 1113.75 0.670519
  2 0.06 1137.01 0.680897
  3 0.1 1125.78 0.677542
  4 0.14 1050 0.629904
  5 0.18 750.812 0.449238
  6 0.22 212.312 0.126469
  7 0.26 10.6125 0.00616155
  8 0.3 0.0125 9.1365e-06
  9 0.34 0 0
  10 0.38 0 0
  11 0.42 0 0
  12 0.46 0 0
  13 0.5 0 0
  14 0.54 0 0
  15 0.58 0 0
  16 0.62 0 0
  17 0.66 0.7125 0.000476464
  18 0.7 21.175 0.0132336
  19 0.74 93.8875 0.0566146
  20 0.78 220.3 0.131981
  21 0.82 535.062 0.322526
  22 0.86 886.312 0.531643
  23 0.9 1055.88 0.633877
  24 0.94 1105.97 0.665238
  25 0.98 1112.41 0.666327
8900000 25 10432
  1 0.02 1114.92 0.674793
  2 0.06 1126.46 0.673549
  3 0.1 1146.3 0.68684
  4 0.14 1054.28 0.630139
  5 0.18 720.263 0.432135
  6 0.22 297.613 0.180205
  7 0.26 36.5 0.0222894
  8 0.3 1.6625 0.00108265
  9 0.34 0.0625 4.01928e-05
  10 0.38 0 0
  11 0.42 0 0
  12 0.46 0 0
  13 0.5 0 0
  14 0.54 0 0
  15 0.58 0 0
  16 0.62 0 0
  17 0.66 0.5 0.000329101
  18 0.7 6.1125 0.00393718
  19 0.74 28.975 0.0177031
  20 0.78 198.812 0.119464
  21 0.82 597.112 0.356582
  22 0.86 930.95 0.558067
  23 0.9 1022.59 0.611595
  24 0.94 1058.81 0.636693
  25 0.98 1090.08 0.657212
9000000 25 10432
  1 0.02 1098.49 0.659729
  2 0.06 1148.47 0.690212
  3 0.1 1123.8 0.674365
  4 0.14 1074.61 0.64431
  5 0.18 799.25 0.479734
  6 0.22 284.438 0.171794
  7 0.26 34.7625 0.0215224
  8 0.3 3.9875 0.00258274
  9 0.34 0.25 0.000165983
  10 0.38 0 0
  11 0.42 0 0
  12 0.46 0 0
  13 0.5 0 0
  14 0.54 0 0
  15 0.58 0 0
  16 0.62 0 0
  17 0.66 0 0
  18 0.7 0.55 0.000353315
  19 0.74 24.825 0.0147
  20 0.78 144.312 0.0861804
  21 0.82 520.95 0.312199
  22 0.86 926.612 0.552386
  23 0.9 1052.56 0.630577
  24 0.94 1108.84 0.666357
  25 0.98 1085.29 0.655489
9100000 25 10432
  1 0.02 1130.59 0.679581
  2 0.06 1143.6 0.679658
  3 0.1 1133.58 0.680096
  4 0.14 1074.03 0.647511
  5 0.18 770.9 0.464344
  6 0.22 261.663 0.156411
  7 0.26 22.2125 0.0134747
  8 0.3 0.9 0.000590192
  9 0.34 0 0
  10 0.38 0 0
  11 0.42 0 0
  12 0.46 0 0
  13 0.5 0 0
  14 0.54 0 0
  15 0.58 0 0
  16 0.62 0 0
  17 0.66 0 0
  18 0.7 1 0.000658804
  19 0.74 20.35 0.0120086
  20 0.78 170.625 0.101431
  21 0.82 559.825 0.334453
  22 0.86 946.4 0.568319
  23 0.9 1066.25 0.642038
  24 0.94 1062.06 0.637164
  25 0.98 1068.03 0.644919
9200000 25 10432
  1 0.02 1067.72 0.639427
  2 0.06 1115.88 0.664301
  3 0.1 1164.49 0.694983
  4 0.14 1087.64 0.656818
  5 0.18 751.312 0.451844
  6 0.22 287.65 0.173055
  7 0.26 35.8375 0.0220128
  8 0.3 2.6 0.00169665
  9 0.34 0.0375 2.74095e-05
  10 0.38 0 0
  11 0.42 0 0
  12 0.46 0 0
  13 0.5 0 0
  14 0.54 0 0
  15 0.58 0 0
  16 0.62 0 0
  17 0.66 0.6375 0.000419444
  18 0.7 8.8875 0.00569702
  19 0.74 21 0.0128724
  20 0.78 122.213 0.0725085
  21 0.82 514.663 0.303862
  22 0.86 950.375 0.570044
  23 0.9 1117.05 0.675994
  24 0.94 1106.05 0.667105
  25 0.98 1077.96 0.649988
9300000 25 10432
  1 0.02 1118.45 0.670304
  2 0.06 1137.89 0.679819
  3 0.1 1063.14 0.637453
  4 0.14 928.413 0.558838
  5 0.18 534.1 0.319648
  6 0.22 118.025 0.0714547
  7 0.26 7.1625 0.00455927
  8 0.3 0.0375 2.17793e-05
  9 0.34 0 0
  10 0.38 0 0
  11 0.42 0 0
  12 0.46 0 0
  13 0.5 0 0
  14 0.54 0 0
  15 0.58 0 0
  16 0.62 0 0
  17 0.66 1.575 0.00100756
  18 0.7 18.5125 0.0117118
  19 0.74 52.0375 0.0315785
  20 0.78 293.238 0.17451
  21 0.82 769.712 0.457951
  22 0.86 1077 0.650115
  23 0.9 1149.16 0.694637
  24 0.94 1080.24 0.649767
  25 0.98 1083.31 0.649281
9400000 25 10432
  1 0.02 1117.14 0.668025
  2 0.06 1101.4 0.659695
  3 0.1 1087.4 0.654971
  4 0.14 834.263 0.498746
  5 0.18 386.262 0.231027
  6 0.22 128.787 0.0773703
  7 0.26 35.1 0.0214037
  8 0.3 12.3125 0.00787721
  9 0.34 6.7625 0.00435924
  10 0.38 0.3625 0.000227305
  11 0.42 0 0
  12 0.46 0 0
  13 0.5 0 0
  14 0.54 0 0
  15 0.58 0 0
  16 0.62 0 0
  17 0.66 0 0
  18 0.7 4.6625 0.00301495
  19 0.74 90.7625 0.0565807
  20 0.78 479.05 0.287717
  21 0.82 853.1 0.509697
  22 0.86 999.837 0.600192
  23 0.9 1070.19 0.642129
  24 0.94 1089.25 0.656901
  25 0.98 1135.36 0.682725
9500000 25 10432
  1 0.02 1112.31 0.666363
  2 0.06 1140.34 0.683458
  3 0.1 1103.31 0.661386
  4 0.14 858.8 0.51519
  5 0.18 441.837 0.265901
  6 0.22 135.6 0.0815289
  7 0.26 25.6 0.015564
  8 0.3 2.125 0.00133851
  9 0.34 0.0125 8.13798e-06
  10 0.38 0 0
  11 0.42 0 0
  12 0.46 0 0
  13 0.5 0 0
  14 0.54 0 0
  15 0.58 0 0
  16 0.62 0 0
  17 0.66 0.1375 9.33136e-05
  18 0.7 8.425 0.00533728
  19 0.74 83.5125 0.0508472
  20 0.78 381.15 0.228752
  21 0.82 782.225 0.467256
  22 0.86 1015.95 0.611458
  23 0.9 1085.03 0.648229
  24 0.94 1139.1 0.683906
  25 0.98 1116.54 0.676041
9600000 25 10432
  1 0.02 1100.72 0.662191
  2 0.06 1088.56 0.65549
  3 0.1 1013.75 0.608212
  4 0.14 855.075 0.513605
  5 0.18 497.913 0.298273
  6 0.22 173.6 0.103509
  7 0.26 35.525 0.0210931
  8 0.3 1.8875 0.00120072
  9 0.34 0.0125 6.21082e-06
  10 0.38 0 0
  11 0.42 0 0
  12 0.46 0 0
  13 0.5 0 0
  14 0.54 0 0
  15 0.58 0 0
  16 0.62 0 0
  17 0.66 1.7625 0.00114496
  18 0.7 10.275 0.00642693
  19 0.74 63.7875 0.0378074
  20 0.78 321.2 0.194458
  21 0.82 800.438 0.481111
  22 0.86 1066.06 0.638715
  23 0.9 1114.15 0.667517
  24 0.94 1160.62 0.697545
  25 0.98 1126.65 0.674352
9700000 25 10432
  1 0.02 1124.49 0.676264
  2 0.06 1129.01 0.680755
  3 0.1 970.95 0.580669
  4 0.14 651.175 0.389839
  5 0.18 271.188 0.161995
  6 0.22 74.525 0.0444633
  7 0.26 25.4625 0.0157403
  8 0.3 10.6375 0.006875
  9 0.34 1.6125 0.0010625
  10 0.38 0 0
  11 0.42 0 0
  12 0.46 0 0
  13 0.5 0 0
  14 0.54 0 0
  15 0.58 0 0
  16 0.62 0.05 2.86976e-05
  17 0.66 1.55 0.0009875
  18 0.7 22.075 0.0132878
  19 0.74 176.3 0.105585
  20 0.78 562.375 0.341764
  21 0.82 950.413 0.571086
  22 0.86 1107.45 0.659251
  23 0.9 1150.99 0.6915
  24 0.94 1088.38 0.654114
  25 0.98 1113.38 0.667389
9800000 25 10432
  1 0.02 1102 0.665213
  2 0.06 1052.85 0.632223
  3 0.1 924.538 0.551263
  4 0.14 593.862 0.355728
  5 0.18 223.912 0.134305
  6 0.22 54.425 0.0342006
  7 0.26 8.1375 0.00530971
  8 0.3 0.5875 0.000390582
  9 0.34 0 0
  10 0.38 0 0
  11 0.42 0 0
  12 0.46 0 0
  13 0.5 0 0
  14 0.54 0 0
  15 0.58 0 0
  16 0.62 1.075 0.000702576
  17 0.66 16.3375 0.0101545
  18 0.7 75.3125 0.0452892
  19 0.74 276.488 0.16509
  20 0.78 676.725 0.4063
  21 0.82 992.05 0.593043
  22 0.86 1118.1 0.668663
  23 0.9 1117.12 0.672709
  24 0.94 1114.28 0.673018
  25 0.98 1084.2 0.649057
9900000 25 10432
  1 0.02 1134.33 0.682117
  2 0.06 1084.81 0.647249
  3 0.1 892.312 0.535341
  4 0.14 590.487 0.355144
  5 0.18 178.613 0.109206
  6 0.22 32.2125 0.020604
  7 0.26 4.6625 0.00304737
  8 0.3 0.0875 5.37577e-05
  9 0.34 0 0
  10 0.38 0 0
  11 0.42 0 0
  12 0.46 0 0
  13 0.5 0 0
  14 0.54 0 0
  15 0.58 0.575 0.000366262
  16 0.62 2.8125 0.00175767
  17 0.66 13.35 0.00834645
  18 0.7 60.925 0.0370539
  19 0.74 330.4 0.199099
  20 0.78 786.025 0.466482
  21 0.82 1012.31 0.607816
  22 0.86 1084.99 0.652615
  23 0.9 1099.22 0.659992
  24 0.94 1033.54 0.623524
  25 0.98 1090.34 0.652843
10000000 25 10432
  1 0.02 1139.91 0.686638
  2 0.06 1089.06 0.654456
  3 0.1 898.913 0.540512
  4 0.14 593.212 0.355653
  5 0.18 225.775 0.132721
  6 0.22 49.15 0.0292823
  7 0.26 3.9125 0.00229105
  8 0.3 0 0
  9 0.34 0 0
  10 0.38 0 0
  11 0.42 0 0
  12 0.46 0 0
  13 0.5 0 0
  14 0.54 0 0
  15 0.58 0.0875 5.89722e-05
  16 0.62 1.4375 0.000945854
  17 0.66 13.225 0.0086057
  18 0.7 82.925 0.0517343
  19 0.74 298.075 0.179633
  20 0.78 703.225 0.42041
  21 0.82 1014.14 0.603741
  22 0.86 1077.41 0.646587
  23 0.9 1058.05 0.637467
  24 0.94 1057.88 0.637518
  25 0.98 1125.61 0.674403
