# Supplementary material for: Targeted modulation of protein liquid–liquid phase separation by evolution of amino-acid sequence
Source: PLoS Comput Biol. 2021 Aug 24;17(8):e1009328. doi: 10.1371/journal.pcbi.1009328 (PMC8415608; doi:10.1371/journal.pcbi.1009328)
Supplement: S1 Data — The supporting data archive contains the raw data used in the figures; a series of Lammps scripts that can be used to generate the simulation data; analysis scripts used to post-process the data; and a full listing of all sequences across all genetic-algorithm runs reported alongside their phase-diagram widths. (ZIP) [file pcbi.1009328.s009.zip › analysis_scripts/density_fit/density_analysis.py]

import csv
from os.path import exists
import numpy as np

# Constants for defining what is phase, what is interface and over what to average, ADJUST FOR SYSTEM AS NEEDED!
NUMBER_CHUNKS = 25      # Number of chunks into which the box is broken up
MIN_LEN = 2             # Minimum length (in chunks) to be considered as a phase, minus the interface
BOUNDARY = 2            # Boundary lenth (in chunks) to add to each end of the MIN_LEN, which is not to be considered in averages
MINIMUM_SAMPLES = 5     # Number of density samples expected to form a significant average
DISCARD_INITIAL = 3     # Number of density samples to discard as equilbration

# Constants for defining the structure of LAMMPS density chunk output files
FILE_OFFSET = 3         # Number of info lines at top of the file
DATAPOINT_OFFSET = 1    # Number of info lines before every data point
            
def cyclic_average (frame: list, N: int) -> tuple:
    """ Returns means and stds (as tuple of lists) of a cyclic rolling average of length N over a frame, separately for all offsets. """
    return ([np.mean([frame[(i+j)%len(frame)] for j in range(N)]) for i in range(len(frame))],[np.std([frame[(i+j)%len(frame)] for j in range(N)])/np.sqrt(N) for i in range(len(frame))])

# Collect denisities obtained from simulation
def densities_direct_coexistance(filename: str) -> tuple:
    """ This analyses chunk density LAMMPS output files by fitting two horizontal lines to the density profile for each time-point 
    separately. The densities of the high- and low-density phases are returned avergafed over the time series.

    Parameters
    ----------

    filename: str
        File to analyse

    Returns
    -------

    tuple
        Tuple of the average high density and the avergae low density.
    """

    # A few assertions to check that the simulation has run and produced a density file of sufficient length for significance
    assert exists(filename), "Density file doesn't exist"
    with open(filename,'r') as f:
        assert sum(1 for row in f) >= FILE_OFFSET+DISCARD_INITIAL*(NUMBER_CHUNKS+DATAPOINT_OFFSET), "Not enough samples to form significant average"
    
    # Collect relevant data from file
    counter = 0
    data_condensed = []
    with open(filename,'r') as f:
        data=csv.reader(f, delimiter=' ')
        for row in data:
            if counter >=(DISCARD_INITIAL*(NUMBER_CHUNKS+DATAPOINT_OFFSET)+FILE_OFFSET):
                if (counter-FILE_OFFSET)%(NUMBER_CHUNKS+DATAPOINT_OFFSET) != 0:
                    data_condensed.append(float(row[5]))
            counter +=1

    # Find individual best descriptions of vapor+liquid phase for each density entry
    to_average_max, to_average_min = [], []

    for k in range(0,len(data_condensed),NUMBER_CHUNKS):
        frame = data_condensed[k:(k+NUMBER_CHUNKS)]

        rolling_means, rolling_stds = [],[]
        for n in range(MIN_LEN,NUMBER_CHUNKS-MIN_LEN):
            avg = cyclic_average(frame,n)
            rolling_means.append(avg[0])
            rolling_stds.append(avg[1])
        
        poslbest= (0,NUMBER_CHUNKS)
        stdmeanbest= np.std(frame)/np.sqrt(NUMBER_CHUNKS)
        minmaxbest= (np.mean(frame), np.mean(frame))

        for pos in range(NUMBER_CHUNKS):
            for l in range(MIN_LEN+2*BOUNDARY,int(NUMBER_CHUNKS/2)):
                stdmean = (rolling_stds[l-MIN_LEN][pos] + rolling_stds[NUMBER_CHUNKS-l-MIN_LEN][(pos+l)%NUMBER_CHUNKS])/2
                if stdmean<stdmeanbest:
                    stdmeanbest=stdmean
                    poslbest= (pos,l)
                    
                    out = [rolling_means[l-MIN_LEN-2*BOUNDARY][(pos+BOUNDARY)%NUMBER_CHUNKS], rolling_means[NUMBER_CHUNKS-l-MIN_LEN-2*BOUNDARY][(pos+l+BOUNDARY)%NUMBER_CHUNKS]]
                    minmaxbest = (max(out), min(out))

        to_average_max.append(minmaxbest[0])
        to_average_min.append(minmaxbest[1])

    # Compute averages over the entire timeseries of the file
    return (np.mean(to_average_max),np.mean(to_average_min))

if __name__ == "__main__":
    print(densities_direct_coexistance("densities_chunked_example.dat"))
