# Supplementary material for: Targeted modulation of protein liquid–liquid phase separation by evolution of amino-acid sequence
Source: PLoS Comput Biol. 2021 Aug 24;17(8):e1009328. doi: 10.1371/journal.pcbi.1009328 (PMC8415608; doi:10.1371/journal.pcbi.1009328)
Supplement: S1 Data — The supporting data archive contains the raw data used in the figures; a series of Lammps scripts that can be used to generate the simulation data; analysis scripts used to post-process the data; and a full listing of all sequences across all genetic-algorithm runs reported alongside their phase-diagram widths. (ZIP) [file pcbi.1009328.s009.zip › lammps_input/hnRNPA1.dat]

LAMMPS data file via write_data, version 19 Sep 2019, timestep = 3900000

8640 atoms
40 atom types
8576 bonds
1 bond types

4.4356675485035140e+02 5.5643324514962467e+02 xlo xhi
4.4356675485035140e+02 5.5643324514962467e+02 ylo yhi
4.4356675485035140e+02 7.8216622574817120e+02 zlo zhi

Masses

1 131.2
2 57.05
3 128.2
4 101.1
5 156.2
6 71.08
7 115.1
8 129.1
9 163.2
10 99.07
11 113.2
12 128.1
13 186.2
14 147.2
15 87.08
16 137.1
17 114.1
18 97.12
19 103.1
20 113.2
21 131.2
22 57.05
23 128.2
24 101.1
25 156.2
26 71.08
27 115.1
28 129.1
29 163.2
30 99.07
31 113.2
32 128.1
33 186.2
34 147.2
35 87.08
36 137.1
37 114.1
38 97.12
39 103.1
40 113.2

Atoms # full

25889 192 9 0.0000000000000000e+00 4.6815744877938846e+02 4.4863588093588561e+02 4.5862932929996924e+02 0 1 1
21389 159 9 0.0000000000000000e+00 4.5588776390245300e+02 4.5434492133134296e+02 4.5972599927682239e+02 0 1 1
21388 159 2 0.0000000000000000e+00 4.5444079774316367e+02 4.5781949617142027e+02 4.6013876276741769e+02 0 1 1
25890 192 2 0.0000000000000000e+00 4.6781443176247325e+02 4.4545906381977176e+02 4.6059579014646522e+02 0 1 1
25894 192 12 0.0000000000000000e+00 4.6151557750737857e+02 4.5138799592556092e+02 4.5969696033613269e+02 0 1 1
25892 192 2 0.0000000000000000e+00 4.6704618865736848e+02 4.4923997062325458e+02 4.6425572222796069e+02 0 1 1
25893 192 2 0.0000000000000000e+00 4.6415331558683181e+02 4.5111152514253240e+02 4.6274684178064348e+02 0 1 1
25891 192 2 0.0000000000000000e+00 4.6584025190016899e+02 4.4579144323204167e+02 4.6356202002647103e+02 0 1 1
21390 159 17 0.0000000000000000e+00 4.5364537642953439e+02 4.5390512773249725e+02 4.6259158340989438e+02 0 1 1
19339 144 2 0.0000000000000000e+00 4.5334556680304087e+02 4.6212085341541905e+02 4.6630101644702074e+02 0 1 1
19340 144 2 0.0000000000000000e+00 4.5425161468625225e+02 4.5857376255060353e+02 4.6553285238344955e+02 0 1 1
25895 192 9 0.0000000000000000e+00 4.6265014341671247e+02 4.5242031610856355e+02 4.5605617843405901e+02 0 1 1
25896 192 14 0.0000000000000000e+00 4.6124425611767975e+02 4.5494115207563897e+02 4.5403550842955235e+02 0 1 1
20547 153 2 0.0000000000000000e+00 4.4915286517704862e+02 4.4629743903674995e+02 4.5968983252643608e+02 -1 1 1
25897 192 6 0.0000000000000000e+00 4.6017718823198885e+02 4.5799735123726884e+02 4.5210202317834603e+02 0 1 1
20546 153 2 0.0000000000000000e+00 4.5217831138920513e+02 4.4513738315236867e+02 4.5751581391262226e+02 -1 1 1
20545 153 14 0.0000000000000000e+00 4.5074732399991530e+02 4.4477313017320415e+02 4.5410164756375457e+02 -1 1 1
20534 153 15 0.0000000000000000e+00 4.5233364739905977e+02 4.5140837987303922e+02 4.4925427329285969e+02 -1 1 1
25898 192 3 1.0000000000000000e+00 4.5937251277443710e+02 4.6021802579927578e+02 4.4908914336606904e+02 0 1 1
25899 192 18 0.0000000000000000e+00 4.6055334913798094e+02 4.6400952699315042e+02 4.5018569771160645e+02 0 1 1
20533 153 2 0.0000000000000000e+00 4.5570179792779311e+02 4.5324650466735704e+02 4.5037633775381255e+02 -1 1 1
359 3 2 0.0000000000000000e+00 4.4616266363741039e+02 4.4980695977438160e+02 4.6005828489148558e+02 0 0 0
19337 144 2 0.0000000000000000e+00 4.5585741608560375e+02 4.6647047834384318e+02 4.6183019529307319e+02 0 1 1
20535 153 2 0.0000000000000000e+00 4.5371926464175959e+02 4.4791698730368051e+02 4.5013966766138890e+02 -1 1 1
19338 144 5 1.0000000000000000e+00 4.5339029854203403e+02 4.6345723543028095e+02 4.6274030075093299e+02 0 1 1
360 3 18 0.0000000000000000e+00 4.4552055105019747e+02 4.5180913954779032e+02 4.5684351682566597e+02 0 0 0
21419 159 2 0.0000000000000000e+00 4.5832736554651052e+02 4.7248823275808672e+02 4.6712473400563778e+02 0 1 1
361 3 1 0.0000000000000000e+00 4.4772412675540448e+02 4.5188862704100791e+02 4.5389808871918586e+02 0 0 0
20532 153 15 0.0000000000000000e+00 4.5660606696209567e+02 4.5578050592998460e+02 4.4783934780923511e+02 -1 1 1
362 3 3 1.0000000000000000e+00 4.5089070296156751e+02 4.5332841160993553e+02 4.5526116785822774e+02 0 0 0
21386 159 2 0.0000000000000000e+00 4.5955086435905770e+02 4.6153095164288294e+02 4.5657109027382955e+02 0 1 1
21387 159 7 -1.0000000000000000e+00 4.5642338240365166e+02 4.6096461896393299e+02 4.5886824070201749e+02 0 1 1
21385 159 15 0.0000000000000000e+00 4.6256820228598502e+02 4.6020161237516601e+02 4.5574124000501678e+02 0 1 1
21384 159 2 0.0000000000000000e+00 4.6438687090506647e+02 4.6236120242740463e+02 4.5324820602690500e+02 0 1 1
21383 159 2 0.0000000000000000e+00 4.6423215683445693e+02 4.6157796559996757e+02 4.4955064448759703e+02 0 1 1
21382 159 9 0.0000000000000000e+00 4.6669511027533986e+02 4.5864048600406943e+02 4.4922324491107355e+02 0 1 1
21415 159 15 0.0000000000000000e+00 4.6613740960802767e+02 4.6619981013332790e+02 4.5929287300989046e+02 0 1 1
25833 192 2 0.0000000000000000e+00 4.6664125337073989e+02 4.5826019756493531e+02 4.6212611254894927e+02 0 1 1
25832 192 5 1.0000000000000000e+00 4.6799385176989938e+02 4.5600869606704543e+02 4.5924223111752713e+02 0 1 1
25831 192 15 0.0000000000000000e+00 4.6907893968003515e+02 4.5354769448865335e+02 4.5659376996768077e+02 0 1 1
25830 192 2 0.0000000000000000e+00 4.6964501654175729e+02 4.5297839649511513e+02 4.5291039364030291e+02 0 1 1
4841 36 17 0.0000000000000000e+00 4.7140516975481182e+02 4.6772011145642369e+02 4.5475639528062106e+02 0 0 0
366 3 14 0.0000000000000000e+00 4.4868791261270422e+02 4.5770840822014321e+02 4.6677805547831645e+02 0 0 0
21414 159 12 0.0000000000000000e+00 4.6405827992973036e+02 4.6351237837518454e+02 4.6022081783760325e+02 0 1 1
25888 192 18 0.0000000000000000e+00 4.7092183570990773e+02 4.4670649266355542e+02 4.5663500374767699e+02 0 1 1
20528 153 12 0.0000000000000000e+00 4.6268346557764244e+02 4.5278230117231038e+02 4.4460194136904215e+02 -1 1 1
19336 144 14 0.0000000000000000e+00 4.5574247441239953e+02 4.6802595210018018e+02 4.5837370644529551e+02 0 1 1
20550 153 17 0.0000000000000000e+00 4.5680229100488140e+02 4.4575654702181015e+02 4.6275847060972927e+02 -1 1 1
25834 192 2 0.0000000000000000e+00 4.6622044672761848e+02 4.5550389290841213e+02 4.6457542161428836e+02 0 1 1
25835 192 2 0.0000000000000000e+00 4.6309390032728527e+02 4.5573724009654183e+02 4.6688007774237190e+02 0 1 1
25385 189 15 0.0000000000000000e+00 4.4932699971178056e+02 4.5931447168477985e+02 4.4826259326534120e+02 -1 1 1
20537 153 14 0.0000000000000000e+00 4.5684048183823660e+02 4.4861377162132658e+02 4.5495329414556142e+02 -1 1 1
25382 189 6 0.0000000000000000e+00 4.4748588967682736e+02 4.6346703440974562e+02 4.5506246917001988e+02 -1 1 1
25381 189 1 0.0000000000000000e+00 4.4929978993739513e+02 4.6145553024574343e+02 4.5793197966316581e+02 -1 1 1
363 3 2 0.0000000000000000e+00 4.4947088423582051e+02 4.5561665468706377e+02 4.5804762290151837e+02 0 0 0
20524 153 6 0.0000000000000000e+00 4.6576004816799428e+02 4.4786755936355615e+02 4.5262817813329758e+02 -1 1 1
20536 153 17 0.0000000000000000e+00 4.5692759743306834e+02 4.4959627368877040e+02 4.5135058012050445e+02 -1 1 1
25900 192 5 1.0000000000000000e+00 4.5897836052297833e+02 4.6737798193484360e+02 4.4918348924548860e+02 0 1 1
21421 159 1 0.0000000000000000e+00 4.5181900414851026e+02 4.7084220348459377e+02 4.6383484274665210e+02 0 1 1
21420 159 18 0.0000000000000000e+00 4.5540109786452314e+02 4.7126063285709370e+02 4.6513529255556051e+02 0 1 1
20525 153 15 0.0000000000000000e+00 4.6338303486931767e+02 4.4944449601304751e+02 4.5052159266183190e+02 -1 1 1
20549 153 7 -1.0000000000000000e+00 4.5444831115312013e+02 4.4792710442859652e+02 4.6082380889749123e+02 -1 1 1
25901 192 17 0.0000000000000000e+00 4.6131700610133055e+02 4.6865977938434781e+02 4.5185595790567555e+02 0 1 1
25383 189 15 0.0000000000000000e+00 4.4508086787700097e+02 4.6125942293734323e+02 4.5274948356897318e+02 -1 1 1
21413 159 17 0.0000000000000000e+00 4.6070293246575272e+02 4.6495292621998516e+02 4.6119556968355533e+02 0 1 1
25836 192 2 0.0000000000000000e+00 4.6595167608734806e+02 4.5814565294565267e+02 4.6846543266000185e+02 0 1 1
20527 153 15 0.0000000000000000e+00 4.6364581397132793e+02 4.5318855170749373e+02 4.4840152454971087e+02 -1 1 1
20551 153 14 0.0000000000000000e+00 4.5951371355539248e+02 4.4761459061485380e+02 4.6441336859639978e+02 -1 1 1
21422 159 3 1.0000000000000000e+00 4.4907284879524741e+02 4.6818705390862141e+02 4.6410708207294095e+02 0 1 1
25384 189 6 0.0000000000000000e+00 4.4600375727240316e+02 4.5872696948877098e+02 4.5005308877152919e+02 -1 1 1
20548 153 17 0.0000000000000000e+00 4.5095754325294422e+02 4.4936556777240304e+02 4.6046553337776783e+02 -1 1 1
20526 153 15 0.0000000000000000e+00 4.6644725517676574e+02 4.5094783719798767e+02 4.4900068687682040e+02 -1 1 1
25839 192 2 0.0000000000000000e+00 4.7129307199958782e+02 4.5953004367341759e+02 4.6320363008990455e+02 0 1 1
20522 153 6 0.0000000000000000e+00 4.6927515413449731e+02 4.4360716791213162e+02 4.5082707105018056e+02 -1 1 1
20544 153 2 0.0000000000000000e+00 4.4882107405218073e+02 4.4378912081215475e+02 4.5096007273615697e+02 -1 1 1
21424 159 2 0.0000000000000000e+00 4.4513360560767381e+02 4.7168180108497387e+02 4.6706820582779534e+02 0 1 1
21369 159 2 0.0000000000000000e+00 4.6237392079018770e+02 4.4469912211466294e+02 4.4891423751873242e+02 0 1 1
364 3 2 0.0000000000000000e+00 4.4782310110054829e+02 4.5732758832735925e+02 4.6095760782615770e+02 0 0 0
21392 159 14 0.0000000000000000e+00 4.5144676970202437e+02 4.4969336127827410e+02 4.6712019721804899e+02 0 1 1
21391 159 2 0.0000000000000000e+00 4.5059683327195768e+02 4.5162666925060427e+02 4.6384085953484242e+02 0 1 1
19341 144 17 0.0000000000000000e+00 4.5633966668243289e+02 4.5552009436905325e+02 4.6599154793781753e+02 0 1 1
365 3 17 0.0000000000000000e+00 4.4788828487645856e+02 4.5988380330849412e+02 4.6371161079945023e+02 0 0 0
20538 153 2 0.0000000000000000e+00 4.5622444261477483e+02 4.4471029717089590e+02 4.5476125321211566e+02 -1 1 1
21417 159 17 0.0000000000000000e+00 4.6276595275175112e+02 4.6845929398717016e+02 4.6462983508700358e+02 0 1 1
25902 192 12 0.0000000000000000e+00 4.6315987263807421e+02 4.7171322937241888e+02 4.5047085225630741e+02 0 1 1
21393 159 2 0.0000000000000000e+00 4.4851741604507595e+02 4.4834788062220503e+02 4.6884502236516948e+02 0 1 1
21412 159 17 0.0000000000000000e+00 4.6211074660726513e+02 4.6343694128313797e+02 4.6410694803522881e+02 0 1 1
25386 189 15 0.0000000000000000e+00 4.5000084586785999e+02 4.5583471527144536e+02 4.4659482142001366e+02 -1 1 1
21423 159 2 0.0000000000000000e+00 4.4604405840718209e+02 4.6811099450062636e+02 4.6679051601502891e+02 0 1 1
21418 159 14 0.0000000000000000e+00 4.6182884933127860e+02 4.7117791974136043e+02 4.6755279662618489e+02 0 1 1
25838 192 2 0.0000000000000000e+00 4.6921529318451837e+02 4.6118995303708147e+02 4.6617170897308461e+02 0 1 1
20531 153 5 1.0000000000000000e+00 4.5545697898061906e+02 4.5547225418797785e+02 4.4401974852080872e+02 -1 1 1
21379 159 2 0.0000000000000000e+00 4.7072738030809143e+02 4.5169033146917894e+02 4.4570634491094455e+02 0 1 1
19335 144 17 0.0000000000000000e+00 4.5762140161233117e+02 4.7089763703078648e+02 4.5978249420371458e+02 0 1 1
25903 192 2 0.0000000000000000e+00 4.6665683026293561e+02 4.7264240914003921e+02 4.5176217113575484e+02 0 1 1
358 3 14 0.0000000000000000e+00 4.4556969777089017e+02 4.5187212205445690e+02 4.6316158713454803e+02 0 0 0
25882 192 2 0.0000000000000000e+00 4.7163717109590584e+02 4.5155806658360700e+02 4.6685878408894803e+02 0 1 1
20521 153 1 0.0000000000000000e+00 4.7099620535849158e+02 4.4674873144560200e+02 4.4995647007750847e+02 -1 1 1
367 3 2 0.0000000000000000e+00 4.4505773408272728e+02 4.5930578952582675e+02 4.6766536928393725e+02 0 0 0
21367 159 14 0.0000000000000000e+00 4.6710631057866527e+02 4.4764522185140538e+02 4.4413810173219792e+02 0 1 1
20552 153 2 0.0000000000000000e+00 4.6137003532324871e+02 4.4478872694750254e+02 4.6230739451805192e+02 -1 1 1
21368 159 15 0.0000000000000000e+00 4.6557211063833608e+02 4.4574401226594870e+02 4.4692413641643390e+02 0 1 1
25389 189 5 1.0000000000000000e+00 4.4782462947697775e+02 4.4783291303953405e+02 4.4661374701080200e+02 -1 1 1
19418 144 3 1.0000000000000000e+00 4.5715921390898109e+02 4.6429406263342577e+02 4.6889919418954463e+02 0 1 1
25387 189 15 0.0000000000000000e+00 4.4989278271156098e+02 4.5229663537504598e+02 4.4476451904280833e+02 -1 1 1
21410 159 17 0.0000000000000000e+00 4.6160217537747951e+02 4.6071743908283298e+02 4.6891429378655585e+02 0 1 1
21411 159 9 0.0000000000000000e+00 4.5997282387200414e+02 4.6062673813965353e+02 4.6549704452344912e+02 0 1 1
21380 159 2 0.0000000000000000e+00 4.7054163345216716e+02 4.5492484624613263e+02 4.4778911159673225e+02 0 1 1
23023 171 2 0.0000000000000000e+00 4.6340862176290761e+02 4.4995246954049628e+02 4.6838654167227548e+02 0 1 1
21416 159 15 0.0000000000000000e+00 4.6525644336486164e+02 4.6895753149259605e+02 4.6164554733241584e+02 0 1 1
23022 171 2 0.0000000000000000e+00 4.6734134098796670e+02 4.4923657310535958e+02 4.6846799790903248e+02 0 1 1
20530 153 2 0.0000000000000000e+00 4.5803233184229913e+02 4.5279210241188457e+02 4.4511069803443883e+02 -1 1 1
21381 159 2 0.0000000000000000e+00 4.6710479682010958e+02 4.5604960986908543e+02 4.4645515785615004e+02 0 1 1
21394 159 17 0.0000000000000000e+00 4.4758567640373150e+02 4.4513661552121800e+02 4.6790175692903125e+02 0 1 1
20523 153 15 0.0000000000000000e+00 4.6768612562416666e+02 4.4500086952209011e+02 4.5409711704565183e+02 -1 1 1
20540 153 2 0.0000000000000000e+00 4.5762541561527058e+02 4.4364248695411612e+02 4.4953717498969843e+02 -1 1 1
21395 159 7 -1.0000000000000000e+00 4.4770231853829176e+02 4.4522363661980557e+02 4.6392820357496589e+02 0 1 1
20559 153 2 0.0000000000000000e+00 4.7033259425401258e+02 4.4483929567850100e+02 4.6446056926678619e+02 -1 1 1
4844 36 2 0.0000000000000000e+00 4.7131015034240926e+02 4.7157962497184946e+02 4.5928315585884292e+02 0 0 0
25390 189 2 0.0000000000000000e+00 4.4437006820366230e+02 4.4800901829155822e+02 4.4826803374610898e+02 -1 1 1
20539 153 2 0.0000000000000000e+00 4.5953762804831848e+02 4.4399811422583861e+02 4.5285334946262770e+02 -1 1 1
20529 153 5 1.0000000000000000e+00 4.6046749542559860e+02 4.4990967183002323e+02 4.4397636540195691e+02 -1 1 1
4845 36 9 0.0000000000000000e+00 4.6803434451934783e+02 4.7281242328670885e+02 4.5890613561184870e+02 0 0 0
25829 192 2 0.0000000000000000e+00 4.7332018897077688e+02 4.5358401676795251e+02 4.5379368820845895e+02 0 1 1
4842 36 12 0.0000000000000000e+00 4.7464860917496509e+02 4.6966065529891489e+02 4.5542082731539733e+02 0 0 0
4840 36 5 1.0000000000000000e+00 4.7208696825741760e+02 4.6516991373117582e+02 4.5177349749985507e+02 0 0 0
25828 192 14 0.0000000000000000e+00 4.7506947475511726e+02 4.5298737199280129e+02 4.5059190083728993e+02 0 1 1
25514 189 5 1.0000000000000000e+00 4.9844468562132289e+02 4.5744152740665891e+02 4.5695311534237794e+02 -1 1 1
25887 192 2 0.0000000000000000e+00 4.7252611319556149e+02 4.4898522868684000e+02 4.5429536272347696e+02 0 1 1
25885 192 15 0.0000000000000000e+00 4.7481912987541403e+02 4.5221358634025597e+02 4.6026332559452300e+02 0 1 1
25841 192 2 0.0000000000000000e+00 4.7464496834696740e+02 4.5931446166928345e+02 4.5669126808419122e+02 0 1 1
25840 192 15 0.0000000000000000e+00 4.7293096379303711e+02 4.5957922779213914e+02 4.6000797268562235e+02 0 1 1
25886 192 15 0.0000000000000000e+00 4.7457558151486484e+02 4.4960358455084048e+02 4.5747774406495830e+02 0 1 1
21375 159 2 0.0000000000000000e+00 4.7754843743125821e+02 4.4556754122729853e+02 4.4565320275654653e+02 0 1 1
23836 177 17 0.0000000000000000e+00 4.8552318935134906e+02 4.5305034696206081e+02 4.4494913953359094e+02 -1 0 1
23865 177 2 0.0000000000000000e+00 4.9906629497146236e+02 4.5209286123779486e+02 4.6514105305886062e+02 -1 0 1
25884 192 5 1.0000000000000000e+00 4.7659969328363127e+02 4.5217841442646642e+02 4.6353615670164857e+02 0 1 1
25807 192 2 0.0000000000000000e+00 4.9065322712000108e+02 4.4834665909519333e+02 4.4454180468505871e+02 0 1 1
17324 129 2 0.0000000000000000e+00 4.9580212792055806e+02 4.6913317147574190e+02 4.6577014206489821e+02 -1 0 1
21376 159 15 0.0000000000000000e+00 4.7632613169330915e+02 4.4861557451013437e+02 4.4724528917165139e+02 0 1 1
25810 192 14 0.0000000000000000e+00 4.9740608038165294e+02 4.4723482777324085e+02 4.4744888181484168e+02 0 1 1
17316 129 17 0.0000000000000000e+00 4.8049401170927160e+02 4.6996082770198126e+02 4.5743642975927526e+02 -1 0 1
17744 132 9 0.0000000000000000e+00 4.7393013308645715e+02 4.6037641917166985e+02 4.4633263043272700e+02 0 0 1
17745 132 17 0.0000000000000000e+00 4.7727904818239836e+02 4.6211757572555939e+02 4.4514943443717260e+02 0 0 1
25843 192 2 0.0000000000000000e+00 4.7864703833326666e+02 4.5677766496420094e+02 4.5400494661002153e+02 0 1 1
18984 141 12 0.0000000000000000e+00 4.7715537453464452e+02 4.5897868471427728e+02 4.6399640286996345e+02 -1 1 1
18983 141 17 0.0000000000000000e+00 4.7982767844937342e+02 4.5762879989559616e+02 4.6634095437106680e+02 -1 1 1
4837 36 6 0.0000000000000000e+00 4.7657676683408226e+02 4.6981351619608682e+02 4.4411774018724464e+02 0 0 0
25846 192 2 0.0000000000000000e+00 4.7881387268668743e+02 4.4930452783551686e+02 4.5226087575150490e+02 0 1 1
17746 132 2 0.0000000000000000e+00 4.7986066332532442e+02 4.6158873023032197e+02 4.4796020742659857e+02 0 0 1
18985 141 15 0.0000000000000000e+00 4.7893411396489967e+02 4.5978144152711621e+02 4.6017424910456941e+02 -1 1 1
18986 141 15 0.0000000000000000e+00 4.8140139156312529e+02 4.6192955309249982e+02 4.5818168603777610e+02 -1 1 1
25844 192 9 0.0000000000000000e+00 4.8048849007196861e+02 4.5484467133342770e+02 4.5672057179669156e+02 0 1 1
25845 192 17 0.0000000000000000e+00 4.8009771929541768e+02 4.5158631887928544e+02 4.5495850744834127e+02 0 1 1
25825 192 5 1.0000000000000000e+00 4.8031281945962530e+02 4.5354532141508110e+02 4.4565503168194266e+02 0 1 1
25824 192 2 0.0000000000000000e+00 4.8118295496295406e+02 4.5374411613666848e+02 4.4960168563182140e+02 0 1 1
18987 141 17 0.0000000000000000e+00 4.7890768770741079e+02 4.6189357873140392e+02 4.5545524203470109e+02 -1 1 1
25826 192 2 0.0000000000000000e+00 4.7689755859195964e+02 4.5408565498211777e+02 4.4403480442702829e+02 0 1 1
18981 141 9 0.0000000000000000e+00 4.8520115542554538e+02 4.5841771202078945e+02 4.6114484791030588e+02 -1 1 1
25823 192 15 0.0000000000000000e+00 4.8291098164374495e+02 4.5660430900459642e+02 4.5198530912072027e+02 0 1 1
18982 141 17 0.0000000000000000e+00 4.8261979002435334e+02 4.5902968228084234e+02 4.6415416460168262e+02 -1 1 1
25827 192 2 0.0000000000000000e+00 4.7601320671932206e+02 4.5537299027447790e+02 4.4758962524924146e+02 0 1 1
18977 141 7 -1.0000000000000000e+00 4.8695292848607602e+02 4.5288748764992738e+02 4.4945190996635790e+02 -1 1 1
18975 141 9 0.0000000000000000e+00 4.8440142673094340e+02 4.4726850684220648e+02 4.4994374964164149e+02 -1 1 1
18976 141 17 0.0000000000000000e+00 4.8774345040960264e+02 4.4903358278923395e+02 4.4842613135822359e+02 -1 1 1
25847 192 14 0.0000000000000000e+00 4.7753192492963808e+02 4.4590170090408151e+02 4.5335442205303991e+02 0 1 1
25842 192 7 -1.0000000000000000e+00 4.7561789580280117e+02 4.5871464978355357e+02 4.5288021487916279e+02 0 1 1
18989 141 2 0.0000000000000000e+00 4.8153313891866395e+02 4.6430874565361887e+02 4.5219731559994250e+02 -1 1 1
18992 141 3 1.0000000000000000e+00 4.9118721463299829e+02 4.6641732216403057e+02 4.5008561834541985e+02 -1 1 1
25811 192 2 0.0000000000000000e+00 4.9865428337197227e+02 4.4686846166130994e+02 4.5094181091218815e+02 0 1 1
18993 141 2 0.0000000000000000e+00 4.9372755820664912e+02 4.6901136042200341e+02 4.4891817984803060e+02 -1 1 1
4836 36 14 0.0000000000000000e+00 4.7997925536311868e+02 4.6809847211425540e+02 4.4553112905343892e+02 0 0 0
4835 36 9 0.0000000000000000e+00 4.8000326183301854e+02 4.7072060698536978e+02 4.4853272932514830e+02 0 0 0
17753 132 17 0.0000000000000000e+00 4.9601815282657367e+02 4.5271783118578998e+02 4.4738388172926301e+02 0 0 1
25809 192 2 0.0000000000000000e+00 4.9422871348030594e+02 4.4554254627887320e+02 4.4642269779441364e+02 0 1 1
18979 141 2 0.0000000000000000e+00 4.8928612664190581e+02 4.5526264193308856e+02 4.5620810456878689e+02 -1 1 1
18980 141 17 0.0000000000000000e+00 4.8816057392336097e+02 4.5665806693789813e+02 4.5947038933105586e+02 -1 1 1
18978 141 14 0.0000000000000000e+00 4.8857978682644233e+02 4.5341071407026396e+02 4.5282410320666634e+02 -1 1 1
17724 132 2 0.0000000000000000e+00 4.8733495798948371e+02 4.6413487753053317e+02 4.4487958849049505e+02 0 0 1
17750 132 7 -1.0000000000000000e+00 4.9387465662191534e+02 4.5980058138643557e+02 4.4995113867917922e+02 0 0 1
19010 141 9 0.0000000000000000e+00 4.9195713794816623e+02 4.6792548243214162e+02 4.5665243748954327e+02 -1 1 1
17748 132 2 0.0000000000000000e+00 4.8671227813446171e+02 4.6093411664876220e+02 4.4782805519269061e+02 0 0 1
18991 141 1 0.0000000000000000e+00 4.8733983764885488e+02 4.6632291991875536e+02 4.5065116218919934e+02 -1 1 1
19012 141 6 0.0000000000000000e+00 4.8728230008854990e+02 4.6595210445717720e+02 4.6147203477733052e+02 -1 1 1
25820 192 2 0.0000000000000000e+00 4.9131340570410401e+02 4.6183689803620274e+02 4.5366496643753140e+02 0 1 1
25821 192 17 0.0000000000000000e+00 4.8740728151286271e+02 4.6146573803862714e+02 4.5375403156310017e+02 0 1 1
25819 192 2 0.0000000000000000e+00 4.9514341874109965e+02 4.6206966539460240e+02 4.5403945360278055e+02 0 1 1
25818 192 5 1.0000000000000000e+00 4.9696613030243873e+02 4.6465549757270713e+02 4.5277026253678872e+02 0 1 1
25822 192 14 0.0000000000000000e+00 4.8466965813346309e+02 4.5911264485834039e+02 4.5357896910317987e+02 0 1 1
23857 177 2 0.0000000000000000e+00 4.8346693082649438e+02 4.4786863977285134e+02 4.6239007877147878e+02 -1 0 1
19014 141 18 0.0000000000000000e+00 4.8500951511902349e+02 4.6706466577670210e+02 4.6762400796009109e+02 -1 1 1
19015 141 5 1.0000000000000000e+00 4.8445443567416908e+02 4.7075139126151851e+02 4.6795817258015211e+02 -1 1 1
19011 141 14 0.0000000000000000e+00 4.8883047661960200e+02 4.6692741347663809e+02 4.5833905884193558e+02 -1 1 1
23852 177 3 1.0000000000000000e+00 4.9329167995917066e+02 4.4916520539229924e+02 4.5653854762000356e+02 -1 0 1
23850 177 18 0.0000000000000000e+00 4.8796741374537555e+02 4.4811393966334617e+02 4.5529143986190468e+02 -1 0 1
17747 132 14 0.0000000000000000e+00 4.8322214387690423e+02 4.6046961448352459e+02 4.4689984218377367e+02 0 0 1
23851 177 1 0.0000000000000000e+00 4.9135460356565676e+02 4.4713968750418508e+02 4.5417982488846690e+02 -1 0 1
23864 177 9 0.0000000000000000e+00 4.9587216434285313e+02 4.5323876863553397e+02 4.6707383154299106e+02 -1 0 1
17749 132 17 0.0000000000000000e+00 4.9026725257214838e+02 4.6043532457558234e+02 4.4903716325600146e+02 0 0 1
23854 177 2 0.0000000000000000e+00 4.9105738693454515e+02 4.5307302867553807e+02 4.6022771032907838e+02 -1 0 1
23856 177 14 0.0000000000000000e+00 4.8484527258648990e+02 4.5105062081423591e+02 4.6049075548034557e+02 -1 0 1
23855 177 17 0.0000000000000000e+00 4.8818457953584988e+02 4.5184023651736942e+02 4.6231522563831174e+02 -1 0 1
18990 141 18 0.0000000000000000e+00 4.8374453965433986e+02 4.6678128281306931e+02 4.5034627516007708e+02 -1 1 1
23853 177 2 0.0000000000000000e+00 4.9059167885381527e+02 4.4999307546936825e+02 4.5886057088064445e+02 -1 0 1
25515 189 14 0.0000000000000000e+00 4.9762714455026094e+02 4.5436392247728082e+02 4.5934503298440023e+02 -1 1 1
17752 132 15 0.0000000000000000e+00 4.9228579079369837e+02 4.5413752605192923e+02 4.4768295577028749e+02 0 0 1
23858 177 2 0.0000000000000000e+00 4.8419872687206146e+02 4.4815308340319882e+02 4.6616582896602137e+02 -1 0 1
23859 177 5 1.0000000000000000e+00 4.8406160337568116e+02 4.5160647302658589e+02 4.6765524011990351e+02 -1 0 1
17751 132 2 0.0000000000000000e+00 4.9384397967104428e+02 4.5768063847647005e+02 4.4646696096963706e+02 0 0 1
25848 192 2 0.0000000000000000e+00 4.7946591931778227e+02 4.4691649177035828e+02 4.5673398809823004e+02 0 1 1
18988 141 14 0.0000000000000000e+00 4.7817648249108305e+02 4.6476630152188295e+02 4.5332990565682786e+02 -1 1 1
17332 129 9 0.0000000000000000e+00 4.9734942166311441e+02 4.6314157243787446e+02 4.6024807904090864e+02 -1 0 1
25849 192 17 0.0000000000000000e+00 4.7860517002909569e+02 4.4708283649373527e+02 4.6049600271974430e+02 0 1 1
19013 141 3 1.0000000000000000e+00 4.8588201956373643e+02 4.6458574912804607e+02 4.6488183835275822e+02 -1 1 1
17337 129 7 -1.0000000000000000e+00 4.9458187102268721e+02 4.6484578443380963e+02 4.6796952283313937e+02 -1 0 1
21374 159 2 0.0000000000000000e+00 4.7433307873302931e+02 4.4362136612737442e+02 4.4667591829308697e+02 0 1 1
18996 141 14 0.0000000000000000e+00 4.9385604140505200e+02 4.6589499754775426e+02 4.4372952471661711e+02 -1 1 1
25883 192 2 0.0000000000000000e+00 4.7301314076582543e+02 4.5329280636495508e+02 4.6411875633008651e+02 0 1 1
18994 141 2 0.0000000000000000e+00 4.9718448525567032e+02 4.6794077404492208e+02 4.4827186041398812e+02 -1 1 1
19009 141 12 0.0000000000000000e+00 4.9289234569408404e+02 4.7092977811473929e+02 4.5433530037851330e+02 -1 1 1
25439 189 9 0.0000000000000000e+00 4.9555162780375929e+02 4.4740650915570279e+02 4.6332369120096092e+02 -1 1 1
17323 129 14 0.0000000000000000e+00 4.9332220599102556e+02 4.6845888377138397e+02 4.6314513426394689e+02 -1 0 1
17304 129 2 0.0000000000000000e+00 4.9023470870675237e+02 4.6977817701386334e+02 4.4604362820003303e+02 -1 0 1
25817 192 2 0.0000000000000000e+00 4.9963970126507138e+02 4.6226234593341024e+02 4.5232914693160745e+02 0 1 1
25808 192 2 0.0000000000000000e+00 4.9099679036342678e+02 4.4470951700993254e+02 4.4401697318679305e+02 0 1 1
4839 36 18 0.0000000000000000e+00 4.7279794767653152e+02 4.6823253225972934e+02 4.4998062748841369e+02 0 0 0
23849 177 2 0.0000000000000000e+00 4.8547240966392769e+02 4.4538054681455725e+02 4.5541599617195362e+02 -1 0 1
17315 129 2 0.0000000000000000e+00 4.7916004878742086e+02 4.6899555599738596e+02 4.6084743031084906e+02 -1 0 1
25437 189 7 -1.0000000000000000e+00 4.9415932973442153e+02 4.4749092544274350e+02 4.6917069421370758e+02 -1 1 1
17754 132 14 0.0000000000000000e+00 4.9788179059100156e+02 4.5455161981384651e+02 4.4477733602529747e+02 0 0 1
23863 177 18 0.0000000000000000e+00 4.9540752979894569e+02 4.5577613434023618e+02 4.6433330741779452e+02 -1 0 1
4825 36 15 0.0000000000000000e+00 4.7488154934418992e+02 4.6813089757373717e+02 4.6559259544328472e+02 0 0 0
21825 162 18 0.0000000000000000e+00 4.9945283689737283e+02 4.4389179707495941e+02 4.6722060767768511e+02 -1 0 1
17314 129 2 0.0000000000000000e+00 4.7955015107011536e+02 4.7237669464685177e+02 4.6267051760916451e+02 -1 0 1
17322 129 2 0.0000000000000000e+00 4.9381787691421761e+02 4.7108788391583090e+02 4.6046354661852695e+02 -1 0 1
23861 177 15 0.0000000000000000e+00 4.8927901357179144e+02 4.5366023572035868e+02 4.6686788516186840e+02 -1 0 1
4824 36 5 1.0000000000000000e+00 4.7398860920583309e+02 4.6456749516681202e+02 4.6720552080182398e+02 0 0 0
25438 189 2 0.0000000000000000e+00 4.9465334268653277e+02 4.4492589943789835e+02 4.6632517970292878e+02 -1 1 1
18995 141 17 0.0000000000000000e+00 4.9612473157456105e+02 4.6477346412661217e+02 4.4674430875952135e+02 -1 1 1
4838 36 3 1.0000000000000000e+00 4.7372372818296117e+02 4.6880894968611642e+02 4.4647582720847265e+02 0 0 0
17317 129 14 0.0000000000000000e+00 4.8324796843391664e+02 4.7116932615481301e+02 4.5505671165767120e+02 -1 0 1
25441 189 2 0.0000000000000000e+00 4.9408189598765358e+02 4.4407902976415005e+02 4.5854289100521760e+02 -1 1 1
4826 36 15 0.0000000000000000e+00 4.7472824340986415e+02 4.7138086733916435e+02 4.6777633853394946e+02 0 0 0
17305 129 14 0.0000000000000000e+00 4.8702376225481851e+02 4.7164930768833108e+02 4.4647046299680630e+02 -1 0 1
17318 129 15 0.0000000000000000e+00 4.8674394677512436e+02 4.7202161871978007e+02 4.5407416838581804e+02 -1 0 1
25436 189 2 0.0000000000000000e+00 4.9043002387991044e+02 4.4715406846724392e+02 4.6828310519050433e+02 -1 1 1
17333 129 2 0.0000000000000000e+00 4.9555368378442182e+02 4.5954927760248211e+02 4.6027263187921909e+02 -1 0 1
17334 129 2 0.0000000000000000e+00 4.9381720539976095e+02 4.5979425552900676e+02 4.6378446116112889e+02 -1 0 1
23860 177 15 0.0000000000000000e+00 4.8572166962250452e+02 4.5494353930685412e+02 4.6751429026956572e+02 -1 0 1
17325 129 2 0.0000000000000000e+00 4.9478643446664972e+02 4.7253776655508580e+02 4.6707404208523627e+02 -1 0 1
17336 129 2 0.0000000000000000e+00 4.9121884407378559e+02 4.6348068023254183e+02 4.6724429650799726e+02 -1 0 1
17335 129 15 0.0000000000000000e+00 4.9042927431616425e+02 4.6019470461852768e+02 4.6511012251554354e+02 -1 0 1
25813 192 17 0.0000000000000000e+00 4.9904728327790048e+02 4.5439415118945954e+02 4.5062337310580801e+02 0 1 1
23862 177 2 0.0000000000000000e+00 4.9149693086696209e+02 4.5563109245733216e+02 4.6442680966972802e+02 -1 0 1
25812 192 2 0.0000000000000000e+00 4.9881426346279238e+02 4.5081444562712267e+02 4.5143584835792029e+02 0 1 1
25854 192 14 0.0000000000000000e+00 4.8859824407456642e+02 4.4478239106158713e+02 4.6041330242946742e+02 0 1 1
19760 147 2 0.0000000000000000e+00 5.0025531070942992e+02 4.6758963024516726e+02 4.5502570253528432e+02 -1 0 1
4843 36 2 0.0000000000000000e+00 4.7202667169904811e+02 4.7276705867198757e+02 4.5558311847122928e+02 0 0 0
25814 192 7 -1.0000000000000000e+00 5.0031756531489680e+02 4.5746963746230523e+02 4.4909932686417386e+02 0 1 1
17382 129 2 0.0000000000000000e+00 4.9925159531035314e+02 4.6591557632807047e+02 4.6852604009651100e+02 -1 0 1
25851 192 2 0.0000000000000000e+00 4.7886896349672475e+02 4.4436340085255330e+02 4.6439230830273613e+02 0 1 1
25440 189 17 0.0000000000000000e+00 4.9555772581667770e+02 4.4372117119779392e+02 4.6185832855772867e+02 -1 1 1
17331 129 2 0.0000000000000000e+00 4.9997826502409413e+02 4.6457096547546394e+02 4.6243730672545331e+02 -1 0 1
17725 132 5 1.0000000000000000e+00 4.8962486967969249e+02 4.6102481682824856e+02 4.4369650337197390e+02 0 0 1
21377 159 5 1.0000000000000000e+00 4.7661912744985398e+02 4.4991658462377484e+02 4.4361317548385279e+02 0 1 1
21453 159 15 0.0000000000000000e+00 4.6166108825082370e+02 4.7241733733174397e+02 4.8047559943560208e+02 0 1 1
19342 144 14 0.0000000000000000e+00 4.5713234188675051e+02 4.5438170263894978e+02 4.6952243268589984e+02 0 1 1
25837 192 9 0.0000000000000000e+00 4.6875725036082827e+02 4.6042183685632853e+02 4.6996061669126374e+02 0 1 1
19369 144 17 0.0000000000000000e+00 4.4680361194277981e+02 4.4494887851538755e+02 4.8513862203899322e+02 0 1 1
24232 180 15 0.0000000000000000e+00 4.5743640859832050e+02 4.4555038459351164e+02 4.8593082991114392e+02 0 0 1
21455 159 15 0.0000000000000000e+00 4.6039414431565461e+02 4.7120005877442998e+02 4.7963830710745901e+02 0 1 1
15267 114 15 0.0000000000000000e+00 4.5322082118558802e+02 4.6244281764232193e+02 4.9361585539674820e+02 0 0 0
21456 159 15 0.0000000000000000e+00 4.5952295454952332e+02 4.6923806052954643e+02 4.8298336659017838e+02 0 1 1
4792 36 15 0.0000000000000000e+00 4.6865763761527325e+02 4.7172279798110543e+02 4.7039730542760805e+02 0 0 0
15310 114 15 0.0000000000000000e+00 4.6285694045438913e+02 4.7112683323150395e+02 4.9017567216651048e+02 0 0 0
25415 189 2 0.0000000000000000e+00 4.5444930887908771e+02 4.4456702734202509e+02 4.7832262228006925e+02 -1 1 1
15271 114 17 0.0000000000000000e+00 4.4372466751413248e+02 4.6398344672699432e+02 4.9268540722057207e+02 0 0 0
14956 111 2 0.0000000000000000e+00 4.5655476207100122e+02 4.4641730247800353e+02 4.9117105459684086e+02 0 1 0
25429 189 2 0.0000000000000000e+00 4.7145545851198443e+02 4.4457008568494859e+02 4.6935712429632423e+02 -1 1 1
4783 36 2 0.0000000000000000e+00 4.7097542203788390e+02 4.5789973100112672e+02 4.8326023533896023e+02 0 0 0
15309 114 2 0.0000000000000000e+00 4.6479808263009966e+02 4.6766773228492667e+02 4.9068947546891116e+02 0 0 0
19421 144 17 0.0000000000000000e+00 4.5598838218892593e+02 4.7195941575264294e+02 4.7129743537174670e+02 0 1 1
19345 144 5 1.0000000000000000e+00 4.5957439093324786e+02 4.5010158225846601e+02 4.7373548494765168e+02 0 1 1
2317 18 2 0.0000000000000000e+00 4.4502442198071816e+02 4.6036810831556710e+02 4.7777305299957345e+02 0 0 0
21425 159 17 0.0000000000000000e+00 4.4735097467971207e+02 4.7091001007688186e+02 4.7021869515742100e+02 0 1 1
15268 114 2 0.0000000000000000e+00 4.4959034300703536e+02 4.6155118004670402e+02 4.9268533718087264e+02 0 0 0
15277 114 2 0.0000000000000000e+00 4.5498064273542496e+02 4.7208171177541419e+02 4.8912178627335305e+02 0 0 0
21401 159 2 0.0000000000000000e+00 4.4450006331192640e+02 4.4784779390241880e+02 4.7470884729336240e+02 0 1 1
15305 114 2 0.0000000000000000e+00 4.7095505996807168e+02 4.6761613394690306e+02 4.9224082278560587e+02 0 0 0
3636 27 15 0.0000000000000000e+00 4.6755716326605494e+02 4.7280926077494058e+02 4.8458485183616835e+02 0 0 0
21429 159 5 1.0000000000000000e+00 4.5401062628556156e+02 4.6719463468722097e+02 4.7967567592959006e+02 0 1 1
15306 114 2 0.0000000000000000e+00 4.7063422989767378e+02 4.6377178227631691e+02 4.9216007453411186e+02 0 0 0
15307 114 9 0.0000000000000000e+00 4.6698773050662112e+02 4.6278791265340573e+02 4.9276175150340367e+02 0 0 0
15273 114 2 0.0000000000000000e+00 4.4540989022657510e+02 4.7080006351939733e+02 4.9196442945973257e+02 0 0 0
21452 159 2 0.0000000000000000e+00 4.6412263148736542e+02 4.7237839081480791e+02 4.7775906879994267e+02 0 1 1
23024 171 15 0.0000000000000000e+00 4.6260580479767572e+02 4.4745567606859044e+02 4.7110640139225666e+02 0 1 1
21405 159 9 0.0000000000000000e+00 4.5085548328920152e+02 4.5442753385918746e+02 4.7533329029366723e+02 0 1 1
4790 36 7 -1.0000000000000000e+00 4.6638871127983924e+02 4.6724443646545336e+02 4.6964199963767760e+02 0 0 0
21404 159 15 0.0000000000000000e+00 4.4828826004593748e+02 4.5462070363186956e+02 4.7250785495959292e+02 0 1 1
19373 144 17 0.0000000000000000e+00 4.4503104515763823e+02 4.5038508108439225e+02 4.8616908744939877e+02 0 1 1
21438 159 2 0.0000000000000000e+00 4.4555795843018257e+02 4.7105844276921476e+02 4.8613272981108327e+02 0 1 1
21440 159 9 0.0000000000000000e+00 4.4694858973108478e+02 4.6990255632399357e+02 4.7978530789153911e+02 0 1 1
4791 36 2 0.0000000000000000e+00 4.6679593023561461e+02 4.6937169009931290e+02 4.7291128747872915e+02 0 0 0
21441 159 14 0.0000000000000000e+00 4.4697873339633531e+02 4.7188772158036369e+02 4.7672599271117565e+02 0 1 1
21402 159 2 0.0000000000000000e+00 4.4805524083745894e+02 4.4831182625828910e+02 4.7285457731622603e+02 0 1 1
21406 159 17 0.0000000000000000e+00 4.5462123136719015e+02 4.5395385814758424e+02 4.7630493018260455e+02 0 1 1
19343 144 15 0.0000000000000000e+00 4.6081632967848992e+02 4.5408667608824032e+02 4.7066104569969627e+02 0 1 1
19344 144 2 0.0000000000000000e+00 4.6191179581130899e+02 4.5296907696693125e+02 4.7429463440325640e+02 0 1 1
19374 144 14 0.0000000000000000e+00 4.4457374264182027e+02 4.5257800087673331e+02 4.8911158118135972e+02 0 1 1
24233 180 17 0.0000000000000000e+00 4.5904223214532931e+02 4.4676425809869227e+02 4.8261063886377173e+02 0 0 1
21403 159 2 0.0000000000000000e+00 4.4607504649108984e+02 4.5170236467784042e+02 4.7252523616133084e+02 0 1 1
24234 180 14 0.0000000000000000e+00 4.5777352181415353e+02 4.4993124042896659e+02 4.8095112161129327e+02 0 0 1
24236 180 2 0.0000000000000000e+00 4.6202536915017441e+02 4.5374181433207434e+02 4.8132429732232049e+02 0 0 1
21459 159 9 0.0000000000000000e+00 4.5513040745412241e+02 4.6374244391296395e+02 4.8728619913496266e+02 0 1 1
24238 180 2 0.0000000000000000e+00 4.6060215575723407e+02 4.5291992631681427e+02 4.8879748601171474e+02 0 0 1
21458 159 15 0.0000000000000000e+00 4.5475742344044374e+02 4.6656283317687110e+02 4.8462089411223832e+02 0 1 1
19377 144 2 0.0000000000000000e+00 4.5311381478191936e+02 4.4851915017392901e+02 4.8728119877730097e+02 0 1 1
21433 159 18 0.0000000000000000e+00 4.5385985413780327e+02 4.6148021810291010e+02 4.7813481682483399e+02 0 1 1
19378 144 2 0.0000000000000000e+00 4.5479003391579141e+02 4.5134599443744395e+02 4.8613326700726458e+02 0 1 1
21407 159 7 -1.0000000000000000e+00 4.5748527464839867e+02 4.5650254656193971e+02 4.7617697661686725e+02 0 1 1
19376 144 2 0.0000000000000000e+00 4.5034884741453772e+02 4.5055470216040118e+02 4.8855221521281146e+02 0 1 1
15272 114 14 0.0000000000000000e+00 4.4528992011878461e+02 4.6712829361607174e+02 4.9089186334936062e+02 0 0 0
21431 159 15 0.0000000000000000e+00 4.5729343433160113e+02 4.6226723363436088e+02 4.8173270043672625e+02 0 1 1
21408 159 14 0.0000000000000000e+00 4.6028877572882334e+02 4.5839662796156500e+02 4.7497825048705670e+02 0 1 1
21432 159 2 0.0000000000000000e+00 4.5670893820674280e+02 4.5911608366843194e+02 4.7954869957802725e+02 0 1 1
19415 144 9 0.0000000000000000e+00 4.4979463669946347e+02 4.6188357996387083e+02 4.7231534535700587e+02 0 1 1
19381 144 17 0.0000000000000000e+00 4.5239281050872421e+02 4.5662299530801852e+02 4.9094592990467368e+02 0 1 1
21457 159 15 0.0000000000000000e+00 4.5753873902302820e+02 4.6863718510033982e+02 4.8621238289889033e+02 0 1 1
21462 159 2 0.0000000000000000e+00 4.6378762307133019e+02 4.6029656380910581e+02 4.8838918589192696e+02 0 1 1
19387 144 17 0.0000000000000000e+00 4.4664242234818926e+02 4.5195404901937911e+02 4.8222193172055472e+02 0 1 1
19382 144 7 -1.0000000000000000e+00 4.5118620209611061e+02 4.5917006436190252e+02 4.8835875199247801e+02 0 1 1
21409 159 2 0.0000000000000000e+00 4.6194699924434002e+02 4.5834196967921747e+02 4.7154647314233574e+02 0 1 1
19384 144 2 0.0000000000000000e+00 4.5083556212825471e+02 4.5681343528399469e+02 4.8464629587762113e+02 0 1 1
19383 144 14 0.0000000000000000e+00 4.4816037619939726e+02 4.5891266073518341e+02 4.8650889044013024e+02 0 1 1
21465 159 14 0.0000000000000000e+00 4.5673290295539175e+02 4.5695961264987710e+02 4.8498998069093267e+02 0 1 1
19416 144 14 0.0000000000000000e+00 4.5303093680022386e+02 4.6011481566288995e+02 4.7241946043881120e+02 0 1 1
19386 144 9 0.0000000000000000e+00 4.5019710722097733e+02 4.5029226646049733e+02 4.8175577434064883e+02 0 1 1
19417 144 6 0.0000000000000000e+00 4.5613886247431003e+02 4.6079184799375349e+02 4.7045293482919516e+02 0 1 1
19419 144 18 0.0000000000000000e+00 4.5642831626488760e+02 4.6534500678090899e+02 4.7250170976876666e+02 0 1 1
21463 159 5 1.0000000000000000e+00 4.6386714762977465e+02 4.5862584945263359e+02 4.8503929421952967e+02 0 1 1
24240 180 9 0.0000000000000000e+00 4.6661981754656267e+02 4.5550877299738494e+02 4.9071217471518986e+02 0 0 1
24241 180 17 0.0000000000000000e+00 4.6936816015568019e+02 4.5427357751451700e+02 4.8864974517335344e+02 0 0 1
24239 180 15 0.0000000000000000e+00 4.6350610064676482e+02 4.5537978084063991e+02 4.8893358263200469e+02 0 0 1
19385 144 17 0.0000000000000000e+00 4.5041669146605761e+02 4.5434467201904124e+02 4.8197065338871073e+02 0 1 1
21464 159 5 1.0000000000000000e+00 4.6047988956537097e+02 4.5769019889505313e+02 4.8369919729701286e+02 0 1 1
19346 144 2 0.0000000000000000e+00 4.6096772720903920e+02 4.4862865956241046e+02 4.7688812101682299e+02 0 1 1
19347 144 2 0.0000000000000000e+00 4.5988506507288844e+02 4.4498688766052521e+02 4.7717143998130473e+02 0 1 1
19380 144 9 0.0000000000000000e+00 4.5378660242209230e+02 4.5347881277231215e+02 4.9258958797868803e+02 0 1 1
19375 144 2 0.0000000000000000e+00 4.4749108848391450e+02 4.5143311843788820e+02 4.9078709901987042e+02 0 1 1
21460 159 2 0.0000000000000000e+00 4.5742336669078730e+02 4.6142945235377465e+02 4.8944584863013262e+02 0 1 1
21461 159 15 0.0000000000000000e+00 4.6052982725254174e+02 4.5918118349629611e+02 4.8992631600306134e+02 0 1 1
24248 180 17 0.0000000000000000e+00 4.6614411655268395e+02 4.4424685594152027e+02 4.8087563578756846e+02 0 0 1
24247 180 17 0.0000000000000000e+00 4.6425817908956793e+02 4.4712997539294872e+02 4.7956547188770622e+02 0 0 1
13231 99 1 0.0000000000000000e+00 4.6901176263245310e+02 4.4806472254292350e+02 4.9164067684985145e+02 0 0 0
25414 189 2 0.0000000000000000e+00 4.5092998317746691e+02 4.4365767570336766e+02 4.7766731964124756e+02 -1 1 1
14954 111 9 0.0000000000000000e+00 4.6211710177476090e+02 4.4890505254441871e+02 4.9329960022623669e+02 0 1 0
21435 159 2 0.0000000000000000e+00 4.4864811053732370e+02 4.6370720522861671e+02 4.8190061075594292e+02 0 1 1
4784 36 9 0.0000000000000000e+00 4.6876923977230507e+02 4.5656004774890181e+02 4.8027861336611869e+02 0 0 0
4785 36 17 0.0000000000000000e+00 4.6498991831336690e+02 4.5742964364013829e+02 4.7972784070126340e+02 0 0 0
24242 180 7 -1.0000000000000000e+00 4.6785787791317216e+02 4.5229915533438128e+02 4.8545070260752573e+02 0 0 1
4789 36 17 0.0000000000000000e+00 4.6451626299495427e+02 4.6463259549578993e+02 4.7205725169793828e+02 0 0 0
24244 180 2 0.0000000000000000e+00 4.6959116929646166e+02 4.4858682142514721e+02 4.8159830603269842e+02 0 0 1
24243 180 14 0.0000000000000000e+00 4.6847885482406451e+02 4.4860754829112284e+02 4.8503181145812391e+02 0 0 1
24245 180 17 0.0000000000000000e+00 4.6897785647792995e+02 4.4886113086019617e+02 4.7781281748269618e+02 0 0 1
24246 180 9 0.0000000000000000e+00 4.6576192940849813e+02 4.5057416155668733e+02 4.7787018844721149e+02 0 0 1
4786 36 2 0.0000000000000000e+00 4.6296604478492117e+02 4.6063006089136519e+02 4.7983212298581060e+02 0 0 0
4787 36 14 0.0000000000000000e+00 4.6259370990031721e+02 4.6410794620297645e+02 4.7885176269316554e+02 0 0 0
24250 180 15 0.0000000000000000e+00 4.6363650979115192e+02 4.4581296719894726e+02 4.8751239029466802e+02 0 0 1
4788 36 2 0.0000000000000000e+00 4.6340640457011887e+02 4.6577301366865169e+02 4.7552827262474000e+02 0 0 0
19379 144 15 0.0000000000000000e+00 4.5590938393159036e+02 4.5311404037973688e+02 4.8949936096260944e+02 0 1 1
21434 159 9 0.0000000000000000e+00 4.5036710472181744e+02 4.6128321635949288e+02 4.7954751075898196e+02 0 1 1
21436 159 2 0.0000000000000000e+00 4.4930466871680386e+02 4.6624702862382424e+02 4.8491868633991305e+02 0 1 1
24237 180 2 0.0000000000000000e+00 4.6159525504590357e+02 4.5339577993935791e+02 4.8515733384664867e+02 0 0 1
21437 159 2 0.0000000000000000e+00 4.4894287294403159e+02 4.7000355591409641e+02 4.8484709864780768e+02 0 1 1
23025 171 9 0.0000000000000000e+00 4.6209818486107292e+02 4.4397543375231055e+02 4.6931720591606734e+02 0 1 1
19414 144 12 0.0000000000000000e+00 4.4667065856937501e+02 4.5956182285868749e+02 4.7220939009045145e+02 0 1 1
21428 159 2 0.0000000000000000e+00 4.5057825325848120e+02 4.6631798789720318e+02 4.7807994328513581e+02 0 1 1
24235 180 2 0.0000000000000000e+00 4.5819142147975737e+02 4.5358414780193954e+02 4.8101956913771784e+02 0 0 1
21439 159 12 0.0000000000000000e+00 4.4568249170106139e+02 4.6867712957979484e+02 4.8302639724689971e+02 0 1 1
21427 159 2 0.0000000000000000e+00 4.5133951070285070e+02 4.6663769575965489e+02 4.7427829673171641e+02 0 1 1
19420 144 5 1.0000000000000000e+00 4.5785214610059836e+02 4.6895936379534180e+02 4.7275113243201486e+02 0 1 1
21426 159 14 0.0000000000000000e+00 4.4987856399893803e+02 4.6874318800891513e+02 4.7120864198595700e+02 0 1 1
15276 114 5 1.0000000000000000e+00 4.5137563997619236e+02 4.7040301348335498e+02 4.8907767338093726e+02 0 0 0
23021 171 2 0.0000000000000000e+00 4.6763785461006722e+02 4.4767576154630592e+02 4.7195112609360422e+02 0 1 1
23020 171 2 0.0000000000000000e+00 4.6532331758349312e+02 4.4582993663951925e+02 4.7430647871231946e+02 0 1 1
3637 27 15 0.0000000000000000e+00 4.6451047526662046e+02 4.7070107215497444e+02 4.8383975611349427e+02 0 0 0
25416 189 17 0.0000000000000000e+00 4.5357294058383633e+02 4.4779389628008579e+02 4.7623796657368570e+02 -1 1 1
25417 189 14 0.0000000000000000e+00 4.5365555520195534e+02 4.4665076074650278e+02 4.7274077542980274e+02 -1 1 1
2316 18 5 1.0000000000000000e+00 4.4562839238727497e+02 4.5713203900254081e+02 4.7940356943771889e+02 0 0 0
21430 159 15 0.0000000000000000e+00 4.5651244080462277e+02 4.6606247960675063e+02 4.8187377305611761e+02 0 1 1
19423 144 2 0.0000000000000000e+00 4.5347514611778240e+02 4.7239829834267721e+02 4.7724386286498788e+02 0 1 1
25881 192 14 0.0000000000000000e+00 4.7080772228817443e+02 4.5331142631630485e+02 4.7029587408997855e+02 0 1 1
3639 27 9 0.0000000000000000e+00 4.6991713711279243e+02 4.6659339613920179e+02 4.8607034830768288e+02 0 0 0
3638 27 15 0.0000000000000000e+00 4.6720136726114879e+02 4.6929974640248548e+02 4.8579501878878125e+02 0 0 0
2321 18 2 0.0000000000000000e+00 4.4417575842669635e+02 4.6826067319386920e+02 4.7265646468013369e+02 0 0 0
14955 111 2 0.0000000000000000e+00 4.5854998419115236e+02 4.4944511064890139e+02 4.9170855916846932e+02 0 1 0
24251 180 15 0.0000000000000000e+00 4.6473579772375967e+02 4.4399125924173080e+02 4.9070273878763027e+02 0 0 1
4794 36 14 0.0000000000000000e+00 4.7068036008084840e+02 4.7245115053842414e+02 4.7719828734274779e+02 0 0 0
4816 36 1 0.0000000000000000e+00 4.6904543900127436e+02 4.6381369516692462e+02 4.7622174952462166e+02 0 0 0
4815 36 18 0.0000000000000000e+00 4.7076768514406109e+02 4.6576428878663603e+02 4.7361235741511388e+02 0 0 0
19413 144 2 0.0000000000000000e+00 4.4425106031280814e+02 4.6217297056668485e+02 4.7069483831436514e+02 0 1 1
15308 114 2 0.0000000000000000e+00 4.6495163979280949e+02 4.6551883677296109e+02 4.9373945898473914e+02 0 0 0
14952 111 2 0.0000000000000000e+00 4.6040567024759235e+02 4.5452099311062955e+02 4.9455223295902880e+02 0 1 0
4817 36 3 1.0000000000000000e+00 4.6972288449274447e+02 4.6526654322900890e+02 4.7949604601990353e+02 0 0 0
19368 144 2 0.0000000000000000e+00 4.4697921273239831e+02 4.4650163064562560e+02 4.8874771482725043e+02 0 1 1
19367 144 14 0.0000000000000000e+00 4.4740837737164645e+02 4.4558085424039865e+02 4.9235364289209366e+02 0 1 1
14957 111 2 0.0000000000000000e+00 4.5450467021527692e+02 4.4483083600688718e+02 4.9404532102423400e+02 0 1 0
24249 180 12 0.0000000000000000e+00 4.6416252376106206e+02 4.4377550794039661e+02 4.8423253298095108e+02 0 0 1
13232 99 6 0.0000000000000000e+00 4.6899242606259872e+02 4.4471295926161599e+02 4.9336638435256168e+02 0 0 0
19370 144 7 -1.0000000000000000e+00 4.4403916202891867e+02 4.4514272098544956e+02 4.8219359580784004e+02 0 1 1
15311 114 2 0.0000000000000000e+00 4.6071845167642448e+02 4.7154054598985101e+02 4.9324281776147342e+02 0 0 0
3635 27 15 0.0000000000000000e+00 4.6709832854787567e+02 4.7277724697159437e+02 4.8848465778887629e+02 0 0 0
14951 111 15 0.0000000000000000e+00 4.6281902252804849e+02 4.5749744896083496e+02 4.9484070812700423e+02 0 1 0
11691 87 9 0.0000000000000000e+00 4.9850430585000947e+02 4.7183812361737608e+02 4.9396237749057235e+02 0 0 0
17370 129 18 0.0000000000000000e+00 4.9183851309937052e+02 4.6763162830047855e+02 4.8909685298860785e+02 -1 0 1
10476 78 9 0.0000000000000000e+00 4.9957773314481591e+02 4.4966550566451781e+02 4.9091231768103552e+02 -1 1 0
15303 114 2 0.0000000000000000e+00 4.7604029851646573e+02 4.6572707886076319e+02 4.9316360381302030e+02 0 0 0
13239 99 5 1.0000000000000000e+00 4.7469761552828760e+02 4.5213368250204093e+02 4.9127921048848503e+02 0 0 0
4797 36 2 0.0000000000000000e+00 4.7216039426654561e+02 4.7189514370068827e+02 4.8510439894544896e+02 0 0 0
4796 36 2 0.0000000000000000e+00 4.7402342925925063e+02 4.7119460576933147e+02 4.8185395054696414e+02 0 0 0
4818 36 2 0.0000000000000000e+00 4.7209803552173730e+02 4.6231589075560936e+02 4.8029532073604565e+02 0 0 0
21830 162 17 0.0000000000000000e+00 5.0004178360822817e+02 4.5097915495017844e+02 4.7942746081821582e+02 -1 0 1
17380 129 15 0.0000000000000000e+00 4.9573977151944445e+02 4.6744406938283134e+02 4.7278288976167090e+02 -1 0 1
24218 180 2 0.0000000000000000e+00 4.8898509715535181e+02 4.4727153039739181e+02 4.9472639291682714e+02 0 0 1
21829 162 2 0.0000000000000000e+00 4.9762000352269519e+02 4.5169024959656571e+02 4.7653309556641449e+02 -1 0 1
17369 129 2 0.0000000000000000e+00 4.9387153855825028e+02 4.6774057211918449e+02 4.8618092935617346e+02 -1 0 1
4745 36 2 0.0000000000000000e+00 4.8189709329815901e+02 4.5790151315722187e+02 4.9420824860642932e+02 0 0 0
25033 186 2 0.0000000000000000e+00 4.9507403967985277e+02 4.5414064378816431e+02 4.7986663684681395e+02 -1 1 1
4801 36 17 0.0000000000000000e+00 4.8019863311800975e+02 4.7178958180356022e+02 4.8551280844086187e+02 0 0 0
13238 99 12 0.0000000000000000e+00 4.7407486556657034e+02 4.5132860986008478e+02 4.9482658061273395e+02 0 0 0
11690 87 17 0.0000000000000000e+00 4.9995597226233485e+02 4.7191237047347948e+02 4.9040622424943371e+02 0 0 0
4823 36 2 0.0000000000000000e+00 4.7567396295998032e+02 4.6625413963793494e+02 4.7039238416460660e+02 0 0 0
10477 78 17 0.0000000000000000e+00 4.9969260489423601e+02 4.4828690202719599e+02 4.9442071368600267e+02 -1 1 0
11712 87 2 0.0000000000000000e+00 5.0037717256920536e+02 4.6363193102316865e+02 4.8246027146689829e+02 0 0 0
13262 99 2 0.0000000000000000e+00 4.9981038160041135e+02 4.4450915158043784e+02 4.8865351950398900e+02 0 0 0
17338 129 2 0.0000000000000000e+00 4.9216915311563218e+02 4.6733023299113626e+02 4.6964076816933891e+02 -1 0 1
25430 189 2 0.0000000000000000e+00 4.7209550983349465e+02 4.4463772102481335e+02 4.7314373761379244e+02 -1 1 1
25034 186 9 0.0000000000000000e+00 4.9546930276332438e+02 4.5296779230454575e+02 4.8324006528963719e+02 -1 1 1
13272 99 2 0.0000000000000000e+00 4.9417607961194244e+02 4.6579765936473245e+02 4.9370169357076378e+02 0 0 0
4822 36 2 0.0000000000000000e+00 4.7511880299018873e+02 4.6263642842095345e+02 4.7109360046445772e+02 0 0 0
19033 141 5 1.0000000000000000e+00 4.8839868095483922e+02 4.4456827568161327e+02 4.7925729857290366e+02 -1 1 1
13237 99 15 0.0000000000000000e+00 4.7598520383658763e+02 4.4798943849850912e+02 4.9463786134518233e+02 0 0 0
3643 27 5 1.0000000000000000e+00 4.7705082645320135e+02 4.6283602287853029e+02 4.8501571357155780e+02 0 0 0
4731 36 15 0.0000000000000000e+00 4.9878207877708991e+02 4.5972343282560786e+02 4.7168072739373616e+02 0 0 0
4744 36 2 0.0000000000000000e+00 4.8363494435336202e+02 4.6086042019496585e+02 4.9264115589842623e+02 0 0 0
11702 87 3 1.0000000000000000e+00 4.8437117240941194e+02 4.7115836597435396e+02 4.9261164791047787e+02 0 0 0
4820 36 17 0.0000000000000000e+00 4.7338500337025289e+02 4.5839074406443427e+02 4.7608764247922971e+02 0 0 0
10475 78 17 0.0000000000000000e+00 4.9951926808423377e+02 4.4950704308662512e+02 4.8727269123055976e+02 -1 1 0
25875 192 18 0.0000000000000000e+00 4.7974693431052907e+02 4.4587420453869731e+02 4.8633673787842184e+02 0 1 1
25874 192 2 0.0000000000000000e+00 4.8136666797202548e+02 4.4514384767073960e+02 4.9000452866495840e+02 0 1 1
25435 189 15 0.0000000000000000e+00 4.8746570214517345e+02 4.4542205615831119e+02 4.6984492917839952e+02 -1 1 1
4808 36 17 0.0000000000000000e+00 4.8246589836473720e+02 4.7157111449052394e+02 4.7862761458871159e+02 0 0 0
17376 129 14 0.0000000000000000e+00 4.8892130674697728e+02 4.7158944180645921e+02 4.8065533249393809e+02 -1 0 1
25434 189 2 0.0000000000000000e+00 4.8394359817103935e+02 4.4654838957722552e+02 4.7113699465618328e+02 -1 1 1
4807 36 17 0.0000000000000000e+00 4.8298136359680547e+02 4.6895943961644775e+02 4.7587323888917399e+02 0 0 0
11708 87 2 0.0000000000000000e+00 4.9394446965809357e+02 4.5985624156638528e+02 4.8182915639173802e+02 0 0 0
25433 189 2 0.0000000000000000e+00 4.8033648867643325e+02 4.4739509123946522e+02 4.7132996007342831e+02 -1 1 1
11709 87 5 1.0000000000000000e+00 4.9758742608994743e+02 4.5957516948722684e+02 4.8120763388899098e+02 0 0 0
13271 99 2 0.0000000000000000e+00 4.9608115314061740e+02 4.6491610410708370e+02 4.9030211670704819e+02 0 0 0
17377 129 2 0.0000000000000000e+00 4.9209789296249363e+02 4.6992420281761014e+02 4.7994907743336063e+02 -1 0 1
17378 129 2 0.0000000000000000e+00 4.9407299988826469e+02 4.7090680992369380e+02 4.7670955466677810e+02 -1 0 1
19016 141 17 0.0000000000000000e+00 4.8095465086986644e+02 4.7101629640335926e+02 4.6963912710940355e+02 -1 1 1
19017 141 12 0.0000000000000000e+00 4.7931221227227343e+02 4.6765918298984309e+02 4.6997856231711870e+02 -1 1 1
21828 162 2 0.0000000000000000e+00 4.9517560823774642e+02 4.5020180285257595e+02 4.7408099846681876e+02 -1 0 1
19019 141 2 0.0000000000000000e+00 4.8191866132473405e+02 4.6214824801892780e+02 4.7017069261046822e+02 -1 1 1
24220 180 15 0.0000000000000000e+00 4.8780442598078861e+02 4.4487202301485883e+02 4.9144209712039469e+02 0 0 1
4738 36 2 0.0000000000000000e+00 4.9023772137425118e+02 4.5725511531142575e+02 4.8470496268027591e+02 0 0 0
19024 141 15 0.0000000000000000e+00 4.7871747867901280e+02 4.5834287237491947e+02 4.8200211981884689e+02 -1 1 1
25032 186 7 -1.0000000000000000e+00 4.9462616299214352e+02 4.5489287370829453e+02 4.7612345634113615e+02 -1 1 1
19023 141 15 0.0000000000000000e+00 4.8049156387577904e+02 4.5525892525265687e+02 4.8067034216954954e+02 -1 1 1
13264 99 2 0.0000000000000000e+00 4.9627172601448541e+02 4.4751169738818527e+02 4.8484423114791417e+02 0 0 0
19022 141 2 0.0000000000000000e+00 4.8109852284763315e+02 4.5682656795149046e+02 4.7708027761816282e+02 -1 1 1
21827 162 3 1.0000000000000000e+00 4.9819169221095706e+02 4.4850298459966405e+02 4.7218876033112883e+02 -1 0 1
11707 87 2 0.0000000000000000e+00 4.9196822785501575e+02 4.6210567047054423e+02 4.8427893250480616e+02 0 0 0
25031 186 2 0.0000000000000000e+00 4.9743087992177055e+02 4.5735498851294051e+02 4.7524909241624596e+02 -1 1 1
17368 129 14 0.0000000000000000e+00 4.9682705420065759e+02 4.7028505123510462e+02 4.8518280407125178e+02 -1 0 1
4741 36 17 0.0000000000000000e+00 4.8674158602053438e+02 4.6120803039995519e+02 4.8704208509837571e+02 0 0 0
11704 87 2 0.0000000000000000e+00 4.8757173375795787e+02 4.6737094343657515e+02 4.8774144641355758e+02 0 0 0
11703 87 2 0.0000000000000000e+00 4.8707366990846310e+02 4.6864702915272426e+02 4.9122654033169835e+02 0 0 0
19035 141 14 0.0000000000000000e+00 4.9564345265634307e+02 4.4503410951504139e+02 4.7716987445045078e+02 -1 1 1
13265 99 2 0.0000000000000000e+00 4.9480530460701885e+02 4.4750469523300836e+02 4.8830594286101052e+02 0 0 0
4740 36 2 0.0000000000000000e+00 4.8926803417720009e+02 4.6008686183296481e+02 4.8943123081731687e+02 0 0 0
13240 99 2 0.0000000000000000e+00 4.7850396856347663e+02 4.5097628660446821e+02 4.9186206051944652e+02 0 0 0
25432 189 9 0.0000000000000000e+00 4.7808416817304419e+02 4.4592324097019463e+02 4.7369655870807912e+02 -1 1 1
13242 99 15 0.0000000000000000e+00 4.8378480328253295e+02 4.5410980100049682e+02 4.8830017562860951e+02 0 0 0
4803 36 14 0.0000000000000000e+00 4.8391364588892247e+02 4.6721581078621983e+02 4.8281914357772354e+02 0 0 0
4779 36 2 0.0000000000000000e+00 4.7350861457283537e+02 4.5842690545152908e+02 4.9384909495033895e+02 0 0 0
13270 99 5 1.0000000000000000e+00 4.9503418308612783e+02 4.6118527752755477e+02 4.9048805249263393e+02 0 0 0
17379 129 5 1.0000000000000000e+00 4.9731902001207317e+02 4.6897523436422091e+02 4.7600595230247956e+02 -1 0 1
4804 36 2 0.0000000000000000e+00 4.8255808515756235e+02 4.6458862605600433e+02 4.8016675429125189e+02 0 0 0
25431 189 2 0.0000000000000000e+00 4.7480765919879872e+02 4.4675495091261865e+02 4.7485265526370694e+02 -1 1 1
13267 99 14 0.0000000000000000e+00 4.9329806134688306e+02 4.5232613678832951e+02 4.9179993225801559e+02 0 0 0
19018 141 2 0.0000000000000000e+00 4.8001175252776636e+02 4.6450978914090842e+02 4.7241814254469676e+02 -1 1 1
19020 141 9 0.0000000000000000e+00 4.8352989648455303e+02 4.6020429927233340e+02 4.7293005668729802e+02 -1 1 1
4821 36 14 0.0000000000000000e+00 4.7519268087829818e+02 4.5941887687406273e+02 4.7303946313150499e+02 0 0 0
4806 36 9 0.0000000000000000e+00 4.8538812888854432e+02 4.6583634088848470e+02 4.7560709898433055e+02 0 0 0
4735 36 2 0.0000000000000000e+00 4.8914899427062727e+02 4.6115016399691996e+02 4.7492892601402622e+02 0 0 0
19031 141 15 0.0000000000000000e+00 4.8408093932628162e+02 4.4818632160064209e+02 4.7719450522843709e+02 -1 1 1
4805 36 17 0.0000000000000000e+00 4.8176819890412730e+02 4.6537068928380586e+02 4.7659730511018461e+02 0 0 0
4733 36 12 0.0000000000000000e+00 4.9567107994139792e+02 4.6365711992804989e+02 4.7697527972087323e+02 0 0 0
4782 36 7 -1.0000000000000000e+00 4.7260183338241694e+02 4.5512376893878314e+02 4.8563789382218266e+02 0 0 0
4802 36 7 -1.0000000000000000e+00 4.8104108124476210e+02 4.6954406555386782e+02 4.8282714071866639e+02 0 0 0
13241 99 5 1.0000000000000000e+00 4.8153690665542774e+02 4.5149655126458356e+02 4.8957731054843140e+02 0 0 0
25880 192 17 0.0000000000000000e+00 4.7229897457048287e+02 4.5364275334254194e+02 4.7393163462621300e+02 0 1 1
25879 192 2 0.0000000000000000e+00 4.7411201598914892e+02 4.5151355794876207e+02 4.7664658311787252e+02 0 1 1
4814 36 2 0.0000000000000000e+00 4.7414181150410275e+02 4.6594314365320002e+02 4.7548356951380777e+02 0 0 0
25876 192 1 0.0000000000000000e+00 4.7640214478441766e+02 4.4634025134565024e+02 4.8509058757250551e+02 0 1 1
4813 36 14 0.0000000000000000e+00 4.7615933501268637e+02 4.6940898615366950e+02 4.7560441249993971e+02 0 0 0
19021 141 2 0.0000000000000000e+00 4.8061808171844808e+02 4.5772658463713071e+02 4.7348218832260818e+02 -1 1 1
13266 99 17 0.0000000000000000e+00 4.9229325451182291e+02 4.4865049135927273e+02 4.9113415183839959e+02 0 0 0
13269 99 2 0.0000000000000000e+00 4.9477638781203353e+02 4.5854577548788887e+02 4.9308344201625908e+02 0 0 0
11705 87 17 0.0000000000000000e+00 4.8913777711392237e+02 4.6541919217949498e+02 4.8484627857193402e+02 0 0 0
19025 141 15 0.0000000000000000e+00 4.7685060046578008e+02 4.5507165808853915e+02 4.8240379940293894e+02 -1 1 1
3644 27 5 1.0000000000000000e+00 4.7756761375437463e+02 4.6386803981382707e+02 4.8871406521917987e+02 0 0 0
17374 129 2 0.0000000000000000e+00 4.8598134793587900e+02 4.7215449933696971e+02 4.8633860508780396e+02 -1 0 1
19030 141 2 0.0000000000000000e+00 4.8606260187596416e+02 4.4912460817624782e+02 4.8012461917800255e+02 -1 1 1
15304 114 2 0.0000000000000000e+00 4.7424613658022611e+02 4.6825047585058462e+02 4.9045583174165193e+02 0 0 0
4780 36 15 0.0000000000000000e+00 4.7316481886515226e+02 4.5768480359001506e+02 4.9034499345414480e+02 0 0 0
13243 99 2 0.0000000000000000e+00 4.8721432810603739e+02 4.5605501173716374e+02 4.8815309694350793e+02 0 0 0
3642 27 2 0.0000000000000000e+00 4.7783821584065254e+02 4.6504668359586498e+02 4.8201876724543354e+02 0 0 0
4734 36 5 1.0000000000000000e+00 4.9255830528893955e+02 4.6302745810960226e+02 4.7485613966713242e+02 0 0 0
4732 36 15 0.0000000000000000e+00 4.9771723080368866e+02 4.6254236933396049e+02 4.7409313220949218e+02 0 0 0
3641 27 15 0.0000000000000000e+00 4.7498673950339429e+02 4.6700990837367755e+02 4.8184596869851504e+02 0 0 0
25878 192 2 0.0000000000000000e+00 4.7418728626764937e+02 4.4873571766766094e+02 4.7897833598537267e+02 0 1 1
4812 36 17 0.0000000000000000e+00 4.7835979707658532e+02 4.7229838391998283e+02 4.7490532040608059e+02 0 0 0
4781 36 2 0.0000000000000000e+00 4.7406208604664863e+02 4.5853181026480371e+02 4.8670904153065499e+02 0 0 0
25035 186 17 0.0000000000000000e+00 4.9311335972219064e+02 4.5013998170337794e+02 4.8271146824462954e+02 -1 1 1
13244 99 15 0.0000000000000000e+00 4.8733473524445156e+02 4.5508845938471194e+02 4.9186515395673240e+02 0 0 0
19026 141 15 0.0000000000000000e+00 4.7900837861987901e+02 4.5825890731559548e+02 4.8335189487103418e+02 -1 1 1
3640 27 2 0.0000000000000000e+00 4.7261483355630190e+02 4.6477197650501205e+02 4.8422972722046592e+02 0 0 0
19029 141 9 0.0000000000000000e+00 4.8508690500994965e+02 4.5091365909452600e+02 4.8335922893784169e+02 -1 1 1
4742 36 14 0.0000000000000000e+00 4.8375348279712875e+02 4.6006937944853786e+02 4.8581891603049218e+02 0 0 0
13268 99 15 0.0000000000000000e+00 4.9287613058525125e+02 4.5592116424914497e+02 4.9095537056844222e+02 0 0 0
11706 87 14 0.0000000000000000e+00 4.9023959347384607e+02 4.6416574112290868e+02 4.8129607492924407e+02 0 0 0
4743 36 2 0.0000000000000000e+00 4.8344609998396459e+02 4.5880900208435622e+02 4.8945686549817333e+02 0 0 0
4739 36 15 0.0000000000000000e+00 4.9200006648981281e+02 4.5765441625420772e+02 4.8809477239996670e+02 0 0 0
25036 186 2 0.0000000000000000e+00 4.9149528566933304e+02 4.4640270812534044e+02 4.8302223201039601e+02 -1 1 1
21826 162 1 0.0000000000000000e+00 5.0000502641190462e+02 4.4555909974521131e+02 4.7061825716614084e+02 -1 0 1
4737 36 15 0.0000000000000000e+00 4.8860204942179558e+02 4.5746258265980498e+02 4.8121264672613239e+02 0 0 0
3645 27 14 0.0000000000000000e+00 4.8127118146556211e+02 4.6586082661810673e+02 4.8926342925129211e+02 0 0 0
19028 141 15 0.0000000000000000e+00 4.8235345125281918e+02 4.5217045307110794e+02 4.8081244847141147e+02 -1 1 1
25877 192 3 1.0000000000000000e+00 4.7484453680004765e+02 4.4599827769995380e+02 4.8157944712448727e+02 0 1 1
13236 99 15 0.0000000000000000e+00 4.7491441930452191e+02 4.4540233810078018e+02 4.9213556114412057e+02 0 0 0
4736 36 5 1.0000000000000000e+00 4.8937978939615613e+02 4.5821768899437097e+02 4.7743420073898704e+02 0 0 0
19027 141 15 0.0000000000000000e+00 4.7985630024457424e+02 4.5506222123136041e+02 4.8113961186249674e+02 -1 1 1
4819 36 2 0.0000000000000000e+00 4.7399983846944878e+02 4.5920968166584106e+02 4.7953196922005066e+02 0 0 0
19032 141 2 0.0000000000000000e+00 4.8622452116645366e+02 4.4539803464440553e+02 4.7624111997642598e+02 -1 1 1
17339 129 9 0.0000000000000000e+00 4.9037295711398218e+02 4.7074827568442373e+02 4.6968723678142334e+02 -1 0 1
13263 99 5 1.0000000000000000e+00 4.9875763096536184e+02 4.4450636520980146e+02 4.8486523093508373e+02 0 0 0
17381 129 15 0.0000000000000000e+00 4.9804003974368936e+02 4.6925315152854301e+02 4.7036577799680799e+02 -1 0 1
17375 129 17 0.0000000000000000e+00 4.8897600666896216e+02 4.7041272846164333e+02 4.8423326139250287e+02 -1 0 1
19034 141 5 1.0000000000000000e+00 4.9190676172185232e+02 4.4455022016342730e+02 4.7783649555547981e+02 -1 1 1
17371 129 1 0.0000000000000000e+00 4.9267193176971892e+02 4.7077562042628011e+02 4.9101581899202995e+02 -1 0 1
11692 87 17 0.0000000000000000e+00 4.9860187486724362e+02 4.6849073394595177e+02 4.9489906551590889e+02 0 0 0
15667 117 15 0.0000000000000000e+00 4.5154588536836445e+02 4.8204590260545757e+02 4.5733904775932967e+02 0 0 0
3587 27 7 -1.0000000000000000e+00 4.5797537044916766e+02 4.8512163771600137e+02 4.6575349344930265e+02 0 0 0
3943 30 17 0.0000000000000000e+00 4.4601935984901195e+02 4.9460390345117071e+02 4.5759786076904356e+02 0 0 0
15668 117 12 0.0000000000000000e+00 4.5393298626866920e+02 4.8483774046085080e+02 4.5882138450880529e+02 0 0 0
15669 117 5 1.0000000000000000e+00 4.5159247957086205e+02 4.8803628101181522e+02 4.5894377580630868e+02 0 0 0
15671 117 5 1.0000000000000000e+00 4.4647703754480568e+02 4.9192578434036437e+02 4.6250913688677355e+02 0 0 0
15670 117 2 0.0000000000000000e+00 4.4943791641402203e+02 4.8974402040708151e+02 4.6155037105448565e+02 0 0 0
15672 117 15 0.0000000000000000e+00 4.4717762873606569e+02 4.9506131647571283e+02 4.6421941496167972e+02 0 0 0
3944 30 7 -1.0000000000000000e+00 4.4946556565977647e+02 4.9561392163424983e+02 4.5884290216672218e+02 0 0 0
15673 117 2 0.0000000000000000e+00 4.5056623780861571e+02 4.9309874056810673e+02 4.6489651169294308e+02 0 0 0
3946 30 14 0.0000000000000000e+00 4.5440428741364190e+02 4.9732826218096329e+02 4.5657627273852916e+02 0 0 0
15674 117 15 0.0000000000000000e+00 4.4921973510640538e+02 4.9610169952116388e+02 4.6707450327750161e+02 0 0 0
3945 30 17 0.0000000000000000e+00 4.5271002080627528e+02 4.9413562304366712e+02 4.5779512362102560e+02 0 0 0
12016 90 1 0.0000000000000000e+00 4.4612353873543680e+02 4.8884925911803072e+02 4.5424490793623562e+02 0 0 0
25906 192 2 0.0000000000000000e+00 4.6838493333036843e+02 4.7730973746429709e+02 4.4675619449423772e+02 0 1 1
19329 144 2 0.0000000000000000e+00 4.4620894919385029e+02 4.7780353180929785e+02 4.6763502176370997e+02 0 1 1
24610 183 5 1.0000000000000000e+00 4.6109042314857192e+02 4.9887120127281457e+02 4.5845553322984381e+02 0 0 1
25905 192 9 0.0000000000000000e+00 4.7093364351119413e+02 4.7483336768455052e+02 4.4794436320032929e+02 0 1 1
3588 27 14 0.0000000000000000e+00 4.5677313189581218e+02 4.8190614825111885e+02 4.6735858094787847e+02 0 0 0
19440 144 14 0.0000000000000000e+00 4.5580133505414329e+02 4.9657855302019664e+02 4.6354146625196137e+02 0 1 1
15666 117 15 0.0000000000000000e+00 4.4800561158291100e+02 4.8090335221672854e+02 4.5614817930037418e+02 0 0 0
19331 144 2 0.0000000000000000e+00 4.5101535685786575e+02 4.7838768160015826e+02 4.6577015434921009e+02 0 1 1
4860 36 14 0.0000000000000000e+00 4.5965779125825475e+02 4.8077036729082715e+02 4.5876058191742447e+02 0 0 0
3938 30 2 0.0000000000000000e+00 4.5527777083044998e+02 4.9806660630148377e+02 4.5045660015772398e+02 0 0 0
15665 117 15 0.0000000000000000e+00 4.5076118101804127e+02 4.8017944759906288e+02 4.5360369523842587e+02 0 0 0
15664 117 6 0.0000000000000000e+00 4.4953463401611361e+02 4.7689227662997109e+02 4.5381769000460770e+02 0 0 0
15662 117 6 0.0000000000000000e+00 4.5237260992455657e+02 4.7646481430639886e+02 4.5804680865408000e+02 0 0 0
15661 117 1 0.0000000000000000e+00 4.4923252844795263e+02 4.7582520063099560e+02 4.5993266052022557e+02 0 0 0
4858 36 5 1.0000000000000000e+00 4.6476816864971488e+02 4.7728927701597229e+02 4.5562245578403019e+02 0 0 0
4859 36 5 1.0000000000000000e+00 4.6099247322497570e+02 4.7788555376954019e+02 4.5642670509848023e+02 0 0 0
4857 36 2 0.0000000000000000e+00 4.6516877952031518e+02 4.7885235658533765e+02 4.5934264591881828e+02 0 0 0
3584 27 15 0.0000000000000000e+00 4.6122055679668728e+02 4.9268302820990380e+02 4.6095624599251369e+02 0 0 0
3586 27 17 0.0000000000000000e+00 4.5908209631925752e+02 4.8567591378593454e+02 4.6223362730037445e+02 0 0 0
3216 24 14 0.0000000000000000e+00 4.6281281381945445e+02 4.7852885024988382e+02 4.6678882036573941e+02 0 0 0
15663 117 15 0.0000000000000000e+00 4.5270169391592259e+02 4.7879077581265534e+02 4.5484710065039923e+02 0 0 0
24609 183 2 0.0000000000000000e+00 4.6095652139894798e+02 5.0095353799913113e+02 4.5543866119995738e+02 0 0 1
4855 36 2 0.0000000000000000e+00 4.6593291178398124e+02 4.8183881662953070e+02 4.5492286238998332e+02 0 0 0
24607 183 14 0.0000000000000000e+00 4.6096794568706440e+02 4.9502076546021175e+02 4.5091422803882682e+02 0 0 1
24608 183 15 0.0000000000000000e+00 4.6002979547329062e+02 4.9761885500852674e+02 4.5391728600047787e+02 0 0 1
3585 27 9 0.0000000000000000e+00 4.5979343959132547e+02 4.8890072458133540e+02 4.6039261115016023e+02 0 0 0
3942 30 2 0.0000000000000000e+00 4.4648149357834836e+02 4.9795210685564979e+02 4.5562368252362171e+02 0 0 0
3939 30 2 0.0000000000000000e+00 4.5159829120608055e+02 4.9747354521887092e+02 4.4901508641863120e+02 0 0 0
3583 27 2 0.0000000000000000e+00 4.6330382691749168e+02 4.9411503206930615e+02 4.6379434639474761e+02 0 0 0
12017 90 6 0.0000000000000000e+00 4.4881767219859012e+02 4.8817570570827598e+02 4.5167823586932394e+02 0 0 0
3217 24 6 0.0000000000000000e+00 4.6567580652753094e+02 4.7594010299709015e+02 4.6756366898837553e+02 0 0 0
3576 27 2 0.0000000000000000e+00 4.7162873158944456e+02 4.9550440191890311e+02 4.5968637321198042e+02 0 0 0
19332 144 2 0.0000000000000000e+00 4.5349727677490375e+02 4.7646399856986005e+02 4.6379449515483691e+02 0 1 1
3577 27 15 0.0000000000000000e+00 4.6880297813581564e+02 4.9329181043830999e+02 4.5854017568356585e+02 0 0 0
3941 30 2 0.0000000000000000e+00 4.4956292816116348e+02 4.9822121019358406e+02 4.5310246326649354e+02 0 0 0
3215 24 9 0.0000000000000000e+00 4.6488206317184313e+02 4.8143844734613026e+02 4.6584729583757695e+02 0 0 0
24600 183 17 0.0000000000000000e+00 4.6461058605464058e+02 5.0111910779191487e+02 4.5123878685442781e+02 0 0 1
3582 27 2 0.0000000000000000e+00 4.6623164420807620e+02 4.9636553809265035e+02 4.6340268618929645e+02 0 0 0
4856 36 15 0.0000000000000000e+00 4.6739322897998539e+02 4.8179200192140144e+02 4.5854640073251983e+02 0 0 0
3218 24 3 1.0000000000000000e+00 4.6912625720203954e+02 4.7736507191434475e+02 4.6790635204274582e+02 0 0 0
19439 144 5 1.0000000000000000e+00 4.5777766881815916e+02 4.9391569441348332e+02 4.6538886255093126e+02 0 1 1
3937 30 2 0.0000000000000000e+00 4.5503436870172055e+02 4.9431468524304717e+02 4.5110581495951715e+02 0 0 0
12018 90 15 0.0000000000000000e+00 4.4677328175651269e+02 4.8892141487856611e+02 4.4885851507111471e+02 0 0 0
3106 24 1 0.0000000000000000e+00 4.4600020879568507e+02 4.8288298989847129e+02 4.4820903508885738e+02 0 0 0
3947 30 2 0.0000000000000000e+00 4.5451603777273994e+02 5.0065227604387775e+02 4.5495574238408648e+02 0 0 0
3940 30 14 0.0000000000000000e+00 4.4780312990368674e+02 4.9726626559850160e+02 4.4991373090703871e+02 0 0 0
25908 192 15 0.0000000000000000e+00 4.6671404143410030e+02 4.8166282148659684e+02 4.4666116416318238e+02 0 1 1
24611 183 2 0.0000000000000000e+00 4.6386322680440890e+02 4.9664462694755298e+02 4.5934766996298430e+02 0 0 1
25907 192 2 0.0000000000000000e+00 4.6508501517635915e+02 4.7839920720114128e+02 4.4790971194249357e+02 0 1 1
4852 36 15 0.0000000000000000e+00 4.6883844835724648e+02 4.8796028972159314e+02 4.5745116968391687e+02 0 0 0
3578 27 17 0.0000000000000000e+00 4.6925421353602258e+02 4.9174123808471614e+02 4.6175729358529685e+02 0 0 0
24604 183 2 0.0000000000000000e+00 4.6639333919031998e+02 4.9506450501709355e+02 4.4862594633903518e+02 0 0 1
4854 36 9 0.0000000000000000e+00 4.6670851235732118e+02 4.8469173349195012e+02 4.5276533577303485e+02 0 0 0
24606 183 17 0.0000000000000000e+00 4.6356860012510873e+02 4.9269840106545081e+02 4.5269924632907373e+02 0 0 1
24603 183 5 1.0000000000000000e+00 4.6875342696188966e+02 4.9809657013548667e+02 4.4722632935793257e+02 0 0 1
3580 27 2 0.0000000000000000e+00 4.7155228246393989e+02 4.9349127694837841e+02 4.6680148416997952e+02 0 0 0
3581 27 2 0.0000000000000000e+00 4.6845819547370991e+02 4.9487539743034353e+02 4.6592446820367604e+02 0 0 0
4853 36 15 0.0000000000000000e+00 4.6986139137537145e+02 4.8649154988012197e+02 4.5412818168341357e+02 0 0 0
3107 24 6 0.0000000000000000e+00 4.4554866399885418e+02 4.8101620307459780e+02 4.4491926397537867e+02 0 0 0
24605 183 2 0.0000000000000000e+00 4.6711606594904583e+02 4.9304204812247599e+02 4.5167299844566679e+02 0 0 1
19333 144 17 0.0000000000000000e+00 4.5735320916577217e+02 4.7526342550778497e+02 4.6328087893210454e+02 0 1 1
19325 144 2 0.0000000000000000e+00 4.4642984282030267e+02 4.7859588065899624e+02 4.6345766222248449e+02 0 1 1
24602 183 2 0.0000000000000000e+00 4.6971233882861054e+02 4.9903916014073934e+02 4.5081762224047236e+02 0 0 1
3936 30 5 1.0000000000000000e+00 4.5502010800213549e+02 4.9471005496079459e+02 4.4731855716377851e+02 0 0 0
24651 183 9 0.0000000000000000e+00 4.4358898317253130e+02 4.9886414895341977e+02 4.6142911502174439e+02 0 0 1
4847 36 2 0.0000000000000000e+00 4.6965464153279180e+02 4.7897291794081059e+02 4.6140663030581135e+02 0 0 0
4848 36 15 0.0000000000000000e+00 4.6958512954051793e+02 4.8250651978241854e+02 4.5947220037781602e+02 0 0 0
4846 36 2 0.0000000000000000e+00 4.6913167629542602e+02 4.7646394546204090e+02 4.5857650738894870e+02 0 0 0
3935 30 2 0.0000000000000000e+00 4.5191469654070943e+02 4.9266551060986330e+02 4.4666776759673098e+02 0 0 0
25910 192 15 0.0000000000000000e+00 4.7162932841146517e+02 4.8266710152826835e+02 4.5113125280822771e+02 0 1 1
25909 192 15 0.0000000000000000e+00 4.6996829603515982e+02 4.8292179495087248e+02 4.4748756627475365e+02 0 1 1
1508 12 2 0.0000000000000000e+00 4.7155727624748835e+02 4.9352954844033860e+02 4.5412352286450943e+02 0 0 0
24649 183 2 0.0000000000000000e+00 4.4403700574228185e+02 5.0230664057483739e+02 4.5615023650029661e+02 0 0 1
4849 36 15 0.0000000000000000e+00 4.7138638549457079e+02 4.8540038138433886e+02 4.5818621506400001e+02 0 0 0
19324 144 2 0.0000000000000000e+00 4.4531623478319585e+02 4.7509034435148368e+02 4.6434718167821467e+02 0 1 1
1501 12 17 0.0000000000000000e+00 4.7067626437831825e+02 4.8589937813974836e+02 4.4436413077990835e+02 0 0 0
19334 144 7 -1.0000000000000000e+00 4.5996867297355845e+02 4.7306958802850158e+02 4.6186148167245886e+02 0 1 1
3590 27 17 0.0000000000000000e+00 4.5072147717877630e+02 4.8465302989276398e+02 4.6811111162477584e+02 0 0 0
3591 27 9 0.0000000000000000e+00 4.4695863505079240e+02 4.8413376392180965e+02 4.6727116318491363e+02 0 0 0
1489 12 6 0.0000000000000000e+00 4.5537392384591652e+02 4.8693689788715392e+02 4.4752741850919659e+02 0 0 0
1502 12 14 0.0000000000000000e+00 4.6985315391989684e+02 4.8898693242631117e+02 4.4597347993155734e+02 0 0 0
19438 144 5 1.0000000000000000e+00 4.5764416874621651e+02 4.9227058489433256e+02 4.6868030192768032e+02 0 1 1
19437 144 2 0.0000000000000000e+00 4.5446665100929357e+02 4.9446270704241732e+02 4.6867246780330601e+02 0 1 1
3213 24 2 0.0000000000000000e+00 4.6195387461525934e+02 4.8646625457798393e+02 4.6681021128426266e+02 0 0 0
3214 24 12 0.0000000000000000e+00 4.6501465145759130e+02 4.8528549270666161e+02 4.6529334312906462e+02 0 0 0
1490 12 15 0.0000000000000000e+00 4.5613740320631166e+02 4.8550143268286581e+02 4.4414236017795861e+02 0 0 0
3951 30 17 0.0000000000000000e+00 4.4918236748265713e+02 5.0116118536461499e+02 4.5994997781831830e+02 0 0 0
20983 156 2 0.0000000000000000e+00 4.6177040703041069e+02 5.0241100250304544e+02 4.6285109281903664e+02 0 0 1
25904 192 2 0.0000000000000000e+00 4.6860592479800380e+02 4.7557443680373058e+02 4.5077037383293469e+02 0 1 1
3950 30 2 0.0000000000000000e+00 4.5284939136867928e+02 5.0226946624453501e+02 4.5854031416831339e+02 0 0 0
20974 156 2 0.0000000000000000e+00 4.7106093094144262e+02 4.9799563924752368e+02 4.6769964960845397e+02 0 0 1
24598 183 17 0.0000000000000000e+00 4.5873034442749753e+02 5.0140256633582845e+02 4.5021371146486581e+02 0 0 1
1487 12 6 0.0000000000000000e+00 4.6091120304915506e+02 4.8892387628922643e+02 4.4805752768679230e+02 0 0 0
1488 12 15 0.0000000000000000e+00 4.5751364897789233e+02 4.8843339650654076e+02 4.5008942685223866e+02 0 0 0
20981 156 2 0.0000000000000000e+00 4.5956085055644235e+02 4.9961455498115623e+02 4.6714455748926878e+02 0 0 1
19330 144 14 0.0000000000000000e+00 4.4945426413669850e+02 4.7615269171538699e+02 4.6834403999845313e+02 0 1 1
3934 30 2 0.0000000000000000e+00 4.4824495716589445e+02 4.9346229529248865e+02 4.4533513759151396e+02 0 0 0
1486 12 1 0.0000000000000000e+00 4.6242231547429446e+02 4.9019981005463359e+02 4.4459043191785531e+02 0 0 0
24599 183 7 -1.0000000000000000e+00 4.6212591762412058e+02 5.0241435749289292e+02 4.4882348456736696e+02 0 0 1
20982 156 7 -1.0000000000000000e+00 4.6149296646310961e+02 4.9854955204823705e+02 4.6375647451020762e+02 0 0 1
20973 156 2 0.0000000000000000e+00 4.6906301981092895e+02 5.0051306934285100e+02 4.6578823339860355e+02 0 0 1
24612 183 2 0.0000000000000000e+00 4.6483630356256788e+02 5.0049721400974579e+02 4.5946907401672661e+02 0 0 1
24601 183 14 0.0000000000000000e+00 4.6682983117196676e+02 4.9895954320614868e+02 4.5348453662516823e+02 0 0 1
1491 12 15 0.0000000000000000e+00 4.5301701175327196e+02 4.8752697422260485e+02 4.4377465200371290e+02 0 0 0
3512 27 6 0.0000000000000000e+00 4.6338511067042322e+02 4.9730227243352010e+02 4.4359808801303205e+02 0 0 0
1503 12 2 0.0000000000000000e+00 4.7307598974540480e+02 4.9059294854303931e+02 4.4511919259559988e+02 0 0 0
4832 36 2 0.0000000000000000e+00 4.7720409172002661e+02 4.7874666533775513e+02 4.5387186568557615e+02 0 0 0
1578 12 2 0.0000000000000000e+00 4.7759824044174565e+02 5.0183404993393293e+02 4.6631632171999257e+02 0 0 0
20118 150 15 0.0000000000000000e+00 4.8900593178739410e+02 4.9818650103281652e+02 4.4507171425997774e+02 0 0 1
3575 27 7 -1.0000000000000000e+00 4.7265988603148628e+02 4.9808742549923778e+02 4.5705011801260588e+02 0 0 0
17283 129 15 0.0000000000000000e+00 4.9459987227189714e+02 4.8326119987411278e+02 4.6302442461699627e+02 -1 0 1
20119 150 6 0.0000000000000000e+00 4.8532250778988140e+02 4.9825462089958648e+02 4.4533487884223746e+02 0 0 1
3579 27 14 0.0000000000000000e+00 4.7244237044018297e+02 4.9150324153429887e+02 4.6360772633005479e+02 0 0 0
1530 12 2 0.0000000000000000e+00 4.9685892627530774e+02 4.9824224367085981e+02 4.5515263006262927e+02 0 0 0
20117 150 6 0.0000000000000000e+00 4.9109993210652749e+02 4.9819273055827995e+02 4.4848726088819717e+02 0 0 1
17355 129 9 0.0000000000000000e+00 4.9988826826100075e+02 4.8632614107010221e+02 4.6568061620120960e+02 -1 0 1
1529 12 2 0.0000000000000000e+00 4.9735682784032696e+02 4.9715655326362673e+02 4.5880699197255888e+02 0 0 0
4834 36 12 0.0000000000000000e+00 4.8019984319632522e+02 4.7425183681925461e+02 4.5030641219625619e+02 0 0 0
25916 192 15 0.0000000000000000e+00 4.7635326757190273e+02 4.7692704801540475e+02 4.4365087427264643e+02 0 1 1
24703 183 5 1.0000000000000000e+00 4.8797027504473095e+02 5.0069490026851054e+02 4.5547269268443046e+02 -1 0 1
17281 129 1 0.0000000000000000e+00 4.9909765374138453e+02 4.7849341834814464e+02 4.6752003609714922e+02 -1 0 1
17352 129 2 0.0000000000000000e+00 4.9314580381318740e+02 4.8997282263870090e+02 4.6172744459449979e+02 -1 0 1
20116 150 1 0.0000000000000000e+00 4.8936004910188450e+02 5.0122301532248156e+02 4.4983745133657754e+02 0 0 1
1576 12 1 0.0000000000000000e+00 4.8012192840073612e+02 4.9708824926632963e+02 4.6888051552638603e+02 0 0 0
3525 27 2 0.0000000000000000e+00 4.8003947962538268e+02 4.9221478306129978e+02 4.4534972524218978e+02 0 0 0
4851 36 15 0.0000000000000000e+00 4.7204051506313976e+02 4.8581872974230134e+02 4.5722808794584193e+02 0 0 0
25911 192 15 0.0000000000000000e+00 4.7359474084753947e+02 4.8503401508557471e+02 4.4920206782551315e+02 0 1 1
1525 12 5 1.0000000000000000e+00 4.9808319673307733e+02 4.9736690567171848e+02 4.6738526228155229e+02 0 0 0
25914 192 9 0.0000000000000000e+00 4.7756392178049117e+02 4.8139214573870305e+02 4.4817354716075238e+02 0 1 1
4850 36 15 0.0000000000000000e+00 4.7484078689995027e+02 4.8585902470661318e+02 4.6012590355562207e+02 0 0 0
3572 27 14 0.0000000000000000e+00 4.8164871236573413e+02 4.9856702412591960e+02 4.5625602088004808e+02 0 0 0
1505 12 2 0.0000000000000000e+00 4.7642837245936886e+02 4.9513848417967040e+02 4.4493827666802548e+02 0 0 0
1506 12 5 1.0000000000000000e+00 4.7610309825346616e+02 4.9385032501347234e+02 4.4838904311852679e+02 0 0 0
17310 129 17 0.0000000000000000e+00 4.8325776283964433e+02 4.7767817330438851e+02 4.5285353757052309e+02 -1 0 1
1520 12 2 0.0000000000000000e+00 4.8823102288732679e+02 4.8905065319200389e+02 4.6579660397314638e+02 0 0 0
3570 27 17 0.0000000000000000e+00 4.7679159927713755e+02 4.9999174193707603e+02 4.6010386511238448e+02 0 0 0
3562 27 9 0.0000000000000000e+00 4.8550995400656592e+02 4.8248338317678582e+02 4.6160949559812684e+02 0 0 0
3561 27 2 0.0000000000000000e+00 4.8797651394071301e+02 4.8221696156580293e+02 4.6447650091186239e+02 0 0 0
17311 129 14 0.0000000000000000e+00 4.8251814763418184e+02 4.7823159824889956e+02 4.5673579138149341e+02 -1 0 1
3563 27 2 0.0000000000000000e+00 4.8231543960134019e+02 4.8092708280481884e+02 4.6198031507517061e+02 0 0 0
3569 27 9 0.0000000000000000e+00 4.7597477369317073e+02 4.9776328958409653e+02 4.6277796308748276e+02 0 0 0
1509 12 2 0.0000000000000000e+00 4.7426132339552709e+02 4.9285602186028132e+02 4.5675666418948765e+02 0 0 0
1507 12 2 0.0000000000000000e+00 4.7442888097356098e+02 4.9380839668392895e+02 4.5169339945074501e+02 0 0 0
3571 27 2 0.0000000000000000e+00 4.7974776278228160e+02 5.0088412197891455e+02 4.5834958604961724e+02 0 0 0
3573 27 2 0.0000000000000000e+00 4.7780336255825227e+02 4.9867353183100715e+02 4.5518588652803032e+02 0 0 0
3568 27 2 0.0000000000000000e+00 4.7840497555577906e+02 4.9479818498736262e+02 4.6306062999549977e+02 0 0 0
17309 129 7 -1.0000000000000000e+00 4.8480432811756344e+02 4.7907589073701047e+02 4.4968143480687337e+02 -1 0 1
1527 12 2 0.0000000000000000e+00 4.9490654914972822e+02 4.9662974814599283e+02 4.6280160134240049e+02 0 0 0
17308 129 17 0.0000000000000000e+00 4.8506776976158056e+02 4.7773421132107410e+02 4.4585331808316516e+02 -1 0 1
3527 27 14 0.0000000000000000e+00 4.8378768749139846e+02 4.9506778792565598e+02 4.4982702097068835e+02 0 0 0
3560 27 2 0.0000000000000000e+00 4.8707840097715314e+02 4.8279723429224435e+02 4.6813180818734850e+02 0 0 0
3526 27 17 0.0000000000000000e+00 4.8160068101215518e+02 4.9192721407029251e+02 4.4854154782605593e+02 0 0 0
17285 129 15 0.0000000000000000e+00 4.9164724507099714e+02 4.8648764092209819e+02 4.6251820302466245e+02 -1 0 1
1510 12 14 0.0000000000000000e+00 4.7788435534262641e+02 4.9271009260288776e+02 4.5606414773719774e+02 0 0 0
1512 12 2 0.0000000000000000e+00 4.8172876039773985e+02 4.8757336088058616e+02 4.5652503628117393e+02 0 0 0
1511 12 2 0.0000000000000000e+00 4.7890895488935922e+02 4.8952428647084753e+02 4.5456125690784847e+02 0 0 0
17288 129 12 0.0000000000000000e+00 4.8917728298355519e+02 4.8319388874912414e+02 4.5507501716198561e+02 -1 0 1
17289 129 5 1.0000000000000000e+00 4.8693720811047700e+02 4.8475531150023687e+02 4.5209013365678067e+02 -1 0 1
1517 12 2 0.0000000000000000e+00 4.8724440051981401e+02 4.9380842430115609e+02 4.6015409689350048e+02 0 0 0
1516 12 14 0.0000000000000000e+00 4.9015746754817638e+02 4.9539521508756945e+02 4.5896022917682785e+02 0 0 0
1519 12 2 0.0000000000000000e+00 4.8478310576680303e+02 4.8915912997228941e+02 4.6404248957365911e+02 0 0 0
3528 27 2 0.0000000000000000e+00 4.8691206335918213e+02 4.9295933543303232e+02 4.4949543050688345e+02 0 0 0
3529 27 2 0.0000000000000000e+00 4.8845778583858294e+02 4.8918497241437638e+02 4.4941436844035491e+02 0 0 0
3530 27 2 0.0000000000000000e+00 4.9140904312890405e+02 4.8828829210874096e+02 4.5156918534784813e+02 0 0 0
3531 27 5 1.0000000000000000e+00 4.9345183757271320e+02 4.9146819026439857e+02 4.5250397565348356e+02 0 0 0
1515 12 17 0.0000000000000000e+00 4.8917543189011582e+02 4.9458863265563497e+02 4.5563322196082356e+02 0 0 0
1513 12 17 0.0000000000000000e+00 4.8494257644193038e+02 4.8872926882865772e+02 4.5496916499052355e+02 0 0 0
1514 12 7 -1.0000000000000000e+00 4.8783183874394308e+02 4.9101521737213682e+02 4.5476544835712292e+02 0 0 0
1518 12 5 1.0000000000000000e+00 4.8459540810557121e+02 4.9128750831960286e+02 4.6096360649052144e+02 0 0 0
4833 36 2 0.0000000000000000e+00 4.7834305586256937e+02 4.7519017769916894e+02 4.5355736883159864e+02 0 0 0
17307 129 2 0.0000000000000000e+00 4.8236412087088445e+02 4.7606565812896281e+02 4.4755183946402622e+02 -1 0 1
17290 129 2 0.0000000000000000e+00 4.8667902107895594e+02 4.8532126426383701e+02 4.4848829803274197e+02 -1 0 1
17356 129 17 0.0000000000000000e+00 4.9974460174282189e+02 4.8428681197545222e+02 4.6878909860843237e+02 -1 0 1
17306 129 2 0.0000000000000000e+00 4.8543087715067281e+02 4.7416213843628924e+02 4.4866486318451655e+02 -1 0 1
17320 129 5 1.0000000000000000e+00 4.8827999948191712e+02 4.7450717703799921e+02 4.5886094953501026e+02 -1 0 1
17340 129 17 0.0000000000000000e+00 4.9048923965757143e+02 4.7443070834690610e+02 4.6917924918234252e+02 -1 0 1
3559 27 2 0.0000000000000000e+00 4.8377675008265368e+02 4.8508395912955132e+02 4.6857794917892221e+02 0 0 0
17350 129 2 0.0000000000000000e+00 4.9511632223862301e+02 4.9043241588275288e+02 4.6790014768642919e+02 -1 0 1
3574 27 17 0.0000000000000000e+00 4.7490067641881677e+02 5.0076591638125524e+02 4.5623654879812938e+02 0 0 0
1521 12 17 0.0000000000000000e+00 4.8822741411849910e+02 4.9080210383068959e+02 4.6903928681718736e+02 0 0 0
3567 27 7 -1.0000000000000000e+00 4.7819082027825380e+02 4.9169144516391992e+02 4.6571753753889112e+02 0 0 0
25912 192 15 0.0000000000000000e+00 4.7526880612168213e+02 4.8830519591364697e+02 4.4820294566388776e+02 0 1 1
3566 27 2 0.0000000000000000e+00 4.7959642357770770e+02 4.8872801514678957e+02 4.6400208451861550e+02 0 0 0
3565 27 15 0.0000000000000000e+00 4.7837032038932489e+02 4.8623905708769894e+02 4.6132013762672801e+02 0 0 0
3564 27 2 0.0000000000000000e+00 4.8081202332164867e+02 4.8417306423958979e+02 4.6329198910234140e+02 0 0 0
3524 27 15 0.0000000000000000e+00 4.7902232235789285e+02 4.8855968854110728e+02 4.4566316351243063e+02 0 0 0
17286 129 15 0.0000000000000000e+00 4.9426492244859293e+02 4.8408865283363082e+02 4.6059683955095272e+02 -1 0 1
17291 129 5 1.0000000000000000e+00 4.8602339628627277e+02 4.8533712336661870e+02 4.4474279371584777e+02 -1 0 1
17284 129 6 0.0000000000000000e+00 4.9320400098261661e+02 4.8519190910657397e+02 4.6588360826310111e+02 -1 0 1
17287 129 15 0.0000000000000000e+00 4.9120629318920061e+02 4.8328751532974940e+02 4.5832861593018566e+02 -1 0 1
4830 36 2 0.0000000000000000e+00 4.7366448920641062e+02 4.8044756594947791e+02 4.5922148377635261e+02 0 0 0
17353 129 2 0.0000000000000000e+00 4.9688161619265401e+02 4.9002383652344605e+02 4.6186079567318473e+02 -1 0 1
17292 129 15 0.0000000000000000e+00 4.8306104924747416e+02 4.8359500533101391e+02 4.4648439953360332e+02 -1 0 1
3532 27 2 0.0000000000000000e+00 4.9621077581304417e+02 4.9382268637128794e+02 4.5427976554318894e+02 0 0 0
17351 129 2 0.0000000000000000e+00 4.9375468248217305e+02 4.9203639459236712e+02 4.6489205252990382e+02 -1 0 1
17301 129 5 1.0000000000000000e+00 4.9116048635873716e+02 4.7751820873177979e+02 4.4574287224448108e+02 -1 0 1
1528 12 14 0.0000000000000000e+00 4.9723410508268233e+02 4.9956244188642330e+02 4.6153007484251071e+02 0 0 0
25913 192 15 0.0000000000000000e+00 4.7724710752337120e+02 4.8513011512691031e+02 4.4757909222355738e+02 0 1 1
1545 12 17 0.0000000000000000e+00 4.7625230155667288e+02 5.0166620758940923e+02 4.4990413497794202e+02 0 0 0
4829 36 9 0.0000000000000000e+00 4.7622057960736237e+02 4.7995370352055647e+02 4.6204015371560416e+02 0 0 0
1526 12 2 0.0000000000000000e+00 4.9473310609821056e+02 4.9591187713804402e+02 4.6652289516966624e+02 0 0 0
25915 192 2 0.0000000000000000e+00 4.7788201869328009e+02 4.8038986903108531e+02 4.4451648643492001e+02 0 1 1
3533 27 2 0.0000000000000000e+00 4.9981818438499545e+02 4.9469336029515688e+02 4.5477154932212829e+02 0 0 0
4828 36 18 0.0000000000000000e+00 4.7359269070520713e+02 4.7763231242240010e+02 4.6323712076449328e+02 0 0 0
20120 150 15 0.0000000000000000e+00 4.8191705198310206e+02 4.9744090841491919e+02 4.4390532675003993e+02 0 0 1
17319 129 2 0.0000000000000000e+00 4.8702969582852973e+02 4.7559893428389626e+02 4.5544412482816318e+02 -1 0 1
1504 12 2 0.0000000000000000e+00 4.7257814989509978e+02 4.9448887252294770e+02 4.4541370226986999e+02 0 0 0
1581 12 14 0.0000000000000000e+00 4.8396562100428309e+02 4.9855926632307484e+02 4.6307528173456234e+02 0 0 0
274 3 6 0.0000000000000000e+00 4.9987760021363749e+02 4.9649068062216179e+02 4.4436706059880748e+02 -1 0 0
19006 141 2 0.0000000000000000e+00 4.9818366030804481e+02 4.7659014291470066e+02 4.4931787631509519e+02 -1 1 1
273 3 15 0.0000000000000000e+00 4.9938655379848990e+02 4.9808744706541432e+02 4.4785152339769513e+02 -1 0 0
17313 129 5 1.0000000000000000e+00 4.7788624590892346e+02 4.7372964731082124e+02 4.5951071204952831e+02 -1 0 1
24702 183 2 0.0000000000000000e+00 4.8697340517553783e+02 5.0037707607034531e+02 4.5935134512951527e+02 -1 0 1
1579 12 2 0.0000000000000000e+00 4.8124821311778129e+02 5.0264604417153578e+02 4.6702092296001678e+02 0 0 0
17354 129 15 0.0000000000000000e+00 4.9936803430976465e+02 4.9012605748991444e+02 4.6516794469941476e+02 -1 0 1
17302 129 2 0.0000000000000000e+00 4.9382365655519163e+02 4.7470368318630443e+02 4.4517372890918830e+02 -1 0 1
19004 141 9 0.0000000000000000e+00 5.0018553257116361e+02 4.7777847843650619e+02 4.4382000510392390e+02 -1 1 1
1531 12 15 0.0000000000000000e+00 4.9483765538947858e+02 5.0152542589001973e+02 4.5539509502989665e+02 0 0 0
1577 12 3 1.0000000000000000e+00 4.7704194812361089e+02 4.9895963097282339e+02 4.6887323567086730e+02 0 0 0
1575 12 18 0.0000000000000000e+00 4.8349415154549348e+02 4.9547060311964970e+02 4.6920382416716558e+02 0 0 0
17326 129 15 0.0000000000000000e+00 4.9705877713043492e+02 4.7387524060097581e+02 4.6441551188301895e+02 -1 0 1
3626 27 17 0.0000000000000000e+00 4.7789151965428312e+02 4.7999702763628449e+02 4.6820173129691835e+02 0 0 0
17327 129 5 1.0000000000000000e+00 4.9988072109843711e+02 4.7311062483638807e+02 4.6193370929653986e+02 -1 0 1
4827 36 2 0.0000000000000000e+00 4.7475665850679053e+02 4.7416201280764386e+02 4.6512089044654203e+02 0 0 0
1582 12 2 0.0000000000000000e+00 4.8588865471329740e+02 4.9981859749278863e+02 4.6629771565743454e+02 0 0 0
17312 129 2 0.0000000000000000e+00 4.8138195942635105e+02 4.7548725255137145e+02 4.5886653876938090e+02 -1 0 1
4831 36 2 0.0000000000000000e+00 4.7438972161571485e+02 4.7914451179168054e+02 4.5610145886814553e+02 0 0 0
17282 129 6 0.0000000000000000e+00 4.9657140109656962e+02 4.8055658401369209e+02 4.6505212783662569e+02 -1 0 1
1580 12 17 0.0000000000000000e+00 4.8097382840595509e+02 5.0077720897141933e+02 4.6374144998656925e+02 0 0 0
17321 129 2 0.0000000000000000e+00 4.9201388460224507e+02 4.7408880790089353e+02 4.5869812287192502e+02 -1 0 1
19007 141 2 0.0000000000000000e+00 4.9657998716261216e+02 4.7599801703753343e+02 4.5279959007616804e+02 -1 1 1
19008 141 2 0.0000000000000000e+00 4.9467382588539476e+02 4.7324468280084199e+02 4.5149480605492874e+02 -1 1 1
3589 27 2 0.0000000000000000e+00 4.5395532996648342e+02 4.8335882139173646e+02 4.6926030539437204e+02 0 0 0
15284 114 7 -1.0000000000000000e+00 4.6217877671677434e+02 4.8263310779445993e+02 4.9487910109893778e+02 0 0 0
15281 114 2 0.0000000000000000e+00 4.5508474600765874e+02 4.8419761373816152e+02 4.9206371270462967e+02 0 0 0
19328 144 2 0.0000000000000000e+00 4.4372006075344081e+02 4.7939556735197181e+02 4.7005817583172467e+02 0 1 1
3219 24 18 0.0000000000000000e+00 4.7035721030368370e+02 4.7958778212033280e+02 4.7096516359459781e+02 0 0 0
3147 24 2 0.0000000000000000e+00 4.4448421592993424e+02 4.9037117676737614e+02 4.7653466567257203e+02 0 0 0
15676 117 17 0.0000000000000000e+00 4.4996252153437626e+02 4.9984798991214507e+02 4.7229135963444622e+02 0 0 0
15285 114 17 0.0000000000000000e+00 4.6577715229361780e+02 4.8173200964241164e+02 4.9425717066149411e+02 0 0 0
3206 24 15 0.0000000000000000e+00 4.6034376557126171e+02 4.9892859725826543e+02 4.7910823819735970e+02 0 0 0
12080 90 7 -1.0000000000000000e+00 4.5023199560949149e+02 5.0052548279008715e+02 4.8983463317514605e+02 0 0 0
20975 156 2 0.0000000000000000e+00 4.7038463126141778e+02 4.9558757381603732e+02 4.7072416952086235e+02 0 0 1
20980 156 15 0.0000000000000000e+00 4.6000724223682505e+02 5.0127210742137453e+02 4.7080788463889877e+02 0 0 1
21442 159 6 0.0000000000000000e+00 4.4474961218966757e+02 4.7505113633663410e+02 4.7585048527463050e+02 0 1 1
2332 18 14 0.0000000000000000e+00 4.4406314596620871e+02 4.8030801964359284e+02 4.8005086673832375e+02 0 0 0
3136 24 14 0.0000000000000000e+00 4.4368591517310358e+02 4.9475271850068134e+02 4.6977235372873287e+02 0 0 0
10919 81 2 0.0000000000000000e+00 4.4454474653801719e+02 4.8407273264023996e+02 4.9021354957117012e+02 0 0 0
12075 90 17 0.0000000000000000e+00 4.5033983523036102e+02 4.9454459863916844e+02 4.9298541409886434e+02 0 0 0
20976 156 2 0.0000000000000000e+00 4.7031390619490520e+02 4.9938339865166017e+02 4.7205001331152386e+02 0 0 1
11639 87 7 -1.0000000000000000e+00 4.6534926840668214e+02 4.9050564934502444e+02 4.9368045218947941e+02 0 0 0
15275 114 2 0.0000000000000000e+00 4.5008886231364806e+02 4.7369786839081900e+02 4.8812533806712077e+02 0 0 0
12120 90 2 0.0000000000000000e+00 4.7099713581448572e+02 5.0189097157611781e+02 4.8222037941649120e+02 0 0 0
15280 114 14 0.0000000000000000e+00 4.5670099100195318e+02 4.8110684122547343e+02 4.9069155166348770e+02 0 0 0
3135 24 17 0.0000000000000000e+00 4.4514911163591091e+02 4.9818767370126204e+02 4.7149502740960139e+02 0 0 0
3184 24 2 0.0000000000000000e+00 4.4629255778817236e+02 4.9140859620419826e+02 4.8588645233066745e+02 0 0 0
3604 27 2 0.0000000000000000e+00 4.6423341080870131e+02 4.8238185146301873e+02 4.8999367109543243e+02 0 0 0
3592 27 17 0.0000000000000000e+00 4.4607038025534911e+02 4.8524094280021245e+02 4.7106000327168510e+02 0 0 0
15675 117 2 0.0000000000000000e+00 4.5007400409659465e+02 4.9618310858837253e+02 4.7080174656703383e+02 0 0 0
21445 159 5 1.0000000000000000e+00 4.5134476465457215e+02 4.8295083988631870e+02 4.7302890491528393e+02 0 1 1
11642 87 2 0.0000000000000000e+00 4.6467674617999199e+02 4.9825303025268261e+02 4.9379065932816854e+02 0 0 0
15279 114 2 0.0000000000000000e+00 4.5657663010959055e+02 4.7740802154724815e+02 4.9058972676390414e+02 0 0 0
10029 75 2 0.0000000000000000e+00 4.4686739919385820e+02 4.8647972218049347e+02 4.9375830048006316e+02 0 0 0
21446 159 17 0.0000000000000000e+00 4.5276880910484931e+02 4.7972109510823486e+02 4.7419785889474952e+02 0 1 1
10932 81 2 0.0000000000000000e+00 4.5151817393932743e+02 4.9249571855139936e+02 4.8951177451612750e+02 0 0 0
10921 81 2 0.0000000000000000e+00 4.4916713042234926e+02 4.7983068602470740e+02 4.8777736969700305e+02 0 0 0
12074 90 9 0.0000000000000000e+00 4.5257886060855367e+02 4.9724799626349926e+02 4.9396139337817823e+02 0 0 0
3134 24 7 -1.0000000000000000e+00 4.4640722370780526e+02 5.0054874153380331e+02 4.7400466378918236e+02 0 0 0
10929 81 9 0.0000000000000000e+00 4.4770644213279866e+02 4.8520865951405727e+02 4.8486973986409407e+02 0 0 0
3593 27 17 0.0000000000000000e+00 4.4592079560124125e+02 4.8919444271487134e+02 4.7137248721050361e+02 0 0 0
21444 159 18 0.0000000000000000e+00 4.4786799229468028e+02 4.8148574732185568e+02 4.7409763486989374e+02 0 1 1
21448 159 2 0.0000000000000000e+00 4.5860257335189010e+02 4.7696024698773266e+02 4.6957279958387301e+02 0 1 1
10930 81 2 0.0000000000000000e+00 4.4855384416785972e+02 4.8729050886110076e+02 4.8776911377844493e+02 0 0 0
3186 24 9 0.0000000000000000e+00 4.4769528621663011e+02 4.9495977215676703e+02 4.8035803586988965e+02 0 0 0
3606 27 14 0.0000000000000000e+00 4.6040441659290929e+02 4.8848351583591420e+02 4.9084686461121339e+02 0 0 0
10931 81 15 0.0000000000000000e+00 4.5022421213728245e+02 4.8904901016552634e+02 4.9036344041998439e+02 0 0 0
10923 81 15 0.0000000000000000e+00 4.5344305264408780e+02 4.8584457686709618e+02 4.8782084912279458e+02 0 0 0
3190 24 15 0.0000000000000000e+00 4.5755526583957140e+02 5.0026091351306877e+02 4.8020101721955120e+02 0 0 0
10922 81 2 0.0000000000000000e+00 4.5228136760827283e+02 4.8232614028462785e+02 4.8659054078270276e+02 0 0 0
3228 24 15 0.0000000000000000e+00 4.6409502607312902e+02 4.7468916581030339e+02 4.8238192613480140e+02 0 0 0
3185 24 17 0.0000000000000000e+00 4.4745890139026250e+02 4.9177782704595063e+02 4.8228142048189346e+02 0 0 0
21450 159 9 0.0000000000000000e+00 4.6368071343187228e+02 4.7496398231636118e+02 4.7296214405800555e+02 0 1 1
12081 90 2 0.0000000000000000e+00 4.5330170731765173e+02 4.9961529065723283e+02 4.8830752684273887e+02 0 0 0
10924 81 15 0.0000000000000000e+00 4.5661063653240336e+02 4.8486748412917211e+02 4.8630996384843542e+02 0 0 0
3603 27 2 0.0000000000000000e+00 4.6666785366034259e+02 4.8393592546241916e+02 4.8731365930600208e+02 0 0 0
21443 159 3 1.0000000000000000e+00 4.4607714589697179e+02 4.7804105455198885e+02 4.7462633433565202e+02 0 1 1
3602 27 3 1.0000000000000000e+00 4.6446682596119223e+02 4.8435371973273232e+02 4.8419593884224616e+02 0 0 0
19429 144 15 0.0000000000000000e+00 4.5126612774865225e+02 4.8623749442767195e+02 4.7730052019803105e+02 0 1 1
3607 27 2 0.0000000000000000e+00 4.5683460679057220e+02 4.8990535683901004e+02 4.8982307916709891e+02 0 0 0
19434 144 9 0.0000000000000000e+00 4.5399343498984382e+02 4.9206697102762996e+02 4.7639673634392955e+02 0 1 1
19428 144 15 0.0000000000000000e+00 4.4855795368943365e+02 4.8389285574009392e+02 4.7844433521127212e+02 0 1 1
19432 144 15 0.0000000000000000e+00 4.5053775779932846e+02 4.8703977497830283e+02 4.7948168484382074e+02 0 1 1
3594 27 12 0.0000000000000000e+00 4.4902752373653931e+02 4.8982326674261134e+02 4.7334585147607623e+02 0 0 0
3595 27 15 0.0000000000000000e+00 4.5233684697215637e+02 4.8805623803034848e+02 4.7318269490510761e+02 0 0 0
12076 90 2 0.0000000000000000e+00 4.4663946651466824e+02 4.9490150210336236e+02 4.9337220992021014e+02 0 0 0
19435 144 2 0.0000000000000000e+00 4.5573806555853832e+02 4.9529762731456827e+02 4.7541463152187305e+02 0 1 1
3211 24 2 0.0000000000000000e+00 4.6303833895056385e+02 4.8862478018823538e+02 4.7044111661683525e+02 0 0 0
19436 144 15 0.0000000000000000e+00 4.5658085474376645e+02 4.9498379117304148e+02 4.7173994657607813e+02 0 1 1
3207 24 2 0.0000000000000000e+00 4.5815299843708914e+02 4.9570481120519651e+02 4.7938004344911946e+02 0 0 0
10927 81 15 0.0000000000000000e+00 4.5391874481188819e+02 4.8659730057034994e+02 4.8459555317860367e+02 0 0 0
10935 81 14 0.0000000000000000e+00 4.5657417677750851e+02 4.9251583049374801e+02 4.8449154939567342e+02 0 0 0
11640 87 17 0.0000000000000000e+00 4.6574957638017185e+02 4.9399729879646202e+02 4.9353422254943820e+02 0 0 0
21447 159 12 0.0000000000000000e+00 4.5570498458073359e+02 4.7819808525188694e+02 4.7173955839443545e+02 0 1 1
3209 24 9 0.0000000000000000e+00 4.6074519324680409e+02 4.8969202394942863e+02 4.7755596612624117e+02 0 0 0
3210 24 2 0.0000000000000000e+00 4.6136879100200633e+02 4.8959974866492956e+02 4.7375610603978038e+02 0 0 0
3208 24 18 0.0000000000000000e+00 4.6122026472230476e+02 4.9361663884145975e+02 4.7765832947510893e+02 0 0 0
19426 144 2 0.0000000000000000e+00 4.4957884346943871e+02 4.7876527257953688e+02 4.7959080288561955e+02 0 1 1
3601 27 1 0.0000000000000000e+00 4.6170739003115904e+02 4.8185833016051117e+02 4.8460114209079222e+02 0 0 0
3600 27 18 0.0000000000000000e+00 4.5938611178471302e+02 4.7924010838790690e+02 4.8302269463148934e+02 0 0 0
3599 27 2 0.0000000000000000e+00 4.5691684445212729e+02 4.7962666599686901e+02 4.7994562756617580e+02 0 0 0
3227 24 2 0.0000000000000000e+00 4.6360443466222188e+02 4.7779111469678588e+02 4.8027434791764989e+02 0 0 0
3598 27 14 0.0000000000000000e+00 4.5931917571741099e+02 4.8099629162528367e+02 4.7700316399871895e+02 0 0 0
3597 27 17 0.0000000000000000e+00 4.5765587526345615e+02 4.8259493894768133e+02 4.7415206920608927e+02 0 0 0
19425 144 9 0.0000000000000000e+00 4.5070255205426696e+02 4.7623887811706737e+02 4.8223133098730978e+02 0 1 1
3596 27 15 0.0000000000000000e+00 4.5513647910828013e+02 4.8544478335188558e+02 4.7311871192332393e+02 0 0 0
3609 27 5 1.0000000000000000e+00 4.5880070379813515e+02 4.9599702344882894e+02 4.9257258734151731e+02 0 0 0
3610 27 15 0.0000000000000000e+00 4.5759685305454525e+02 4.9666204336880719e+02 4.8905948116002116e+02 0 0 0
3608 27 2 0.0000000000000000e+00 4.5654032650382987e+02 4.9321762923164880e+02 4.9140630316425870e+02 0 0 0
19424 144 2 0.0000000000000000e+00 4.5348193543641031e+02 4.7501697670236734e+02 4.8014969653757009e+02 0 1 1
21451 159 2 0.0000000000000000e+00 4.6398512342292213e+02 4.7591195091659438e+02 4.7638711661530897e+02 0 1 1
10933 81 5 1.0000000000000000e+00 4.5139348100296849e+02 4.9552161230466442e+02 4.8711331958190328e+02 0 0 0
10934 81 5 1.0000000000000000e+00 4.5382959097211517e+02 4.9507689622745471e+02 4.8410057764377734e+02 0 0 0
19431 144 15 0.0000000000000000e+00 4.5368304979118994e+02 4.8725053585431573e+02 4.8148833192579508e+02 0 1 1
19430 144 15 0.0000000000000000e+00 4.5032889210492505e+02 4.8862636087260432e+02 4.8004925042040077e+02 0 1 1
19427 144 2 0.0000000000000000e+00 4.5169286160879028e+02 4.8192913149421037e+02 4.7868218884550845e+02 0 1 1
3232 24 15 0.0000000000000000e+00 4.6408426030392093e+02 4.7800833670832395e+02 4.9129768659717610e+02 0 0 0
3611 27 15 0.0000000000000000e+00 4.5786433485528704e+02 4.9957242924569317e+02 4.8714896739341299e+02 0 0 0
3226 24 2 0.0000000000000000e+00 4.6445640678542361e+02 4.8129674471538658e+02 4.7860133441014864e+02 0 0 0
19433 144 15 0.0000000000000000e+00 4.5316735095559034e+02 4.8837671209579815e+02 4.7716949056855066e+02 0 1 1
10926 81 15 0.0000000000000000e+00 4.5349045969220379e+02 4.8421320946666407e+02 4.8167986982209601e+02 0 0 0
10925 81 15 0.0000000000000000e+00 4.5687712834506328e+02 4.8531211797688462e+02 4.8255800819121936e+02 0 0 0
9677 72 3 1.0000000000000000e+00 4.6811684994411110e+02 4.8840240204705930e+02 4.8942618952601407e+02 0 0 0
3616 27 2 0.0000000000000000e+00 4.6705851660267291e+02 4.8771833958446678e+02 4.7991974101460613e+02 0 0 0
3212 24 2 0.0000000000000000e+00 4.6076647170146697e+02 4.8570773301089264e+02 4.7015044452688289e+02 0 0 0
3617 27 2 0.0000000000000000e+00 4.7097030635294476e+02 4.8779001456986026e+02 4.7975706653485850e+02 0 0 0
3614 27 9 0.0000000000000000e+00 4.6347129685368361e+02 4.9178030806928507e+02 4.8474552155353643e+02 0 0 0
3618 27 2 0.0000000000000000e+00 4.6965771152085449e+02 4.9121674063481527e+02 4.8096890145373675e+02 0 0 0
3615 27 2 0.0000000000000000e+00 4.6609039247593483e+02 4.8949345136161514e+02 4.8323718539830111e+02 0 0 0
3612 27 2 0.0000000000000000e+00 4.6149632437961463e+02 4.9842376971330555e+02 4.8620137234522690e+02 0 0 0
3613 27 18 0.0000000000000000e+00 4.6298277092963548e+02 4.9546773561026424e+02 4.8423404355855291e+02 0 0 0
15278 114 2 0.0000000000000000e+00 4.5335247293759414e+02 4.7555292977531491e+02 4.9042777305202264e+02 0 0 0
3231 24 15 0.0000000000000000e+00 4.6757644156110064e+02 4.7722303252453247e+02 4.9027938858429161e+02 0 0 0
3223 24 2 0.0000000000000000e+00 4.6735013607722595e+02 4.8592875881568074e+02 4.7051664234688718e+02 0 0 0
3224 24 2 0.0000000000000000e+00 4.6603305919536319e+02 4.8239698200761580e+02 4.7093521329863512e+02 0 0 0
3225 24 9 0.0000000000000000e+00 4.6563359346051732e+02 4.8221111110067477e+02 4.7493614715079423e+02 0 0 0
3633 27 15 0.0000000000000000e+00 4.6851527827907501e+02 4.7843792485829925e+02 4.8510089972156118e+02 0 0 0
3221 24 17 0.0000000000000000e+00 4.7189819361854933e+02 4.8708571737169672e+02 4.7048209687012792e+02 0 0 0
3222 24 12 0.0000000000000000e+00 4.6906460086680892e+02 4.8857466202250237e+02 4.7275348315431637e+02 0 0 0
3187 24 17 0.0000000000000000e+00 4.4784042544481701e+02 4.9810051601019791e+02 4.8268669263301132e+02 0 0 0
3188 24 17 0.0000000000000000e+00 4.5128809941304519e+02 4.9980288000957779e+02 4.8362585993155227e+02 0 0 0
3634 27 15 0.0000000000000000e+00 4.6780415042748723e+02 4.7645585273072550e+02 4.8836102926725351e+02 0 0 0
3220 24 5 1.0000000000000000e+00 4.7118656365094097e+02 4.8356680600269658e+02 4.7198266825560734e+02 0 0 0
3619 27 12 0.0000000000000000e+00 4.6906481217045155e+02 4.9297792656393113e+02 4.7777014133186628e+02 0 0 0
12123 90 2 0.0000000000000000e+00 4.7125952868752938e+02 4.9880886769486790e+02 4.8522716178423821e+02 0 0 0
3631 27 2 0.0000000000000000e+00 4.7062925766793637e+02 4.8182146220914331e+02 4.7942506458373344e+02 0 0 0
3632 27 2 0.0000000000000000e+00 4.6813496831773102e+02 4.8041784773172850e+02 4.8186497341474183e+02 0 0 0
20977 156 9 0.0000000000000000e+00 4.6769891584473305e+02 5.0163068583466679e+02 4.7030679734952957e+02 0 0 1
10928 81 15 0.0000000000000000e+00 4.5107931260808414e+02 4.8456567937535925e+02 4.8321786121104373e+02 0 0 0
15294 114 2 0.0000000000000000e+00 4.7108819390284054e+02 4.8124195549430607e+02 4.9065033237979389e+02 0 0 0
11643 87 5 1.0000000000000000e+00 4.6693888334659619e+02 4.9830010412297889e+02 4.9056206679521426e+02 0 0 0
9675 72 18 0.0000000000000000e+00 4.6857870622887015e+02 4.9438354008303196e+02 4.8884822545671051e+02 0 0 0
3605 27 17 0.0000000000000000e+00 4.6169072874425149e+02 4.8547671130803400e+02 4.8930217793642987e+02 0 0 0
3230 24 15 0.0000000000000000e+00 4.6591420833078530e+02 4.7740575484178646e+02 4.8681142310203859e+02 0 0 0
19422 144 12 0.0000000000000000e+00 4.5349495129174755e+02 4.7349422844048166e+02 4.7361449370330519e+02 0 1 1
3629 27 2 0.0000000000000000e+00 4.7194834379960980e+02 4.7756600556111329e+02 4.7624106141223825e+02 0 0 0
9676 72 1 0.0000000000000000e+00 4.6988586040357347e+02 4.9119504280463440e+02 4.8764890905015812e+02 0 0 0
21449 159 2 0.0000000000000000e+00 4.6119773269518305e+02 4.7770365483245564e+02 4.7199057131086539e+02 0 1 1
10920 81 9 0.0000000000000000e+00 4.4637505071236262e+02 4.8090453808372149e+02 4.8939214117942964e+02 0 0 0
9678 72 2 0.0000000000000000e+00 4.7149075687365996e+02 4.8650977225745402e+02 4.9036683023646134e+02 0 0 0
15274 114 2 0.0000000000000000e+00 4.4660639936296036e+02 4.7381092199411756e+02 4.9019472843515791e+02 0 0 0
12077 90 14 0.0000000000000000e+00 4.4444880425809453e+02 4.9789620723522211e+02 4.9264416299726429e+02 0 0 0
3189 24 12 0.0000000000000000e+00 4.5425726266413477e+02 5.0156064349499133e+02 4.8185777260468052e+02 0 0 0
9674 72 2 0.0000000000000000e+00 4.7026884943606598e+02 4.9423662332466080e+02 4.9230406490471159e+02 0 0 0
11644 87 2 0.0000000000000000e+00 4.7001612772915962e+02 5.0001474971486164e+02 4.9208997374055360e+02 0 0 0
3205 24 15 0.0000000000000000e+00 4.6292777374853722e+02 5.0195382029355807e+02 4.7994825767208948e+02 0 0 0
3133 24 17 0.0000000000000000e+00 4.4934747391811226e+02 5.0230006634588415e+02 4.7602070141321201e+02 0 0 0
12079 90 17 0.0000000000000000e+00 4.4753173467050703e+02 4.9942201123566775e+02 4.8744291425485329e+02 0 0 0
12078 90 2 0.0000000000000000e+00 4.4381952509281911e+02 4.9787470569170404e+02 4.8869441090337830e+02 0 0 0
9673 72 14 0.0000000000000000e+00 4.7148431688951672e+02 4.9094823430545716e+02 4.9414036208995549e+02 0 0 0
3229 24 15 0.0000000000000000e+00 4.6742010883739164e+02 4.7502981927215870e+02 4.8411885101162915e+02 0 0 0
3233 24 15 0.0000000000000000e+00 4.6522920957639639e+02 4.7620224800842851e+02 4.9456084277687251e+02 0 0 0
15677 117 14 0.0000000000000000e+00 4.5248416548248008e+02 5.0092621574916848e+02 4.6977236131485887e+02 0 0 0
15315 114 17 0.0000000000000000e+00 4.5284840537459172e+02 4.7337484293209133e+02 4.9370839905860458e+02 0 0 0
21454 159 15 0.0000000000000000e+00 4.5861428090824700e+02 4.7441617593176460e+02 4.7884463310758565e+02 0 1 1
4793 36 17 0.0000000000000000e+00 4.6950664832516657e+02 4.7337120356843792e+02 4.7371061100460560e+02 0 0 0
10028 75 15 0.0000000000000000e+00 4.4556907250863634e+02 4.8978930455579905e+02 4.9488027073046209e+02 0 0 0
11652 87 2 0.0000000000000000e+00 4.7336535150745652e+02 5.0249787362236810e+02 4.8656452231937294e+02 0 0 0
2782 21 17 0.0000000000000000e+00 4.8934744080213312e+02 4.9923460394368863e+02 4.9293386701961356e+02 -1 0 0
13290 99 17 0.0000000000000000e+00 4.9358015813735557e+02 4.8265916234017271e+02 4.9478236310278510e+02 0 0 0
1610 12 15 0.0000000000000000e+00 4.9326930115144694e+02 5.0252918666434493e+02 4.8541852951364552e+02 0 0 0
12137 90 2 0.0000000000000000e+00 4.9856096529386798e+02 4.9718472804244897e+02 4.9439117786262904e+02 0 0 0
3544 27 2 0.0000000000000000e+00 5.0036387211858079e+02 4.8708160894250454e+02 4.7339949816732292e+02 0 0 0
15297 114 2 0.0000000000000000e+00 4.7958279939448067e+02 4.7990375177463847e+02 4.9102492089620762e+02 0 0 0
9679 72 2 0.0000000000000000e+00 4.7335941102081762e+02 4.8463488122751801e+02 4.9308237485619344e+02 0 0 0
9672 72 17 0.0000000000000000e+00 4.7500709328024220e+02 4.8983448699551457e+02 4.9461954978836741e+02 0 0 0
2771 21 2 0.0000000000000000e+00 4.9928189920958948e+02 4.9075781105656870e+02 4.8925277304078446e+02 -1 0 0
11659 87 2 0.0000000000000000e+00 4.7530867950473885e+02 4.9976635838620888e+02 4.7411176366419721e+02 0 0 0
1524 12 2 0.0000000000000000e+00 4.9639853574843596e+02 4.9622560185375295e+02 4.7068851276554864e+02 0 0 0
4799 36 15 0.0000000000000000e+00 4.7628244523543640e+02 4.7435781619795421e+02 4.8526574971081442e+02 0 0 0
17341 129 2 0.0000000000000000e+00 4.9349528618924410e+02 4.7663244888125024e+02 4.7011994375072260e+02 -1 0 1
3558 27 2 0.0000000000000000e+00 4.8269526315066361e+02 4.8359915188597716e+02 4.7155415894044569e+02 0 0 0
17348 129 17 0.0000000000000000e+00 4.9367974524354179e+02 4.8636135533138918e+02 4.7389756453158253e+02 -1 0 1
17349 129 14 0.0000000000000000e+00 4.9504649046050872e+02 4.8852768838557307e+02 4.7116761529180451e+02 -1 0 1
1522 12 14 0.0000000000000000e+00 4.9045726043212863e+02 4.9373017913749800e+02 4.6974302841065810e+02 0 0 0
12127 90 6 0.0000000000000000e+00 4.7719686928339991e+02 4.9407504677748392e+02 4.9476217541089778e+02 0 0 0
1523 12 15 0.0000000000000000e+00 4.9308444734960233e+02 4.9493809804802851e+02 4.7205485218666996e+02 0 0 0
15300 114 2 0.0000000000000000e+00 4.7548202093536366e+02 4.7531591810559996e+02 4.9322630282122685e+02 0 0 0
3556 27 15 0.0000000000000000e+00 4.8590006481544185e+02 4.8110757200337213e+02 4.7540309932970030e+02 0 0 0
3557 27 5 1.0000000000000000e+00 4.8508386026333187e+02 4.8070273349871235e+02 4.7174925432510838e+02 0 0 0
17342 129 14 0.0000000000000000e+00 4.9361332127794077e+02 4.8046910947782226e+02 4.7023679136565676e+02 -1 0 1
1571 12 15 0.0000000000000000e+00 4.8683949513394947e+02 5.0071368040119052e+02 4.7401773982559956e+02 0 0 0
17343 129 2 0.0000000000000000e+00 4.9175880373217746e+02 4.8274221140123819e+02 4.7244093152348972e+02 -1 0 1
1611 12 15 0.0000000000000000e+00 4.9592830622046705e+02 5.0238699220601018e+02 4.8252042814889614e+02 0 0 0
3620 27 9 0.0000000000000000e+00 4.7280546907699045e+02 4.9362924623162598e+02 4.7667699750766786e+02 0 0 0
4795 36 2 0.0000000000000000e+00 4.7317343145658219e+02 4.7405384630707368e+02 4.7959313380544393e+02 0 0 0
3545 27 2 0.0000000000000000e+00 4.9777771542119075e+02 4.8640526602442804e+02 4.7603810217926019e+02 0 0 0
12122 90 2 0.0000000000000000e+00 4.7263033341265304e+02 4.9666428295975379e+02 4.8245252695417071e+02 0 0 0
3622 27 6 0.0000000000000000e+00 4.7905002269980338e+02 4.9134042227589208e+02 4.7282622425908909e+02 0 0 0
13289 99 9 0.0000000000000000e+00 4.9076690000892592e+02 4.8027233429466571e+02 4.9475872822633249e+02 0 0 0
11664 87 2 0.0000000000000000e+00 4.8295354861226554e+02 5.0089447000390180e+02 4.8311481752158454e+02 0 0 0
15296 114 2 0.0000000000000000e+00 4.7613903389071993e+02 4.8103841883302221e+02 4.8967214418007092e+02 0 0 0
15299 114 2 0.0000000000000000e+00 4.7906236981089535e+02 4.7647417837002166e+02 4.9389117061772413e+02 0 0 0
5170 39 5 1.0000000000000000e+00 4.9972647734446178e+02 4.7995701295750530e+02 4.8043782331774059e+02 -1 0 0
15298 114 14 0.0000000000000000e+00 4.7907930659676873e+02 4.8007290651873785e+02 4.9450646735985652e+02 0 0 0
12124 90 12 0.0000000000000000e+00 4.7478894875310294e+02 4.9936563033136872e+02 4.8659809998961384e+02 0 0 0
3630 27 9 0.0000000000000000e+00 4.7372329193821497e+02 4.8059337141651406e+02 4.7761102584116333e+02 0 0 0
2783 21 17 0.0000000000000000e+00 4.8965330919309542e+02 4.9676770157273148e+02 4.9000589004602512e+02 -1 0 0
12121 90 2 0.0000000000000000e+00 4.7314279759604887e+02 4.9976227497185602e+02 4.7990344894954126e+02 0 0 0
15293 114 15 0.0000000000000000e+00 4.7266447217946848e+02 4.8025257864177439e+02 4.9373999265478335e+02 0 0 0
3621 27 14 0.0000000000000000e+00 4.7580995874852908e+02 4.9246941549777353e+02 4.7469044288255213e+02 0 0 0
4811 36 15 0.0000000000000000e+00 4.7635232192845245e+02 4.7500919270439766e+02 4.7676875980438172e+02 0 0 0
1615 12 2 0.0000000000000000e+00 4.9782547220091249e+02 4.9965841802130694e+02 4.7934493033783883e+02 0 0 0
11665 87 15 0.0000000000000000e+00 4.8454987967108099e+02 5.0123314194452308e+02 4.8665932604822484e+02 0 0 0
15295 114 5 1.0000000000000000e+00 4.7280504851323076e+02 4.8042538014085261e+02 4.8748732938654541e+02 0 0 0
13292 99 14 0.0000000000000000e+00 4.9914597494526640e+02 4.8580142752364691e+02 4.9395513106437903e+02 0 0 0
3625 27 5 1.0000000000000000e+00 4.7860496032754941e+02 4.8335368620178650e+02 4.6960725450796770e+02 0 0 0
3546 27 17 0.0000000000000000e+00 4.9567320395112853e+02 4.8439968426253824e+02 4.7864724653872793e+02 0 0 0
11660 87 2 0.0000000000000000e+00 4.7709489021893819e+02 5.0038808608836933e+02 4.7732901688169642e+02 0 0 0
1572 12 17 0.0000000000000000e+00 4.8645725307269987e+02 4.9734727182054610e+02 4.7606393290890634e+02 0 0 0
11667 87 7 -1.0000000000000000e+00 4.8534617448401252e+02 4.9598917247277990e+02 4.8284679925037773e+02 0 0 0
1620 12 14 0.0000000000000000e+00 4.9958674134287122e+02 4.9154061790850966e+02 4.7684516043436753e+02 0 0 0
12126 90 14 0.0000000000000000e+00 4.7602704133524060e+02 4.9537203472718414e+02 4.9142316044460040e+02 0 0 0
11666 87 2 0.0000000000000000e+00 4.8675144822446799e+02 4.9837850867270117e+02 4.8559144258697296e+02 0 0 0
4798 36 2 0.0000000000000000e+00 4.7285433406612839e+02 4.7557289912123389e+02 4.8586326941103181e+02 0 0 0
11668 87 2 0.0000000000000000e+00 4.8562224597573072e+02 4.9335619950707604e+02 4.8522406656082489e+02 0 0 0
3624 27 18 0.0000000000000000e+00 4.7861335375538869e+02 4.8712671453260941e+02 4.6974629878602190e+02 0 0 0
17367 129 17 0.0000000000000000e+00 4.9403509426564489e+02 4.7289537441597730e+02 4.8426055507733719e+02 -1 0 1
3623 27 3 1.0000000000000000e+00 4.8043937581261673e+02 4.9041109940419830e+02 4.6935925044082575e+02 0 0 0
11681 87 2 0.0000000000000000e+00 4.7887915825753220e+02 4.8942631656007660e+02 4.8903786068907380e+02 0 0 0
11680 87 2 0.0000000000000000e+00 4.7779847233719329e+02 4.9181944003444016e+02 4.8626460514839232e+02 0 0 0
12125 90 9 0.0000000000000000e+00 4.7489056584909986e+02 4.9608036496573163e+02 4.8807753097979310e+02 0 0 0
11678 87 17 0.0000000000000000e+00 4.7493398766308007e+02 4.8683351131119150e+02 4.8130356710296201e+02 0 0 0
11684 87 15 0.0000000000000000e+00 4.8566491047220057e+02 4.8429063605024288e+02 4.9044685803145120e+02 0 0 0
1585 12 15 0.0000000000000000e+00 4.8718863594138622e+02 5.0143357232529308e+02 4.7013333748541464e+02 0 0 0
17362 129 17 0.0000000000000000e+00 4.9735449649334578e+02 4.7473725672264618e+02 4.7199886914196799e+02 -1 0 1
11662 87 9 0.0000000000000000e+00 4.7936778051690095e+02 4.9730455468607141e+02 4.8211500138091907e+02 0 0 0
4810 36 15 0.0000000000000000e+00 4.7941655280522161e+02 4.7699096729196066e+02 4.7782285834069603e+02 0 0 0
11672 87 14 0.0000000000000000e+00 4.8020383181610100e+02 4.8747572251706094e+02 4.7703650704799560e+02 0 0 0
1574 12 2 0.0000000000000000e+00 4.8454857772673699e+02 4.9401971363317250e+02 4.7253771520394594e+02 0 0 0
17346 129 2 0.0000000000000000e+00 4.8900833852794830e+02 4.8516772747984658e+02 4.7954148752879689e+02 -1 0 1
4800 36 9 0.0000000000000000e+00 4.7857996001671586e+02 4.7406493557266759e+02 4.8838215066331031e+02 0 0 0
17347 129 15 0.0000000000000000e+00 4.9081234756328109e+02 4.8530270366303961e+02 4.7616465131985774e+02 -1 0 1
11651 87 2 0.0000000000000000e+00 4.7527169418615699e+02 5.0211680369547014e+02 4.8976818806844841e+02 0 0 0
1573 12 14 0.0000000000000000e+00 4.8292359529719187e+02 4.9621584774060517e+02 4.7551633968302929e+02 0 0 0
3548 27 15 0.0000000000000000e+00 4.9267784013973460e+02 4.8959126676383448e+02 4.8184472324211390e+02 0 0 0
17373 129 2 0.0000000000000000e+00 4.8913544224277661e+02 4.7300643816199999e+02 4.8767493575277382e+02 -1 0 1
11650 87 5 1.0000000000000000e+00 4.7899616856679239e+02 5.0172627058008868e+02 4.8992921238806269e+02 0 0 0
3553 27 14 0.0000000000000000e+00 4.8807547611023801e+02 4.9070396101870909e+02 4.7552393476277740e+02 0 0 0
11663 87 2 0.0000000000000000e+00 4.8109589959428462e+02 4.9833739398700703e+02 4.8532705760545105e+02 0 0 0
3547 27 14 0.0000000000000000e+00 4.9561014784729787e+02 4.8753433500232171e+02 4.8117919818525183e+02 0 0 0
17363 129 17 0.0000000000000000e+00 4.9389304338111060e+02 4.7423816630305902e+02 4.7326891376477357e+02 -1 0 1
11673 87 2 0.0000000000000000e+00 4.8132089778534146e+02 4.8462536228601391e+02 4.7974197941446261e+02 0 0 0
2788 21 14 0.0000000000000000e+00 4.9580892813175171e+02 4.8513299251248321e+02 4.8724188316849643e+02 -1 0 0
17365 129 15 0.0000000000000000e+00 4.9535509713262252e+02 4.7788429405736252e+02 4.7947545800945454e+02 -1 0 1
11682 87 2 0.0000000000000000e+00 4.8258259713935269e+02 4.8813479517752120e+02 4.8857841185910223e+02 0 0 0
2789 21 2 0.0000000000000000e+00 4.9921671269222924e+02 4.8551661824750477e+02 4.8643667566002324e+02 -1 0 0
11689 87 2 0.0000000000000000e+00 4.9921107238918086e+02 4.7500742029661075e+02 4.8780528324952979e+02 0 0 0
2787 21 17 0.0000000000000000e+00 4.9394804127672126e+02 4.8839235798501147e+02 4.8759059909271286e+02 -1 0 0
11661 87 2 0.0000000000000000e+00 4.7839160006577254e+02 5.0064633969139555e+02 4.8078667568298283e+02 0 0 0
17345 129 7 -1.0000000000000000e+00 4.8982757219563763e+02 4.8118215933213025e+02 4.7905944212665202e+02 -1 0 1
2786 21 15 0.0000000000000000e+00 4.9238931516074427e+02 4.8736246479632052e+02 4.9085943238095058e+02 -1 0 0
3549 27 2 0.0000000000000000e+00 4.9259932233032561e+02 4.9328999183034313e+02 4.8228461005879200e+02 0 0 0
11687 87 7 -1.0000000000000000e+00 4.9387470772810406e+02 4.7908344180283746e+02 4.8895087812459036e+02 0 0 0
3555 27 2 0.0000000000000000e+00 4.8607984784062455e+02 4.8467960172666284e+02 4.7641713527210794e+02 0 0 0
11685 87 9 0.0000000000000000e+00 4.8895479388784099e+02 4.8348643759699678e+02 4.8877767205659541e+02 0 0 0
11671 87 2 0.0000000000000000e+00 4.8103994721751360e+02 4.8923756668580313e+02 4.8020914233631214e+02 0 0 0
2773 21 2 0.0000000000000000e+00 4.9689462410173388e+02 4.9371316536020043e+02 4.9315405704635378e+02 -1 0 0
3627 27 12 0.0000000000000000e+00 4.7621363586898514e+02 4.7706221269652423e+02 4.6986033028778365e+02 0 0 0
11669 87 9 0.0000000000000000e+00 4.8679935511024263e+02 4.9007252789294245e+02 4.8342616713401804e+02 0 0 0
3554 27 2 0.0000000000000000e+00 4.8603833199857314e+02 4.8783438508693575e+02 4.7417964729501909e+02 0 0 0
11646 87 17 0.0000000000000000e+00 4.7581673663487771e+02 5.0252565739088891e+02 4.9448559870626883e+02 0 0 0
17366 129 15 0.0000000000000000e+00 4.9589837681237987e+02 4.7486171751525472e+02 4.8148911057993172e+02 -1 0 1
3628 27 2 0.0000000000000000e+00 4.7387239060790620e+02 4.7765940278893805e+02 4.7291832134306736e+02 0 0 0
11688 87 14 0.0000000000000000e+00 4.9713391665463035e+02 4.7771641235374119e+02 4.9018560688602139e+02 0 0 0
11670 87 17 0.0000000000000000e+00 4.8354558646700485e+02 4.8832074097120443e+02 4.8294171409553803e+02 0 0 0
2774 21 15 0.0000000000000000e+00 4.9631617832826595e+02 4.9536163836604879e+02 4.8989627548398357e+02 -1 0 0
2784 21 12 0.0000000000000000e+00 4.9006201750785181e+02 4.9309446373968700e+02 4.9003587290994625e+02 -1 0 0
1614 12 9 0.0000000000000000e+00 4.9560329071529367e+02 4.9947773841674626e+02 4.7633321883324072e+02 0 0 0
2785 21 15 0.0000000000000000e+00 4.9312254771616188e+02 4.9106265693859433e+02 4.9131019161753591e+02 -1 0 0
17344 129 17 0.0000000000000000e+00 4.9174972682452608e+02 4.8071240155128845e+02 4.7563401961996811e+02 -1 0 1
11683 87 2 0.0000000000000000e+00 4.8207743284426351e+02 4.8509299050889439e+02 4.9118426882393231e+02 0 0 0
17372 129 3 1.0000000000000000e+00 4.9162456506977850e+02 4.7412143379233493e+02 4.9006234411293053e+02 -1 0 1
11686 87 17 0.0000000000000000e+00 4.9052961318446341e+02 4.8012273653948705e+02 4.8758726652782764e+02 0 0 0
17364 129 12 0.0000000000000000e+00 4.9622994944582808e+02 4.7574579634060677e+02 4.7623496301088028e+02 -1 0 1
4809 36 12 0.0000000000000000e+00 4.8257496205677478e+02 4.7514930646897284e+02 4.7670549642441796e+02 0 0 0
11675 87 7 -1.0000000000000000e+00 4.7810268581242565e+02 4.8236167755995211e+02 4.8485985999908860e+02 0 0 0
3552 27 2 0.0000000000000000e+00 4.9078008964260175e+02 4.9039734603257699e+02 4.7833790131726062e+02 0 0 0
3551 27 2 0.0000000000000000e+00 4.9320900131273652e+02 4.9256955926639125e+02 4.7663569662563998e+02 0 0 0
3550 27 5 1.0000000000000000e+00 4.9217556481739757e+02 4.9508263758578619e+02 4.7892814018318478e+02 0 0 0
11676 87 2 0.0000000000000000e+00 4.7596900415094257e+02 4.8505515388995889e+02 4.8612005377318383e+02 0 0 0
2776 21 17 0.0000000000000000e+00 4.9805712594239321e+02 4.9861079290083711e+02 4.8700445630637643e+02 -1 0 0
2775 21 9 0.0000000000000000e+00 4.9512626708497072e+02 4.9621331011240170e+02 4.8657039348821621e+02 -1 0 0
11674 87 17 0.0000000000000000e+00 4.8118683677402129e+02 4.8426084109509628e+02 4.8358601451257516e+02 0 0 0
11679 87 14 0.0000000000000000e+00 4.7631565224499712e+02 4.8980675005506203e+02 4.8300719115682944e+02 0 0 0
7660 57 15 0.0000000000000000e+00 4.8475533735869544e+02 5.0024280417384040e+02 4.9401587326830963e+02 -1 0 0
11677 87 15 0.0000000000000000e+00 4.7328584216596249e+02 4.8455740976169977e+02 4.8368281908617047e+02 0 0 0
2777 21 7 -1.0000000000000000e+00 4.9754320466559290e+02 5.0196382181070254e+02 4.8854190393134593e+02 -1 0 0
11645 87 2 0.0000000000000000e+00 4.7267302009618084e+02 5.0032305536760094e+02 4.9474348956406021e+02 0 0 0
7225 54 2 0.0000000000000000e+00 4.5595928322679549e+02 4.5554984955881736e+02 5.0902575936200128e+02 0 0 0
7222 54 15 0.0000000000000000e+00 4.4595235845555146e+02 4.5341333517480848e+02 5.0833375668751182e+02 0 0 0
7223 54 17 0.0000000000000000e+00 4.4888014988889290e+02 4.5563490553102406e+02 5.0720004116029116e+02 0 0 0
7221 54 2 0.0000000000000000e+00 4.4694037137739934e+02 4.5418166782212455e+02 5.1192052686399137e+02 0 0 0
7224 54 14 0.0000000000000000e+00 4.5220093655760371e+02 4.5661760839963029e+02 5.0837028786939175e+02 0 0 0
14894 111 2 0.0000000000000000e+00 4.6045393156925525e+02 4.4392587360165533e+02 5.0138619618198760e+02 0 1 0
6782 51 2 0.0000000000000000e+00 4.6595466171591335e+02 4.5382550509467166e+02 5.1400656728733713e+02 0 0 0
14884 111 2 0.0000000000000000e+00 4.5826060873816311e+02 4.4992854156000419e+02 5.0110888310982000e+02 0 1 0
7226 54 2 0.0000000000000000e+00 4.5632365941964048e+02 4.5419914458965877e+02 5.0540701495354386e+02 0 0 0
14885 111 2 0.0000000000000000e+00 4.6032505947891417e+02 4.5226485100162051e+02 5.0330141558330007e+02 0 1 0
14886 111 17 0.0000000000000000e+00 4.6371432455071050e+02 4.5181658665054425e+02 5.0445096399051920e+02 0 1 0
14887 111 14 0.0000000000000000e+00 4.6348785450431188e+02 4.4838113003221821e+02 5.0650659401355142e+02 0 1 0
6781 51 14 0.0000000000000000e+00 4.6282895080740201e+02 4.5343990998965251e+02 5.1183283651305493e+02 0 0 0
6780 51 17 0.0000000000000000e+00 4.6386012052721276e+02 4.4989320310667227e+02 5.1246631160499294e+02 0 0 0
4773 36 2 0.0000000000000000e+00 4.6704202441704996e+02 4.4715803668429669e+02 5.0110736298898502e+02 0 0 0
4774 36 2 0.0000000000000000e+00 4.6637615701885755e+02 4.5073169489699467e+02 4.9958781792084636e+02 0 0 0
14890 111 5 1.0000000000000000e+00 4.5957418783584967e+02 4.4568132704641602e+02 5.1149936755168176e+02 0 1 0
14910 111 17 0.0000000000000000e+00 4.6870214630607211e+02 4.5275128705331832e+02 5.0418441606807295e+02 0 1 0
7227 54 2 0.0000000000000000e+00 4.5718909093783310e+02 4.5772307171140278e+02 5.0353361731045823e+02 0 0 0
14907 111 7 -1.0000000000000000e+00 4.6766739992874608e+02 4.4711976057394929e+02 5.1048804968412236e+02 0 1 0
4775 36 2 0.0000000000000000e+00 4.6458475648599028e+02 4.5377015125894661e+02 5.0060616655819001e+02 0 0 0
14909 111 9 0.0000000000000000e+00 4.6879894845098710e+02 4.5342438247728137e+02 5.0815026641063264e+02 0 1 0
14889 111 2 0.0000000000000000e+00 4.5766804282444571e+02 4.4641025185142405e+02 5.0838673751220881e+02 0 1 0
6783 51 5 1.0000000000000000e+00 4.6916770830150756e+02 4.5199398745157492e+02 5.1511102538794751e+02 0 0 0
14888 111 15 0.0000000000000000e+00 4.5966626122228246e+02 4.4913984165177010e+02 5.0674481215230145e+02 0 1 0
4772 36 5 1.0000000000000000e+00 4.6856058419881987e+02 4.4436164451260248e+02 5.0288053262209536e+02 0 0 0
15262 114 15 0.0000000000000000e+00 4.4752682672436981e+02 4.5510065966324879e+02 5.0229403725238450e+02 0 0 0
15264 114 5 1.0000000000000000e+00 4.5277399010027762e+02 4.5822432604069144e+02 5.0023361042462000e+02 0 0 0
15263 114 12 0.0000000000000000e+00 4.5098733037446749e+02 4.5490006969733446e+02 5.0135473041579377e+02 0 0 0
14908 111 2 0.0000000000000000e+00 4.6970504977719099e+02 4.4994191292214333e+02 5.0894585456791964e+02 0 1 0
7229 54 15 0.0000000000000000e+00 4.6112711755565817e+02 4.5776935280901671e+02 5.0560156904860463e+02 0 0 0
7228 54 2 0.0000000000000000e+00 4.6002594098934617e+02 4.6007433053490064e+02 5.0271202405112172e+02 0 0 0
15265 114 2 0.0000000000000000e+00 4.5483560154447048e+02 4.5671013435444070e+02 4.9732951215620659e+02 0 0 0
6778 51 17 0.0000000000000000e+00 4.6644812877186439e+02 4.4736929442819752e+02 5.1412256224487919e+02 0 0 0
6850 51 15 0.0000000000000000e+00 4.5643874282237977e+02 4.5013455559942776e+02 5.1353953394108919e+02 0 0 0
14891 111 2 0.0000000000000000e+00 4.6333337937385818e+02 4.4380597951021696e+02 5.1180141268177749e+02 0 1 0
14880 111 17 0.0000000000000000e+00 4.4870993133808702e+02 4.4761093095502122e+02 5.0784591873059492e+02 0 1 0
15261 114 15 0.0000000000000000e+00 4.4434498133872921e+02 4.5682008734478296e+02 5.0357345751647790e+02 0 0 0
6851 51 15 0.0000000000000000e+00 4.5462919972031551e+02 4.4718767167686809e+02 5.1456107245419503e+02 0 0 0
7208 54 2 0.0000000000000000e+00 4.6754669094784111e+02 4.6004488450133357e+02 5.1077254745231534e+02 0 0 0
14881 111 14 0.0000000000000000e+00 4.5167107942912332e+02 4.4963353480318665e+02 5.0854478673417219e+02 0 1 0
14950 111 15 0.0000000000000000e+00 4.6183439403105092e+02 4.6069539690422988e+02 4.9648980880922176e+02 0 1 0
7231 54 17 0.0000000000000000e+00 4.5886907897989249e+02 4.6025806273917101e+02 5.0968637554985963e+02 0 0 0
7230 54 9 0.0000000000000000e+00 4.6256717670865896e+02 4.5958218485892343e+02 5.0875575411543332e+02 0 0 0
7232 54 7 -1.0000000000000000e+00 4.5693578755595001e+02 4.6316955251765012e+02 5.0825010219613864e+02 0 0 0
7207 54 9 0.0000000000000000e+00 4.6664347970435091e+02 4.6005049761347146e+02 5.1430857781777911e+02 0 0 0
7206 54 2 0.0000000000000000e+00 4.7047552941402029e+02 4.6112914033534304e+02 5.1424195514758674e+02 0 0 0
7235 54 17 0.0000000000000000e+00 4.5143827518160583e+02 4.6206306748326404e+02 5.1212285242785913e+02 0 0 0
4776 36 2 0.0000000000000000e+00 4.6833841896940282e+02 4.5435395532029889e+02 4.9981950091805567e+02 0 0 0
7220 54 7 -1.0000000000000000e+00 4.4777925744776570e+02 4.5366707314079042e+02 5.1540277938202382e+02 0 0 0
7219 54 17 0.0000000000000000e+00 4.5151218377288097e+02 4.5441266223772868e+02 5.1533378653884790e+02 0 0 0
1987 15 2 0.0000000000000000e+00 4.4521341113049243e+02 4.5284464145206852e+02 4.9704155739632137e+02 0 1 0
15260 114 15 0.0000000000000000e+00 4.4727073236079394e+02 4.5857432657214747e+02 5.0205891036046540e+02 0 0 0
14882 111 2 0.0000000000000000e+00 4.5393945320057657e+02 4.4755092995883831e+02 5.0621656352083153e+02 0 1 0
12453 93 5 1.0000000000000000e+00 4.4638106139485336e+02 4.5994122640632224e+02 5.1082649437480268e+02 0 1 0
14906 111 2 0.0000000000000000e+00 4.7010805158708831e+02 4.4435098179807244e+02 5.1153718489616807e+02 0 1 0
14911 111 2 0.0000000000000000e+00 4.7170255522597023e+02 4.5012854875805806e+02 5.0474951970091183e+02 0 1 0
14883 111 5 1.0000000000000000e+00 4.5625671834122932e+02 4.4733227533480715e+02 5.0311462511752563e+02 0 1 0
1992 15 2 0.0000000000000000e+00 4.4575164383542119e+02 4.4407098998271618e+02 4.9782182918723174e+02 0 1 0
1990 15 15 0.0000000000000000e+00 4.4986577178692255e+02 4.4548382357992301e+02 5.0168197608626377e+02 0 1 0
1988 15 2 0.0000000000000000e+00 4.4783674053419662e+02 4.4996550457403379e+02 4.9656334653247126e+02 0 1 0
1989 15 5 1.0000000000000000e+00 4.5019848347255981e+02 4.4849862345258225e+02 4.9914853581749759e+02 0 1 0
1986 15 14 0.0000000000000000e+00 4.4699021627574353e+02 4.5588490856193442e+02 4.9527169062645083e+02 0 1 0
14953 111 18 0.0000000000000000e+00 4.6041570081998702e+02 4.5100616089725668e+02 4.9610554235801698e+02 0 1 0
7216 54 2 0.0000000000000000e+00 4.5582640798034350e+02 4.6135910990168810e+02 5.1487740499690722e+02 0 0 0
7218 54 2 0.0000000000000000e+00 4.5421801921449043e+02 4.5672535055697551e+02 5.1424699841995516e+02 0 0 0
7217 54 14 0.0000000000000000e+00 4.5752178685571567e+02 4.5800730078727662e+02 5.1518034690790819e+02 0 0 0
14879 111 7 -1.0000000000000000e+00 4.4529564408537385e+02 4.4932533789129565e+02 5.0909723396364336e+02 0 1 0
4778 36 2 0.0000000000000000e+00 4.7151017468549895e+02 4.5570574528160176e+02 4.9541514176028716e+02 0 0 0
4777 36 9 0.0000000000000000e+00 4.6906091750860122e+02 4.5725963760080180e+02 4.9760851987872161e+02 0 0 0
14895 111 2 0.0000000000000000e+00 4.6303936966224484e+02 4.4606917693892865e+02 4.9916882055540282e+02 0 1 0
15259 114 6 0.0000000000000000e+00 4.4615782594315840e+02 4.6229084653112784e+02 5.0227437124924546e+02 0 0 0
12452 93 2 0.0000000000000000e+00 4.4634064522382749e+02 4.5857465657909057e+02 5.1426281631272457e+02 0 1 0
6852 51 2 0.0000000000000000e+00 4.5716294434652082e+02 4.4437566985322218e+02 5.1485626118444213e+02 0 0 0
12454 93 2 0.0000000000000000e+00 4.4385954879989555e+02 4.6119975437780118e+02 5.0805912060323556e+02 0 1 0
1985 15 17 0.0000000000000000e+00 4.4674433701808533e+02 4.5961944884841949e+02 4.9543149264380997e+02 0 1 0
15266 114 5 1.0000000000000000e+00 4.5545987722045061e+02 4.5983242516714114e+02 4.9497949456234471e+02 0 0 0
14949 111 5 1.0000000000000000e+00 4.6322859662890193e+02 4.6396689085874283e+02 4.9817341877821627e+02 0 1 0
15257 114 6 0.0000000000000000e+00 4.4535395756885350e+02 4.6645024531839954e+02 4.9971784927863490e+02 0 0 0
14948 111 2 0.0000000000000000e+00 4.6421605094845154e+02 4.6737385666049704e+02 4.9769860882257854e+02 0 1 0
7234 54 2 0.0000000000000000e+00 4.5234888912376988e+02 4.6425865616986863e+02 5.0905514907250580e+02 0 0 0
7233 54 14 0.0000000000000000e+00 4.5423441149365590e+02 4.6372314335994997e+02 5.0582565988213452e+02 0 0 0
15256 114 1 0.0000000000000000e+00 4.4562720652274396e+02 4.6877177333458138e+02 5.0278962966148629e+02 0 0 0
7212 54 7 -1.0000000000000000e+00 4.6633451326028722e+02 4.6578360150216400e+02 5.1418828949603574e+02 0 0 0
7213 54 2 0.0000000000000000e+00 4.6302419274683552e+02 4.6731274714407056e+02 5.1249805900376259e+02 0 0 0
7210 54 15 0.0000000000000000e+00 4.6643974348079439e+02 4.6690021327772718e+02 5.0854730737642080e+02 0 0 0
7211 54 2 0.0000000000000000e+00 4.6791484576532986e+02 4.6830563567948133e+02 5.1175594000178592e+02 0 0 0
14947 111 2 0.0000000000000000e+00 4.6798635672232683e+02 4.6818121443248629e+02 4.9650255155408490e+02 0 1 0
11312 84 2 0.0000000000000000e+00 4.6991885582098615e+02 4.7484037508255551e+02 5.0954886196627007e+02 0 0 0
10042 75 9 0.0000000000000000e+00 4.4880588058305051e+02 4.7068645809689173e+02 5.0827298748212235e+02 0 0 0
7209 54 2 0.0000000000000000e+00 4.6794006004021622e+02 4.6368779818106384e+02 5.0995267104257823e+02 0 0 0
10049 75 9 0.0000000000000000e+00 4.6455162242322854e+02 4.7850964363265257e+02 5.1135483702231232e+02 0 0 0
3240 24 14 0.0000000000000000e+00 4.5677352777392480e+02 4.6923528731807551e+02 5.0844649545570292e+02 0 0 0
10048 75 2 0.0000000000000000e+00 4.6068939804879085e+02 4.7784973201987231e+02 5.1101892371512145e+02 0 0 0
10050 75 17 0.0000000000000000e+00 4.6568293996002723e+02 4.7716528298202684e+02 5.0800540323676415e+02 0 0 0
3239 24 5 1.0000000000000000e+00 4.6007716956870985e+02 4.6767878704262006e+02 5.0727684782085913e+02 0 0 0
10051 75 2 0.0000000000000000e+00 4.6694122014152157e+02 4.8006787906499545e+02 5.0594592783395160e+02 0 0 0
3238 24 5 1.0000000000000000e+00 4.6126910405854142e+02 4.6830764300354792e+02 5.0362620773075997e+02 0 0 0
10045 75 15 0.0000000000000000e+00 4.5304561477115078e+02 4.7722249300607660e+02 5.0561921089409594e+02 0 0 0
10047 75 7 -1.0000000000000000e+00 4.5860296823546156e+02 4.7776620232897648e+02 5.0791236178434229e+02 0 0 0
10046 75 2 0.0000000000000000e+00 4.5533855065684816e+02 4.7918060890260699e+02 5.0785292805500467e+02 0 0 0
6053 45 3 1.0000000000000000e+00 4.5710744205318792e+02 4.7169423055231886e+02 5.1501252745407032e+02 0 1 0
14946 111 14 0.0000000000000000e+00 4.7046003277785888e+02 4.6975599168946928e+02 4.9879388950480512e+02 0 1 0
3237 24 2 0.0000000000000000e+00 4.6091947934872189e+02 4.7196908418333601e+02 5.0346604990655015e+02 0 0 0
15314 114 9 0.0000000000000000e+00 4.5103636919526787e+02 4.7049499731009723e+02 4.9544521797395913e+02 0 0 0
15313 114 2 0.0000000000000000e+00 4.5442917050135901e+02 4.7015775235456783e+02 4.9739430407960089e+02 0 0 0
15316 114 2 0.0000000000000000e+00 4.5421469975066674e+02 4.7596941437000811e+02 4.9597128576645287e+02 0 0 0
3236 24 15 0.0000000000000000e+00 4.6425223500511601e+02 4.7219476332700157e+02 5.0188049656516614e+02 0 0 0
3235 24 2 0.0000000000000000e+00 4.6526222226653715e+02 4.7455608667988645e+02 4.9908133561404134e+02 0 0 0
15317 114 14 0.0000000000000000e+00 4.5192888029850798e+02 4.7819094272800731e+02 4.9843273388239993e+02 0 0 0
10043 75 2 0.0000000000000000e+00 4.5077370882545000e+02 4.7229020961648359e+02 5.0560747662246803e+02 0 0 0
10044 75 2 0.0000000000000000e+00 4.5366076956901253e+02 4.7396923319282217e+02 5.0747347981725261e+02 0 0 0
15312 114 7 -1.0000000000000000e+00 4.5768951815667185e+02 4.7049943944330158e+02 4.9532163613019100e+02 0 0 0
6054 45 18 0.0000000000000000e+00 4.5449894490290342e+02 4.7462896044344603e+02 5.1424148822750976e+02 0 1 0
10041 75 2 0.0000000000000000e+00 4.4621002722900874e+02 4.7350527467554360e+02 5.0851602682047366e+02 0 0 0
10055 75 7 -1.0000000000000000e+00 4.6956857285835542e+02 4.8095643220360569e+02 5.1261345741115224e+02 0 0 0
15290 114 2 0.0000000000000000e+00 4.6955360659549939e+02 4.8169511388812361e+02 5.0069132843594792e+02 0 0 0
15318 114 2 0.0000000000000000e+00 4.5294435050623042e+02 4.7986086691668089e+02 5.0167244467437570e+02 0 0 0
3234 24 9 0.0000000000000000e+00 4.6530829989234672e+02 4.7288339089080040e+02 4.9567298170364165e+02 0 0 0
14943 111 2 0.0000000000000000e+00 4.7008972714421435e+02 4.6370781081549364e+02 4.9959937110388404e+02 0 1 0
7215 54 17 0.0000000000000000e+00 4.5644715954267906e+02 4.6503765775590119e+02 5.1354768561542494e+02 0 0 0
15270 114 2 0.0000000000000000e+00 4.4658818522686147e+02 4.6407382197379303e+02 4.9521543301011144e+02 0 0 0
14944 111 2 0.0000000000000000e+00 4.7019892190861435e+02 4.6515838059461345e+02 5.0301435417244937e+02 0 1 0
7214 54 9 0.0000000000000000e+00 4.6041467636166476e+02 4.6511448950881282e+02 5.1403005451951196e+02 0 0 0
15258 114 15 0.0000000000000000e+00 4.4847786938724380e+02 4.6471458286998040e+02 5.0067565572359570e+02 0 0 0
6062 45 2 0.0000000000000000e+00 4.4582584753212075e+02 4.7424129176124353e+02 5.1420096464946732e+02 0 1 0
10040 75 2 0.0000000000000000e+00 4.4780015291847599e+02 4.7695072490516162e+02 5.0766909870856784e+02 0 0 0
11313 84 2 0.0000000000000000e+00 4.7147749096385849e+02 4.7595772550056012e+02 5.1283349548641365e+02 0 0 0
15291 114 17 0.0000000000000000e+00 4.7092256435911690e+02 4.7870419320004294e+02 4.9916562300329747e+02 0 0 0
6061 45 2 0.0000000000000000e+00 4.4675690815847122e+02 4.7785645720568937e+02 5.1341175335552089e+02 0 1 0
15292 114 14 0.0000000000000000e+00 4.7116170371076976e+02 4.7733921580230128e+02 4.9573827705285430e+02 0 0 0
6060 45 9 0.0000000000000000e+00 4.4897696085614052e+02 4.8120903174415315e+02 5.1302206655403188e+02 0 1 0
7236 54 9 0.0000000000000000e+00 4.4934181957638521e+02 4.6388927308578093e+02 5.1480242242650479e+02 0 0 0
10035 75 2 0.0000000000000000e+00 4.4484450771354614e+02 4.7380514783222861e+02 4.9647433417417835e+02 0 0 0
11311 84 2 0.0000000000000000e+00 4.7115699946103342e+02 4.7337697848732290e+02 5.0595672146900927e+02 0 0 0
10052 75 14 0.0000000000000000e+00 4.7028434131045941e+02 4.8193514429848079e+02 5.0644689667919863e+02 0 0 0
14945 111 17 0.0000000000000000e+00 4.6937341949670127e+02 4.6897587283528304e+02 5.0257061357785784e+02 0 1 0
10039 75 2 0.0000000000000000e+00 4.4500646924046771e+02 4.7671006441852546e+02 5.0520309930664251e+02 0 0 0
10031 75 2 0.0000000000000000e+00 4.4770269623040815e+02 4.8125931537744827e+02 4.9576740756879582e+02 0 0 0
15269 114 15 0.0000000000000000e+00 4.5024345576818155e+02 4.6451125747069710e+02 4.9549449389926360e+02 0 0 0
10032 75 2 0.0000000000000000e+00 4.4407721327172135e+02 4.8258459418060977e+02 4.9502511575935148e+02 0 0 0
10022 75 2 0.0000000000000000e+00 4.4370369343153851e+02 4.9655730917982225e+02 5.0730357106660836e+02 0 0 0
11641 87 14 0.0000000000000000e+00 4.6487772851297899e+02 4.9546359934272181e+02 4.9694187368290221e+02 0 0 0
15289 114 2 0.0000000000000000e+00 4.6831125873898952e+02 4.8555061763109666e+02 5.0121702299100741e+02 0 0 0
16171 120 2 0.0000000000000000e+00 4.7012148883752980e+02 4.9937397240180337e+02 5.1448013674877996e+02 0 0 0
12086 90 2 0.0000000000000000e+00 4.5864226830751073e+02 5.0100352573435737e+02 4.9495421486007746e+02 0 0 0
15288 114 5 1.0000000000000000e+00 4.6503659997224503e+02 4.8427317587848677e+02 5.0157194341749027e+02 0 0 0
12070 90 15 0.0000000000000000e+00 4.5060196477313372e+02 5.0063042574834299e+02 5.0341344507504874e+02 0 0 0
15287 114 2 0.0000000000000000e+00 4.6552850722741266e+02 4.8445314136638132e+02 4.9751140138350058e+02 0 0 0
2430 18 14 0.0000000000000000e+00 4.4979101477566354e+02 4.9000047034230386e+02 5.0418874365972408e+02 0 0 0
12087 90 2 0.0000000000000000e+00 4.5956087011195052e+02 4.9823148353607490e+02 4.9701805817619788e+02 0 0 0
11638 87 17 0.0000000000000000e+00 4.6337491966607502e+02 4.8851194591526024e+02 4.9612192234527390e+02 0 0 0
12072 90 7 -1.0000000000000000e+00 4.5130031844062944e+02 5.0091482482944377e+02 4.9875710000450749e+02 0 0 0
15286 114 14 0.0000000000000000e+00 4.6842128456467003e+02 4.8436364953963925e+02 4.9522314405366501e+02 0 0 0
16996 126 2 0.0000000000000000e+00 4.6582767569049440e+02 5.0058444282976114e+02 5.1434575359378687e+02 0 1 0
12068 90 2 0.0000000000000000e+00 4.4372892659019101e+02 5.0009946153929684e+02 5.0220166077655307e+02 0 0 0
2429 18 5 1.0000000000000000e+00 4.4827390631577225e+02 4.8771178015881429e+02 5.0685421448265294e+02 0 0 0
2428 18 5 1.0000000000000000e+00 4.4671569919963201e+02 4.8494701321618311e+02 5.0828099733182376e+02 0 0 0
16176 120 14 0.0000000000000000e+00 4.6358681037979670e+02 5.0201937407030192e+02 5.0875631924531859e+02 0 0 0
16969 126 2 0.0000000000000000e+00 4.5066977764698629e+02 4.9703025418847528e+02 5.0728305579911807e+02 0 1 0
16174 120 12 0.0000000000000000e+00 4.6977521825940778e+02 4.9757910573868207e+02 5.0787988198466871e+02 0 0 0
10027 75 14 0.0000000000000000e+00 4.4697990821145578e+02 4.9145051818067532e+02 4.9779242267156116e+02 0 0 0
10026 75 17 0.0000000000000000e+00 4.4961729515012860e+02 4.9362598052355622e+02 4.9939395337944109e+02 0 0 0
10025 75 2 0.0000000000000000e+00 4.5149263431145687e+02 4.9514168061294811e+02 5.0231797484200411e+02 0 0 0
11637 87 2 0.0000000000000000e+00 4.5975895911609388e+02 4.8945117258197513e+02 4.9709325089350313e+02 0 0 0
12104 90 2 0.0000000000000000e+00 4.6811895832690954e+02 4.9055853323691014e+02 5.0145809763817311e+02 0 0 0
11634 87 2 0.0000000000000000e+00 4.5331154604499466e+02 4.8904314342210182e+02 4.9921176742731882e+02 0 0 0
11633 87 2 0.0000000000000000e+00 4.5637297748648217e+02 4.8730270776994706e+02 5.0079730319909515e+02 0 0 0
12102 90 17 0.0000000000000000e+00 4.6612981880062466e+02 4.8736537890097588e+02 5.0513577401371685e+02 0 0 0
12101 90 15 0.0000000000000000e+00 4.6406188730074928e+02 4.8503820471733241e+02 5.0722223546055471e+02 0 0 0
12103 90 14 0.0000000000000000e+00 4.6502315491322310e+02 4.9036769715325107e+02 5.0313881655093689e+02 0 0 0
12099 90 12 0.0000000000000000e+00 4.6736477864917765e+02 4.8843657005850321e+02 5.0967766452219274e+02 0 0 0
11636 87 2 0.0000000000000000e+00 4.5820744703892797e+02 4.9279702533679841e+02 4.9596853284209351e+02 0 0 0
12100 90 15 0.0000000000000000e+00 4.6443523413057090e+02 4.8680863268968915e+02 5.1049467510360176e+02 0 0 0
11631 87 5 1.0000000000000000e+00 4.5910860325393088e+02 4.8862911548077500e+02 5.0560343097663116e+02 0 0 0
11632 87 2 0.0000000000000000e+00 4.5964846028008213e+02 4.8883483925952953e+02 5.0173626806091158e+02 0 0 0
11630 87 2 0.0000000000000000e+00 4.5699120006726923e+02 4.8974507265087249e+02 5.0872269002178592e+02 0 0 0
11635 87 14 0.0000000000000000e+00 4.5477190553997372e+02 4.9212684307011000e+02 4.9724940050283442e+02 0 0 0
15283 114 17 0.0000000000000000e+00 4.5963207358575841e+02 4.8453178397747541e+02 4.9643857750271201e+02 0 0 0
12093 90 14 0.0000000000000000e+00 4.5650171326208869e+02 5.0031355956999039e+02 5.0996452698648619e+02 0 0 0
12071 90 2 0.0000000000000000e+00 4.5358323392102994e+02 4.9946941344349949e+02 5.0103520882656591e+02 0 0 0
15319 114 17 0.0000000000000000e+00 4.5179079914541779e+02 4.8360547178052434e+02 5.0162094653190570e+02 0 0 0
12088 90 2 0.0000000000000000e+00 4.6137426409200032e+02 5.0128546570403944e+02 4.9870637833991458e+02 0 0 0
16968 126 2 0.0000000000000000e+00 4.4725605343088836e+02 4.9796355648686051e+02 5.0870210813305761e+02 0 1 0
15282 114 2 0.0000000000000000e+00 4.5618448534556342e+02 4.8561992067679751e+02 4.9536202866091378e+02 0 0 0
16970 126 17 0.0000000000000000e+00 4.5315933037055066e+02 4.9554056777565222e+02 5.1007095194196233e+02 0 1 0
12098 90 17 0.0000000000000000e+00 4.6850861313234537e+02 4.9109807635912875e+02 5.1219963975464043e+02 0 0 0
11629 87 2 0.0000000000000000e+00 4.5606705414490233e+02 4.8637774926580960e+02 5.0979665895011379e+02 0 0 0
16971 126 14 0.0000000000000000e+00 4.5086239249557372e+02 4.9390436380050744e+02 5.1231823525816947e+02 0 1 0
16175 120 9 0.0000000000000000e+00 4.6674851016782196e+02 4.9982671003329136e+02 5.0869795283157555e+02 0 0 0
12089 90 15 0.0000000000000000e+00 4.6174615284282123e+02 4.9936549876222517e+02 5.0207133093427512e+02 0 0 0
12091 90 17 0.0000000000000000e+00 4.5765184834694958e+02 5.0061654990277435e+02 5.0383241984185116e+02 0 0 0
12090 90 9 0.0000000000000000e+00 4.5894978229851978e+02 4.9695332031116192e+02 5.0269300814154087e+02 0 0 0
12095 90 17 0.0000000000000000e+00 4.5896477070321481e+02 4.9333491402359465e+02 5.0977860693633664e+02 0 0 0
12097 90 17 0.0000000000000000e+00 4.6518496460851753e+02 4.9339253460151946e+02 5.1241334969851266e+02 0 0 0
12094 90 2 0.0000000000000000e+00 4.5784353841389913e+02 4.9705003755104349e+02 5.1033868203425760e+02 0 0 0
16972 126 2 0.0000000000000000e+00 4.5346435269500262e+02 4.9602427188645214e+02 5.1397252665600843e+02 0 1 0
11628 87 2 0.0000000000000000e+00 4.5434802373913516e+02 4.8922132090078316e+02 5.1201685244072291e+02 0 0 0
11627 87 14 0.0000000000000000e+00 4.5699858680182837e+02 4.9033928076578275e+02 5.1480484716136550e+02 0 0 0
12092 90 7 -1.0000000000000000e+00 4.5470584473691019e+02 5.0040425260644383e+02 5.0665443215771398e+02 0 0 0
15321 114 2 0.0000000000000000e+00 4.4558793453571514e+02 4.8711682851524790e+02 5.0148494269707464e+02 0 0 0
10024 75 2 0.0000000000000000e+00 4.4808136864732541e+02 4.9582256434044950e+02 5.0255812758414021e+02 0 0 0
10020 75 17 0.0000000000000000e+00 4.4403566801458646e+02 4.9419706670583594e+02 5.1289122808596210e+02 0 0 0
12073 90 2 0.0000000000000000e+00 4.5064836153460863e+02 4.9758411946232980e+02 4.9733597041775471e+02 0 0 0
12096 90 9 0.0000000000000000e+00 4.6275259993163826e+02 4.9214888382100759e+02 5.0987220151150785e+02 0 0 0
10030 75 5 1.0000000000000000e+00 4.4915466030235871e+02 4.8491253378875007e+02 4.9601729634890830e+02 0 0 0
12108 90 2 0.0000000000000000e+00 4.7197368539260088e+02 4.9856183132630247e+02 5.0376176919286388e+02 0 0 0
10023 75 5 1.0000000000000000e+00 4.4423943124207892e+02 4.9516334229780506e+02 5.0361058487965266e+02 0 0 0
16173 120 2 0.0000000000000000e+00 4.7192772837448786e+02 4.9502891481333245e+02 5.0977883476200293e+02 0 0 0
10054 75 17 0.0000000000000000e+00 4.7067004525973749e+02 4.8458137040970104e+02 5.1243076512613368e+02 0 0 0
15320 114 7 -1.0000000000000000e+00 4.4787382860620556e+02 4.8417514241570080e+02 5.0131676866061025e+02 0 0 0
16967 126 3 1.0000000000000000e+00 4.4725510607577587e+02 5.0000993173211697e+02 5.1186489044016622e+02 0 1 0
12110 90 17 0.0000000000000000e+00 4.6748170132620839e+02 5.0252276152471978e+02 4.9888622409869646e+02 0 0 0
12105 90 18 0.0000000000000000e+00 4.7142773862083573e+02 4.9209712561522849e+02 5.0075613631535600e+02 0 0 0
6059 45 2 0.0000000000000000e+00 4.5072320560824971e+02 4.8455409186249938e+02 5.1245973646687912e+02 0 1 0
6058 45 2 0.0000000000000000e+00 4.5415623755221560e+02 4.8466553569065593e+02 5.1383984832086537e+02 0 1 0
10019 75 7 -1.0000000000000000e+00 4.4418269015222478e+02 4.9083097590171229e+02 5.1459145398634473e+02 0 0 0
16172 120 2 0.0000000000000000e+00 4.7069404670689397e+02 4.9614312279261412e+02 5.1338103132702736e+02 0 0 0
16973 126 2 0.0000000000000000e+00 4.5343234705754509e+02 4.9993617746180604e+02 5.1442372862768070e+02 0 1 0
16966 126 1 0.0000000000000000e+00 4.4393352033955000e+02 5.0214653841041292e+02 5.1139715217758862e+02 0 1 0
10017 75 2 0.0000000000000000e+00 4.4392094579043402e+02 4.8579199171896755e+02 5.1487135364661265e+02 0 0 0
9665 72 17 0.0000000000000000e+00 4.7098920622887942e+02 4.9140215814844589e+02 5.0711483595147376e+02 0 0 0
10053 75 2 0.0000000000000000e+00 4.6869734469907240e+02 4.8425830621606769e+02 5.0911094523616453e+02 0 0 0
12069 90 2 0.0000000000000000e+00 4.4711005875447381e+02 5.0169878569262880e+02 5.0218573308204782e+02 0 0 0
12109 90 2 0.0000000000000000e+00 4.6974970722000273e+02 5.0096900912464446e+02 5.0156706020980465e+02 0 0 0
6861 51 14 0.0000000000000000e+00 4.5798473793910517e+02 4.4440608332180364e+02 5.2858276236356653e+02 0 0 0
6779 51 7 -1.0000000000000000e+00 4.6341579956716322e+02 4.4902503908432180e+02 5.1601333848494505e+02 0 0 0
6777 51 2 0.0000000000000000e+00 4.6986991362954456e+02 4.4662583122438582e+02 5.1546254899686733e+02 0 0 0
14486 108 2 0.0000000000000000e+00 4.4592107084576452e+02 4.4948392816196542e+02 5.1728409614234727e+02 0 1 0
12510 93 18 0.0000000000000000e+00 4.5034326146481754e+02 4.4426285321942925e+02 5.3111369426864314e+02 0 1 0
14485 108 5 1.0000000000000000e+00 4.4941860214125586e+02 4.4839424372982984e+02 5.1565126472814063e+02 0 1 0
12472 93 9 0.0000000000000000e+00 4.4393055236111275e+02 4.5767534612499895e+02 5.3393549469775257e+02 0 1 0
6862 51 6 0.0000000000000000e+00 4.6095171781451404e+02 4.4592774277409296e+02 5.3004620179969788e+02 0 0 0
12450 93 17 0.0000000000000000e+00 4.4384661838422574e+02 4.6160421531674854e+02 5.1870369039039952e+02 0 1 0
12464 93 2 0.0000000000000000e+00 4.4880369102077537e+02 4.4757126766053204e+02 5.2579091990212851e+02 0 1 0
14483 108 15 0.0000000000000000e+00 4.4998479307043027e+02 4.4415235518889875e+02 5.2068220734396630e+02 0 1 0
14487 108 2 0.0000000000000000e+00 4.4436447667868049e+02 4.4642738678714511e+02 5.1858841156729602e+02 0 1 0
6803 51 2 0.0000000000000000e+00 4.7085211797381822e+02 4.5505313560901914e+02 5.2767629391927824e+02 0 0 0
6863 51 3 1.0000000000000000e+00 4.6379662528144763e+02 4.4581340122323456e+02 5.3238951612937979e+02 0 0 0
6788 51 15 0.0000000000000000e+00 4.7182175779060884e+02 4.4768599363609013e+02 5.2231583565593007e+02 0 0 0
6790 51 5 1.0000000000000000e+00 4.6642199876283831e+02 4.4993911597596099e+02 5.2258445465232478e+02 0 0 0
6792 51 2 0.0000000000000000e+00 4.6437753360752674e+02 4.5550888234336173e+02 5.1809018037466660e+02 0 0 0
6793 51 14 0.0000000000000000e+00 4.6221966499848821e+02 4.5709293675622183e+02 5.2075507565619296e+02 0 0 0
6794 51 2 0.0000000000000000e+00 4.6593363244997983e+02 4.5837024936547567e+02 5.2070280875186734e+02 0 0 0
6847 51 2 0.0000000000000000e+00 4.5652548070003797e+02 4.4880180961204167e+02 5.2312296837371025e+02 0 0 0
6845 51 17 0.0000000000000000e+00 4.6203182974519581e+02 4.5261855100643231e+02 5.2609680131294226e+02 0 0 0
6846 51 14 0.0000000000000000e+00 4.5989475641000996e+02 4.5063600291392078e+02 5.2354108479070646e+02 0 0 0
6848 51 2 0.0000000000000000e+00 4.5536539829064662e+02 4.4922474979429722e+02 5.1926344755750301e+02 0 0 0
6849 51 5 1.0000000000000000e+00 4.5581477926755821e+02 4.5190229079356209e+02 5.1654326830022376e+02 0 0 0
6796 51 15 0.0000000000000000e+00 4.7181792066042186e+02 4.6254192145159556e+02 5.2010812285381837e+02 0 0 0
6860 51 9 0.0000000000000000e+00 4.5490782270867317e+02 4.4386435019131096e+02 5.2631330748153596e+02 0 0 0
6844 51 2 0.0000000000000000e+00 4.6043346355024778e+02 4.5219711889465896e+02 5.2953415490595410e+02 0 0 0
6843 51 2 0.0000000000000000e+00 4.6427441728081897e+02 4.5183008895901156e+02 5.3011966806169994e+02 0 0 0
12448 93 17 0.0000000000000000e+00 4.4671391410555321e+02 4.6229534729594661e+02 5.2215427214178794e+02 0 1 0
6841 51 1 0.0000000000000000e+00 4.6563276211043058e+02 4.5712691865821677e+02 5.3222603686199136e+02 0 0 0
6842 51 3 1.0000000000000000e+00 4.6643983892180211e+02 4.5346278495833735e+02 5.3284827126272489e+02 0 0 0
6791 51 2 0.0000000000000000e+00 4.6641585222068551e+02 4.5293032156049384e+02 5.2009937037623638e+02 0 0 0
6795 51 2 0.0000000000000000e+00 4.6874272737432455e+02 4.6082445090440541e+02 5.2135489738829915e+02 0 0 0
12468 93 2 0.0000000000000000e+00 4.4422167585728073e+02 4.5058668683646266e+02 5.2808699454225825e+02 0 1 0
12467 93 5 1.0000000000000000e+00 4.4405969105071978e+02 4.4708005723359742e+02 5.2867691641744091e+02 0 1 0
12447 93 2 0.0000000000000000e+00 4.4754480073750074e+02 4.5875187650357287e+02 5.2162193064503197e+02 0 1 0
12445 93 14 0.0000000000000000e+00 4.5358450497603849e+02 4.5629162019772025e+02 5.2055096424908743e+02 0 1 0
7241 54 15 0.0000000000000000e+00 4.6235792481214577e+02 4.6193667831532082e+02 5.2465792496225038e+02 0 0 0
7240 54 15 0.0000000000000000e+00 4.5881168140904146e+02 4.6222372994903969e+02 5.2244733320350565e+02 0 0 0
6802 51 9 0.0000000000000000e+00 4.6858355043246291e+02 4.5607724613535072e+02 5.2494829795371811e+02 0 0 0
6801 51 2 0.0000000000000000e+00 4.7014362124662432e+02 4.5953700172553437e+02 5.2540404231343484e+02 0 0 0
12446 93 2 0.0000000000000000e+00 4.5004159636843059e+02 4.5631621906050054e+02 5.1932475546881244e+02 0 1 0
12463 93 14 0.0000000000000000e+00 4.5115667653761295e+02 4.4966234215273107e+02 5.2368442938290093e+02 0 1 0
7237 54 17 0.0000000000000000e+00 4.4990034946522871e+02 4.6264566173766576e+02 5.1826737109784574e+02 0 0 0
12444 93 2 0.0000000000000000e+00 4.5155780270358935e+02 4.5816139673316576e+02 5.2331546756484977e+02 0 1 0
12443 93 2 0.0000000000000000e+00 4.5027159279027626e+02 4.5533647551163580e+02 5.2518624661592958e+02 0 1 0
12442 93 2 0.0000000000000000e+00 4.5366969680593837e+02 4.5610386058935234e+02 5.2640247203211857e+02 0 1 0
6840 51 18 0.0000000000000000e+00 4.6399984767420119e+02 4.5990200685584301e+02 5.3430217424563102e+02 0 0 0
7264 54 12 0.0000000000000000e+00 4.6235375325072249e+02 4.4373736355909091e+02 5.1881833841659125e+02 0 0 0
7242 54 17 0.0000000000000000e+00 4.6559584796910366e+02 4.6283495795432236e+02 5.2644206530643191e+02 0 0 0
7156 54 1 0.0000000000000000e+00 4.5894609442551064e+02 4.5842578512750811e+02 5.2749451549595278e+02 0 0 0
6776 51 2 0.0000000000000000e+00 4.6751922412780419e+02 4.4439588956401985e+02 5.1766433520368093e+02 0 0 0
6839 51 2 0.0000000000000000e+00 4.6105005364725451e+02 4.6172850668631412e+02 5.3296461688794864e+02 0 0 0
14484 108 2 0.0000000000000000e+00 4.5123773046650314e+02 4.4685175853386505e+02 5.1853112667214361e+02 0 1 0
12465 93 2 0.0000000000000000e+00 4.4645287315917216e+02 4.4467166624067403e+02 5.2510126188780850e+02 0 1 0
12521 93 15 0.0000000000000000e+00 4.4616851543418358e+02 4.5148417924798224e+02 5.3567814329510225e+02 0 1 0
12520 93 15 0.0000000000000000e+00 4.4777969939730201e+02 4.4895447022231713e+02 5.3301302978722788e+02 0 1 0
12441 93 5 1.0000000000000000e+00 4.5166701335847461e+02 4.5654021991836720e+02 5.2949214524333854e+02 0 1 0
12440 93 2 0.0000000000000000e+00 4.5385339039106356e+02 4.5404990044382868e+02 5.3153391511284940e+02 0 1 0
12439 93 2 0.0000000000000000e+00 4.5352546319360857e+02 4.5347201489329763e+02 5.3520831378522382e+02 0 1 0
12471 93 2 0.0000000000000000e+00 4.4537323560261211e+02 4.5585470498883967e+02 5.3081722263825259e+02 0 1 0
7157 54 6 0.0000000000000000e+00 4.5740796265350633e+02 4.5909940494627546e+02 5.3092080390697447e+02 0 0 0
7158 54 15 0.0000000000000000e+00 4.5548347383405002e+02 4.6136140985505369e+02 5.3339312883820810e+02 0 0 0
7160 54 15 0.0000000000000000e+00 4.5524521045040285e+02 4.6253717857306174e+02 5.3292119737049597e+02 0 0 0
12462 93 2 0.0000000000000000e+00 4.4795307441093200e+02 4.5141229526079258e+02 5.2343323185773158e+02 0 1 0
12461 93 2 0.0000000000000000e+00 4.4409585454637715e+02 4.5045657988449472e+02 5.2331825891973494e+02 0 1 0
6789 51 2 0.0000000000000000e+00 4.6822294581413348e+02 4.4661059946156610e+02 5.2267650398281046e+02 0 0 0
10113 75 15 0.0000000000000000e+00 4.6879706069595142e+02 4.8271320300073472e+02 5.3208507755427411e+02 0 0 0
10117 75 15 0.0000000000000000e+00 4.7054554489298818e+02 4.7661297825172500e+02 5.2816386101406658e+02 0 0 0
7205 54 2 0.0000000000000000e+00 4.7007642871901226e+02 4.6414605318117106e+02 5.1632326202656589e+02 0 0 0
12449 93 7 -1.0000000000000000e+00 4.4406156936596341e+02 4.6461266811112154e+02 5.2087554698640906e+02 0 1 0
6052 45 6 0.0000000000000000e+00 4.5800985652335635e+02 4.7252180357579726e+02 5.1855413747012312e+02 0 1 0
7203 54 2 0.0000000000000000e+00 4.6432055172600656e+02 4.6556848234880835e+02 5.2087527615906367e+02 0 0 0
7198 54 14 0.0000000000000000e+00 4.6250476888364329e+02 4.7627197089013214e+02 5.1778929248369388e+02 0 0 0
10114 75 15 0.0000000000000000e+00 4.6886487527859111e+02 4.8289806023624914e+02 5.2827904683022109e+02 0 0 0
7239 54 12 0.0000000000000000e+00 4.5758834704534445e+02 4.6422318101810743e+02 5.1955851595897957e+02 0 0 0
7238 54 17 0.0000000000000000e+00 4.5367623683040068e+02 4.6356352130241169e+02 5.1868804784284123e+02 0 0 0
7177 54 2 0.0000000000000000e+00 4.4776893641149320e+02 4.8293038142015325e+02 5.2929671567869775e+02 0 0 0
6383 48 15 0.0000000000000000e+00 4.4555555900717388e+02 4.6410098432121760e+02 5.3133908103940553e+02 1 1 0
7204 54 2 0.0000000000000000e+00 4.6690177494415508e+02 4.6438896928673324e+02 5.1844082347469214e+02 0 0 0
10115 75 15 0.0000000000000000e+00 4.7112827517655313e+02 4.8186524438697069e+02 5.2536641016209683e+02 0 0 0
7180 54 14 0.0000000000000000e+00 4.4519058010447230e+02 4.8115198983367623e+02 5.1923448543799816e+02 0 0 0
6051 45 14 0.0000000000000000e+00 4.5931031661993865e+02 4.7140918873934044e+02 5.2208692683707147e+02 0 1 0
7181 54 2 0.0000000000000000e+00 4.4464523367634519e+02 4.7822100463662798e+02 5.2157094090768817e+02 0 0 0
7243 54 14 0.0000000000000000e+00 4.6820583828715996e+02 4.6363995957798767e+02 5.2927948918685581e+02 0 0 0
7244 54 2 0.0000000000000000e+00 4.6912529232991653e+02 4.6679840984242560e+02 5.3085551129956718e+02 0 0 0
7202 54 5 1.0000000000000000e+00 4.6608925401266936e+02 4.6886674686475095e+02 5.2071880096738641e+02 0 0 0
7201 54 15 0.0000000000000000e+00 4.6855616127636972e+02 4.6937753206607891e+02 5.1769801236844808e+02 0 0 0
7199 54 2 0.0000000000000000e+00 4.6287833761523967e+02 4.7249827583644378e+02 5.1724208323702612e+02 0 0 0
7197 54 2 0.0000000000000000e+00 4.6328287094481726e+02 4.8002170186362042e+02 5.1714268154824902e+02 0 0 0
6050 45 9 0.0000000000000000e+00 4.5874477523667866e+02 4.6847136474729405e+02 5.2415648903390195e+02 0 1 0
7200 54 2 0.0000000000000000e+00 4.6644381600485929e+02 4.7242153963069075e+02 5.1667999606146270e+02 0 0 0
6048 45 2 0.0000000000000000e+00 4.5289321747392614e+02 4.6619179429957967e+02 5.2634845023738001e+02 0 1 0
6046 45 2 0.0000000000000000e+00 4.4575362914634576e+02 4.6648545635509169e+02 5.2571374277045356e+02 0 1 0
6823 51 2 0.0000000000000000e+00 4.6263804385553567e+02 4.7235098377998071e+02 5.2742898707326572e+02 0 0 0
6822 51 2 0.0000000000000000e+00 4.6420897187992352e+02 4.6876152177040956e+02 5.2741213388201652e+02 0 0 0
6820 51 2 0.0000000000000000e+00 4.6943374298176326e+02 4.7230183872438312e+02 5.3001860882559538e+02 0 0 0
6821 51 2 0.0000000000000000e+00 4.6564176590287269e+02 4.7119407727820459e+02 5.2992167633868326e+02 0 0 0
6045 45 2 0.0000000000000000e+00 4.4616260089876079e+02 4.6922628043827984e+02 5.2328680102009992e+02 0 1 0
6824 51 15 0.0000000000000000e+00 4.6065173467648145e+02 4.7550344423242711e+02 5.2772522008749490e+02 0 0 0
6825 51 9 0.0000000000000000e+00 4.5736407807246081e+02 4.7486548077887761e+02 5.2949460946149520e+02 0 0 0
10124 75 5 1.0000000000000000e+00 4.6544082294666714e+02 4.7563574241157244e+02 5.3432510274246988e+02 0 0 0
10125 75 14 0.0000000000000000e+00 4.6628802533907481e+02 4.7233416852811854e+02 5.3574500314639488e+02 0 0 0
6044 45 9 0.0000000000000000e+00 4.4850099044330000e+02 4.6916703463710547e+02 5.2039534336897827e+02 0 1 0
6049 45 12 0.0000000000000000e+00 4.5646372924682743e+02 4.6591840592824826e+02 5.2616375109111550e+02 0 1 0
6047 45 2 0.0000000000000000e+00 4.4915157199058223e+02 4.6597485504823243e+02 5.2691628286038633e+02 0 1 0
7187 54 2 0.0000000000000000e+00 4.5544828757339400e+02 4.7729501690856580e+02 5.2397039087918745e+02 0 0 0
7188 54 5 1.0000000000000000e+00 4.5635362251431314e+02 4.8037714016061261e+02 5.2565747321023923e+02 0 0 0
7189 54 2 0.0000000000000000e+00 4.5441092063108630e+02 4.8259657980882685e+02 5.2295939489743432e+02 0 0 0
6043 45 18 0.0000000000000000e+00 4.4554991820042369e+02 4.6946255449105877e+02 5.1802112065567405e+02 0 1 0
7190 54 2 0.0000000000000000e+00 4.5801678845412488e+02 4.8280936143239262e+02 5.2158728026755819e+02 0 0 0
10120 75 2 0.0000000000000000e+00 4.6280887931447546e+02 4.7579123962436870e+02 5.2335856781466441e+02 0 0 0
10119 75 9 0.0000000000000000e+00 4.6671022217588302e+02 4.7675646603167286e+02 5.2289450339526013e+02 0 0 0
6826 51 17 0.0000000000000000e+00 4.5500033046012726e+02 4.7190444180528738e+02 5.2884589245180030e+02 0 0 0
6056 45 17 0.0000000000000000e+00 4.5706581207060572e+02 4.8104400143992956e+02 5.1664913631406773e+02 0 1 0
10121 75 15 0.0000000000000000e+00 4.6212242268529496e+02 4.7679635503710921e+02 5.2691676878992973e+02 0 0 0
10118 75 15 0.0000000000000000e+00 4.6998675912703902e+02 4.7657878549662792e+02 5.2461184457488798e+02 0 0 0
6819 51 14 0.0000000000000000e+00 4.7001546425209915e+02 4.7069681472253490e+02 5.2675022090042125e+02 0 0 0
7186 54 14 0.0000000000000000e+00 4.5210289761510035e+02 4.7533508566955885e+02 5.2349279016668584e+02 0 0 0
7185 54 17 0.0000000000000000e+00 4.4944133967359966e+02 4.7770984738818720e+02 5.2441197595844187e+02 0 0 0
7184 54 7 -1.0000000000000000e+00 4.4748800742723910e+02 4.7689430311243768e+02 5.2764590889346914e+02 0 0 0
7182 54 2 0.0000000000000000e+00 4.4514146480556929e+02 4.7515915914773331e+02 5.2312206155701290e+02 0 0 0
7174 54 2 0.0000000000000000e+00 4.5140796206946357e+02 4.8267185637240556e+02 5.3450055174141016e+02 0 0 0
7183 54 17 0.0000000000000000e+00 4.4540217590547525e+02 4.7399146574880155e+02 5.2663693358751163e+02 0 0 0
6055 45 5 1.0000000000000000e+00 4.5557195871101271e+02 4.7793900804183966e+02 5.1561773894650969e+02 0 1 0
10122 75 2 0.0000000000000000e+00 4.6498317256412469e+02 4.7805546580997918e+02 5.2838870139883556e+02 0 0 0
7171 54 17 0.0000000000000000e+00 4.5363755166946089e+02 4.7816572625875739e+02 5.3587064029432247e+02 0 0 0
7172 54 14 0.0000000000000000e+00 4.5265242501727664e+02 4.7750878017563082e+02 5.3234124668547975e+02 0 0 0
7173 54 2 0.0000000000000000e+00 4.5358172914784552e+02 4.8120668686697843e+02 5.3141737663664821e+02 0 0 0
7175 54 2 0.0000000000000000e+00 4.4752521312679164e+02 4.8208284565760590e+02 5.3408167454297484e+02 0 0 0
10123 75 5 1.0000000000000000e+00 4.6590300597076492e+02 4.7838674175706194e+02 5.3191221445484996e+02 0 0 0
7163 54 12 0.0000000000000000e+00 4.4967561711445205e+02 4.7026650836345664e+02 5.3431921685578061e+02 0 0 0
7191 54 17 0.0000000000000000e+00 4.6129840227520879e+02 4.8132620715159607e+02 5.2327101364028556e+02 0 0 0
7192 54 14 0.0000000000000000e+00 4.6473742074393283e+02 4.8293028038671201e+02 5.2370384204527443e+02 0 0 0
6838 51 14 0.0000000000000000e+00 4.6148141155493585e+02 4.6508250492770486e+02 5.3104734099756558e+02 0 0 0
6837 51 17 0.0000000000000000e+00 4.6371720092321755e+02 4.6768954293337981e+02 5.3294850831045324e+02 0 0 0
6836 51 15 0.0000000000000000e+00 4.6462372017964577e+02 4.6499672450838756e+02 5.3565971142766773e+02 0 0 0
6827 51 7 -1.0000000000000000e+00 4.5604595671910414e+02 4.6999936036148756e+02 5.3183121980871306e+02 0 0 0
6828 51 14 0.0000000000000000e+00 4.5817748928324391e+02 4.7124906681224434e+02 5.3503862280940348e+02 0 0 0
7162 54 15 0.0000000000000000e+00 4.5113931021545238e+02 4.6669093741214397e+02 5.3318561207326320e+02 0 0 0
7161 54 15 0.0000000000000000e+00 4.5387340205412801e+02 4.6559496860958166e+02 5.3081959127771438e+02 0 0 0
11314 84 12 0.0000000000000000e+00 4.6986050951913836e+02 4.7439716720407824e+02 5.1592458262497382e+02 0 0 0
6384 48 2 0.0000000000000000e+00 4.4544993176497485e+02 4.6786789149759505e+02 5.3205019991986455e+02 1 1 0
12920 96 17 0.0000000000000000e+00 4.4557882512789456e+02 4.9856251275032895e+02 5.1738193509787618e+02 1 0 0
16978 126 18 0.0000000000000000e+00 4.5458139288291460e+02 5.0145801037465270e+02 5.2389893670753952e+02 0 1 0
16986 126 14 0.0000000000000000e+00 4.6735055555816314e+02 5.0184879242131404e+02 5.2039456929538449e+02 0 1 0
10081 75 1 0.0000000000000000e+00 4.7090412763944079e+02 4.9530538455303480e+02 5.3439031945794977e+02 0 0 0
8830 66 15 0.0000000000000000e+00 4.4865693276139183e+02 5.0183884768207071e+02 5.2319165957569521e+02 0 -1 0
12922 96 2 0.0000000000000000e+00 4.5042170010155866e+02 4.9445149971709134e+02 5.1816689846282543e+02 1 0 0
10070 75 17 0.0000000000000000e+00 4.6973543447274000e+02 4.9515132587801628e+02 5.2039324502573595e+02 0 0 0
9710 72 15 0.0000000000000000e+00 4.7044243124161284e+02 4.8331104418437354e+02 5.2597310000578477e+02 0 0 0
9712 72 15 0.0000000000000000e+00 4.7107718608242283e+02 4.8366846072634559e+02 5.2595598590159727e+02 0 0 0
10018 75 17 0.0000000000000000e+00 4.4439944625715123e+02 4.8849662555720357e+02 5.1740964044915097e+02 0 0 0
7178 54 2 0.0000000000000000e+00 4.4657729957424789e+02 4.8402422515863253e+02 5.2599656555875720e+02 0 0 0
10112 75 2 0.0000000000000000e+00 4.6931401905423752e+02 4.8305961928159877e+02 5.3570879534057678e+02 0 0 0
12919 96 2 0.0000000000000000e+00 4.4389066327899343e+02 4.9522796081348957e+02 5.1677069561082828e+02 1 0 0
7176 54 5 1.0000000000000000e+00 4.4645178064504790e+02 4.8495069577548588e+02 5.3207724436847764e+02 0 0 0
10062 75 2 0.0000000000000000e+00 4.6875591341140614e+02 4.8729412547249939e+02 5.1584490380639136e+02 0 0 0
6057 45 12 0.0000000000000000e+00 4.5445459888965428e+02 4.8385182108459230e+02 5.1749524044315137e+02 0 1 0
7194 54 2 0.0000000000000000e+00 4.6704675783813803e+02 4.8317670887194942e+02 5.1814236120088037e+02 0 0 0
7195 54 5 1.0000000000000000e+00 4.6447226257453451e+02 4.8602193714499879e+02 5.1703106358252626e+02 0 0 0
16987 126 6 0.0000000000000000e+00 4.7054210486720490e+02 5.0220409889140484e+02 5.2251305152645568e+02 0 1 0
12927 96 2 0.0000000000000000e+00 4.4552904894778038e+02 4.9718067160798597e+02 5.2487861911137816e+02 1 0 0
16989 126 18 0.0000000000000000e+00 4.6956364638258242e+02 5.0184858862664407e+02 5.2870917572750727e+02 0 1 0
7196 54 2 0.0000000000000000e+00 4.6190299743881502e+02 4.8338726702903568e+02 5.1690798712036201e+02 0 0 0
12926 96 15 0.0000000000000000e+00 4.4520055910924145e+02 4.9328609129291812e+02 5.2412530837138718e+02 1 0 0
12921 96 14 0.0000000000000000e+00 4.4913317046171574e+02 4.9805593133170316e+02 5.1841558711409220e+02 1 0 0
16975 126 15 0.0000000000000000e+00 4.5731348895292376e+02 5.0247245813230398e+02 5.1658873546691939e+02 0 1 0
16974 126 5 1.0000000000000000e+00 4.5595658494761705e+02 4.9897196386930693e+02 5.1713954636202288e+02 0 1 0
12925 96 15 0.0000000000000000e+00 4.4756660048890296e+02 4.9009157250167175e+02 5.2459442074380968e+02 1 0 0
16994 126 2 0.0000000000000000e+00 4.6115722440283400e+02 4.9889881373385157e+02 5.1965594725541405e+02 0 1 0
16993 126 2 0.0000000000000000e+00 4.6389455517491029e+02 4.9741304952000144e+02 5.2174777254790899e+02 0 1 0
12923 96 2 0.0000000000000000e+00 4.4770070803867748e+02 4.9208012531745044e+02 5.1719708402961703e+02 1 0 0
10069 75 2 0.0000000000000000e+00 4.6747143524399138e+02 4.9213074709501382e+02 5.1860986679873179e+02 0 0 0
16991 126 17 0.0000000000000000e+00 4.6741229173756813e+02 4.9593515047113794e+02 5.2816664939465443e+02 0 1 0
11621 87 5 1.0000000000000000e+00 4.5092877768707763e+02 4.8879444236057759e+02 5.3369725078084423e+02 0 0 0
7193 54 15 0.0000000000000000e+00 4.6786459078620788e+02 4.8297994112749711e+02 5.2188703341521204e+02 0 0 0
16977 126 2 0.0000000000000000e+00 4.5789359470740624e+02 5.0002092086734126e+02 5.2362859362638335e+02 0 1 0
16976 126 15 0.0000000000000000e+00 4.5777980292920091e+02 5.0234956138581896e+02 5.2030256117332829e+02 0 1 0
11626 87 17 0.0000000000000000e+00 4.5549586176138473e+02 4.9304028119240371e+02 5.1751278689091748e+02 0 0 0
10068 75 14 0.0000000000000000e+00 4.6358652597408434e+02 4.9200173348735962e+02 5.1914577511079801e+02 0 0 0
10067 75 7 -1.0000000000000000e+00 4.6119163576943907e+02 4.9221537038274664e+02 5.2209989091942907e+02 0 0 0
10065 75 9 0.0000000000000000e+00 4.6532243713301449e+02 4.8953092160698725e+02 5.2479883242573851e+02 0 0 0
10066 75 17 0.0000000000000000e+00 4.6164110138085312e+02 4.8983704182245771e+02 5.2531382730394978e+02 0 0 0
11624 87 15 0.0000000000000000e+00 4.5346301718767006e+02 4.9222407938762956e+02 5.2469144936332634e+02 0 0 0
11625 87 2 0.0000000000000000e+00 4.5475618451714780e+02 4.9318761809845068e+02 5.2114427886254214e+02 0 0 0
10064 75 15 0.0000000000000000e+00 4.6848119971646628e+02 4.8813556768803113e+02 5.2331315263408351e+02 0 0 0
11623 87 2 0.0000000000000000e+00 4.5295594552164408e+02 4.9233620520006480e+02 5.2848875561174157e+02 0 0 0
11622 87 15 0.0000000000000000e+00 4.5028588915354851e+02 4.8998862589288012e+02 5.3025764558234698e+02 0 0 0
10063 75 2 0.0000000000000000e+00 4.6817100607594239e+02 4.8802673618701937e+02 5.1958507335806644e+02 0 0 0
16995 126 9 0.0000000000000000e+00 4.6246751850572815e+02 4.9922179226914608e+02 5.1601445948181026e+02 0 1 0
16990 126 5 1.0000000000000000e+00 4.7010883715367027e+02 4.9819572975807779e+02 5.2880525566741346e+02 0 1 0
16992 126 12 0.0000000000000000e+00 4.6643494040134061e+02 4.9639314737628666e+02 5.2451781244511699e+02 0 1 0
12924 96 5 1.0000000000000000e+00 4.4855154861676755e+02 4.9028485447261471e+02 5.2064186070943902e+02 1 0 0
12928 96 18 0.0000000000000000e+00 4.4618598870852941e+02 5.0020590572743731e+02 5.2742588769370320e+02 1 0 0
7179 54 2 0.0000000000000000e+00 4.4602497620169208e+02 4.8299354967808483e+02 5.2234618002054958e+02 0 0 0
10079 75 2 0.0000000000000000e+00 4.7149099037624507e+02 4.9139679717166979e+02 5.3045262627752447e+02 0 0 0
10080 75 18 0.0000000000000000e+00 4.6881673761531960e+02 4.9291225968090549e+02 5.3218805233164903e+02 0 0 0
9711 72 15 0.0000000000000000e+00 4.7050583353642349e+02 4.8338629128320173e+02 5.2215578583081901e+02 0 0 0
12527 93 2 0.0000000000000000e+00 4.5163987331993400e+02 4.4591365205411552e+02 5.4363243180071220e+02 0 1 0
12524 93 9 0.0000000000000000e+00 4.4542055046991607e+02 4.5429669702590422e+02 5.4396283035022032e+02 0 1 0
12516 93 14 0.0000000000000000e+00 4.5655569910410810e+02 4.4516861381279267e+02 5.3705662591842497e+02 0 1 0
12517 93 2 0.0000000000000000e+00 4.5522927447619895e+02 4.4827994817796946e+02 5.3856993536973675e+02 0 1 0
12526 93 2 0.0000000000000000e+00 4.4956371123911015e+02 4.4817379687525840e+02 5.4557810833145550e+02 0 1 0
12523 93 18 0.0000000000000000e+00 4.4400991044185162e+02 4.5503485821712849e+02 5.4075901271902751e+02 0 1 0
12436 93 17 0.0000000000000000e+00 4.6185427739638436e+02 4.5664014770469959e+02 5.3718462175699835e+02 0 1 0
12518 93 2 0.0000000000000000e+00 4.5142028173336547e+02 4.4826631725804486e+02 5.3956782934486057e+02 0 1 0
12437 93 14 0.0000000000000000e+00 4.5833219297517059e+02 4.5667564290989458e+02 5.3612726040192035e+02 0 1 0
12519 93 5 1.0000000000000000e+00 4.4981966420948595e+02 4.4842290886224322e+02 5.3622472394196586e+02 0 1 0
12435 93 2 0.0000000000000000e+00 4.6271860207016579e+02 4.5658385935636142e+02 5.4037897593701587e+02 0 1 0
12432 93 15 0.0000000000000000e+00 4.6765300830474325e+02 4.5394617768655689e+02 5.4732399658899215e+02 0 1 0
12429 93 5 1.0000000000000000e+00 4.6947153531195704e+02 4.5109919584233216e+02 5.5635690881985965e+02 0 1 0
12428 93 12 0.0000000000000000e+00 4.6633981596939401e+02 4.5262559842062313e+02 5.5517749358113633e+02 0 1 0
12430 93 2 0.0000000000000000e+00 4.6886297187946127e+02 4.5067051131661424e+02 5.5248148805583924e+02 0 1 0
12431 93 5 1.0000000000000000e+00 4.6983190979047026e+02 4.5139219417989693e+02 5.4887211193241376e+02 0 1 0
12438 93 2 0.0000000000000000e+00 4.5508562646117963e+02 4.5584509942576437e+02 5.3780750732856518e+02 0 1 0
12434 93 15 0.0000000000000000e+00 4.6406295909159400e+02 4.5371976873073550e+02 5.4275040122819189e+02 0 1 0
12433 93 2 0.0000000000000000e+00 4.6504138195268473e+02 4.5179123731389097e+02 5.4563323273907406e+02 0 1 0
12427 93 15 0.0000000000000000e+00 4.6445074354789057e+02 4.5453910543516236e+02 5.5246967354010042e+02 0 1 0
12426 93 15 0.0000000000000000e+00 4.6100912693085547e+02 4.5260945995945696e+02 5.5271521816091195e+02 0 1 0
12425 93 15 0.0000000000000000e+00 4.6036181157278332e+02 4.5644367615299683e+02 5.5286594526755528e+02 0 1 0
12424 93 6 0.0000000000000000e+00 4.6031227171519890e+02 4.5614782502524906e+02 5.4898057815155835e+02 0 1 0
12423 93 15 0.0000000000000000e+00 4.6372487370456975e+02 4.5675959846401179e+02 5.5047656769616890e+02 0 1 0
12421 93 1 0.0000000000000000e+00 4.6525585858243028e+02 4.5881364625597405e+02 5.4489180683636425e+02 0 1 0
12422 93 6 0.0000000000000000e+00 4.6576478665921178e+02 4.5918554778215986e+02 5.4846769648731993e+02 0 1 0
12525 93 2 0.0000000000000000e+00 4.4817214008018794e+02 4.5182985062039330e+02 5.4454009611544711e+02 0 1 0
10111 75 2 0.0000000000000000e+00 4.6776925137474450e+02 4.7953185641780226e+02 5.3654245997125952e+02 0 0 0
10110 75 9 0.0000000000000000e+00 4.6671112904766977e+02 4.7865050057546534e+02 5.4038354884497335e+02 0 0 0
10106 75 17 0.0000000000000000e+00 4.7055376427744102e+02 4.7061132183109976e+02 5.4444246898544725e+02 0 0 0
10109 75 2 0.0000000000000000e+00 4.6946603115489518e+02 4.7963464111885924e+02 5.4286281706573982e+02 0 0 0
10107 75 12 0.0000000000000000e+00 4.7169013780932164e+02 4.7416613139713570e+02 5.4452923587547878e+02 0 0 0
7170 54 2 0.0000000000000000e+00 4.5329878350695731e+02 4.7610005087049467e+02 5.3918264606424509e+02 0 0 0
7169 54 15 0.0000000000000000e+00 4.4949415850305064e+02 4.7574003365017876e+02 5.4009785185629528e+02 0 0 0
7168 54 2 0.0000000000000000e+00 4.4741668792023501e+02 4.7271569895848677e+02 5.3922235802129933e+02 0 0 0
7167 54 15 0.0000000000000000e+00 4.4427473887070863e+02 4.7108198686061843e+02 5.4044502853521931e+02 0 0 0
7159 54 6 0.0000000000000000e+00 4.5716108392732673e+02 4.6337148896253990e+02 5.3631093477496552e+02 0 0 0
6834 51 12 0.0000000000000000e+00 4.6819179927237917e+02 4.6625449787268400e+02 5.4142442361800374e+02 0 0 0
6835 51 15 0.0000000000000000e+00 4.6646995925012419e+02 4.6401023549907109e+02 5.3870040346655821e+02 0 0 0
6829 51 2 0.0000000000000000e+00 4.6002208665658748e+02 4.6867846451230264e+02 5.3665895315611738e+02 0 0 0
6830 51 17 0.0000000000000000e+00 4.6256896403671504e+02 4.6903225046005343e+02 5.3940487799151265e+02 0 0 0
6832 51 17 0.0000000000000000e+00 4.6512720263443310e+02 4.6792863343999954e+02 5.4533052762663692e+02 0 0 0
6833 51 17 0.0000000000000000e+00 4.6806292370273178e+02 4.6575553351751677e+02 5.4504886433733043e+02 0 0 0
6831 51 9 0.0000000000000000e+00 4.6431886839463158e+02 4.7049823291822418e+02 5.4241676187424969e+02 0 0 0
7165 54 2 0.0000000000000000e+00 4.4728880816832009e+02 4.6754316287691620e+02 5.3723504243631874e+02 0 0 0
7164 54 5 1.0000000000000000e+00 4.5110677609003943e+02 4.6842921181769026e+02 5.3750826949710256e+02 0 0 0
7166 54 5 1.0000000000000000e+00 4.4576713349239924e+02 4.6759616904852248e+02 5.4069836888956650e+02 0 0 0
11617 87 15 0.0000000000000000e+00 4.4947906195772288e+02 4.9422105335630908e+02 5.4149336237065359e+02 0 0 0
11616 87 15 0.0000000000000000e+00 4.4887787084461883e+02 4.9753522348575268e+02 5.4388066175691904e+02 0 0 0
11619 87 5 1.0000000000000000e+00 4.5404544774328934e+02 4.9095300219536642e+02 5.3999735834454327e+02 0 0 0
11618 87 12 0.0000000000000000e+00 4.5326102861708983e+02 4.9442528681982685e+02 5.4171926243526116e+02 0 0 0
11620 87 2 0.0000000000000000e+00 4.5330128183415405e+02 4.8943773644467768e+02 5.3659487115843615e+02 0 0 0
11615 87 15 0.0000000000000000e+00 4.4647909026428010e+02 5.0049495485556446e+02 5.4485290407597904e+02 0 0 0
21342 159 15 0.0000000000000000e+00 4.7136386851625912e+02 4.5501661771139754e+02 7.6124651499995457e+02 0 1 0
17740 132 15 0.0000000000000000e+00 4.6964134882507295e+02 4.6283318172713899e+02 7.7401455226891835e+02 0 0 0
17739 132 2 0.0000000000000000e+00 4.7063801829406435e+02 4.6052994379939264e+02 7.7080596695734380e+02 0 0 0
18954 141 2 0.0000000000000000e+00 4.5994686075441064e+02 4.4428839450424738e+02 7.7862169980197450e+02 -1 1 0
21364 159 2 0.0000000000000000e+00 4.7042996122346034e+02 4.5201160078549628e+02 7.7357166108897241e+02 0 1 0
17741 132 2 0.0000000000000000e+00 4.7063808348107875e+02 4.6032971211639955e+02 7.7719943540672170e+02 0 0 0
21363 159 5 1.0000000000000000e+00 4.7159153392385190e+02 4.5553704621423452e+02 7.7417452878913798e+02 0 1 0
17742 132 7 -1.0000000000000000e+00 4.7048605864165893e+02 4.5781099010559905e+02 7.8005651312212228e+02 0 0 0
25388 189 12 0.0000000000000000e+00 4.5015269747538576e+02 4.4866839320631510e+02 7.8204322348935727e+02 -1 1 0
18947 141 5 1.0000000000000000e+00 4.7058004268987440e+02 4.4508349885102206e+02 7.7646142327679536e+02 -1 1 0
18953 141 2 0.0000000000000000e+00 4.5659265530371943e+02 4.4463102292104963e+02 7.7753732521426252e+02 -1 1 0
21365 159 2 0.0000000000000000e+00 4.6791644283119007e+02 4.4952399256764915e+02 7.7488977019860147e+02 0 1 0
18955 141 15 0.0000000000000000e+00 4.5749615683136403e+02 4.4419312172530334e+02 7.8174672320276864e+02 -1 1 0
21366 159 17 0.0000000000000000e+00 4.6726899745524349e+02 4.4870836422994699e+02 7.7881665045606314e+02 0 1 0
21339 159 5 1.0000000000000000e+00 4.7168179440973279e+02 4.4930294985802124e+02 7.6168342113497386e+02 0 1 0
25919 192 5 1.0000000000000000e+00 4.7179046878208652e+02 4.7798183095445614e+02 7.7800453053745809e+02 0 1 0
25920 192 14 0.0000000000000000e+00 4.7159487754881491e+02 4.8018101430936952e+02 7.8097836228880533e+02 0 1 0
1499 12 15 0.0000000000000000e+00 4.6559369345798268e+02 4.8177129674044517e+02 7.7966858475195806e+02 0 0 -1
1496 12 5 1.0000000000000000e+00 4.5948565252735148e+02 4.8003615459153445e+02 7.7699321080690527e+02 0 0 -1
1495 12 2 0.0000000000000000e+00 4.5638208605793727e+02 4.7768912167793599e+02 7.7692506402706181e+02 0 0 -1
1497 12 15 0.0000000000000000e+00 4.6271700191334583e+02 4.8035910897767076e+02 7.7869842343658229e+02 0 0 -1
1494 12 5 1.0000000000000000e+00 4.5327469678010141e+02 4.7687443899547731e+02 7.7911230303116986e+02 0 0 -1
1493 12 12 0.0000000000000000e+00 4.5282384637177228e+02 4.8050134039671326e+02 7.8015745354749890e+02 0 0 -1
3933 30 2 0.0000000000000000e+00 4.4632422301010394e+02 4.9625169070202344e+02 7.8197320746976345e+02 0 0 -1
3923 30 12 0.0000000000000000e+00 4.5862754544289038e+02 5.0160227900184822e+02 7.6265414694132585e+02 0 0 -1
3927 30 15 0.0000000000000000e+00 4.4996610725453621e+02 5.0119296989810994e+02 7.6870452005774678e+02 0 0 -1
3925 30 2 0.0000000000000000e+00 4.5270840285707050e+02 4.9828656036027274e+02 7.6475736574748066e+02 0 0 -1
3924 30 5 1.0000000000000000e+00 4.5663033527824263e+02 4.9911382535053764e+02 7.6515178895967972e+02 0 0 -1
3511 27 1 0.0000000000000000e+00 4.6322196355706041e+02 5.0104683098219158e+02 7.8039465698106721e+02 0 0 -1
3930 30 2 0.0000000000000000e+00 4.4947177628995638e+02 5.0184221915649368e+02 7.7611112068964246e+02 0 0 -1
3931 30 17 0.0000000000000000e+00 4.4734818476270897e+02 5.0128590904981252e+02 7.7935556682883441e+02 0 0 -1
3926 30 5 1.0000000000000000e+00 4.4919492117848006e+02 4.9987249378805654e+02 7.6516244708891566e+02 0 0 -1
1500 12 2 0.0000000000000000e+00 4.6754787608852786e+02 4.8432237337741765e+02 7.8184161363338399e+02 0 0 -1
1498 12 2 0.0000000000000000e+00 4.6233460748191476e+02 4.8361864688102537e+02 7.8071448925473601e+02 0 0 -1
3515 27 15 0.0000000000000000e+00 4.7024659605460488e+02 4.9502325381663434e+02 7.7526485491209837e+02 0 0 -1
3929 30 15 0.0000000000000000e+00 4.5223491133257397e+02 4.9894589818981399e+02 7.7568293707929661e+02 0 0 -1
3932 30 14 0.0000000000000000e+00 4.4924149732220604e+02 4.9867491580975206e+02 7.8132480108530899e+02 0 0 -1
3928 30 2 0.0000000000000000e+00 4.5151892068501348e+02 4.9966552976314114e+02 7.7197133657277050e+02 0 0 -1
3513 27 15 0.0000000000000000e+00 4.6479107738568297e+02 4.9450301589288341e+02 7.7990793657833740e+02 0 0 -1
3514 27 6 0.0000000000000000e+00 4.6776666474882552e+02 4.9584983793879320e+02 7.7803119239514854e+02 0 0 -1
3922 30 15 0.0000000000000000e+00 4.6173925682464096e+02 5.0234888217150808e+02 7.6474257192676134e+02 0 0 -1
1492 12 15 0.0000000000000000e+00 4.5300188828185406e+02 4.8349289717157149e+02 7.8211029798076902e+02 0 0 -1
14923 111 2 0.0000000000000000e+00 4.7874383682741154e+02 4.5874442226592873e+02 5.1321252585538343e+02 0 1 0
13253 99 2 0.0000000000000000e+00 4.9485253039276427e+02 4.5051699598385329e+02 5.0178449997365260e+02 0 0 0
14924 111 15 0.0000000000000000e+00 4.8236088000123789e+02 4.5761986676279355e+02 5.1243596130716924e+02 0 1 0
14925 111 9 0.0000000000000000e+00 4.8373946175399323e+02 4.5586806393353106e+02 5.0952431135946028e+02 0 1 0
13252 99 2 0.0000000000000000e+00 4.9366011218761309e+02 4.5397109193102762e+02 5.0298348991754779e+02 0 0 0
14922 111 2 0.0000000000000000e+00 4.7881063876258162e+02 4.5482511733704155e+02 5.1241935910988514e+02 0 1 0
14921 111 2 0.0000000000000000e+00 4.7868032015369721e+02 4.5193612188185438e+02 5.1490167114343080e+02 0 1 0
13251 99 5 1.0000000000000000e+00 4.9208344144141250e+02 4.5457070947900939e+02 5.0654743808296485e+02 0 0 0
11272 84 15 0.0000000000000000e+00 4.8345150871867389e+02 4.6014869109360387e+02 5.1406418962766872e+02 0 0 0
13248 99 2 0.0000000000000000e+00 4.9228974703840527e+02 4.5931748570333042e+02 5.0281332473664054e+02 0 0 0
14920 111 2 0.0000000000000000e+00 4.8158251656273978e+02 4.5001806497202745e+02 5.1315224409342511e+02 0 1 0
14926 111 17 0.0000000000000000e+00 4.8641362708201979e+02 4.5753700690118302e+02 5.0721258229016826e+02 0 1 0
11259 84 2 0.0000000000000000e+00 4.9900664059895860e+02 4.5876127289388808e+02 4.9622037850885494e+02 0 0 0
24215 180 2 0.0000000000000000e+00 4.8447650965898066e+02 4.4980845508465427e+02 5.0357912497428953e+02 0 0 1
13249 99 2 0.0000000000000000e+00 4.9456523584761459e+02 4.5838963104091812e+02 5.0600854883073890e+02 0 0 0
14928 111 14 0.0000000000000000e+00 4.8263393513089352e+02 4.5597067087401194e+02 5.0186597624752005e+02 0 1 0
24212 180 5 1.0000000000000000e+00 4.8960196463702539e+02 4.4670745720240052e+02 5.1072968220724317e+02 0 0 1
14919 111 14 0.0000000000000000e+00 4.8235548403013098e+02 4.4703299311581310e+02 5.1094443240634973e+02 0 1 0
13254 99 2 0.0000000000000000e+00 4.9185631429656644e+02 4.4866490319016521e+02 5.0349081040703078e+02 0 0 0
24213 180 2 0.0000000000000000e+00 4.9007792780069940e+02 4.4834428782041329e+02 5.0733961860917412e+02 0 0 1
13250 99 2 0.0000000000000000e+00 4.9375751228714148e+02 4.5671460645895667e+02 5.0943266406579892e+02 0 0 0
4751 36 2 0.0000000000000000e+00 4.7760816298328086e+02 4.4585460347102469e+02 5.0149407836909666e+02 0 0 0
14917 111 15 0.0000000000000000e+00 4.7840395037176228e+02 4.5125700173203415e+02 5.0892741656776059e+02 0 1 0
24214 180 2 0.0000000000000000e+00 4.8677068700480385e+02 4.4752016317694739e+02 5.0569853054402262e+02 0 0 1
11251 84 15 0.0000000000000000e+00 4.9770464074802175e+02 4.4520818659603299e+02 5.0622072319049749e+02 0 0 0
14918 111 17 0.0000000000000000e+00 4.8132794982241143e+02 4.4926879661388892e+02 5.0846470941085903e+02 0 1 0
14929 111 2 0.0000000000000000e+00 4.7877097628515207e+02 4.5597791291959373e+02 5.0172778831768107e+02 0 1 0
14932 111 17 0.0000000000000000e+00 4.7670112750158853e+02 4.6047729689998522e+02 5.0984661911276112e+02 0 1 0
14931 111 9 0.0000000000000000e+00 4.7676013434969713e+02 4.5727720165537124e+02 5.0782864270470725e+02 0 1 0
14930 111 17 0.0000000000000000e+00 4.7589007091081947e+02 4.5591739352250869e+02 5.0418661598100726e+02 0 1 0
13255 99 14 0.0000000000000000e+00 4.9030311977948412e+02 4.4534141345492759e+02 5.0204246185413598e+02 0 0 0
11250 84 2 0.0000000000000000e+00 4.9521888175963568e+02 4.4812213101218805e+02 5.0566344064955263e+02 0 0 0
11257 84 9 0.0000000000000000e+00 4.9954641228922532e+02 4.5345351763362254e+02 4.9805065715239857e+02 0 0 0
11270 84 7 -1.0000000000000000e+00 4.8807833611656758e+02 4.6226655057367128e+02 5.1367929826185889e+02 0 0 0
11266 84 2 0.0000000000000000e+00 4.9758991117660008e+02 4.6280053370023580e+02 5.0726884726991500e+02 0 0 0
14916 111 2 0.0000000000000000e+00 4.7470912413323822e+02 4.5186611644725258e+02 5.0999660002995114e+02 0 1 0
11249 84 2 0.0000000000000000e+00 4.9758502861076727e+02 4.5076280592609942e+02 5.0702221365617817e+02 0 0 0
24216 180 2 0.0000000000000000e+00 4.8618174710603904e+02 4.5073057462566084e+02 5.0047779245137048e+02 0 0 1
13247 99 14 0.0000000000000000e+00 4.9014177724521676e+02 4.5986649736884874e+02 4.9967046709091676e+02 0 0 0
4746 36 5 1.0000000000000000e+00 4.7916158687369472e+02 4.5640377185008367e+02 4.9618909446326643e+02 0 0 0
11258 84 2 0.0000000000000000e+00 4.9673097350437428e+02 4.5543240851826198e+02 4.9649903875229006e+02 0 0 0
4750 36 14 0.0000000000000000e+00 4.8093182273059540e+02 4.4675633841987036e+02 4.9967978673025181e+02 0 0 0
14927 111 7 -1.0000000000000000e+00 4.8519297035535072e+02 4.5831125208796112e+02 5.0352330242320386e+02 0 1 0
14915 111 7 -1.0000000000000000e+00 4.7525118913443600e+02 4.4929588748773392e+02 5.1293612370355390e+02 0 1 0
13256 99 2 0.0000000000000000e+00 4.9317755151177249e+02 4.4595669938340916e+02 4.9982121928119881e+02 0 0 0
14912 111 14 0.0000000000000000e+00 4.7570295668224873e+02 4.5001619161871258e+02 5.0395086203011323e+02 0 1 0
4748 36 2 0.0000000000000000e+00 4.8259868956106277e+02 4.5308635101665953e+02 4.9651950424570703e+02 0 0 0
14938 111 14 0.0000000000000000e+00 4.8269982746513693e+02 4.6287321470029229e+02 5.0791584311038429e+02 0 1 0
14941 111 1 0.0000000000000000e+00 4.7594025976977281e+02 4.6127262261205152e+02 5.0008958860967635e+02 0 1 0
14939 111 2 0.0000000000000000e+00 4.8083820172201632e+02 4.6103894174576021e+02 5.0503720769233945e+02 0 1 0
13246 99 17 0.0000000000000000e+00 4.8704475289149173e+02 4.5848204023933812e+02 4.9794330449011341e+02 0 0 0
14940 111 18 0.0000000000000000e+00 4.7775170995073921e+02 4.6256720730285895e+02 5.0297490066417419e+02 0 1 0
11265 84 17 0.0000000000000000e+00 5.0018329303038269e+02 4.6296872253175991e+02 5.0437362408639285e+02 0 0 0
14933 111 17 0.0000000000000000e+00 4.7317580771665314e+02 4.6110451690154963e+02 5.1154679670969176e+02 0 1 0
11255 84 2 0.0000000000000000e+00 4.9987414406922323e+02 4.5380607822800948e+02 5.0401439461597954e+02 0 0 0
11264 84 9 0.0000000000000000e+00 4.9888674638017648e+02 4.6041946875963879e+02 5.0135194572415702e+02 0 0 0
11279 84 15 0.0000000000000000e+00 4.8778482196909425e+02 4.5130686489956031e+02 5.1516168861517860e+02 0 0 0
14942 111 3 1.0000000000000000e+00 4.7310602385345044e+02 4.6253577917239846e+02 4.9795025681340496e+02 0 1 0
11280 84 9 0.0000000000000000e+00 4.8833194826309750e+02 4.5481313396451634e+02 5.1406687826775737e+02 0 0 0
11281 84 17 0.0000000000000000e+00 4.9003110999467316e+02 4.5837235777228494e+02 5.1415792406819958e+02 0 0 0
24217 180 9 0.0000000000000000e+00 4.8731922699171520e+02 4.5002618455831146e+02 4.9691627258021754e+02 0 0 1
4747 36 2 0.0000000000000000e+00 4.7932051330349452e+02 4.5301577487083591e+02 4.9793344400329408e+02 0 0 0
4749 36 2 0.0000000000000000e+00 4.8202751978853883e+02 4.4929217002083965e+02 4.9679895327714581e+02 0 0 0
14913 111 2 0.0000000000000000e+00 4.7653458479209223e+02 4.4758312272298161e+02 5.0655966117956427e+02 0 1 0
11232 84 2 0.0000000000000000e+00 4.9888026596297573e+02 4.4617479480193998e+02 5.1056420776946840e+02 0 0 0
6784 51 2 0.0000000000000000e+00 4.7254984854094823e+02 4.5408970685502447e+02 5.1522486771356273e+02 0 0 0
14914 111 17 0.0000000000000000e+00 4.7518372703101045e+02 4.4708701796262284e+02 5.0994655562594818e+02 0 1 0
11248 84 14 0.0000000000000000e+00 4.9898844042963464e+02 4.5317245489708461e+02 5.0936236886475967e+02 0 0 0
11256 84 2 0.0000000000000000e+00 4.9760621860454984e+02 4.5397870121170530e+02 5.0098663266402912e+02 0 0 0
13245 99 2 0.0000000000000000e+00 4.8804495179298044e+02 4.5564661517515384e+02 4.9553711182773571e+02 0 0 0
11269 84 17 0.0000000000000000e+00 4.9015749845939371e+02 4.6513933430867803e+02 5.1188235314908104e+02 0 0 0
11267 84 14 0.0000000000000000e+00 4.9510368765328269e+02 4.6562285722010557e+02 5.0702275377510836e+02 0 0 0
11268 84 2 0.0000000000000000e+00 4.9170622862759933e+02 4.6524658504996569e+02 5.0853764900035537e+02 0 0 0
9613 72 17 0.0000000000000000e+00 4.9500660702099754e+02 4.7884433800540910e+02 5.1142509237921212e+02 0 0 0
11697 87 17 0.0000000000000000e+00 4.8704493940055903e+02 4.6592266398811466e+02 5.0392254654273506e+02 0 0 0
11305 84 15 0.0000000000000000e+00 4.8788475208612851e+02 4.7356537965843455e+02 5.1092739160815398e+02 0 0 0
11304 84 5 1.0000000000000000e+00 4.9050149330028734e+02 4.7129528709436340e+02 5.1246577434609253e+02 0 0 0
14936 111 15 0.0000000000000000e+00 4.8023851579346740e+02 4.6885931388843255e+02 5.0939991019037109e+02 0 1 0
10056 75 2 0.0000000000000000e+00 4.7324827217310099e+02 4.8149010284165684e+02 5.1360592159965347e+02 0 0 0
11303 84 2 0.0000000000000000e+00 4.9286618543340444e+02 4.6824522476669688e+02 5.1248738010462012e+02 0 0 0
14937 111 17 0.0000000000000000e+00 4.8327964695084165e+02 4.6645203283954936e+02 5.0916083869104091e+02 0 1 0
11302 84 2 0.0000000000000000e+00 4.9546213888347938e+02 4.6539617899020055e+02 5.1377333989482713e+02 0 0 0
13276 99 15 0.0000000000000000e+00 4.9166187752827773e+02 4.7507553205669092e+02 4.9746154413101505e+02 0 0 0
11306 84 15 0.0000000000000000e+00 4.8492444366191876e+02 4.7440323467857837e+02 5.0849510694219896e+02 0 0 0
13285 99 15 0.0000000000000000e+00 4.8213905445901867e+02 4.7877290779973811e+02 5.0060964533982803e+02 0 0 0
11307 84 2 0.0000000000000000e+00 4.8211455482622608e+02 4.7674295613015039e+02 5.0956177375137531e+02 0 0 0
11308 84 18 0.0000000000000000e+00 4.8030038705126964e+02 4.7401500932789622e+02 5.0782904770017996e+02 0 0 0
11309 84 9 0.0000000000000000e+00 4.7646878792925116e+02 4.7370515574381722e+02 5.0717841569087460e+02 0 0 0
13288 99 2 0.0000000000000000e+00 4.8701924191625574e+02 4.8074981215269872e+02 4.9516200854226304e+02 0 0 0
2802 21 2 0.0000000000000000e+00 4.9766375916037674e+02 4.6899304636706455e+02 5.1188175779691051e+02 -1 0 0
13279 99 2 0.0000000000000000e+00 4.8438525516569740e+02 4.7173840641127549e+02 5.0318014589500035e+02 0 0 0
11699 87 2 0.0000000000000000e+00 4.8100091216391502e+02 4.6483545168844870e+02 4.9914715823569543e+02 0 0 0
2801 21 15 0.0000000000000000e+00 4.9706300276003140e+02 4.7230690562153637e+02 5.0997381466540526e+02 -1 0 0
13286 99 2 0.0000000000000000e+00 4.8458217793428952e+02 4.7800171753518151e+02 4.9769021281358630e+02 0 0 0
13287 99 7 -1.0000000000000000e+00 4.8400541831562327e+02 4.8175310459721345e+02 4.9726259094794011e+02 0 0 0
11698 87 14 0.0000000000000000e+00 4.8439633422828024e+02 4.6437605522041662e+02 5.0122624470344221e+02 0 0 0
13277 99 5 1.0000000000000000e+00 4.9052680721027622e+02 4.7321281140520625e+02 5.0018977442157336e+02 0 0 0
11310 84 2 0.0000000000000000e+00 4.7414805755893389e+02 4.7316577083688833e+02 5.0398469930337939e+02 0 0 0
13280 99 2 0.0000000000000000e+00 4.8337983945676990e+02 4.6885088419378621e+02 5.0566461318858921e+02 0 0 0
13278 99 2 0.0000000000000000e+00 4.8713411560792224e+02 4.7100376962713545e+02 5.0081677694603587e+02 0 0 0
11696 87 15 0.0000000000000000e+00 4.9057728509848306e+02 4.6528510752475262e+02 5.0281906346825360e+02 0 0 0
11700 87 18 0.0000000000000000e+00 4.8130997391045048e+02 4.6722687104783148e+02 4.9592531741655489e+02 0 0 0
2799 21 5 1.0000000000000000e+00 4.9809339406634064e+02 4.7496287601081423e+02 5.0553988648895091e+02 -1 0 0
2800 21 15 0.0000000000000000e+00 4.9532036801123070e+02 4.7329860589356133e+02 5.0682554967268618e+02 -1 0 0
13281 99 2 0.0000000000000000e+00 4.8042027984117829e+02 4.6644506908429554e+02 5.0458471624798545e+02 0 0 0
9688 72 18 0.0000000000000000e+00 4.8095370141967783e+02 4.7623884897405134e+02 5.1415777065041084e+02 0 0 0
9687 72 2 0.0000000000000000e+00 4.7928220810686673e+02 4.7952140608208447e+02 5.1281942123751014e+02 0 0 0
9690 72 2 0.0000000000000000e+00 4.8568852812784019e+02 4.7779569446373370e+02 5.1266749471895537e+02 0 0 0
9686 72 15 0.0000000000000000e+00 4.7992891593160766e+02 4.8252225584392193e+02 5.1032366468852285e+02 0 0 0
9685 72 15 0.0000000000000000e+00 4.8067604541518079e+02 4.8006754149268886e+02 5.0739921614167611e+02 0 0 0
9691 72 2 0.0000000000000000e+00 4.8507011429472004e+02 4.8171905117217932e+02 5.1210265984359546e+02 0 0 0
13275 99 2 0.0000000000000000e+00 4.8935597616679382e+02 4.7248368819470909e+02 4.9599475413972687e+02 0 0 0
9612 72 2 0.0000000000000000e+00 4.9616801245453485e+02 4.7616726518715240e+02 5.1389159555867764e+02 0 0 0
13282 99 9 0.0000000000000000e+00 4.7840891199766332e+02 4.6931917595255101e+02 5.0259391097849232e+02 0 0 0
13284 99 2 0.0000000000000000e+00 4.8227312406391746e+02 4.7539802809109051e+02 4.9925160873529506e+02 0 0 0
13283 99 2 0.0000000000000000e+00 4.8060112895586980e+02 4.7208763608018836e+02 5.0102182884368688e+02 0 0 0
11695 87 15 0.0000000000000000e+00 4.9282728040999160e+02 4.6762911783973493e+02 5.0098901403179491e+02 0 0 0
9618 72 5 1.0000000000000000e+00 4.9174597487175788e+02 4.8286583742944765e+02 5.1320469566065549e+02 0 0 0
9619 72 2 0.0000000000000000e+00 4.8973296618973905e+02 4.8003342320388293e+02 5.1485558348049631e+02 0 0 0
11693 87 17 0.0000000000000000e+00 4.9818703555536450e+02 4.6710124909445994e+02 4.9858002483058323e+02 0 0 0
13274 99 2 0.0000000000000000e+00 4.9075684430409109e+02 4.6959660362408192e+02 4.9751629185058010e+02 0 0 0
2794 21 2 0.0000000000000000e+00 4.9740159118991579e+02 4.7947075448351382e+02 4.9574199708615305e+02 -1 0 0
11320 84 5 1.0000000000000000e+00 4.8186615997499365e+02 4.6895476817216411e+02 5.1505408452507925e+02 0 0 0
14935 111 15 0.0000000000000000e+00 4.7669279957257049e+02 4.6781391078499087e+02 5.1070667746985873e+02 0 1 0
9611 72 2 0.0000000000000000e+00 4.9699924013064287e+02 4.7270117430396334e+02 5.1481059948889663e+02 0 0 0
15302 114 5 1.0000000000000000e+00 4.7633524736494979e+02 4.6837892364709745e+02 4.9592241895648266e+02 0 0 0
11701 87 1 0.0000000000000000e+00 4.8194919474284427e+02 4.7084560531281483e+02 4.9565526359421921e+02 0 0 0
13273 99 14 0.0000000000000000e+00 4.9090965184240719e+02 4.6632002022613955e+02 4.9565123162366979e+02 0 0 0
14934 111 12 0.0000000000000000e+00 4.7411751607016095e+02 4.6485152110533591e+02 5.1085799504305231e+02 0 1 0
11694 87 12 0.0000000000000000e+00 4.9638346163512460e+02 4.6894016073087738e+02 5.0111229387051651e+02 0 0 0
2795 21 17 0.0000000000000000e+00 4.9863810688360746e+02 4.7950423516274390e+02 4.9912129690543992e+02 -1 0 0
9614 72 7 -1.0000000000000000e+00 4.9395092911895375e+02 4.8019815827417619e+02 5.0802914061665581e+02 0 0 0
15301 114 15 0.0000000000000000e+00 4.7605047782663024e+02 4.7211624375154372e+02 4.9505439665559322e+02 0 0 0
16086 120 5 1.0000000000000000e+00 4.9811005069230811e+02 5.0116681079322666e+02 5.0811237089868905e+02 0 0 0
16084 120 2 0.0000000000000000e+00 4.9921400113936716e+02 4.9558936597246264e+02 5.1239063527665076e+02 0 0 0
9671 72 15 0.0000000000000000e+00 4.7878095395279070e+02 4.8946985976154730e+02 4.9560169880389100e+02 0 0 0
9683 72 2 0.0000000000000000e+00 4.7847976565710076e+02 4.8359049630182119e+02 5.0202371261189671e+02 0 0 0
7661 57 15 0.0000000000000000e+00 4.8502605000059827e+02 5.0164829677018588e+02 4.9745057377001359e+02 -1 0 0
16165 120 15 0.0000000000000000e+00 4.7485801499139825e+02 5.0173009476972533e+02 5.0955947141820644e+02 0 0 0
13291 99 2 0.0000000000000000e+00 4.9561323981480996e+02 4.8561068397578026e+02 4.9523638354008881e+02 0 0 0
9684 72 5 1.0000000000000000e+00 4.8013487309777855e+02 4.8313683830214501e+02 5.0528293099808377e+02 0 0 0
9682 72 2 0.0000000000000000e+00 4.7478256921961292e+02 4.8444179302551959e+02 5.0290186977521000e+02 0 0 0
12130 90 5 1.0000000000000000e+00 4.8711112818355127e+02 4.9119250761421949e+02 4.9683016173035753e+02 0 0 0
12134 90 2 0.0000000000000000e+00 4.9291116398710744e+02 4.9080411760696120e+02 5.0002580769915573e+02 0 0 0
9669 72 12 0.0000000000000000e+00 4.7980234806969264e+02 4.9132551788628615e+02 5.0036241350955788e+02 0 0 0
7662 57 2 0.0000000000000000e+00 4.8512282520583483e+02 4.9924618522639747e+02 5.0045027347503975e+02 -1 0 0
12135 90 9 0.0000000000000000e+00 4.9316102203512503e+02 4.9461078153862280e+02 4.9856584700838260e+02 0 0 0
9617 72 2 0.0000000000000000e+00 4.9466485895598430e+02 4.8497487121867903e+02 5.1145862985881513e+02 0 0 0
9661 72 17 0.0000000000000000e+00 4.8295110129401138e+02 4.9578664108819595e+02 5.0987623169239140e+02 0 0 0
12136 90 2 0.0000000000000000e+00 4.9589592101270262e+02 4.9627283214574157e+02 4.9666142289836529e+02 0 0 0
9657 72 2 0.0000000000000000e+00 4.9251034912398848e+02 4.9168631806390414e+02 5.1267508031332386e+02 0 0 0
9720 72 14 0.0000000000000000e+00 4.7698054226400376e+02 4.9381478080436801e+02 5.1474607232943549e+02 0 0 0
9668 72 17 0.0000000000000000e+00 4.7776992644134987e+02 4.8906864469466234e+02 5.0296401704619410e+02 0 0 0
9655 72 2 0.0000000000000000e+00 4.9165358898119564e+02 4.9665746823084470e+02 5.1077321332480409e+02 0 0 0
12128 90 3 1.0000000000000000e+00 4.8095526377774672e+02 4.9465723619995612e+02 4.9570705267747348e+02 0 0 0
9664 72 2 0.0000000000000000e+00 4.7289341054655534e+02 4.9426124984567514e+02 5.0500856291285709e+02 0 0 0
9666 72 9 0.0000000000000000e+00 4.7279411728592345e+02 4.8852670376996792e+02 5.0616705834994394e+02 0 0 0
9667 72 17 0.0000000000000000e+00 4.7661396530682316e+02 4.8736603828246990e+02 5.0604210283691162e+02 0 0 0
9658 72 2 0.0000000000000000e+00 4.8987069474849233e+02 4.8987006390471538e+02 5.1067652142673899e+02 0 0 0
12106 90 1 0.0000000000000000e+00 4.7253180626264538e+02 4.9533457820135993e+02 4.9922183343063693e+02 0 0 0
9656 72 2 0.0000000000000000e+00 4.9473812644796038e+02 4.9489429659809088e+02 5.1182975216260616e+02 0 0 0
9659 72 15 0.0000000000000000e+00 4.8917532370905616e+02 4.9268442227326130e+02 5.0821193962966777e+02 0 0 0
9663 72 14 0.0000000000000000e+00 4.7674646514119075e+02 4.9454736833855486e+02 5.0585358883849739e+02 0 0 0
9660 72 9 0.0000000000000000e+00 4.8652091365774021e+02 4.9514756241118698e+02 5.0808544318149131e+02 0 0 0
9662 72 7 -1.0000000000000000e+00 4.8064592891470545e+02 4.9496400839508561e+02 5.0705234624956171e+02 0 0 0
12150 90 14 0.0000000000000000e+00 4.9155428288942539e+02 4.9854642664261013e+02 5.0518919971875221e+02 0 0 0
12149 90 5 1.0000000000000000e+00 4.9361841660330663e+02 4.9542800261478141e+02 5.0566236852589384e+02 0 0 0
12148 90 5 1.0000000000000000e+00 4.9559849285480288e+02 4.9208294514925689e+02 5.0540828676459171e+02 0 0 0
12147 90 2 0.0000000000000000e+00 4.9921485083306095e+02 4.9144506459607641e+02 5.0595894910409407e+02 0 0 0
9670 72 15 0.0000000000000000e+00 4.8048066047527794e+02 4.8774396041622617e+02 4.9828131830127808e+02 0 0 0
9616 72 14 0.0000000000000000e+00 4.9718691424050581e+02 4.8584372645183214e+02 5.0863033588363965e+02 0 0 0
12144 90 9 0.0000000000000000e+00 4.9822145731932659e+02 5.0022855436925482e+02 5.0059828353396296e+02 0 0 0
9654 72 14 0.0000000000000000e+00 4.9081633462862902e+02 5.0002606818764235e+02 5.1226617725029234e+02 0 0 0
16166 120 15 0.0000000000000000e+00 4.7690515875654586e+02 4.9899391178210976e+02 5.1036151985899266e+02 0 0 0
12146 90 15 0.0000000000000000e+00 4.9965255907420897e+02 4.9481082556106111e+02 5.0463286395305511e+02 0 0 0
12132 90 12 0.0000000000000000e+00 4.9027755871966997e+02 4.8837748447246332e+02 5.0120965583614964e+02 0 0 0
9693 72 2 0.0000000000000000e+00 4.8763933236400891e+02 4.8450191388388600e+02 5.1522629201980908e+02 0 0 0
12133 90 2 0.0000000000000000e+00 4.9181131648684800e+02 4.9040600627385083e+02 5.0349517866406774e+02 0 0 0
12131 90 17 0.0000000000000000e+00 4.8737911828324604e+02 4.9068945717385151e+02 5.0049310952705463e+02 0 0 0
16167 120 2 0.0000000000000000e+00 4.7503256733330136e+02 5.0022653549785690e+02 5.1351156170987895e+02 0 0 0
9680 72 17 0.0000000000000000e+00 4.7460468268103710e+02 4.8527957469095844e+02 4.9653055842601015e+02 0 0 0
13297 99 15 0.0000000000000000e+00 4.9905412847889153e+02 4.8411027659843910e+02 5.0077956194022403e+02 0 0 0
13303 99 2 0.0000000000000000e+00 4.9908305674743235e+02 4.9103169147116023e+02 5.1101725769941481e+02 0 0 0
16085 120 2 0.0000000000000000e+00 4.9730313483438346e+02 4.9881881323356697e+02 5.1109570189253270e+02 0 0 0
4455 33 14 0.0000000000000000e+00 4.9916112326262686e+02 4.9000295866380549e+02 4.9965252076345922e+02 -1 0 0
2781 21 9 0.0000000000000000e+00 4.9149128378810997e+02 5.0097008840366300e+02 4.9563914202329789e+02 -1 0 0
12145 90 2 0.0000000000000000e+00 4.9869576543966372e+02 4.9818841985376378e+02 5.0378353618677954e+02 0 0 0
12143 90 15 0.0000000000000000e+00 5.0003181129479174e+02 5.0050400709382347e+02 4.9731154857014036e+02 0 0 0
9653 72 17 0.0000000000000000e+00 4.8723251430502796e+02 5.0109328905349230e+02 5.1134368373814465e+02 0 0 0
9626 72 2 0.0000000000000000e+00 4.9711793748199534e+02 4.8396688603294064e+02 5.1534536580943825e+02 0 0 0
9627 72 2 0.0000000000000000e+00 4.9651753274775172e+02 4.8798977001800682e+02 5.1536521857313846e+02 0 0 0
9652 72 15 0.0000000000000000e+00 4.8582083117536735e+02 5.0221658976436049e+02 5.1444470063938081e+02 0 0 0
10060 75 2 0.0000000000000000e+00 4.7609495026906922e+02 4.8591701679949404e+02 5.1534230413625937e+02 0 0 0
16163 120 2 0.0000000000000000e+00 4.7790023051299733e+02 5.0245175983025985e+02 5.0613957420779406e+02 0 0 0
9681 72 14 0.0000000000000000e+00 4.7396131150062820e+02 4.8639392354168223e+02 4.9968678707886795e+02 0 0 0
12107 90 3 1.0000000000000000e+00 4.7441980769592868e+02 4.9846420698868030e+02 5.0110162722702893e+02 0 0 0
12129 90 18 0.0000000000000000e+00 4.8360247725331152e+02 4.9197207985171661e+02 4.9531379402759922e+02 0 0 0
9615 72 17 0.0000000000000000e+00 4.9507406198263925e+02 4.8360206316244773e+02 5.0630914478371994e+02 0 0 0
11273 84 17 0.0000000000000000e+00 4.8159589314539448e+02 4.5954381385049328e+02 5.1740047971266461e+02 0 0 0
11271 84 2 0.0000000000000000e+00 4.8484396375604086e+02 4.6316818577626816e+02 5.1585715863579571e+02 0 0 0
6757 51 15 0.0000000000000000e+00 4.8737843952832822e+02 4.4396652305717168e+02 5.3199652172484286e+02 0 0 0
11282 84 7 -1.0000000000000000e+00 4.9360158967864049e+02 4.5833980206887077e+02 5.1546075368030438e+02 0 0 0
6787 51 14 0.0000000000000000e+00 4.7428082173252551e+02 4.4843579498927085e+02 5.1936088408294620e+02 0 0 0
6786 51 17 0.0000000000000000e+00 4.7529438828422360e+02 4.5198630623558188e+02 5.2070720131671976e+02 0 0 0
6754 51 6 0.0000000000000000e+00 4.8276931282061014e+02 4.4683617042768026e+02 5.2784022828725699e+02 0 0 0
14145 105 2 0.0000000000000000e+00 4.9651340189062557e+02 4.4449024139604961e+02 5.2848783500679554e+02 -1 1 0
7256 54 15 0.0000000000000000e+00 4.7751119789860917e+02 4.4465606822394659e+02 5.3088092153809203e+02 0 0 0
6798 51 2 0.0000000000000000e+00 4.7302470692514930e+02 4.5938412559045707e+02 5.2211330552579420e+02 0 0 0
6885 51 14 0.0000000000000000e+00 4.7830111365994156e+02 4.4412457898303683e+02 5.1733062113896608e+02 0 0 0
14144 105 9 0.0000000000000000e+00 4.9913157814014107e+02 4.4401245443054285e+02 5.2559416891248122e+02 -1 1 0
6804 51 2 0.0000000000000000e+00 4.7323823362390164e+02 4.5237581458223650e+02 5.2647264208966806e+02 0 0 0
11274 84 14 0.0000000000000000e+00 4.8071471414952356e+02 4.5611193202910539e+02 5.1845765589134680e+02 0 0 0
11275 84 2 0.0000000000000000e+00 4.8214514481689127e+02 4.5264886745884667e+02 5.1841139603508509e+02 0 0 0
11277 84 2 0.0000000000000000e+00 4.8260936405199527e+02 4.4709942427659217e+02 5.1779753713619755e+02 0 0 0
11278 84 2 0.0000000000000000e+00 4.8536486446415233e+02 4.4966374523673920e+02 5.1741837963018259e+02 0 0 0
11276 84 2 0.0000000000000000e+00 4.8197057207572561e+02 4.4960335491381716e+02 5.2073975142169036e+02 0 0 0
11298 84 2 0.0000000000000000e+00 4.8880948712698694e+02 4.6310344161573511e+02 5.2336646946652445e+02 0 0 0
14156 105 17 0.0000000000000000e+00 4.9793714510132099e+02 4.5042503465419907e+02 5.1709673634409069e+02 -1 1 0
6809 51 9 0.0000000000000000e+00 4.7907782802220493e+02 4.5122286175339008e+02 5.2554075205545200e+02 0 0 0
14155 105 5 1.0000000000000000e+00 4.9458359091916719e+02 4.4938047701550107e+02 5.1556291744476653e+02 -1 1 0
6810 51 17 0.0000000000000000e+00 4.8074156171385243e+02 4.5390984011590058e+02 5.2356637386310069e+02 0 0 0
11297 84 3 1.0000000000000000e+00 4.8668877099797709e+02 4.6199673007895063e+02 5.2069231089810387e+02 0 0 0
6807 51 7 -1.0000000000000000e+00 4.7602174657147123e+02 4.4587127292458104e+02 5.2589862232834707e+02 0 0 0
11294 84 2 0.0000000000000000e+00 4.9043803487818872e+02 4.5507864223172623e+02 5.2421042917752675e+02 0 0 0
11293 84 14 0.0000000000000000e+00 4.8976768462483051e+02 4.5339174073319350e+02 5.2750450350499045e+02 0 0 0
6808 51 2 0.0000000000000000e+00 4.7912970776604010e+02 4.4760143968512705e+02 5.2446793289082166e+02 0 0 0
11295 84 18 0.0000000000000000e+00 4.9077613857046862e+02 4.5900106292350279e+02 5.2364674112629064e+02 0 0 0
11296 84 1 0.0000000000000000e+00 4.8848061322288146e+02 4.5888883317338991e+02 5.2024976174330186e+02 0 0 0
11292 84 17 0.0000000000000000e+00 4.8916102149571873e+02 4.5654342661685246e+02 5.2926256665314645e+02 0 0 0
9183 69 15 0.0000000000000000e+00 4.9800971584886349e+02 4.5109842092757128e+02 5.2941995648549118e+02 -1 0 0
9182 69 6 0.0000000000000000e+00 4.9526456476783795e+02 4.5183814824673976e+02 5.2697004285701917e+02 -1 0 0
11283 84 14 0.0000000000000000e+00 4.9702469074404627e+02 4.5715015384804161e+02 5.1649386635116900e+02 0 0 0
11291 84 15 0.0000000000000000e+00 4.8989428844226802e+02 4.6011102480285990e+02 5.2912607163547943e+02 0 0 0
11284 84 2 0.0000000000000000e+00 4.9952101559294556e+02 4.5891089920481176e+02 5.1853764784453870e+02 0 0 0
11290 84 15 0.0000000000000000e+00 4.9174674765891325e+02 4.6020244288082807e+02 5.3260653314943511e+02 0 0 0
11288 84 17 0.0000000000000000e+00 4.9572208437695440e+02 4.5810235626125490e+02 5.2773431257204447e+02 0 0 0
11289 84 12 0.0000000000000000e+00 4.9552301127894117e+02 4.6010688748167138e+02 5.3088599839975473e+02 0 0 0
11287 84 17 0.0000000000000000e+00 4.9862273623401046e+02 4.5597351728893983e+02 5.2621444567318656e+02 0 0 0
6751 51 1 0.0000000000000000e+00 4.8996480708535120e+02 4.4536971942497388e+02 5.2710111166783065e+02 0 0 0
6752 51 6 0.0000000000000000e+00 4.8861701185608194e+02 4.4766190865475943e+02 5.2458109746634000e+02 0 0 0
7251 54 14 0.0000000000000000e+00 4.8159283738439211e+02 4.5945138630245356e+02 5.3311119668776485e+02 0 0 0
6811 51 2 0.0000000000000000e+00 4.8261629620610677e+02 4.5744398713995952e+02 5.2364883222115895e+02 0 0 0
6812 51 14 0.0000000000000000e+00 4.8393227199294336e+02 4.5980275430111209e+02 5.2639667692591399e+02 0 0 0
6755 51 15 0.0000000000000000e+00 4.8084500946925527e+02 4.4526122790118251e+02 5.3109344977119463e+02 0 0 0
6813 51 2 0.0000000000000000e+00 4.8052569609762821e+02 4.5952930183608385e+02 5.2734409902045013e+02 0 0 0
9181 69 1 0.0000000000000000e+00 4.9422032618730952e+02 4.4954142693590620e+02 5.2428818060407775e+02 -1 0 0
6814 51 17 0.0000000000000000e+00 4.7787481378366857e+02 4.6111065455451370e+02 5.2494276014682544e+02 0 0 0
6753 51 15 0.0000000000000000e+00 4.8502507004012517e+02 4.4632954159988537e+02 5.2461302535626726e+02 0 0 0
14153 105 3 1.0000000000000000e+00 4.9420074951283368e+02 4.4379912028473842e+02 5.2054635873795519e+02 -1 1 0
9184 69 6 0.0000000000000000e+00 4.9916194051155622e+02 4.4852027622276483e+02 5.3194740344275010e+02 -1 0 0
7250 54 17 0.0000000000000000e+00 4.8283078655821345e+02 4.6291230423502867e+02 5.3265282486667002e+02 0 0 0
6785 51 2 0.0000000000000000e+00 4.7336046507954586e+02 4.5496124230465347e+02 5.1871169731612872e+02 0 0 0
6806 51 2 0.0000000000000000e+00 4.7231183325432937e+02 4.4571766330255974e+02 5.2639179452895132e+02 0 0 0
7253 54 2 0.0000000000000000e+00 4.8007820247644963e+02 4.5224956286909361e+02 5.3504989737056701e+02 0 0 0
7252 54 2 0.0000000000000000e+00 4.7968654635801579e+02 4.5621509267291862e+02 5.3449015156265591e+02 0 0 0
7247 54 3 1.0000000000000000e+00 4.7578355569736499e+02 4.6242864608611285e+02 5.3266167227930441e+02 0 0 0
7254 54 5 1.0000000000000000e+00 4.8256589603326626e+02 4.4929173911343162e+02 5.3474059284407747e+02 0 0 0
14154 105 18 0.0000000000000000e+00 4.9506317731975349e+02 4.4646668449434242e+02 5.1808563575980884e+02 -1 1 0
14146 105 2 0.0000000000000000e+00 4.9629791973538158e+02 4.4369570892537996e+02 5.3218102486016028e+02 -1 1 0
6797 51 5 1.0000000000000000e+00 4.7247406748073234e+02 4.5949635484067784e+02 5.1815984734403207e+02 0 0 0
9185 69 15 0.0000000000000000e+00 5.0012188728545715e+02 4.4862213992556656e+02 5.3568980415349415e+02 -1 0 0
6800 51 2 0.0000000000000000e+00 4.7347211585574263e+02 4.5968228246149425e+02 5.2688403837900785e+02 0 0 0
6799 51 2 0.0000000000000000e+00 4.7475026340277236e+02 4.5704809168788859e+02 5.2489216951738319e+02 0 0 0
14147 105 2 0.0000000000000000e+00 4.9386517792395438e+02 4.4614729159228045e+02 5.3403433992943360e+02 -1 1 0
7255 54 15 0.0000000000000000e+00 4.7966885111870175e+02 4.4738285445921042e+02 5.3267059215178870e+02 0 0 0
6805 51 15 0.0000000000000000e+00 4.7255184963050641e+02 4.4907171064708410e+02 5.2814666738911524e+02 0 0 0
9609 72 2 0.0000000000000000e+00 4.9923399866420198e+02 4.6815262251154763e+02 5.1907631880630220e+02 0 0 0
11327 84 2 0.0000000000000000e+00 4.9759824026101876e+02 4.7592132773440875e+02 5.2367054823619299e+02 0 0 0
11301 84 14 0.0000000000000000e+00 4.9500501616169822e+02 4.6395523834177931e+02 5.1717833784087554e+02 0 0 0
9689 72 9 0.0000000000000000e+00 4.8435957501229774e+02 4.7622348657681584e+02 5.1581331938325502e+02 0 0 0
9622 72 14 0.0000000000000000e+00 4.9383681490289229e+02 4.8015111283696405e+02 5.1897708790967818e+02 0 0 0
9621 72 17 0.0000000000000000e+00 4.9044298404335126e+02 4.7866878187135148e+02 5.1848819184508955e+02 0 0 0
11316 84 14 0.0000000000000000e+00 4.7467071695507565e+02 4.7044709782161448e+02 5.1969855744736390e+02 0 0 0
9709 72 15 0.0000000000000000e+00 4.7295887575461677e+02 4.8243401780486244e+02 5.2890043302377228e+02 0 0 0
10057 75 15 0.0000000000000000e+00 4.7245750634562944e+02 4.8287922249839107e+02 5.1717712077167630e+02 0 0 0
9692 72 2 0.0000000000000000e+00 4.8405309641035387e+02 4.8256299535155841e+02 5.1543437622200224e+02 0 0 0
9620 72 2 0.0000000000000000e+00 4.9011012949738659e+02 4.7608162486370111e+02 5.1545915768593204e+02 0 0 0
9708 72 15 0.0000000000000000e+00 4.7273153038892889e+02 4.8121837165933869e+02 5.2527479235664828e+02 0 0 0
10058 75 17 0.0000000000000000e+00 4.7572089511400202e+02 4.8127815445477199e+02 5.1778521628724218e+02 0 0 0
7248 54 2 0.0000000000000000e+00 4.7830885346935207e+02 4.6426040392764548e+02 5.3498900835800669e+02 0 0 0
9587 72 6 0.0000000000000000e+00 4.8633726889139564e+02 4.6851354415879229e+02 5.3108185993499626e+02 0 0 0
11299 84 2 0.0000000000000000e+00 4.9212835308178308e+02 4.6452946607368727e+02 5.2331995933877363e+02 0 0 0
9588 72 15 0.0000000000000000e+00 4.8929680773464173e+02 4.6837875415626684e+02 5.3341796251601329e+02 0 0 0
9623 72 15 0.0000000000000000e+00 4.9535797130522121e+02 4.8193518957136598e+02 5.2191454811089625e+02 0 0 0
11300 84 17 0.0000000000000000e+00 4.9524498687673014e+02 4.6414280718673342e+02 5.2100534538430975e+02 0 0 0
9608 72 2 0.0000000000000000e+00 4.9909919016051748e+02 4.6592756305257126e+02 5.2191303816551567e+02 0 0 0
6816 51 2 0.0000000000000000e+00 4.7847853239807938e+02 4.6666956642217468e+02 5.2496170642891889e+02 0 0 0
6817 51 15 0.0000000000000000e+00 4.7591138913678100e+02 4.6943408485491068e+02 5.2646073951154426e+02 0 0 0
11325 84 9 0.0000000000000000e+00 4.9181116868796045e+02 4.7249474462602791e+02 5.2302117170693373e+02 0 0 0
10100 75 9 0.0000000000000000e+00 4.7273570340479932e+02 4.7417144554172603e+02 5.3410280719460320e+02 0 0 0
11323 84 2 0.0000000000000000e+00 4.8800340660204068e+02 4.6871370518767861e+02 5.2050113986256736e+02 0 0 0
11326 84 2 0.0000000000000000e+00 4.9434678113746565e+02 4.7515917204270914e+02 5.2180387553490891e+02 0 0 0
7246 54 1 0.0000000000000000e+00 4.7485301221475822e+02 4.6440555922360437e+02 5.2960815172951254e+02 0 0 0
11324 84 2 0.0000000000000000e+00 4.9135393775503297e+02 4.7017685140052544e+02 5.1987478404095248e+02 0 0 0
9707 72 2 0.0000000000000000e+00 4.7309067852496503e+02 4.7918718431030385e+02 5.2198663555405142e+02 0 0 0
11321 84 17 0.0000000000000000e+00 4.8518464085698560e+02 4.7005991350920596e+02 5.1587300908303064e+02 0 0 0
11322 84 12 0.0000000000000000e+00 4.8832152893802817e+02 4.7082133837265695e+02 5.1750345032537882e+02 0 0 0
11318 84 3 1.0000000000000000e+00 4.7682984680992325e+02 4.6441171316860778e+02 5.1746828774610981e+02 0 0 0
11317 84 6 0.0000000000000000e+00 4.7440745085633756e+02 4.6692765780436866e+02 5.1892173027998422e+02 0 0 0
11319 84 18 0.0000000000000000e+00 4.7831305652770868e+02 4.6756476169775840e+02 5.1585003623618536e+02 0 0 0
9706 72 2 0.0000000000000000e+00 4.7650172839700758e+02 4.8031982548300812e+02 5.2334318728116921e+02 0 0 0
9705 72 9 0.0000000000000000e+00 4.8016171600755928e+02 4.8123952302361334e+02 5.2400156928119077e+02 0 0 0
9704 72 2 0.0000000000000000e+00 4.8278400899442278e+02 4.7993980098357906e+02 5.2183413684731477e+02 0 0 0
9702 72 12 0.0000000000000000e+00 4.8649638534134539e+02 4.7789593437967585e+02 5.2592566110764801e+02 0 0 0
9703 72 2 0.0000000000000000e+00 4.8638856773806856e+02 4.7803284786325526e+02 5.2195475566967718e+02 0 0 0
9701 72 17 0.0000000000000000e+00 4.8655424632543128e+02 4.7879933034657876e+02 5.2970211916543860e+02 0 0 0
9700 72 5 1.0000000000000000e+00 4.8983075961410088e+02 4.7899341889379178e+02 5.3192650371552145e+02 0 0 0
6815 51 7 -1.0000000000000000e+00 4.7901290199485896e+02 4.6400578346060939e+02 5.2236081876998730e+02 0 0 0
9699 72 18 0.0000000000000000e+00 4.9154506869326912e+02 4.8243146978129226e+02 5.3113297741744714e+02 0 0 0
10098 75 2 0.0000000000000000e+00 4.7521344371361090e+02 4.7832946901108858e+02 5.3214392987914994e+02 0 0 0
10097 75 2 0.0000000000000000e+00 4.7838694249490317e+02 4.7683971668235978e+02 5.3121394309148332e+02 0 0 0
10099 75 12 0.0000000000000000e+00 4.7585560088790106e+02 4.7466617415631765e+02 5.3258571399258767e+02 0 0 0
9698 72 3 1.0000000000000000e+00 4.9498644602560177e+02 4.8229568410079730e+02 5.2919131438280658e+02 0 0 0
9586 72 1 0.0000000000000000e+00 4.8735923605209922e+02 4.7033425899761136e+02 5.2768142253081339e+02 0 0 0
6818 51 17 0.0000000000000000e+00 4.7320269923822218e+02 4.7224301626455093e+02 5.2597116695278294e+02 0 0 0
9589 72 6 0.0000000000000000e+00 4.9254121761046758e+02 4.6859126457579720e+02 5.3533549570932507e+02 0 0 0
9610 72 14 0.0000000000000000e+00 4.9671366055390729e+02 4.7055812279779570e+02 5.1773254549748594e+02 0 0 0
10096 75 2 0.0000000000000000e+00 4.7901015413365576e+02 4.7772724689962769e+02 5.3485990987991272e+02 0 0 0
11315 84 9 0.0000000000000000e+00 4.7214631655032071e+02 4.7338588820128223e+02 5.1885723582744686e+02 0 0 0
7245 54 18 0.0000000000000000e+00 4.7279116729292457e+02 4.6723337510025175e+02 5.3133661227071036e+02 0 0 0
10116 75 15 0.0000000000000000e+00 4.7216385369875911e+02 4.7989365406602371e+02 5.2847465931899876e+02 0 0 0
16169 120 9 0.0000000000000000e+00 4.7557305589687246e+02 5.0005867766404083e+02 5.1976845272600337e+02 0 0 0
16168 120 18 0.0000000000000000e+00 4.7728598863824061e+02 5.0014554904977086e+02 5.1657132440201644e+02 0 0 0
10071 75 9 0.0000000000000000e+00 4.7280414157316619e+02 4.9382286110384848e+02 5.2159711141603418e+02 0 0 0
9633 72 2 0.0000000000000000e+00 4.9720926501537923e+02 4.9747510385429410e+02 5.2306148699949472e+02 0 0 0
16083 120 2 0.0000000000000000e+00 4.9798377351103784e+02 4.9775697584838758e+02 5.1543870410738020e+02 0 0 0
9648 72 2 0.0000000000000000e+00 4.8845029277450510e+02 4.9453216439563755e+02 5.1870432594076010e+02 0 0 0
9649 72 17 0.0000000000000000e+00 4.8814629606279846e+02 4.9781278829425668e+02 5.2026546619684359e+02 0 0 0
16082 120 14 0.0000000000000000e+00 4.9644903200027636e+02 5.0153008756457939e+02 5.1571563275533106e+02 0 0 0
9719 72 5 1.0000000000000000e+00 4.7813860674536312e+02 4.9453336586711998e+02 5.1827218026069681e+02 0 0 0
10061 75 2 0.0000000000000000e+00 4.7257928385051247e+02 4.8719808219938238e+02 5.1589665136915357e+02 0 0 0
9647 72 14 0.0000000000000000e+00 4.8833414794490807e+02 4.9142446142911444e+02 5.1716760051530787e+02 0 0 0
10059 75 14 0.0000000000000000e+00 4.7848675490904009e+02 4.8364722808176833e+02 5.1703206194159031e+02 0 0 0
9694 72 12 0.0000000000000000e+00 4.8805089540641626e+02 4.8330047860268127e+02 5.1870952328106478e+02 0 0 0
9695 72 9 0.0000000000000000e+00 4.8829483561254193e+02 4.8382688333508020e+02 5.2262134969015256e+02 0 0 0
9696 72 14 0.0000000000000000e+00 4.9079350185694966e+02 4.8590721889014861e+02 5.2467742460321563e+02 0 0 0
9697 72 6 0.0000000000000000e+00 4.9407769738518965e+02 4.8444641296725644e+02 5.2598762649427761e+02 0 0 0
9624 72 2 0.0000000000000000e+00 4.9797052288272300e+02 4.8395165844957381e+02 5.2056713543969090e+02 0 0 0
9632 72 5 1.0000000000000000e+00 4.9427188356163066e+02 4.9792480276355195e+02 5.2520022534039481e+02 0 0 0
9713 72 15 0.0000000000000000e+00 4.7461325999422780e+02 4.8392609812324361e+02 5.2488849807636097e+02 0 0 0
10084 75 2 0.0000000000000000e+00 4.7353654133745698e+02 4.8733563798508163e+02 5.3459135748367567e+02 0 0 0
10085 75 17 0.0000000000000000e+00 4.7549054659040297e+02 4.8419732778881462e+02 5.3370197091139391e+02 0 0 0
10086 75 14 0.0000000000000000e+00 4.7803668059839731e+02 4.8337282411601018e+02 5.3087111852426744e+02 0 0 0
9714 72 9 0.0000000000000000e+00 4.7645134569368849e+02 4.8638229394207980e+02 5.2284886245607811e+02 0 0 0
9631 72 15 0.0000000000000000e+00 4.9266035079518883e+02 4.9880453089019414e+02 5.2161633229170775e+02 0 0 0
9650 72 7 -1.0000000000000000e+00 4.8747795891180840e+02 5.0108006388357785e+02 5.1848461614319149e+02 0 0 0
9630 72 2 0.0000000000000000e+00 4.9371499666210622e+02 4.9537495336668809e+02 5.2078304448610095e+02 0 0 0
9625 72 5 1.0000000000000000e+00 5.0007272280971000e+02 4.8522909194098997e+02 5.1779860592354328e+02 0 0 0
9718 72 5 1.0000000000000000e+00 4.8062433218617201e+02 4.9232630861859934e+02 5.2051264026843853e+02 0 0 0
9717 72 2 0.0000000000000000e+00 4.8129328722944291e+02 4.9036897233743014e+02 5.1741120181015469e+02 0 0 0
9716 72 15 0.0000000000000000e+00 4.8301839450998705e+02 4.8784392460215270e+02 5.1973007174605152e+02 0 0 0
9715 72 2 0.0000000000000000e+00 4.7989535377393804e+02 4.8633625122111420e+02 5.2136008214273625e+02 0 0 0
9646 72 2 0.0000000000000000e+00 4.8849805307784709e+02 4.8913122732409346e+02 5.2022986459491688e+02 0 0 0
9645 72 17 0.0000000000000000e+00 4.8745268872611433e+02 4.9066195195951838e+02 5.2346081955414240e+02 0 0 0
10077 75 17 0.0000000000000000e+00 4.7762033681532330e+02 4.9044737396915065e+02 5.2925864547664344e+02 0 0 0
10075 75 15 0.0000000000000000e+00 4.7923635395192144e+02 4.9498813865880766e+02 5.3098223543143081e+02 0 0 0
9644 72 9 0.0000000000000000e+00 4.8456328678735645e+02 4.9010031650537024e+02 5.2571055477896493e+02 0 0 0
9643 72 2 0.0000000000000000e+00 4.8443294241185697e+02 4.9403726704680230e+02 5.2533207923105374e+02 0 0 0
10073 75 17 0.0000000000000000e+00 4.7773740469255364e+02 4.9626229319191765e+02 5.2638356765358196e+02 0 0 0
10083 75 2 0.0000000000000000e+00 4.7398999778578360e+02 4.9093948478624424e+02 5.3503852947528844e+02 0 0 0
9628 72 14 0.0000000000000000e+00 4.9716263106430625e+02 4.9180713412977605e+02 5.1637039192046905e+02 0 0 0
9629 72 2 0.0000000000000000e+00 4.9464902292823871e+02 4.9451017727309596e+02 5.1698437198285660e+02 0 0 0
9641 72 2 0.0000000000000000e+00 4.8937430979674133e+02 4.9751566711860795e+02 5.2728363714001580e+02 0 0 0
9642 72 7 -1.0000000000000000e+00 4.8582640497025318e+02 4.9676643039895896e+02 5.2745634244439771e+02 0 0 0
9640 72 15 0.0000000000000000e+00 4.9003502256847401e+02 4.9353511944897269e+02 5.2766253716526830e+02 0 0 0
10076 75 15 0.0000000000000000e+00 4.8133453103456759e+02 4.9181948682757320e+02 5.3094199541945204e+02 0 0 0
10074 75 12 0.0000000000000000e+00 4.8090945617680666e+02 4.9649299068666096e+02 5.2828800535011760e+02 0 0 0
10087 75 2 0.0000000000000000e+00 4.8004840879742636e+02 4.8640376956987870e+02 5.2992501243223023e+02 0 0 0
16170 120 2 0.0000000000000000e+00 4.7273299502023650e+02 5.0025795812525706e+02 5.1708719543489474e+02 0 0 0
9639 72 2 0.0000000000000000e+00 4.9305171790555244e+02 4.9286239349595934e+02 5.2514252784303687e+02 0 0 0
9638 72 2 0.0000000000000000e+00 4.9320347470785521e+02 4.9028711052518526e+02 5.2222274629806668e+02 0 0 0
10088 75 2 0.0000000000000000e+00 4.8334739406574545e+02 4.8716163850512186e+02 5.3151514844062183e+02 0 0 0
10089 75 5 1.0000000000000000e+00 4.8668618490137862e+02 4.8845775350882207e+02 5.3259608828989656e+02 0 0 0
10090 75 15 0.0000000000000000e+00 4.8648302461150041e+02 4.9143858614977762e+02 5.3521680979065877e+02 0 0 0
9637 72 9 0.0000000000000000e+00 4.9690689671491219e+02 4.8957088019693407e+02 5.2322179090134273e+02 0 0 0
10072 75 17 0.0000000000000000e+00 4.7445729760943652e+02 4.9571514847793878e+02 5.2458990807048497e+02 0 0 0
10091 75 15 0.0000000000000000e+00 4.8323952631318025e+02 4.9331393429212176e+02 5.3508117208708188e+02 0 0 0
10078 75 14 0.0000000000000000e+00 4.7404790827607928e+02 4.9003668573520531e+02 5.2787083047995372e+02 0 0 0
9634 72 2 0.0000000000000000e+00 4.9882537129993227e+02 4.9476628606400016e+02 5.2108621324976616e+02 0 0 0
6759 51 5 1.0000000000000000e+00 4.8374287978813135e+02 4.4399521845635928e+02 5.3781666785833045e+02 0 0 0
6760 51 2 0.0000000000000000e+00 4.7973681310185401e+02 4.4364657537747138e+02 5.3771742537471857e+02 0 0 0
9590 72 15 0.0000000000000000e+00 4.9537924115064578e+02 4.6881939517030310e+02 5.3762282924639521e+02 0 0 0
9592 72 15 0.0000000000000000e+00 4.9800242329508910e+02 4.7044880554508734e+02 5.3740322618038283e+02 0 0 0
7249 54 2 0.0000000000000000e+00 4.8196610483634697e+02 4.6420889061181276e+02 5.3620435147264607e+02 0 0 0
10102 75 6 0.0000000000000000e+00 4.7499773004220833e+02 4.7322763107641396e+02 5.4011996082746373e+02 0 0 0
10095 75 2 0.0000000000000000e+00 4.7928966664938764e+02 4.8048781981720094e+02 5.3763095652450829e+02 0 0 0
9591 72 15 0.0000000000000000e+00 4.9549606756298050e+02 4.7159837496521868e+02 5.3976660850556993e+02 0 0 0
10103 75 3 1.0000000000000000e+00 4.7704529386595152e+02 4.7061499041470609e+02 5.3857173501291550e+02 0 0 0
10104 75 18 0.0000000000000000e+00 4.7725519918527311e+02 4.6940080973440166e+02 5.4232090041678498e+02 0 0 0
10105 75 5 1.0000000000000000e+00 4.7433096154519791e+02 4.6934186674176289e+02 5.4447947103862862e+02 0 0 0
10101 75 14 0.0000000000000000e+00 4.7220762993460721e+02 4.7436951233764825e+02 5.3777466978039297e+02 0 0 0
10108 75 2 0.0000000000000000e+00 4.7244523125789567e+02 4.7730519518244779e+02 5.4269659837209247e+02 0 0 0
10094 75 9 0.0000000000000000e+00 4.8035815990015146e+02 4.8427174048408568e+02 5.3682948047706111e+02 0 0 0
10093 75 18 0.0000000000000000e+00 4.8271589531079547e+02 4.8695765046183504e+02 5.3847617016779213e+02 0 0 0
10092 75 2 0.0000000000000000e+00 4.8365095370780369e+02 4.9056363830742202e+02 5.3800088457728623e+02 0 0 0
10082 75 3 1.0000000000000000e+00 4.7361290025345204e+02 4.9431451894902096e+02 5.3691941583229561e+02 0 0 0
21340 159 2 0.0000000000000000e+00 4.7284973761243907e+02 4.5058353129717642e+02 7.5807315234364137e+02 0 1 0
21341 159 5 1.0000000000000000e+00 4.7298297139714089e+02 4.5492657836061420e+02 7.5763503093589281e+02 0 1 0
21352 159 2 0.0000000000000000e+00 4.8788947172481551e+02 4.5680625789036623e+02 7.6135838106771303e+02 0 1 0
21351 159 5 1.0000000000000000e+00 4.8494967218017052e+02 4.5490840679855182e+02 7.6061530286282914e+02 0 1 0
17695 132 2 0.0000000000000000e+00 4.9468142370436715e+02 4.8008910533308602e+02 7.5886430114891687e+02 0 0 0
25793 192 12 0.0000000000000000e+00 4.9723453019682881e+02 4.6908046926138337e+02 7.4984227507851892e+02 0 1 0
25794 192 5 1.0000000000000000e+00 4.9532140922259401e+02 4.6957263949080607e+02 7.5312795359890936e+02 0 1 0
25795 192 2 0.0000000000000000e+00 4.9191618616033577e+02 4.7006232190869281e+02 7.5421486587127094e+02 0 1 0
17694 132 5 1.0000000000000000e+00 4.9183304559792350e+02 4.8214386805760421e+02 7.5785397879473931e+02 0 0 0
25798 192 2 0.0000000000000000e+00 4.9706201580245374e+02 4.6922284204616932e+02 7.6147365877499328e+02 0 1 0
25797 192 15 0.0000000000000000e+00 4.9399672150274182e+02 4.7067512253385814e+02 7.6021311331698257e+02 0 1 0
17696 132 5 1.0000000000000000e+00 4.9645847731424539e+02 4.7711660681757780e+02 7.5988147583708974e+02 0 0 0
25796 192 5 1.0000000000000000e+00 4.9226881420569299e+02 4.6821711374851162e+02 7.5740472529765646e+02 0 1 0
17692 132 15 0.0000000000000000e+00 4.9734450583426542e+02 4.8524138465366866e+02 7.5611021647316238e+02 0 0 0
17693 132 12 0.0000000000000000e+00 4.9368358882805978e+02 4.8378373277133721e+02 7.5525924333923342e+02 0 0 0
17755 132 2 0.0000000000000000e+00 4.9692118101519952e+02 4.5164921499100569e+02 7.8098287563662598e+02 0 0 0
21335 159 15 0.0000000000000000e+00 4.7729410382963778e+02 4.4497671034781047e+02 7.6892167610756962e+02 0 1 0
23817 177 7 -1.0000000000000000e+00 4.8536420900561683e+02 4.4563334378652098e+02 7.6270966822973628e+02 -1 0 0
21332 159 6 0.0000000000000000e+00 4.8174913770108168e+02 4.4890792503950502e+02 7.6851998147890390e+02 0 1 0
23838 177 14 0.0000000000000000e+00 4.8492806241134383e+02 4.4599326729367016e+02 7.8141027239506604e+02 -1 0 0
18943 141 14 0.0000000000000000e+00 4.7926003771988150e+02 4.4479393737415734e+02 7.7790859876411741e+02 -1 1 0
17738 132 2 0.0000000000000000e+00 4.7332335820987623e+02 4.6230912794169558e+02 7.6878289390408543e+02 0 0 0
21331 159 1 0.0000000000000000e+00 4.8297226909481526e+02 4.4605263345426448e+02 7.7047661797915430e+02 0 1 0
23816 177 2 0.0000000000000000e+00 4.8399739726929403e+02 4.4382015098897591e+02 7.6582074823861524e+02 -1 0 0
17737 132 9 0.0000000000000000e+00 4.7245831251907111e+02 4.6199949848554866e+02 7.6515023357344080e+02 0 0 0
21771 162 17 0.0000000000000000e+00 5.0006320632865823e+02 4.5622404375739524e+02 7.7689085456838700e+02 -1 0 0
21748 162 2 0.0000000000000000e+00 4.9820860100784068e+02 4.4544340771990733e+02 7.6672465189225170e+02 -1 0 0
21770 162 2 0.0000000000000000e+00 4.9762616478336849e+02 4.5879196078767291e+02 7.7721916050577431e+02 -1 0 0
23826 177 2 0.0000000000000000e+00 4.9982036229953326e+02 4.5278488049364120e+02 7.6631365723628210e+02 -1 0 0
21361 159 14 0.0000000000000000e+00 4.7870445462058848e+02 4.5796156766534000e+02 7.7641545634533213e+02 0 1 0
21747 162 15 0.0000000000000000e+00 4.9960491350591201e+02 4.4384004532634452e+02 7.6336550683673215e+02 -1 0 0
23835 177 9 0.0000000000000000e+00 4.8537240343141406e+02 4.5588825742695957e+02 7.8048649719902096e+02 -1 0 0
21338 159 12 0.0000000000000000e+00 4.7312447464400617e+02 4.4614253765190892e+02 7.6337468996112295e+02 0 1 0
23827 177 15 0.0000000000000000e+00 4.9942115944791061e+02 4.5359794070192817e+02 7.6992983914929312e+02 -1 0 0
23825 177 7 -1.0000000000000000e+00 4.9868548598340237e+02 4.5143003875617194e+02 7.6277097514155150e+02 -1 0 0
23837 177 7 -1.0000000000000000e+00 4.8428744313949608e+02 4.4995885512974490e+02 7.8167134082245798e+02 -1 0 0
17756 132 2 0.0000000000000000e+00 4.9466948494277892e+02 4.4974969741102547e+02 7.7864878256479017e+02 0 0 0
17743 132 2 0.0000000000000000e+00 4.7382224533503546e+02 4.5850382909602291e+02 7.8184389262381751e+02 0 0 0
17758 132 2 0.0000000000000000e+00 4.9438472516554646e+02 4.4568194868078496e+02 7.7698158103848402e+02 0 0 0
21360 159 17 0.0000000000000000e+00 4.7989838459325142e+02 4.5487706456336423e+02 7.7514167813896267e+02 0 1 0
25805 192 2 0.0000000000000000e+00 4.9222836895424786e+02 4.5406428700132017e+02 7.7894374277991483e+02 0 1 0
23818 177 2 0.0000000000000000e+00 4.8884268392820525e+02 4.4601293344978922e+02 7.6481024334035669e+02 -1 0 0
23830 177 2 0.0000000000000000e+00 4.9235775146954683e+02 4.4812757184866916e+02 7.7246848463005847e+02 -1 0 0
23832 177 2 0.0000000000000000e+00 4.9035987228241112e+02 4.4870261781087351e+02 7.7737608572582599e+02 -1 0 0
23831 177 2 0.0000000000000000e+00 4.9138633938965427e+02 4.5128145831987450e+02 7.7449462256556217e+02 -1 0 0
21334 159 6 0.0000000000000000e+00 4.7575687592762341e+02 4.4774599609195531e+02 7.7105173053383442e+02 0 1 0
17757 132 2 0.0000000000000000e+00 4.9761287780282697e+02 4.4767084229460619e+02 7.7736332956907643e+02 0 0 0
23820 177 17 0.0000000000000000e+00 4.8981875849509106e+02 4.5039060785482252e+02 7.7003735493721695e+02 -1 0 0
23819 177 9 0.0000000000000000e+00 4.8873048662661643e+02 4.4783240465046890e+02 7.6809193964221902e+02 -1 0 0
25804 192 2 0.0000000000000000e+00 4.9427553594429162e+02 4.5459121333860986e+02 7.7570151512341977e+02 0 1 0
23833 177 2 0.0000000000000000e+00 4.8736034791818128e+02 4.5099560992439746e+02 7.7688218040415074e+02 -1 0 0
17728 132 14 0.0000000000000000e+00 4.9239114253491124e+02 4.6120588323030313e+02 7.7548109758940825e+02 0 0 0
21344 159 15 0.0000000000000000e+00 4.7444321320713919e+02 4.5614924622564490e+02 7.6587491344812452e+02 0 1 0
23822 177 14 0.0000000000000000e+00 4.9134641269139638e+02 4.5379004438094495e+02 7.6517262845611924e+02 -1 0 0
23828 177 17 0.0000000000000000e+00 4.9936967861074442e+02 4.5068089791615779e+02 7.7236712032268190e+02 -1 0 0
21343 159 2 0.0000000000000000e+00 4.7310043423262681e+02 4.5295748710025401e+02 7.6437230403288083e+02 0 1 0
23823 177 2 0.0000000000000000e+00 4.9383380226315506e+02 4.5111850956338850e+02 7.6386784467507039e+02 -1 0 0
23821 177 2 0.0000000000000000e+00 4.9276711226567699e+02 4.5126177119603415e+02 7.6779170183535859e+02 -1 0 0
21353 159 2 0.0000000000000000e+00 4.8849549580490532e+02 4.5916149834163480e+02 7.6454803733894971e+02 0 1 0
21349 159 2 0.0000000000000000e+00 4.8123059997336838e+02 4.5301864563991666e+02 7.6534813140853453e+02 0 1 0
21350 159 2 0.0000000000000000e+00 4.8415763104029099e+02 4.5209261330536526e+02 7.6292891197345295e+02 0 1 0
21358 159 17 0.0000000000000000e+00 4.8249601525082528e+02 4.5084940382369797e+02 7.7537177524469109e+02 0 1 0
21356 159 2 0.0000000000000000e+00 4.8737449597042570e+02 4.5610559228830249e+02 7.7289349234912459e+02 0 1 0
23824 177 17 0.0000000000000000e+00 4.9687799284294738e+02 4.4939599466796710e+02 7.6534620690664906e+02 -1 0 0
21359 159 7 -1.0000000000000000e+00 4.7870001914386353e+02 4.5136278460566922e+02 7.7439369928947406e+02 0 1 0
21354 159 2 0.0000000000000000e+00 4.8824396027747048e+02 4.6076430031144076e+02 7.6816885544493687e+02 0 1 0
21357 159 2 0.0000000000000000e+00 4.8507560477130926e+02 4.5326490886528796e+02 7.7385304162459704e+02 0 1 0
23834 177 15 0.0000000000000000e+00 4.8688687548947144e+02 4.5488111271645539e+02 7.7698900417431423e+02 -1 0 0
25801 192 17 0.0000000000000000e+00 4.9525800477131264e+02 4.6124095882179518e+02 7.6809279135343127e+02 0 1 0
25802 192 14 0.0000000000000000e+00 4.9589481851057036e+02 4.5802154099790272e+02 7.6997669559502629e+02 0 1 0
25803 192 2 0.0000000000000000e+00 4.9567222314245032e+02 4.5566267200384840e+02 7.7232709730180090e+02 0 1 0
21355 159 14 0.0000000000000000e+00 4.8914960862751457e+02 4.5757143536642428e+02 7.7005233231407487e+02 0 1 0
17727 132 2 0.0000000000000000e+00 4.9093169716705995e+02 4.5813544950745865e+02 7.7686339142624092e+02 0 0 0
17726 132 2 0.0000000000000000e+00 4.9061078695685916e+02 4.5762078358152786e+02 7.8052602706648759e+02 0 0 0
21347 159 14 0.0000000000000000e+00 4.8151501712597400e+02 4.5834469950159342e+02 7.7017940921249215e+02 0 1 0
21346 159 17 0.0000000000000000e+00 4.7816179176289364e+02 4.5876317091514545e+02 7.6813562073532512e+02 0 1 0
21345 159 2 0.0000000000000000e+00 4.7738452321654313e+02 4.5522185294713842e+02 7.6793276097171236e+02 0 1 0
21348 159 2 0.0000000000000000e+00 4.8247456984273447e+02 4.5598361179304948e+02 7.6740899653257827e+02 0 1 0
17721 132 17 0.0000000000000000e+00 4.8237974275515643e+02 4.6236290349812623e+02 7.7449881370448611e+02 0 0 0
17723 132 15 0.0000000000000000e+00 4.8549091573377439e+02 4.6322868996452797e+02 7.8035355275158076e+02 0 0 0
21333 159 15 0.0000000000000000e+00 4.7818870573056876e+02 4.4822885939860066e+02 7.6826017753985843e+02 0 1 0
21362 159 2 0.0000000000000000e+00 4.7491860828967060e+02 4.5683917523128071e+02 7.7581883157503580e+02 0 1 0
23829 177 14 0.0000000000000000e+00 4.9590840541385893e+02 4.4891222068715416e+02 7.7248147964842451e+02 -1 0 0
21769 162 2 0.0000000000000000e+00 4.9838963686938001e+02 4.6093971798085221e+02 7.8032579379365086e+02 -1 0 0
17722 132 14 0.0000000000000000e+00 4.8515610288036407e+02 4.6157707476241802e+02 7.7692729365456410e+02 0 0 0
21337 159 15 0.0000000000000000e+00 4.7608251150101142e+02 4.4459708993199968e+02 7.6538330842961614e+02 0 1 0
25806 192 5 1.0000000000000000e+00 4.9086659342088876e+02 4.5195617621585831e+02 7.8190230328929488e+02 0 1 0
21378 159 2 0.0000000000000000e+00 4.7262562944108760e+02 4.4965248019002428e+02 7.8156478735832786e+02 0 1 0
17293 129 2 0.0000000000000000e+00 4.8215105755735112e+02 4.8120286527976452e+02 7.8214971825934720e+02 -1 0 0
19002 141 2 0.0000000000000000e+00 4.9852683335332142e+02 4.7859661795266146e+02 7.7742879536767782e+02 -1 1 0
17708 132 2 0.0000000000000000e+00 4.9795383877036596e+02 4.6444335484357339e+02 7.7119018679996384e+02 0 0 0
17294 129 15 0.0000000000000000e+00 4.8123312052338207e+02 4.7761322658109054e+02 7.8102352151717253e+02 -1 0 0
17295 129 2 0.0000000000000000e+00 4.8286148853162615e+02 4.7416521871052112e+02 7.8069656982300330e+02 -1 0 0
19001 141 15 0.0000000000000000e+00 4.9870976644430459e+02 4.7836138582476923e+02 7.7368311017888755e+02 -1 1 0
17303 129 2 0.0000000000000000e+00 4.9168673046601333e+02 4.7225328473761073e+02 7.8195436672307278e+02 -1 0 0
18998 141 2 0.0000000000000000e+00 4.9683044549534247e+02 4.7160758370404039e+02 7.7892863553548841e+02 -1 1 0
17707 132 2 0.0000000000000000e+00 5.0005159863034248e+02 4.6466749723546008e+02 7.6783717316879677e+02 0 0 0
18997 141 2 0.0000000000000000e+00 4.9591852156331004e+02 4.6797736594160739e+02 7.8008345960697147e+02 -1 1 0
17718 132 5 1.0000000000000000e+00 4.8475406026858445e+02 4.6705300304842029e+02 7.7333512647116891e+02 0 0 0
17720 132 2 0.0000000000000000e+00 4.8016421568933987e+02 4.6412576877284710e+02 7.7685983282681161e+02 0 0 0
17729 132 2 0.0000000000000000e+00 4.8991863032231549e+02 4.6425595560663186e+02 7.7472773518639951e+02 0 0 0
19003 141 18 0.0000000000000000e+00 4.9716727008702151e+02 4.7677259705611914e+02 7.8063912048111752e+02 -1 1 0
25799 192 15 0.0000000000000000e+00 4.9716204400162394e+02 4.6742188879299937e+02 7.6471008899297692e+02 0 1 0
25800 192 2 0.0000000000000000e+00 4.9551278825864847e+02 4.6442014005803355e+02 7.6616638679011862e+02 0 1 0
17730 132 2 0.0000000000000000e+00 4.8979398042936594e+02 4.6629307040412971e+02 7.7162340152476600e+02 0 0 0
17731 132 15 0.0000000000000000e+00 4.8694034617787838e+02 4.6573694001094185e+02 7.6916622508380556e+02 0 0 0
17734 132 2 0.0000000000000000e+00 4.7914660759820754e+02 4.6698405776790094e+02 7.6802479273662414e+02 0 0 0
17733 132 2 0.0000000000000000e+00 4.8148500586962871e+02 4.6471757968606704e+02 7.6994716847428219e+02 0 0 0
17732 132 5 1.0000000000000000e+00 4.8367129417878402e+02 4.6620182404594863e+02 7.6727150198376773e+02 0 0 0
17296 129 17 0.0000000000000000e+00 4.8333505280424077e+02 4.7540219805212013e+02 7.7745076325376499e+02 -1 0 0
19000 141 15 0.0000000000000000e+00 4.9566785937731333e+02 4.7598246463013305e+02 7.7307911149930021e+02 -1 1 0
17719 132 2 0.0000000000000000e+00 4.8164333049192447e+02 4.6733454287565576e+02 7.7542150370256991e+02 0 0 0
17711 132 2 0.0000000000000000e+00 4.9948261871226686e+02 4.6481944988377251e+02 7.7567042132671509e+02 0 0 0
17297 129 14 0.0000000000000000e+00 4.8725609460581114e+02 4.7526683922832677e+02 7.7754228788462615e+02 -1 0 0
18999 141 5 1.0000000000000000e+00 4.9544984760596958e+02 4.7393464424903709e+02 7.7633636498847170e+02 -1 1 0
17714 132 7 -1.0000000000000000e+00 4.9322413599161621e+02 4.6919030755249599e+02 7.7355717210386558e+02 0 0 0
17299 129 2 0.0000000000000000e+00 4.9186972915760595e+02 4.7849542889894627e+02 7.7835397927989914e+02 -1 0 0
17298 129 2 0.0000000000000000e+00 4.9117566951861181e+02 4.7481991508711718e+02 7.7764819343091517e+02 -1 0 0
17715 132 17 0.0000000000000000e+00 4.9205345174739432e+02 4.6881435118113347e+02 7.7706444063436459e+02 0 0 0
17300 129 2 0.0000000000000000e+00 4.9167195470806820e+02 4.8000966485519052e+02 7.8166550914146273e+02 -1 0 0
17712 132 2 0.0000000000000000e+00 4.9941383562619461e+02 4.6834341871724757e+02 7.7714145153370509e+02 0 0 0
25917 192 2 0.0000000000000000e+00 4.7386082681973079e+02 4.7381657573595061e+02 7.8157330678878066e+02 0 1 0
25918 192 5 1.0000000000000000e+00 4.7440717196172244e+02 4.7526576360816989e+02 7.7788349239078366e+02 0 1 0
17713 132 17 0.0000000000000000e+00 4.9598962000148475e+02 4.6742267965702587e+02 7.7567348006656459e+02 0 0 0
17736 132 2 0.0000000000000000e+00 4.7460865470914882e+02 4.6491222604693542e+02 7.6508783260990765e+02 0 0 0
17735 132 2 0.0000000000000000e+00 4.7779567434589671e+02 4.6367808344248141e+02 7.6671920923273706e+02 0 0 0
17717 132 2 0.0000000000000000e+00 4.8628280370956952e+02 4.6949663719151744e+02 7.7601647067170268e+02 0 0 0
17697 132 15 0.0000000000000000e+00 4.9790032379693002e+02 4.7530025076563805e+02 7.6306523433266614e+02 0 0 0
17716 132 14 0.0000000000000000e+00 4.8861530855539559e+02 4.6833654081439806e+02 7.7863646194953481e+02 0 0 0
20124 150 5 1.0000000000000000e+00 4.8114070121796271e+02 4.9986136454184958e+02 7.7416453553440215e+02 0 0 0
17687 132 6 0.0000000000000000e+00 4.9954333349523637e+02 4.8837368884821962e+02 7.6224201577490965e+02 0 0 0
3517 27 15 0.0000000000000000e+00 4.7350690438266611e+02 4.9418715130860699e+02 7.7031648810174613e+02 0 0 -1
17686 132 1 0.0000000000000000e+00 4.9698633312042682e+02 4.9025009386533901e+02 7.6409224345499740e+02 0 0 0
3516 27 15 0.0000000000000000e+00 4.7385109870795810e+02 4.9556264503287844e+02 7.7379500914424011e+02 0 0 -1
278 3 12 0.0000000000000000e+00 4.9770529579212018e+02 4.8629720131607849e+02 7.7937467247921995e+02 -1 0 -1
3522 27 15 0.0000000000000000e+00 4.8104459982272328e+02 4.8817387064218968e+02 7.7917515511273405e+02 0 0 -1
276 3 15 0.0000000000000000e+00 4.9592763319342515e+02 4.9307647763892908e+02 7.8051854509271868e+02 -1 0 -1
277 3 15 0.0000000000000000e+00 4.9682077901828177e+02 4.8994452936090960e+02 7.7852300438779071e+02 -1 0 -1
3518 27 12 0.0000000000000000e+00 4.7324134427004742e+02 4.9033725331659974e+02 7.6991425445500056e+02 0 0 -1
3523 27 2 0.0000000000000000e+00 4.7975626914635296e+02 4.8598101270435103e+02 7.8179439206942300e+02 0 0 -1
3520 27 2 0.0000000000000000e+00 4.7674105935454605e+02 4.8877283289061114e+02 7.7386278328373260e+02 0 0 -1
3521 27 5 1.0000000000000000e+00 4.7953241007243832e+02 4.9026711523600795e+02 7.7632858922279138e+02 0 0 -1
275 3 15 0.0000000000000000e+00 4.9625098616085091e+02 4.9645220216152637e+02 7.8169553452220487e+02 -1 0 -1
20121 150 15 0.0000000000000000e+00 4.8104519342978421e+02 5.0080877274575352e+02 7.8081248108166199e+02 0 0 0
20122 150 15 0.0000000000000000e+00 4.7748739547545040e+02 5.0008331323375239e+02 7.8025990176261212e+02 0 0 0
20123 150 12 0.0000000000000000e+00 4.7838483529473433e+02 4.9894306771614725e+02 7.7652948217593109e+02 0 0 0
3519 27 5 1.0000000000000000e+00 4.7329139476082003e+02 4.9055769220908331e+02 7.7379727542977821e+02 0 0 -1
21001 156 17 0.0000000000000000e+00 4.5120518514251108e+02 5.2098497980473860e+02 4.6272376131242311e+02 0 0 1
21002 156 7 -1.0000000000000000e+00 4.4974309434526168e+02 5.2016040709374658e+02 4.5921023620504224e+02 0 0 1
20986 156 2 0.0000000000000000e+00 4.5318092618788472e+02 5.0794667976991002e+02 4.6404999391765062e+02 0 0 1
20988 156 2 0.0000000000000000e+00 4.5247884783380408e+02 5.1344370090764301e+02 4.6493931499305967e+02 0 0 1
20987 156 14 0.0000000000000000e+00 4.5403106083401275e+02 5.1129938744840808e+02 4.6214893393074311e+02 0 0 1
24618 183 2 0.0000000000000000e+00 4.5508456469332526e+02 5.1092986922002297e+02 4.5452785769446984e+02 0 0 1
24617 183 5 1.0000000000000000e+00 4.5764792407011913e+02 5.0905922480142021e+02 4.5680071266041915e+02 0 0 1
24616 183 15 0.0000000000000000e+00 4.6088347449423145e+02 5.0975886041250237e+02 4.5501367118242933e+02 0 0 1
24615 183 2 0.0000000000000000e+00 4.6128727566712075e+02 5.0910173762114243e+02 4.5891546097613605e+02 0 0 1
24619 183 2 0.0000000000000000e+00 4.5274984108566264e+02 5.0884582805272345e+02 4.5618980868824821e+02 0 0 1
20989 156 17 0.0000000000000000e+00 4.4937116502529784e+02 5.1446738162057147e+02 4.6270979662908900e+02 0 0 1
24621 183 2 0.0000000000000000e+00 4.4848365032516205e+02 5.1230669462729907e+02 4.5860481743181731e+02 0 0 1
24620 183 2 0.0000000000000000e+00 4.4953246076734541e+02 5.0873790059557359e+02 4.5790457293245265e+02 0 0 1
20999 156 15 0.0000000000000000e+00 4.5102094156961624e+02 5.2366843391017778e+02 4.6754425022575373e+02 0 0 1
20990 156 7 -1.0000000000000000e+00 4.4599960582158599e+02 5.1499256997188502e+02 4.6419198930012334e+02 0 0 1
24622 183 9 0.0000000000000000e+00 4.4935018295316684e+02 5.1486016305672115e+02 4.5612462076209590e+02 0 0 1
21000 156 9 0.0000000000000000e+00 4.4993441133476057e+02 5.2462681316914620e+02 4.6413043226574655e+02 0 0 1
20998 156 2 0.0000000000000000e+00 4.4956378641142965e+02 5.2064215183342412e+02 4.6967295861400765e+02 0 0 1
24623 183 2 0.0000000000000000e+00 4.5025162915198251e+02 5.1381431593747379e+02 4.5291115360594119e+02 0 0 1
24624 183 2 0.0000000000000000e+00 4.4961272398348825e+02 5.1193038872456702e+02 4.4953357966330196e+02 0 0 1
24625 183 15 0.0000000000000000e+00 4.5315426137021791e+02 5.1163718293489740e+02 4.4954091079293767e+02 0 0 1
24627 183 7 -1.0000000000000000e+00 4.5809680374332191e+02 5.1178522100696063e+02 4.5084505389425033e+02 0 0 1
18192 135 2 0.0000000000000000e+00 4.5496030832888493e+02 5.2014200021248416e+02 4.5636920691138988e+02 0 0 1
21012 156 17 0.0000000000000000e+00 4.6329521117554941e+02 5.2807225757371327e+02 4.5187911468002608e+02 0 0 1
18194 135 9 0.0000000000000000e+00 4.5935029207509808e+02 5.2434592751206151e+02 4.5520873772397618e+02 0 0 1
24284 180 2 0.0000000000000000e+00 4.6897101533239822e+02 5.1809070149123420e+02 4.4462315201340806e+02 0 -1 1
20179 150 17 0.0000000000000000e+00 4.6073233051448437e+02 5.2524696702181723e+02 4.6110869642312514e+02 0 0 1
21011 156 15 0.0000000000000000e+00 4.6050728021245902e+02 5.2700394312319486e+02 4.4963851137686868e+02 0 0 1
18193 135 18 0.0000000000000000e+00 4.5861199379319601e+02 5.2062018992084495e+02 4.5537328009693562e+02 0 0 1
18191 135 15 0.0000000000000000e+00 4.5477306205197607e+02 5.1619685707155338e+02 4.5685179439513621e+02 0 0 1
3962 30 5 1.0000000000000000e+00 4.4522499789192159e+02 5.0662187369884464e+02 4.5321631396909407e+02 0 0 0
21010 156 15 0.0000000000000000e+00 4.5733754834213755e+02 5.2867003437797985e+02 4.4859310260495948e+02 0 0 1
18190 135 15 0.0000000000000000e+00 4.5802636800464398e+02 5.1442840536920437e+02 4.5752927161545739e+02 0 0 1
24278 180 3 1.0000000000000000e+00 4.6638708553028584e+02 5.1854145777553299e+02 4.5738424329042863e+02 0 -1 1
3964 30 2 0.0000000000000000e+00 4.4575032074300128e+02 5.1228197672725446e+02 4.5349568950088690e+02 0 0 0
21006 156 9 0.0000000000000000e+00 4.4996908998308061e+02 5.1868088639542452e+02 4.4907320542418074e+02 0 0 1
21009 156 12 0.0000000000000000e+00 4.5405961797380860e+02 5.2734171705928065e+02 4.4972740952032376e+02 0 0 1
18189 135 5 1.0000000000000000e+00 4.5849955852607724e+02 5.1722182900705548e+02 4.6017897424552649e+02 0 0 1
20177 150 14 0.0000000000000000e+00 4.6510602199749837e+02 5.2247864274635538e+02 4.6471506417424058e+02 0 0 1
3963 30 2 0.0000000000000000e+00 4.4775364868540788e+02 5.0942812908076689e+02 4.5261179290238312e+02 0 0 0
20176 150 2 0.0000000000000000e+00 4.6655788638767450e+02 5.2220147683625373e+02 4.6817717823673513e+02 0 0 1
22564 168 2 0.0000000000000000e+00 4.7212487623611179e+02 5.1602647574908974e+02 4.5536697414516732e+02 0 0 1
20178 150 2 0.0000000000000000e+00 4.6434203719290861e+02 5.2565466439795182e+02 4.6270229956572615e+02 0 0 1
24277 180 6 0.0000000000000000e+00 4.6542328796038066e+02 5.2185851439727628e+02 4.5851906196615431e+02 0 -1 1
24279 180 18 0.0000000000000000e+00 4.6538188627879225e+02 5.1651067676059438e+02 4.5427042464074975e+02 0 -1 1
24282 180 12 0.0000000000000000e+00 4.6558972290637467e+02 5.1482062610410185e+02 4.4602743738301075e+02 0 -1 1
24280 180 5 1.0000000000000000e+00 4.6569860646822690e+02 5.1443356166955527e+02 4.5108858574055466e+02 0 -1 1
3129 24 2 0.0000000000000000e+00 4.4690620815428258e+02 5.1253832891804586e+02 4.6827362605778774e+02 0 0 0
22571 168 2 0.0000000000000000e+00 4.6187132249870183e+02 5.1157614412820863e+02 4.6477972433414902e+02 0 0 1
22572 168 2 0.0000000000000000e+00 4.6446033718155331e+02 5.1353783011791802e+02 4.6643350266367327e+02 0 0 1
22573 168 17 0.0000000000000000e+00 4.6435115944552291e+02 5.1606007456362113e+02 4.6349195136585269e+02 0 0 1
3130 24 14 0.0000000000000000e+00 4.4988685698594759e+02 5.1042081250665825e+02 4.6894311089151392e+02 0 0 0
24281 180 17 0.0000000000000000e+00 4.6361216166135813e+02 5.1261443831159590e+02 4.4850095626125170e+02 0 -1 1
21004 156 2 0.0000000000000000e+00 4.4640012918215484e+02 5.2161180837380584e+02 4.5380704994541543e+02 0 0 1
21005 156 17 0.0000000000000000e+00 4.4663481634401933e+02 5.1920503476893668e+02 4.5097255255928087e+02 0 0 1
21003 156 14 0.0000000000000000e+00 4.4875605215919819e+02 5.2283384572628449e+02 4.5650851281409007e+02 0 0 1
24276 180 14 0.0000000000000000e+00 4.6805880683002522e+02 5.2448790256057089e+02 4.5795835232600308e+02 0 -1 1
22574 168 7 -1.0000000000000000e+00 4.6778040123281534e+02 5.1559725643591526e+02 4.6279653761317678e+02 0 0 1
20180 150 7 -1.0000000000000000e+00 4.5705593741086261e+02 5.2596524771745658e+02 4.6151555623384763e+02 0 0 1
24637 183 15 0.0000000000000000e+00 4.4449490434798986e+02 5.1536050787767340e+02 4.4584298755639389e+02 0 0 1
18188 135 2 0.0000000000000000e+00 4.5966113070363633e+02 5.1611037017554611e+02 4.6361014010580868e+02 0 0 1
24638 183 17 0.0000000000000000e+00 4.4371520582154227e+02 5.1188634881723669e+02 4.4554845398081017e+02 0 0 1
22575 168 17 0.0000000000000000e+00 4.7066270880762659e+02 5.1785557965797420e+02 4.6232018691294803e+02 0 0 1
18187 135 2 0.0000000000000000e+00 4.5992005800886687e+02 5.1632685594699888e+02 4.6736219563029499e+02 0 0 1
15681 117 5 1.0000000000000000e+00 4.5787060676933527e+02 5.1124394942582842e+02 4.6705612599165863e+02 0 0 0
21007 156 17 0.0000000000000000e+00 4.5298647165504025e+02 5.2120265481313618e+02 4.4961077203978937e+02 0 0 1
21008 156 17 0.0000000000000000e+00 4.5534130773847494e+02 5.2381527085345977e+02 4.5014279696714090e+02 0 0 1
18195 135 2 0.0000000000000000e+00 4.5997199890164705e+02 5.2806396104634382e+02 4.5479369298991384e+02 0 0 1
22569 168 2 0.0000000000000000e+00 4.6567349689677008e+02 5.0977864314987562e+02 4.6358428823941381e+02 0 0 1
21013 156 14 0.0000000000000000e+00 4.6701169227074769e+02 5.2747436559861194e+02 4.5205994546950052e+02 0 0 1
18205 135 5 1.0000000000000000e+00 4.4418774201660432e+02 5.2731980241202757e+02 4.5970901938287204e+02 0 0 1
15682 117 2 0.0000000000000000e+00 4.5608173789167768e+02 5.1388083962753296e+02 4.6895344836615703e+02 0 0 0
24626 183 2 0.0000000000000000e+00 4.5538610818733025e+02 5.0901650925828966e+02 4.5031841521131020e+02 0 0 1
22568 168 2 0.0000000000000000e+00 4.6808769556197495e+02 5.0900066662337861e+02 4.6038899786658357e+02 0 0 1
24595 183 14 0.0000000000000000e+00 4.5101299211205225e+02 5.0447086678051409e+02 4.4690112470329689e+02 0 0 1
22570 168 14 0.0000000000000000e+00 4.6329642694994669e+02 5.0799663119285958e+02 4.6551571419356151e+02 0 0 1
18196 135 2 0.0000000000000000e+00 4.6321130900214047e+02 5.2766285414170250e+02 4.5637872995795021e+02 0 0 1
24594 183 2 0.0000000000000000e+00 4.5160176053595399e+02 5.0818322444842693e+02 4.4726640787367899e+02 0 0 1
24275 180 9 0.0000000000000000e+00 4.7144521621823952e+02 5.2565524980009684e+02 4.5946477524473943e+02 0 -1 1
20985 156 17 0.0000000000000000e+00 4.5531044087611832e+02 5.0472250827001807e+02 4.6469572609708985e+02 0 0 1
18202 135 6 0.0000000000000000e+00 4.5283233251366204e+02 5.2940662617079374e+02 4.5614027134499935e+02 0 0 1
22563 168 2 0.0000000000000000e+00 4.7028387048520898e+02 5.1894381820897991e+02 4.5426900109135306e+02 0 0 1
24283 180 2 0.0000000000000000e+00 4.6530159529351459e+02 5.1850610247367592e+02 4.4521560122917202e+02 0 -1 1
22576 168 14 0.0000000000000000e+00 4.7114185678731445e+02 5.1995535977062582e+02 4.6549661081663027e+02 0 0 1
15680 117 2 0.0000000000000000e+00 4.5831208181485420e+02 5.0818675877079062e+02 4.6942777868969773e+02 0 0 0
24614 183 2 0.0000000000000000e+00 4.6327241033822315e+02 5.0574253278344139e+02 4.5853807165837355e+02 0 0 1
15679 117 2 0.0000000000000000e+00 4.5458813017940344e+02 5.0721918850105004e+02 4.6880863689530895e+02 0 0 0
20181 150 2 0.0000000000000000e+00 4.5579129916631507e+02 5.2566322642035686e+02 4.6515285665230743e+02 0 0 1
22577 168 2 0.0000000000000000e+00 4.7029359998979356e+02 5.1635214103371914e+02 4.6643500183470815e+02 0 0 1
15678 117 2 0.0000000000000000e+00 4.5515252451667516e+02 5.0364520816272199e+02 4.6914113623854450e+02 0 0 0
1212 9 2 0.0000000000000000e+00 4.4716739827108137e+02 5.2861222768401262e+02 4.4817581047563550e+02 0 0 0
20972 156 5 1.0000000000000000e+00 4.7198516162777287e+02 5.0287039387152845e+02 4.6481123376743636e+02 0 0 1
1214 9 5 1.0000000000000000e+00 4.4385786494439520e+02 5.2617488546961499e+02 4.5075587731321525e+02 0 0 0
18204 135 18 0.0000000000000000e+00 4.4763228306786459e+02 5.2873748482526537e+02 4.5933831838399431e+02 0 0 1
3126 24 5 1.0000000000000000e+00 4.4452029870087006e+02 5.0535684273199371e+02 4.6949670906427497e+02 0 0 0
20984 156 9 0.0000000000000000e+00 4.5815208959781955e+02 5.0358381361017064e+02 4.6226733441351087e+02 0 0 1
18203 135 3 1.0000000000000000e+00 4.5165253269325410e+02 5.2842679567454866e+02 4.5977071292857528e+02 0 0 1
21014 156 2 0.0000000000000000e+00 4.7048220739205556e+02 5.2875604356206429e+02 4.5182649476427821e+02 0 0 1
22579 168 2 0.0000000000000000e+00 4.7232040749729742e+02 5.1189199122673608e+02 4.6899124807993343e+02 0 0 1
18206 135 17 0.0000000000000000e+00 4.4455446981035993e+02 5.2363983623678894e+02 4.6044535875398532e+02 0 0 1
22567 168 2 0.0000000000000000e+00 4.7097483369760329e+02 5.1090400016777949e+02 4.6153421125162339e+02 0 0 1
3965 30 2 0.0000000000000000e+00 4.4589764626713526e+02 5.1530971458791976e+02 4.5160737584464931e+02 0 0 0
24593 183 2 0.0000000000000000e+00 4.5192575930306344e+02 5.1142480035764419e+02 4.4512769392987303e+02 0 0 1
24274 180 12 0.0000000000000000e+00 4.7218401181552059e+02 5.2577049042644762e+02 4.6329216702438600e+02 0 -1 1
3948 30 5 1.0000000000000000e+00 4.5719330405352650e+02 5.0361353315955773e+02 4.5451987003318919e+02 0 0 0
24640 183 2 0.0000000000000000e+00 4.4512108062880026e+02 5.0580916176703221e+02 4.4697152271555927e+02 0 0 1
24597 183 2 0.0000000000000000e+00 4.5689220575859406e+02 5.0420124212590935e+02 4.4818245740864006e+02 0 0 1
24630 183 17 0.0000000000000000e+00 4.5544715142584090e+02 5.1774490349458824e+02 4.4692738993054797e+02 0 0 1
24636 183 2 0.0000000000000000e+00 4.4802118025675497e+02 5.1410264021923729e+02 4.4514557621735776e+02 0 0 1
22565 168 2 0.0000000000000000e+00 4.7173705325983167e+02 5.1281293958087849e+02 4.5691290144690402e+02 0 0 1
23047 171 2 0.0000000000000000e+00 4.6679677940162924e+02 5.2575635606052549e+02 4.4568190152009396e+02 0 0 1
18186 135 14 0.0000000000000000e+00 4.5785051301811313e+02 5.1945801974367362e+02 4.6796978227637669e+02 0 0 1
20992 156 15 0.0000000000000000e+00 4.4524792179185607e+02 5.1843321713444823e+02 4.6828738720853488e+02 0 0 1
20979 156 2 0.0000000000000000e+00 4.6171639244234734e+02 5.0435071574706888e+02 4.6941725786298690e+02 0 0 1
20175 150 17 0.0000000000000000e+00 4.6876284997832153e+02 5.2484571462447070e+02 4.6949190793927505e+02 0 0 1
24631 183 2 0.0000000000000000e+00 4.5798758085814404e+02 5.1991109023764693e+02 4.4544473589034936e+02 0 0 1
20182 150 15 0.0000000000000000e+00 4.5725112531679764e+02 5.2537613058418469e+02 4.6869561897904669e+02 0 0 1
20183 150 17 0.0000000000000000e+00 4.6074310889112286e+02 5.2516723160533923e+02 4.6884161255432349e+02 0 0 1
24613 183 14 0.0000000000000000e+00 4.6666971306069559e+02 5.0374354322741152e+02 4.5798517663945313e+02 0 0 1
22562 168 14 0.0000000000000000e+00 4.7117380217195523e+02 5.2216423844158817e+02 4.5200683931811784e+02 0 0 1
24629 183 9 0.0000000000000000e+00 4.5689071170378435e+02 5.1451586538923743e+02 4.4638053825690946e+02 0 0 1
24596 183 2 0.0000000000000000e+00 4.5423721314694956e+02 5.0266365281839597e+02 4.4583944862248211e+02 0 0 1
23046 171 14 0.0000000000000000e+00 4.6316351855296358e+02 5.2641108815559596e+02 4.4431789928512512e+02 0 0 1
3954 30 2 0.0000000000000000e+00 4.4720703702583188e+02 5.0991184024798645e+02 4.6251628068568454e+02 0 0 0
23048 171 2 0.0000000000000000e+00 4.6972755975305500e+02 5.2441790428705201e+02 4.4413313795000374e+02 0 0 1
3949 30 2 0.0000000000000000e+00 4.5497444960009841e+02 5.0502551203139717e+02 4.5740236099023684e+02 0 0 0
3952 30 14 0.0000000000000000e+00 4.4888008726210950e+02 5.0292410901216431e+02 4.6350009800223654e+02 0 0 0
24628 183 2 0.0000000000000000e+00 4.5700405000760190e+02 5.1095240769278973e+02 4.4734847400330199e+02 0 0 1
1213 9 5 1.0000000000000000e+00 4.4726462090206462e+02 5.2590583225033265e+02 4.5085223397562794e+02 0 0 0
24285 180 9 0.0000000000000000e+00 4.7258550929843977e+02 5.1912157403260233e+02 4.4546789296509098e+02 0 -1 1
3953 30 15 0.0000000000000000e+00 4.4792997346698399e+02 5.0601378437568934e+02 4.6184842245694279e+02 0 0 0
20174 150 9 0.0000000000000000e+00 4.6683879320351036e+02 5.2789975532204153e+02 4.6843524059789081e+02 0 0 1
24639 183 14 0.0000000000000000e+00 4.4543062181757460e+02 5.0855312927701982e+02 4.4453872432181447e+02 0 0 1
24273 180 2 0.0000000000000000e+00 4.7228762543961454e+02 5.2814808434342535e+02 4.6646779653592472e+02 0 -1 1
22566 168 5 1.0000000000000000e+00 4.7299572761456994e+02 5.0968207797642083e+02 4.5860138174835146e+02 0 0 1
18207 135 12 0.0000000000000000e+00 4.4463437392618897e+02 5.1980963652303569e+02 4.6117461989138428e+02 0 0 1
3955 30 5 1.0000000000000000e+00 4.4362400055537773e+02 5.0907135234789092e+02 4.6189772188738647e+02 0 0 0
20541 153 5 1.0000000000000000e+00 4.5437020655827996e+02 5.5502086785027006e+02 4.4935950825581784e+02 -1 0 1
18200 135 9 0.0000000000000000e+00 4.5736266825909848e+02 5.3516115721646270e+02 4.5407117690619697e+02 0 0 1
20543 153 2 0.0000000000000000e+00 4.4896228386135158e+02 5.5294259175625746e+02 4.5247270223659507e+02 -1 0 1
18201 135 14 0.0000000000000000e+00 4.5576071342567707e+02 5.3159094165889667e+02 4.5470862792452681e+02 0 0 1
20566 153 15 0.0000000000000000e+00 4.7281719614512792e+02 5.4641911256621916e+02 4.5430000369993280e+02 -1 0 1
21370 159 5 1.0000000000000000e+00 4.6491174743486170e+02 5.5531595890435631e+02 4.5023418427288590e+02 0 0 1
20560 153 5 1.0000000000000000e+00 4.7283851048667128e+02 5.5518364461874160e+02 4.6332264171456706e+02 -1 0 1
20561 153 2 0.0000000000000000e+00 4.7137104972985713e+02 5.5530744810127260e+02 4.5958309246430576e+02 -1 0 1
20565 153 2 0.0000000000000000e+00 4.6964154788203922e+02 5.4809697273171821e+02 4.5482406140127694e+02 -1 0 1
18199 135 12 0.0000000000000000e+00 4.6078479337665260e+02 5.3473318984423736e+02 4.5219657484450704e+02 0 0 1
20562 153 2 0.0000000000000000e+00 4.7119852716155492e+02 5.5410912363413445e+02 4.5556828518129873e+02 -1 0 1
21037 156 6 0.0000000000000000e+00 4.6822193177315620e+02 5.3352530114911576e+02 4.6205390651823899e+02 0 0 1
21038 156 3 1.0000000000000000e+00 4.6920616802618866e+02 5.3728900949148453e+02 4.6195776424931222e+02 0 0 1
21039 156 18 0.0000000000000000e+00 4.6671887744742645e+02 5.3772009806023834e+02 4.6509559696004521e+02 0 0 1
23030 171 17 0.0000000000000000e+00 4.5381020156371960e+02 5.5135060763649494e+02 4.5748540018503132e+02 0 0 1
25393 189 2 0.0000000000000000e+00 4.4424995035733605e+02 5.5615522136655602e+02 4.5373716068585713e+02 -1 0 1
25398 189 2 0.0000000000000000e+00 4.4555900154822291e+02 5.5114142688435084e+02 4.6004252969341832e+02 -1 0 1
21036 156 14 0.0000000000000000e+00 4.6452320500729684e+02 5.3261969074200476e+02 4.6180956111887446e+02 0 0 1
21371 159 2 0.0000000000000000e+00 4.6745306056047144e+02 5.5269049975012342e+02 4.4858984500327449e+02 0 0 1
20575 153 15 0.0000000000000000e+00 4.6943804707938614e+02 5.4221404707472834e+02 4.5351419150582603e+02 -1 0 1
20576 153 2 0.0000000000000000e+00 4.6736278144752345e+02 5.4422041355586589e+02 4.5578629221973773e+02 -1 0 1
20577 153 7 -1.0000000000000000e+00 4.6543981772554332e+02 5.4562692109052671e+02 4.5856853907198695e+02 -1 0 1
18197 135 2 0.0000000000000000e+00 4.6510515473583212e+02 5.3088556532957284e+02 4.5590773034768148e+02 0 0 1
23036 171 15 0.0000000000000000e+00 4.5107736438113739e+02 5.4160639407774715e+02 4.4419451835474206e+02 0 0 1
25402 189 2 0.0000000000000000e+00 4.4983701654410248e+02 5.4923556640372647e+02 4.6057463968671652e+02 -1 0 1
23038 171 14 0.0000000000000000e+00 4.5098848670237231e+02 5.3867497300582681e+02 4.5029345325301051e+02 0 0 1
18198 135 2 0.0000000000000000e+00 4.6403777616223778e+02 5.3328885405286871e+02 4.5309037413537965e+02 0 0 1
22997 171 5 1.0000000000000000e+00 4.7286552373541582e+02 5.4264835415011260e+02 4.6553553984413230e+02 0 0 1
25401 189 5 1.0000000000000000e+00 4.5081228127147551e+02 5.5168649110142985e+02 4.6329192368841404e+02 -1 0 1
20579 153 9 0.0000000000000000e+00 4.7064355192685713e+02 5.4791348786210608e+02 4.6031972436254779e+02 -1 0 1
23029 171 2 0.0000000000000000e+00 4.5586763194308202e+02 5.4924806898963584e+02 4.5969504309924389e+02 0 0 1
20554 153 2 0.0000000000000000e+00 4.6273084591180162e+02 5.5362112516996831e+02 4.5845465887503207e+02 -1 0 1
21033 156 2 0.0000000000000000e+00 4.6372063822238090e+02 5.4044194902820846e+02 4.5879095987271495e+02 0 0 1
23034 171 12 0.0000000000000000e+00 4.4793646688618855e+02 5.4564239770313281e+02 4.4711063905117987e+02 0 0 1
23031 171 9 0.0000000000000000e+00 4.5275160157219648e+02 5.4936998118815563e+02 4.5450906366114151e+02 0 0 1
25426 189 15 0.0000000000000000e+00 4.6994778143905705e+02 5.5292588340479006e+02 4.7004796986085057e+02 -1 0 1
23032 171 17 0.0000000000000000e+00 4.5086997652562093e+02 5.4938147860884033e+02 4.5122857551450920e+02 0 0 1
21035 156 9 0.0000000000000000e+00 4.6160297160428615e+02 5.3485090537780229e+02 4.6006721341135517e+02 0 0 1
21047 156 2 0.0000000000000000e+00 4.5365448292638570e+02 5.3900889899580102e+02 4.6001665314211544e+02 0 0 1
21034 156 12 0.0000000000000000e+00 4.6059897261507820e+02 5.3852421976489450e+02 4.5959723953648694e+02 0 0 1
21046 156 2 0.0000000000000000e+00 4.5196080696477344e+02 5.3551366486992868e+02 4.5952402210879472e+02 0 0 1
21029 156 9 0.0000000000000000e+00 4.6504269580369458e+02 5.3839454982114307e+02 4.4866445469157884e+02 0 0 1
21031 156 2 0.0000000000000000e+00 4.6108807701329414e+02 5.4068130563080013e+02 4.5377117591304176e+02 0 0 1
22995 171 2 0.0000000000000000e+00 4.6631024757212350e+02 5.4239202511282883e+02 4.6710867833468632e+02 0 0 1
22990 171 5 1.0000000000000000e+00 4.5672859295631594e+02 5.4436636036068046e+02 4.5421629441931447e+02 0 0 1
22988 171 15 0.0000000000000000e+00 4.5017649199733557e+02 5.4359512063679369e+02 4.5542900002177697e+02 0 0 1
18178 135 14 0.0000000000000000e+00 4.5005596769900279e+02 5.3865532382209881e+02 4.6467750386263350e+02 0 0 1
22991 171 2 0.0000000000000000e+00 4.5785409066748258e+02 5.4304933168792786e+02 4.5773116717940059e+02 0 0 1
18961 141 2 0.0000000000000000e+00 4.6055733500281627e+02 5.4805163003127404e+02 4.5125614984189855e+02 -1 0 1
21044 156 2 0.0000000000000000e+00 4.5642691928288286e+02 5.3573573004720163e+02 4.6208206979441991e+02 0 0 1
21045 156 9 0.0000000000000000e+00 4.5359348216307887e+02 5.3351414460142121e+02 4.6206025516236502e+02 0 0 1
22994 171 2 0.0000000000000000e+00 4.6372828286549884e+02 5.4513404491917834e+02 4.6673782718617008e+02 0 0 1
22993 171 14 0.0000000000000000e+00 4.6194447334544532e+02 5.4459486999476860e+02 4.6355052554592953e+02 0 0 1
22992 171 2 0.0000000000000000e+00 4.5859658291032122e+02 5.4457816872471460e+02 4.6107746832329951e+02 0 0 1
22989 171 2 0.0000000000000000e+00 4.5329204528810601e+02 5.4363127558492499e+02 4.5263191496033340e+02 0 0 1
21043 156 2 0.0000000000000000e+00 4.5760158896025501e+02 5.3745730632337711e+02 4.6517297759274658e+02 0 0 1
21042 156 12 0.0000000000000000e+00 4.5859576279540465e+02 5.3567437832549069e+02 4.6833906535674703e+02 0 0 1
21041 156 17 0.0000000000000000e+00 4.6206750632219780e+02 5.3573217934670640e+02 4.6716759421501291e+02 0 0 1
22987 171 14 0.0000000000000000e+00 4.4681053222550656e+02 5.4381841994426713e+02 4.5346829096102050e+02 0 0 1
20556 153 17 0.0000000000000000e+00 4.6464249711095937e+02 5.5057780575608081e+02 4.6131861129621802e+02 -1 0 1
21020 156 17 0.0000000000000000e+00 4.6218585712655909e+02 5.3196921396349137e+02 4.4740894879561262e+02 0 0 1
21021 156 14 0.0000000000000000e+00 4.5948810225564137e+02 5.3277816901916287e+02 4.4454153963332561e+02 0 0 1
18177 135 17 0.0000000000000000e+00 4.4708593427086453e+02 5.3618994212926225e+02 4.6511415201325855e+02 0 0 1
18958 141 2 0.0000000000000000e+00 4.5451163851397735e+02 5.5027421007421015e+02 4.4605025687566337e+02 -1 0 1
21032 156 2 0.0000000000000000e+00 4.6455130339229299e+02 5.3944086993618487e+02 4.5503257093167548e+02 0 0 1
18959 141 9 0.0000000000000000e+00 4.5547464277747019e+02 5.4690921286741934e+02 4.4736911453485260e+02 -1 0 1
18960 141 17 0.0000000000000000e+00 4.5885356205139180e+02 5.4565798574015867e+02 4.4884133674689872e+02 -1 0 1
23033 171 17 0.0000000000000000e+00 4.4747152967022316e+02 5.4840688666288884e+02 4.4970261942691928e+02 0 0 1
21040 156 5 1.0000000000000000e+00 4.6288519020303397e+02 5.3839460031631052e+02 4.6520876253439297e+02 0 0 1
20555 153 2 0.0000000000000000e+00 4.6587108837834842e+02 5.5167373295695825e+02 4.5783989228457756e+02 -1 0 1
22996 171 15 0.0000000000000000e+00 4.6988909765694399e+02 5.4252006777930478e+02 4.6809374739912147e+02 0 0 1
20557 153 14 0.0000000000000000e+00 4.6588076222596595e+02 5.5306100992908841e+02 4.6418215908422923e+02 -1 0 1
18962 141 14 0.0000000000000000e+00 4.6298923709410565e+02 5.4897256313442051e+02 4.5434845391361836e+02 -1 0 1
18176 135 15 0.0000000000000000e+00 4.4848131233787700e+02 5.3274126839894268e+02 4.6445905956636284e+02 0 0 1
20558 153 15 0.0000000000000000e+00 4.6892241777114253e+02 5.5466122517082124e+02 4.6587502762495728e+02 -1 0 1
18963 141 2 0.0000000000000000e+00 4.6405397543030034e+02 5.4592625369358359e+02 4.5214295517810029e+02 -1 0 1
23037 171 17 0.0000000000000000e+00 4.5118892411957427e+02 5.4157835431081969e+02 4.4815394189082735e+02 0 0 1
23035 171 15 0.0000000000000000e+00 4.4755115161546212e+02 5.4304045700136373e+02 4.4441871395712207e+02 0 0 1
21030 156 2 0.0000000000000000e+00 4.6321198569942675e+02 5.4083121643146092e+02 4.5062763530444920e+02 0 0 1
20578 153 2 0.0000000000000000e+00 4.6839183718596252e+02 5.4511911112066991e+02 4.6107581242775620e+02 -1 0 1
25404 189 2 0.0000000000000000e+00 4.5312120210841135e+02 5.4643511798094539e+02 4.6286276290929692e+02 -1 0 1
23039 171 2 0.0000000000000000e+00 4.5300314960208237e+02 5.3577428760117027e+02 4.4962050475489445e+02 0 0 1
18964 141 17 0.0000000000000000e+00 4.6724761930500074e+02 5.4475214706115742e+02 4.5055552268032227e+02 -1 0 1
25406 189 2 0.0000000000000000e+00 4.5154497020004959e+02 5.4555918484838719e+02 4.6805569710164031e+02 -1 0 1
25405 189 14 0.0000000000000000e+00 4.5496083239119565e+02 5.4572589032716951e+02 4.6644706813220341e+02 -1 0 1
22985 171 2 0.0000000000000000e+00 4.4520500755343596e+02 5.3951471693883639e+02 4.4992050614384573e+02 0 0 1
21015 156 18 0.0000000000000000e+00 4.7060020009213383e+02 5.3259737222789897e+02 4.5218302732010358e+02 0 0 1
1211 9 15 0.0000000000000000e+00 4.4698401393164386e+02 5.3216338803949452e+02 4.4976965497571751e+02 0 0 0
23028 171 14 0.0000000000000000e+00 4.5765154710679070e+02 5.5119498661176465e+02 4.6282596900287427e+02 0 0 1
21016 156 1 0.0000000000000000e+00 4.6971053581987729e+02 5.3407701783672394e+02 4.4879021260888999e+02 0 0 1
23040 171 18 0.0000000000000000e+00 4.5308770382223400e+02 5.3319793035170301e+02 4.4644307475075971e+02 0 0 1
23026 171 17 0.0000000000000000e+00 4.5921693530133217e+02 5.5443563794377008e+02 4.6794741210890135e+02 0 0 1
20574 153 2 0.0000000000000000e+00 4.7015476985989790e+02 5.3913828610620703e+02 4.5196938489483932e+02 -1 0 1
25399 189 2 0.0000000000000000e+00 4.4790221238502807e+02 5.5372251891819519e+02 4.5885049537937698e+02 -1 0 1
25403 189 2 0.0000000000000000e+00 4.5144864541021991e+02 5.4607249534070559e+02 4.5924295602079172e+02 -1 0 1
25400 189 2 0.0000000000000000e+00 4.5067606878812234e+02 5.5483492557882175e+02 4.6151570041058511e+02 -1 0 1
23027 171 7 -1.0000000000000000e+00 4.5843822712807162e+02 5.5089462982250734e+02 4.6634511794859390e+02 0 0 1
21028 156 18 0.0000000000000000e+00 4.6664518733029189e+02 5.4135771372863132e+02 4.4643563780871580e+02 0 0 1
18175 135 15 0.0000000000000000e+00 4.4485358218387836e+02 5.3164544146793810e+02 4.6542689639217497e+02 0 0 1
22986 171 17 0.0000000000000000e+00 4.4384553790346160e+02 5.4293190360201561e+02 4.5144977640047699e+02 0 0 1
20173 150 2 0.0000000000000000e+00 4.6404072303635337e+02 5.3019985086237830e+02 4.6848523395462701e+02 0 0 1
21017 156 3 1.0000000000000000e+00 4.6939321127482827e+02 5.3481071677410227e+02 4.4513563519112193e+02 0 0 1
21019 156 2 0.0000000000000000e+00 4.6563033034715232e+02 5.3028795442632781e+02 4.4695002834144549e+02 0 0 1
18965 141 7 -1.0000000000000000e+00 4.7072267218606879e+02 5.4583682525903725e+02 4.4907727883256354e+02 -1 0 1
21397 159 15 0.0000000000000000e+00 4.4562230135486215e+02 5.5386585275188463e+02 4.6740407054041572e+02 0 0 1
21018 156 2 0.0000000000000000e+00 4.6649500934805548e+02 5.3253075837374251e+02 4.4400024086875726e+02 0 0 1
21050 156 15 0.0000000000000000e+00 4.4856564945892660e+02 5.3526369668062762e+02 4.5521280043779723e+02 0 0 1
21052 156 15 0.0000000000000000e+00 4.4512822465287076e+02 5.3281958797306436e+02 4.5676273062222629e+02 0 0 1
25397 189 14 0.0000000000000000e+00 4.4399186967209249e+02 5.4972182015971862e+02 4.5670744842462636e+02 -1 0 1
21372 159 2 0.0000000000000000e+00 4.7032061261696936e+02 5.5419908117290697e+02 4.4659613915948631e+02 0 0 1
20553 153 5 1.0000000000000000e+00 4.6064297405302972e+02 5.5641193108989364e+02 4.5869791374333357e+02 -1 0 1
21396 159 2 0.0000000000000000e+00 4.4479893699779763e+02 5.5560445014568393e+02 4.6402913139637104e+02 0 0 1
20564 153 2 0.0000000000000000e+00 4.7001034800097807e+02 5.5074450928632405e+02 4.5181319645134681e+02 -1 0 1
22984 171 2 0.0000000000000000e+00 4.4518095921074467e+02 5.3725785640092556e+02 4.4687749016717510e+02 0 0 1
10527 78 2 0.0000000000000000e+00 4.4499939635104255e+02 5.4346871036737343e+02 4.6578849617071592e+02 0 0 0
21049 156 15 0.0000000000000000e+00 4.4754678829253430e+02 5.3884405234174051e+02 4.5626344757394298e+02 0 0 1
25423 189 14 0.0000000000000000e+00 4.6343979862719334e+02 5.5033147207673107e+02 4.6943890069572075e+02 -1 0 1
25425 189 2 0.0000000000000000e+00 4.6920594313476010e+02 5.4986005548522348e+02 4.6766005683534854e+02 -1 0 1
7981 60 17 0.0000000000000000e+00 4.4486566362530806e+02 5.3559598207983174e+02 4.7004983847786235e+02 0 0 0
1205 9 15 0.0000000000000000e+00 4.4610410202711034e+02 5.3381803361005427e+02 4.5678675343343832e+02 0 0 0
21048 156 15 0.0000000000000000e+00 4.5072670255971371e+02 5.4038258123880712e+02 4.5794342058833917e+02 0 0 1
20580 153 17 0.0000000000000000e+00 4.7131765199380396e+02 5.5111340847080453e+02 4.6246624460248734e+02 -1 0 1
18180 135 18 0.0000000000000000e+00 4.5315500863715323e+02 5.3457905302471579e+02 4.6989845871332210e+02 0 0 1
18179 135 2 0.0000000000000000e+00 4.5192660239729122e+02 5.3738681517092255e+02 4.6762201341089735e+02 0 0 1
25419 189 2 0.0000000000000000e+00 4.5409438062806555e+02 5.5255639301540589e+02 4.6923573443351233e+02 -1 0 1
7989 60 2 0.0000000000000000e+00 4.5816908755264762e+02 5.4045407016872343e+02 4.6831626786298517e+02 0 0 0
20542 153 2 0.0000000000000000e+00 4.5046435942066825e+02 5.5345924320161464e+02 4.4910041241921510e+02 -1 0 1
25407 189 2 0.0000000000000000e+00 4.5106505722362925e+02 5.4251524162117005e+02 4.6963008663136867e+02 -1 0 1
10528 78 5 1.0000000000000000e+00 4.4581429568031746e+02 5.4564435346076516e+02 4.6280493832633482e+02 0 0 0
21051 156 15 0.0000000000000000e+00 4.4570982836354443e+02 5.3365672811816410e+02 4.5324420324146570e+02 0 0 1
23041 171 1 0.0000000000000000e+00 4.5337788942709494e+02 5.3019349478177128e+02 4.4389584401851181e+02 0 0 1
1204 9 15 0.0000000000000000e+00 4.4368060457011507e+02 5.3262493323615286e+02 4.5425685621588184e+02 0 0 0
8020 60 15 0.0000000000000000e+00 4.7098140249155688e+02 5.2070023886379443e+02 4.8202366589247873e+02 0 0 0
20997 156 2 0.0000000000000000e+00 4.5006693974344068e+02 5.1724559444853480e+02 4.7129201595063233e+02 0 0 1
20195 150 17 0.0000000000000000e+00 4.5707156558420161e+02 5.1332575211122185e+02 4.9634520208366411e+02 0 0 1
13727 102 3 1.0000000000000000e+00 4.5339762256537523e+02 5.0446723078085967e+02 4.9598503981720984e+02 0 0 0
20212 150 2 0.0000000000000000e+00 4.5494086094191641e+02 5.1883894550836590e+02 4.9667133631727035e+02 0 0 1
8024 60 9 0.0000000000000000e+00 4.7200402732583768e+02 5.2055039673079102e+02 4.7553681404048427e+02 0 0 0
8018 60 2 0.0000000000000000e+00 4.7295841563174901e+02 5.2753230194418404e+02 4.8489803707866582e+02 0 0 0
8022 60 7 -1.0000000000000000e+00 4.7196609926713887e+02 5.1452295610896613e+02 4.7993862490755168e+02 0 0 0
8023 60 2 0.0000000000000000e+00 4.7246486521788853e+02 5.1695061469655923e+02 4.7698542388434777e+02 0 0 0
16940 126 7 -1.0000000000000000e+00 4.4553049536624445e+02 5.1215609211320475e+02 4.9497197454162085e+02 0 1 0
15687 117 2 0.0000000000000000e+00 4.4797012312694028e+02 5.0611462447702331e+02 4.7940586502873754e+02 0 0 0
11654 87 2 0.0000000000000000e+00 4.7273985226615474e+02 5.0571313236829235e+02 4.8114981845874729e+02 0 0 0
22578 168 5 1.0000000000000000e+00 4.7051329981523907e+02 5.1492107262100387e+02 4.7018409559729412e+02 0 0 1
3191 24 15 0.0000000000000000e+00 4.5835310662880102e+02 5.0343031029607448e+02 4.7803541329824446e+02 0 0 0
15698 117 15 0.0000000000000000e+00 4.4497284985173582e+02 5.2270975780018455e+02 4.9330834762214931e+02 0 0 0
3132 24 2 0.0000000000000000e+00 4.4863565267979521e+02 5.0423273293047464e+02 4.7271528470101686e+02 0 0 0
20213 150 2 0.0000000000000000e+00 4.5163068879599308e+02 5.1720641108975815e+02 4.9543682274457325e+02 0 0 1
15700 117 5 1.0000000000000000e+00 4.4490187344655186e+02 5.2889409334079903e+02 4.9187841850020601e+02 0 0 0
3203 24 2 0.0000000000000000e+00 4.6303366955832723e+02 5.0620408912003666e+02 4.8127623467713448e+02 0 0 0
15684 117 2 0.0000000000000000e+00 4.5314870981771548e+02 5.1166331034511711e+02 4.7343004840812199e+02 0 0 0
15685 117 14 0.0000000000000000e+00 4.5020655250913217e+02 5.1208519714865326e+02 4.7578329144703878e+02 0 0 0
15683 117 2 0.0000000000000000e+00 4.5455923868212699e+02 5.1518801671942481e+02 4.7214052998799349e+02 0 0 0
15686 117 2 0.0000000000000000e+00 4.4944269511058985e+02 5.0911988068519634e+02 4.7759759488597183e+02 0 0 0
20204 150 2 0.0000000000000000e+00 4.6732733207041565e+02 5.1979417942239104e+02 4.8399657097443020e+02 0 0 1
14541 108 14 0.0000000000000000e+00 4.6865173474283637e+02 5.2810240702683154e+02 4.8990088250614446e+02 0 0 0
20994 156 14 0.0000000000000000e+00 4.4631157988601132e+02 5.1907206481880860e+02 4.7501371453943517e+02 0 0 1
3127 24 2 0.0000000000000000e+00 4.4472416120497098e+02 5.0870584842274394e+02 4.7150016122677152e+02 0 0 0
3202 24 2 0.0000000000000000e+00 4.6232754898058062e+02 5.0990283149831032e+02 4.8201274852754301e+02 0 0 0
20203 150 14 0.0000000000000000e+00 4.6710926615028291e+02 5.1637285835911882e+02 4.8510447270963272e+02 0 0 1
15694 117 2 0.0000000000000000e+00 4.4529754646013345e+02 5.1916693422593892e+02 4.8713169974538528e+02 0 0 0
15692 117 2 0.0000000000000000e+00 4.4651210719122747e+02 5.1555944173193973e+02 4.8394110596908467e+02 0 0 0
20202 150 17 0.0000000000000000e+00 4.6906930551303020e+02 5.1779614459425522e+02 4.8798468887447370e+02 0 0 1
20996 156 2 0.0000000000000000e+00 4.5165730542041945e+02 5.1719034667634185e+02 4.7469013100648590e+02 0 0 1
20995 156 2 0.0000000000000000e+00 4.4983323849623326e+02 5.2051457843519415e+02 4.7540345676767328e+02 0 0 1
11656 87 15 0.0000000000000000e+00 4.7136523031150966e+02 5.0741201576618352e+02 4.7553304086054845e+02 0 0 0
12111 90 14 0.0000000000000000e+00 4.6880421264876099e+02 5.0473167256162304e+02 4.9617478632725755e+02 0 0 0
3131 24 2 0.0000000000000000e+00 4.4880942490241813e+02 5.0794588173197025e+02 4.7152420664259074e+02 0 0 0
15697 117 14 0.0000000000000000e+00 4.4636336207323455e+02 5.1945572099691424e+02 4.9519413749051120e+02 0 0 0
20201 150 15 0.0000000000000000e+00 4.6701371675164353e+02 5.1928249688694109e+02 4.9059455968611525e+02 0 0 1
12114 90 5 1.0000000000000000e+00 4.6936461432896488e+02 5.0826004424476065e+02 4.8893065864379207e+02 0 0 0
3200 24 17 0.0000000000000000e+00 4.6468999747197194e+02 5.1505136284664104e+02 4.7910184663785680e+02 0 0 0
8019 60 2 0.0000000000000000e+00 4.7202301803466361e+02 5.2388539738196482e+02 4.8386339543861465e+02 0 0 0
12112 90 2 0.0000000000000000e+00 4.6971036578574899e+02 5.0851229418455745e+02 4.9632310133591267e+02 0 0 0
15696 117 17 0.0000000000000000e+00 4.4579710410400611e+02 5.1623793232520211e+02 4.9338373516342847e+02 0 0 0
20200 150 15 0.0000000000000000e+00 4.6617577489997012e+02 5.1791583659144567e+02 4.9391426123986764e+02 0 0 1
3198 24 2 0.0000000000000000e+00 4.6329465561396563e+02 5.1847576315852143e+02 4.7705449468160947e+02 0 0 0
20193 150 14 0.0000000000000000e+00 4.6219204415901521e+02 5.1155109451823807e+02 4.9197785625319500e+02 0 0 1
20194 150 2 0.0000000000000000e+00 4.5906921957158448e+02 5.1111263349211748e+02 4.9387161908312663e+02 0 0 1
15689 117 7 -1.0000000000000000e+00 4.4605129526324322e+02 5.0673817414855631e+02 4.8344246638400034e+02 0 0 0
15688 117 17 0.0000000000000000e+00 4.4755933025251863e+02 5.0355186291074455e+02 4.8230731292147851e+02 0 0 0
12113 90 2 0.0000000000000000e+00 4.6908697722429685e+02 5.0891776907221822e+02 4.9284016805668819e+02 0 0 0
3986 30 2 0.0000000000000000e+00 4.4501287863753942e+02 5.2194033609465134e+02 4.8003692431648426e+02 0 0 0
15691 117 14 0.0000000000000000e+00 4.4809953919918229e+02 5.1307469767691373e+02 4.8211582771438628e+02 0 0 0
13722 102 17 0.0000000000000000e+00 4.5290906779320443e+02 5.0766973641162207e+02 4.8482787362652402e+02 0 0 0
20184 150 14 0.0000000000000000e+00 4.6254633474451742e+02 5.2371665378489172e+02 4.7184938739413428e+02 0 0 1
3197 24 3 1.0000000000000000e+00 4.6265954376782116e+02 5.1693277143383273e+02 4.7350936598121285e+02 0 0 0
3196 24 1 0.0000000000000000e+00 4.6062394095748567e+02 5.1356576925415402e+02 4.7485664673487548e+02 0 0 0
3195 24 18 0.0000000000000000e+00 4.5732630077522396e+02 5.1217146067855117e+02 4.7663796397762025e+02 0 0 0
15690 117 17 0.0000000000000000e+00 4.4878057050491611e+02 5.0961571826959619e+02 4.8300577057145080e+02 0 0 0
20209 150 2 0.0000000000000000e+00 4.6131713290687372e+02 5.2466748675944257e+02 4.9629811340170215e+02 0 0 1
3192 24 17 0.0000000000000000e+00 4.5452071398464994e+02 5.0357821136995710e+02 4.7685828528769281e+02 0 0 0
13719 102 12 0.0000000000000000e+00 4.4642458668958767e+02 5.1078212740408259e+02 4.8787379174613966e+02 0 0 0
20192 150 7 -1.0000000000000000e+00 4.6067094602254775e+02 5.1423516691913233e+02 4.8993365835707408e+02 0 0 1
20187 150 2 0.0000000000000000e+00 4.5909315560174895e+02 5.2022446580258611e+02 4.7572023512587117e+02 0 0 1
13726 102 1 0.0000000000000000e+00 4.5497481393036878e+02 5.0769776010578954e+02 4.9519714267566548e+02 0 0 0
20186 150 2 0.0000000000000000e+00 4.5666812516642648e+02 5.2306434066023951e+02 4.7611155100156822e+02 0 0 1
20185 150 2 0.0000000000000000e+00 4.5918374708020764e+02 5.2431737043943542e+02 4.7346351862376531e+02 0 0 1
13725 102 18 0.0000000000000000e+00 4.5566078829725785e+02 5.0984308570763505e+02 4.9194620104287503e+02 0 0 0
20188 150 2 0.0000000000000000e+00 4.5812470875814216e+02 5.2120529159966338e+02 4.7940293324589976e+02 0 0 1
20190 150 9 0.0000000000000000e+00 4.6074256498689618e+02 5.1800017733544337e+02 4.8404347749898432e+02 0 0 1
20189 150 15 0.0000000000000000e+00 4.6074163571323419e+02 5.2152274200933380e+02 4.8216472674808597e+02 0 0 1
20191 150 17 0.0000000000000000e+00 4.6050560568524043e+02 5.1708204923035055e+02 4.8777769607772450e+02 0 0 1
20208 150 2 0.0000000000000000e+00 4.6210477861258647e+02 5.2463558657266549e+02 4.9270234522218334e+02 0 0 1
13724 102 2 0.0000000000000000e+00 4.5687471100597509e+02 5.0943991536958799e+02 4.8838298042367620e+02 0 0 0
13723 102 14 0.0000000000000000e+00 4.5502443708073537e+02 5.1074737595742141e+02 4.8528227746626487e+02 0 0 0
20211 150 14 0.0000000000000000e+00 4.5647093473860269e+02 5.2082249082902956e+02 4.9367298477040492e+02 0 0 1
20210 150 17 0.0000000000000000e+00 4.5797539351158900e+02 5.2446017568016521e+02 4.9413513985625946e+02 0 0 1
3193 24 14 0.0000000000000000e+00 4.5422061700906710e+02 5.0626503745123694e+02 4.7439136808370858e+02 0 0 0
3194 24 2 0.0000000000000000e+00 4.5635202340252749e+02 5.0827404482981274e+02 4.7640438962114018e+02 0 0 0
20207 150 3 1.0000000000000000e+00 4.6046187303386392e+02 5.2507458960945132e+02 4.8907698527832378e+02 0 0 1
20206 150 1 0.0000000000000000e+00 4.6366269685393911e+02 5.2329208641180389e+02 4.8722071824522590e+02 0 0 1
20214 150 5 1.0000000000000000e+00 4.5137698438170418e+02 5.1400845744789092e+02 4.9336286285284706e+02 0 0 1
3992 30 7 -1.0000000000000000e+00 4.5366936350730174e+02 5.2238528389379167e+02 4.8476553969082090e+02 0 0 0
3991 30 17 0.0000000000000000e+00 4.5317327723394686e+02 5.1858104947827076e+02 4.8308896941162533e+02 0 0 0
3989 30 15 0.0000000000000000e+00 4.5167700651322190e+02 5.1836362394643015e+02 4.7868236243500212e+02 0 0 0
3987 30 2 0.0000000000000000e+00 4.4881436839962493e+02 5.2177712657574705e+02 4.8103620914209563e+02 0 0 0
16149 120 12 0.0000000000000000e+00 4.7297869764275055e+02 5.1530760958100109e+02 4.9283148584062081e+02 0 0 0
3988 30 2 0.0000000000000000e+00 4.5254647771353427e+02 5.2200966405961117e+02 4.8003178761773694e+02 0 0 0
3990 30 9 0.0000000000000000e+00 4.5442920280290741e+02 5.1635805726764420e+02 4.7998713526059026e+02 0 0 0
18185 135 17 0.0000000000000000e+00 4.5728282203519939e+02 5.2143462192971879e+02 4.7121532543126028e+02 0 0 1
20216 150 15 0.0000000000000000e+00 4.5307861485643889e+02 5.1609886885518699e+02 4.8790288748410239e+02 0 0 1
20215 150 15 0.0000000000000000e+00 4.5418837888127047e+02 5.1445449745951885e+02 4.9104938018490509e+02 0 0 1
13720 102 15 0.0000000000000000e+00 4.4805260890865071e+02 5.0719270891129270e+02 4.8806239013484821e+02 0 0 0
13721 102 15 0.0000000000000000e+00 4.5113097185322272e+02 5.0521162775035640e+02 4.8723892392436164e+02 0 0 0
7976 60 5 1.0000000000000000e+00 4.5074458202073242e+02 5.2591988528356319e+02 4.7882477390147352e+02 0 0 0
7977 60 15 0.0000000000000000e+00 4.4967276953083444e+02 5.2532801770255878e+02 4.7554333752018027e+02 0 0 0
18184 135 2 0.0000000000000000e+00 4.5383025600844297e+02 5.2164319019396351e+02 4.7246246613749656e+02 0 0 1
18183 135 2 0.0000000000000000e+00 4.5377381703435577e+02 5.2542171093751483e+02 4.7133430888976318e+02 0 0 1
3993 30 14 0.0000000000000000e+00 4.5588416406954491e+02 5.2553828401143153e+02 4.8433547793699336e+02 0 0 0
3994 30 2 0.0000000000000000e+00 4.5953294681713140e+02 5.2666680644491919e+02 4.8424095121478393e+02 0 0 0
18182 135 3 1.0000000000000000e+00 4.5194674323166669e+02 5.2900089815679303e+02 4.7144021543149904e+02 0 0 1
20164 150 2 0.0000000000000000e+00 4.7231211128709629e+02 5.2643741514748069e+02 4.7607389185712145e+02 0 0 1
3199 24 2 0.0000000000000000e+00 4.6695269998956456e+02 5.1799653801096167e+02 4.7876327878306591e+02 0 0 0
3204 24 5 1.0000000000000000e+00 4.6276419729315541e+02 5.0526139662911010e+02 4.7757877072143231e+02 0 0 0
12115 90 15 0.0000000000000000e+00 4.6868481100633437e+02 5.0962151492323227e+02 4.8550796287649320e+02 0 0 0
7975 60 2 0.0000000000000000e+00 4.5408083251991746e+02 5.2782074026747182e+02 4.7892323425673612e+02 0 0 0
20217 150 2 0.0000000000000000e+00 4.5155565148597077e+02 5.1901232760440939e+02 4.8987850495578016e+02 0 0 1
20218 150 18 0.0000000000000000e+00 4.5106914955785186e+02 5.2230366786459558e+02 4.9137977662311232e+02 0 0 1
20205 150 18 0.0000000000000000e+00 4.6724975995399103e+02 5.2290178089978303e+02 4.8637636507748073e+02 0 0 1
14542 108 2 0.0000000000000000e+00 4.7149200302526322e+02 5.2535688828654668e+02 4.9001223875728743e+02 0 0 0
12084 90 14 0.0000000000000000e+00 4.6179834278500164e+02 5.0540972040389022e+02 4.9079269302717921e+02 0 0 0
20165 150 2 0.0000000000000000e+00 4.6890265424009931e+02 5.2705260946838098e+02 4.7456692606358484e+02 0 0 1
20166 150 2 0.0000000000000000e+00 4.6618685323178141e+02 5.2555958473763371e+02 4.7674414464428077e+02 0 0 1
12116 90 15 0.0000000000000000e+00 4.6499198357497522e+02 5.1035777703749886e+02 4.8615896154889555e+02 0 0 0
3201 24 14 0.0000000000000000e+00 4.6548337531335886e+02 5.1147061676325080e+02 4.8012734653355596e+02 0 0 0
15693 117 5 1.0000000000000000e+00 4.4863646683979857e+02 5.1776105003696523e+02 4.8615492350048106e+02 0 0 0
20219 150 9 0.0000000000000000e+00 4.5229774268269580e+02 5.2568633299417309e+02 4.9134229284169186e+02 0 0 1
20978 156 2 0.0000000000000000e+00 4.6522748144103349e+02 5.0390111363221786e+02 4.7131683725352093e+02 0 0 1
14540 108 17 0.0000000000000000e+00 4.6728832667968220e+02 5.2749619144759492e+02 4.9318876466980333e+02 0 0 0
12118 90 18 0.0000000000000000e+00 4.6702470393225587e+02 5.0299649556017488e+02 4.8705198736536732e+02 0 0 0
16150 120 15 0.0000000000000000e+00 4.7234113329040514e+02 5.1794058676244470e+02 4.9557553272871291e+02 0 0 0
12117 90 2 0.0000000000000000e+00 4.6585351010083770e+02 5.0666878020004276e+02 4.8714618017054653e+02 0 0 0
20224 150 12 0.0000000000000000e+00 4.4631483376043263e+02 5.2901308970489265e+02 4.8263748141801472e+02 0 0 1
12119 90 9 0.0000000000000000e+00 4.6793926284533404e+02 5.0369014129963443e+02 4.8325249975531483e+02 0 0 0
20220 150 2 0.0000000000000000e+00 4.5398108456201163e+02 5.2790644823330160e+02 4.8908127718904336e+02 0 0 1
7978 60 2 0.0000000000000000e+00 4.4703348220502266e+02 5.2598931585726848e+02 4.7260749864981796e+02 0 0 0
20221 150 2 0.0000000000000000e+00 4.5129607115591540e+02 5.2949479786243614e+02 4.8723063512654869e+02 0 0 1
3985 30 2 0.0000000000000000e+00 4.4410284928410221e+02 5.2474264414349932e+02 4.7757799151215573e+02 0 0 0
20223 150 2 0.0000000000000000e+00 4.5001554057119188e+02 5.2897062804190261e+02 4.8217419330154650e+02 0 0 1
14539 108 2 0.0000000000000000e+00 4.6597375735429637e+02 5.2493679387915950e+02 4.9551413188724985e+02 0 0 0
20167 150 9 0.0000000000000000e+00 4.6470372300040793e+02 5.2561459407277073e+02 4.8028039696230331e+02 0 0 1
20168 150 2 0.0000000000000000e+00 4.6147514937383482e+02 5.2467359377757282e+02 4.7872425112505181e+02 0 0 1
20993 156 17 0.0000000000000000e+00 4.4397771669848021e+02 5.1821229736342320e+02 4.7212334899011398e+02 0 0 1
20169 150 2 0.0000000000000000e+00 4.5885623742565730e+02 5.2726462793929772e+02 4.7942318959842146e+02 0 0 1
20171 150 2 0.0000000000000000e+00 4.6127666327540715e+02 5.2924509975627370e+02 4.7543007863301312e+02 0 0 1
16935 126 17 0.0000000000000000e+00 4.4459720048901528e+02 5.0526600878741414e+02 4.9652380638089539e+02 0 1 0
20222 150 2 0.0000000000000000e+00 4.4818280926724765e+02 5.2860584630407050e+02 4.8554534516839522e+02 0 0 1
15699 117 2 0.0000000000000000e+00 4.4609007099785663e+02 5.2523138702189260e+02 4.9092606194018703e+02 0 0 0
12085 90 2 0.0000000000000000e+00 4.6151151192195863e+02 5.0304935107143933e+02 4.9388335739349799e+02 0 0 0
12083 90 17 0.0000000000000000e+00 4.5803211093094035e+02 5.0505870584745418e+02 4.9074550376372605e+02 0 0 0
12082 90 15 0.0000000000000000e+00 4.5508532053044041e+02 5.0277976309581413e+02 4.8970685387872419e+02 0 0 0
14543 108 2 0.0000000000000000e+00 4.7216706624853845e+02 5.2464306339286748e+02 4.9380363999866273e+02 0 0 0
15695 117 2 0.0000000000000000e+00 4.4410151548582405e+02 5.1720985590332225e+02 4.9021038518024380e+02 0 0 0
10892 81 3 1.0000000000000000e+00 4.4397940523188902e+02 5.1049982521579625e+02 4.7675980460330834e+02 0 0 0
14962 111 6 0.0000000000000000e+00 4.5184856823274009e+02 5.4765558193776872e+02 4.9411752020003939e+02 0 0 0
14965 111 5 1.0000000000000000e+00 4.4713344394671765e+02 5.3962819402280968e+02 4.9129649357123861e+02 0 0 0
14047 105 15 0.0000000000000000e+00 4.4772839015391594e+02 5.5009317665523099e+02 4.9527001550069690e+02 0 0 0
14961 111 14 0.0000000000000000e+00 4.5497791011942729e+02 5.4760048261161887e+02 4.9642648112172662e+02 0 0 0
24255 180 18 0.0000000000000000e+00 4.7190440051556573e+02 5.5123938714579549e+02 4.8303923431997146e+02 0 -1 1
4001 30 15 0.0000000000000000e+00 4.7214863939565407e+02 5.3547694761740547e+02 4.8917665078967173e+02 0 0 0
19348 144 14 0.0000000000000000e+00 4.5907069938766801e+02 5.5468348739431065e+02 4.7488385073014331e+02 0 0 1
13754 102 2 0.0000000000000000e+00 4.5928149093187869e+02 5.3493859422525759e+02 4.9221284558623120e+02 0 0 0
19366 144 2 0.0000000000000000e+00 4.4741043418180078e+02 5.5495651323141419e+02 4.9069057497566581e+02 0 0 1
24267 180 2 0.0000000000000000e+00 4.7266130105180758e+02 5.3562142157050380e+02 4.7396505080628174e+02 0 -1 1
14963 111 3 1.0000000000000000e+00 4.5096709642087768e+02 5.4585183773710810e+02 4.9099085436657413e+02 0 0 0
8014 60 2 0.0000000000000000e+00 4.7133640064027583e+02 5.3191340452714530e+02 4.8581236491838439e+02 0 0 0
24253 180 14 0.0000000000000000e+00 4.6956704172666912e+02 5.5468427191106457e+02 4.8811363847374128e+02 0 -1 1
7983 60 2 0.0000000000000000e+00 4.4681894004730390e+02 5.4067112321861157e+02 4.7271828406058785e+02 0 0 0
13233 99 15 0.0000000000000000e+00 4.6878840802844928e+02 5.5443169588083185e+02 4.9575312010191601e+02 0 -1 0
7988 60 2 0.0000000000000000e+00 4.5476718286528774e+02 5.3977053464443031e+02 4.7026520576198089e+02 0 0 0
10521 78 15 0.0000000000000000e+00 4.4372238199018261e+02 5.4503845652008295e+02 4.7472543107761783e+02 0 0 0
20163 150 2 0.0000000000000000e+00 4.7263612015387031e+02 5.2976289662367049e+02 4.7447519140989368e+02 0 0 1
24259 180 2 0.0000000000000000e+00 4.6473151522989468e+02 5.5055952304052539e+02 4.7697269180267227e+02 0 -1 1
25418 189 15 0.0000000000000000e+00 4.5300257009066655e+02 5.5601930955973785e+02 4.7109632124202892e+02 -1 0 1
8012 60 5 1.0000000000000000e+00 4.6738554317195826e+02 5.3254215952694574e+02 4.8247187645817547e+02 0 0 0
14964 111 18 0.0000000000000000e+00 4.4977012624924464e+02 5.4221863905980388e+02 4.9073188393956974e+02 0 0 0
8003 60 15 0.0000000000000000e+00 4.6996599956449188e+02 5.4329475195420832e+02 4.8152114069517091e+02 0 0 0
23017 171 15 0.0000000000000000e+00 4.7218288058709226e+02 5.5180610839881706e+02 4.7716330736857992e+02 0 0 1
24261 180 14 0.0000000000000000e+00 4.6997846763957131e+02 5.4583722089895321e+02 4.7446747908728190e+02 0 -1 1
19354 144 2 0.0000000000000000e+00 4.6267609318270479e+02 5.4255427728097231e+02 4.8206345280518411e+02 0 0 1
14899 111 2 0.0000000000000000e+00 4.6201290801039119e+02 5.4889604254337019e+02 4.9639279387002347e+02 0 0 0
1177 9 2 0.0000000000000000e+00 4.4754949987362403e+02 5.5412366166890581e+02 4.7553743647243323e+02 0 0 0
14958 111 2 0.0000000000000000e+00 4.5590449265698277e+02 5.5405856246390726e+02 4.9487327202104746e+02 0 0 0
1168 9 14 0.0000000000000000e+00 4.4412644070515319e+02 5.4010427621796111e+02 4.7863131679835175e+02 0 0 0
23019 171 14 0.0000000000000000e+00 4.6658164914260163e+02 5.5534074854560424e+02 4.7434940109816830e+02 0 0 1
24256 180 1 0.0000000000000000e+00 4.6815546670738723e+02 5.5094138816845236e+02 4.8234570101537474e+02 0 -1 1
3998 30 17 0.0000000000000000e+00 4.6463926300602031e+02 5.3774803501055726e+02 4.8837536546749516e+02 0 0 0
7974 60 5 1.0000000000000000e+00 4.5287505737169869e+02 5.3136579758032053e+02 4.7945779190276818e+02 0 0 0
3995 30 17 0.0000000000000000e+00 4.6037637934073229e+02 5.3034421334633464e+02 4.8566468800082021e+02 0 0 0
24254 180 2 0.0000000000000000e+00 4.7209599459972981e+02 5.5402033788962478e+02 4.8546401794187602e+02 0 -1 1
1178 9 2 0.0000000000000000e+00 4.5034927488837053e+02 5.5203157251556729e+02 4.7418533642683110e+02 0 0 0
13753 102 2 0.0000000000000000e+00 4.5815724550867981e+02 5.3121356620908955e+02 4.9298533115432423e+02 0 0 0
13751 102 17 0.0000000000000000e+00 4.5125817114352310e+02 5.3164426373737933e+02 4.9607158458691435e+02 0 0 0
13755 102 9 0.0000000000000000e+00 4.6201964295606518e+02 5.3458598292472527e+02 4.9510026837329110e+02 0 0 0
19353 144 2 0.0000000000000000e+00 4.6134317829386390e+02 5.4584128027077031e+02 4.8028991501642656e+02 0 0 1
19365 144 17 0.0000000000000000e+00 4.4875604642377255e+02 5.5332068324287332e+02 4.8779252149020010e+02 0 0 1
7997 60 2 0.0000000000000000e+00 4.6495334660316945e+02 5.3494732571387306e+02 4.7303084424084335e+02 0 0 0
4024 30 12 0.0000000000000000e+00 4.7258487140437910e+02 5.4147615890121972e+02 4.9179517704437029e+02 0 0 0
4031 30 17 0.0000000000000000e+00 4.6210115160012862e+02 5.4537972188514425e+02 4.8945416579777469e+02 0 0 0
7980 60 2 0.0000000000000000e+00 4.4721475884804670e+02 5.3393484988708838e+02 4.7284770319793546e+02 0 0 0
25413 189 5 1.0000000000000000e+00 4.4894608920164768e+02 5.5616597357544867e+02 4.8064011480928627e+02 -1 0 1
1180 9 15 0.0000000000000000e+00 4.4677754202018542e+02 5.4817281644654861e+02 4.7197848026144965e+02 0 0 0
13752 102 12 0.0000000000000000e+00 4.5455378631077923e+02 5.3226561317425251e+02 4.9405624473638454e+02 0 0 0
8009 60 2 0.0000000000000000e+00 4.6719818684269109e+02 5.4081201429195141e+02 4.8540428238598201e+02 0 0 0
8007 60 2 0.0000000000000000e+00 4.7224801683334556e+02 5.4273256421071949e+02 4.8825269605763026e+02 0 0 0
25424 189 2 0.0000000000000000e+00 4.6661697273413790e+02 5.4847746520581256e+02 4.7027130764156055e+02 -1 0 1
25421 189 2 0.0000000000000000e+00 4.5794169522082228e+02 5.4792078784859723e+02 4.7070954182683033e+02 -1 0 1
25422 189 2 0.0000000000000000e+00 4.6140570634950291e+02 5.4822251474263419e+02 4.7184970715351369e+02 -1 0 1
24228 180 2 0.0000000000000000e+00 4.6754222910289678e+02 5.4923954102119501e+02 4.9026185652433804e+02 0 -1 1
24266 180 15 0.0000000000000000e+00 4.7224766569690098e+02 5.3444279591405439e+02 4.7734786066119744e+02 0 -1 1
7990 60 14 0.0000000000000000e+00 4.6025707619989589e+02 5.4233318351204173e+02 4.7038683152615329e+02 0 0 0
7995 60 17 0.0000000000000000e+00 4.6150945158733731e+02 5.3883187955658661e+02 4.7792375636875039e+02 0 0 0
7979 60 15 0.0000000000000000e+00 4.4714096063728272e+02 5.2981512183510165e+02 4.7313311091909475e+02 0 0 0
19362 144 7 -1.0000000000000000e+00 4.5256919290252114e+02 5.4863901906038495e+02 4.8291619398954606e+02 0 0 1
19363 144 2 0.0000000000000000e+00 4.5130157365455915e+02 5.5071715280123692e+02 4.8576574873840264e+02 0 0 1
24252 180 17 0.0000000000000000e+00 4.6725763023691519e+02 5.5396514245876358e+02 4.9096666206935714e+02 0 -1 1
19361 144 2 0.0000000000000000e+00 4.5421104444363567e+02 5.4521799384311385e+02 4.8255619441700588e+02 0 0 1
24231 180 2 0.0000000000000000e+00 4.5960812437759466e+02 5.5577220621887159e+02 4.8749431105908570e+02 0 -1 1
25420 189 5 1.0000000000000000e+00 4.5516028555170857e+02 5.5013472301419949e+02 4.7197632658890490e+02 -1 0 1
7996 60 14 0.0000000000000000e+00 4.6224229792042951e+02 5.3649906296402094e+02 4.7502281705435621e+02 0 0 0
3997 30 17 0.0000000000000000e+00 4.6283086975033495e+02 5.3439153705528702e+02 4.8794676091324806e+02 0 0 0
7970 60 15 0.0000000000000000e+00 4.4985909241996438e+02 5.3681565653111795e+02 4.8826165449426088e+02 0 0 0
7999 60 2 0.0000000000000000e+00 4.6972046850903268e+02 5.3793664825604912e+02 4.7190387039655411e+02 0 0 0
7966 60 1 0.0000000000000000e+00 4.4542421541955690e+02 5.4129278616712145e+02 4.8589189489619429e+02 0 0 0
19349 144 2 0.0000000000000000e+00 4.5574675243826852e+02 5.5358031003956978e+02 4.7605112529832479e+02 0 0 1
19359 144 2 0.0000000000000000e+00 4.5122113510904563e+02 5.4256244694540067e+02 4.8553079773196879e+02 0 0 1
19358 144 2 0.0000000000000000e+00 4.5403904191997719e+02 5.4068325803780351e+02 4.8726467431764178e+02 0 0 1
25409 189 7 -1.0000000000000000e+00 4.5044919241929404e+02 5.4451374251931406e+02 4.7596448180516728e+02 -1 0 1
19360 144 15 0.0000000000000000e+00 4.5092472464796691e+02 5.4364398205162263e+02 4.8167530357554546e+02 0 0 1
7967 60 6 0.0000000000000000e+00 4.4728050816494141e+02 5.3862763821099577e+02 4.8403185288950846e+02 0 0 0
7991 60 2 0.0000000000000000e+00 4.5822261775971708e+02 5.4326484380742511e+02 4.7334995684569770e+02 0 0 0
18181 135 1 0.0000000000000000e+00 4.5480349122215506e+02 5.3134783382574938e+02 4.7044379266400762e+02 0 0 1
7987 60 2 0.0000000000000000e+00 4.5595679514647935e+02 5.3965758437359545e+02 4.7372327462680317e+02 0 0 0
7993 60 17 0.0000000000000000e+00 4.5767270708663114e+02 5.4372528264229072e+02 4.7850962633598141e+02 0 0 0
7992 60 2 0.0000000000000000e+00 4.5515169191386258e+02 5.4360286262417208e+02 4.7571305402591906e+02 0 0 0
3996 30 9 0.0000000000000000e+00 4.6302161931989286e+02 5.3056060542156706e+02 4.8803571400221688e+02 0 0 0
24227 180 14 0.0000000000000000e+00 4.7047676852355033e+02 5.4844190390734832e+02 4.9230011674469279e+02 0 -1 1
8008 60 14 0.0000000000000000e+00 4.6838296700336048e+02 5.4366163242334642e+02 4.8757667014194925e+02 0 0 0
7973 60 12 0.0000000000000000e+00 4.5372885612049271e+02 5.3375425956260597e+02 4.8275986706380235e+02 0 0 0
7984 60 2 0.0000000000000000e+00 4.4902086545038429e+02 5.3834570159903626e+02 4.7480526512604752e+02 0 0 0
8002 60 14 0.0000000000000000e+00 4.6777281184851984e+02 5.4151100649937450e+02 4.7917258387158677e+02 0 0 0
7971 60 15 0.0000000000000000e+00 4.5278549073817675e+02 5.3455604001717029e+02 4.8713072338553968e+02 0 0 0
3999 30 12 0.0000000000000000e+00 4.6767248786972891e+02 5.3616379287247526e+02 4.8997376287608131e+02 0 0 0
24229 180 17 0.0000000000000000e+00 4.6393026026521790e+02 5.5026402508424951e+02 4.8964061569823895e+02 0 -1 1
14045 105 15 0.0000000000000000e+00 4.4835373189804238e+02 5.5103381664758842e+02 4.9345501676576254e+02 0 0 0
25412 189 2 0.0000000000000000e+00 4.4864972488400082e+02 5.5222180430991216e+02 4.8134402831904117e+02 -1 0 1
4026 30 14 0.0000000000000000e+00 4.6632194871557573e+02 5.3950995175401874e+02 4.9523064208862297e+02 0 0 0
4027 30 6 0.0000000000000000e+00 4.6258362420663508e+02 5.4078065365902569e+02 4.9411872479173826e+02 0 0 0
4033 30 2 0.0000000000000000e+00 4.6459891776021607e+02 5.4526601628347964e+02 4.9593231390836246e+02 0 0 0
1179 9 5 1.0000000000000000e+00 4.4849945462129460e+02 5.5140520791808115e+02 4.7100729828941809e+02 0 0 0
19355 144 2 0.0000000000000000e+00 4.6316883415387366e+02 5.4269344932918489e+02 4.8609840630145970e+02 0 0 1
8001 60 17 0.0000000000000000e+00 4.6878279811027750e+02 5.3882684877733243e+02 4.7690186702196115e+02 0 0 0
20172 150 7 -1.0000000000000000e+00 4.6322235976929477e+02 5.3067934248237009e+02 4.7237054361717924e+02 0 0 1
8000 60 2 0.0000000000000000e+00 4.6783638282023765e+02 5.4056360429271683e+02 4.7372554555536180e+02 0 0 0
7994 60 7 -1.0000000000000000e+00 4.5914250165889928e+02 5.4048576703490664e+02 4.8016545540943201e+02 0 0 0
7969 60 6 0.0000000000000000e+00 4.4775874240504078e+02 5.3405765771134611e+02 4.8665044815440001e+02 0 0 0
19350 144 2 0.0000000000000000e+00 4.5688737959987651e+02 5.5250123488378529e+02 4.7937736593212679e+02 0 0 1
4000 30 15 0.0000000000000000e+00 4.7034492389548973e+02 5.3472756659617062e+02 4.9240701661722278e+02 0 0 0
19357 144 9 0.0000000000000000e+00 4.5746711922142936e+02 5.3922085702970412e+02 4.8648814083389578e+02 0 0 1
4025 30 9 0.0000000000000000e+00 4.6932326243684150e+02 5.4148525431274140e+02 4.9364406477721229e+02 0 0 0
7968 60 15 0.0000000000000000e+00 4.4879670860509378e+02 5.3538790403366852e+02 4.8311622375351567e+02 0 0 0
14046 105 15 0.0000000000000000e+00 4.4613655938552483e+02 5.5356679199819166e+02 4.9556669389084885e+02 0 0 0
7972 60 15 0.0000000000000000e+00 4.5501423385774194e+02 5.3183171550988311e+02 4.8556707134823114e+02 0 0 0
25408 189 17 0.0000000000000000e+00 4.5072512952839770e+02 5.4529690458249388e+02 4.7223092230383054e+02 -1 0 1
7982 60 14 0.0000000000000000e+00 4.4434073446358570e+02 5.3940832785755458e+02 4.7072496242742255e+02 0 0 0
20170 150 15 0.0000000000000000e+00 4.6139572308454797e+02 5.3007472319166834e+02 4.7907632355412221e+02 0 0 1
8010 60 2 0.0000000000000000e+00 4.6620698491856115e+02 5.3738652504799711e+02 4.8387007146045289e+02 0 0 0
4032 30 12 0.0000000000000000e+00 4.6444165212687142e+02 5.4611202670214595e+02 4.9233833348328568e+02 0 0 0
19356 144 2 0.0000000000000000e+00 4.5959973723279529e+02 5.4220843429819433e+02 4.8713977250193824e+02 0 0 1
24257 180 3 1.0000000000000000e+00 4.6549338965277383e+02 5.4863275231500415e+02 4.8325967548259257e+02 0 -1 1
19351 144 15 0.0000000000000000e+00 4.5599764892048239e+02 5.4883245382005634e+02 4.7888253856350866e+02 0 0 1
4030 30 5 1.0000000000000000e+00 4.5882937537502670e+02 5.4682272072907415e+02 4.9031579423320699e+02 0 0 0
8013 60 2 0.0000000000000000e+00 4.6823972488188969e+02 5.2989428579081198e+02 4.8456203168380688e+02 0 0 0
24230 180 7 -1.0000000000000000e+00 4.6077756270569898e+02 5.5200064850504486e+02 4.8827154334911717e+02 0 -1 1
25410 189 17 0.0000000000000000e+00 4.5096423424966156e+02 5.4823514226884697e+02 4.7597094561094974e+02 -1 0 1
19352 144 5 1.0000000000000000e+00 4.5924561093786394e+02 5.4763925400277378e+02 4.7777276174842200e+02 0 0 1
4028 30 3 1.0000000000000000e+00 4.5922067044390792e+02 5.4064901993268484e+02 4.9236925658253165e+02 0 0 0
19364 144 9 0.0000000000000000e+00 4.5261564140486564e+02 5.5313074889572090e+02 4.8838223570299584e+02 0 0 1
4029 30 18 0.0000000000000000e+00 4.5742413640529122e+02 5.4395339969785664e+02 4.9197697494746268e+02 0 0 0
7998 60 5 1.0000000000000000e+00 4.6803369388657296e+02 5.3513685863112312e+02 4.7090992644317629e+02 0 0 0
7986 60 5 1.0000000000000000e+00 4.5373448429313652e+02 5.3721557009551191e+02 4.7528538661547788e+02 0 0 0
25411 189 14 0.0000000000000000e+00 4.4835165057308581e+02 5.4959836516525888e+02 4.7860046756116850e+02 -1 0 1
7985 60 2 0.0000000000000000e+00 4.5156268195770394e+02 5.4012628232225711e+02 4.7723144024298693e+02 0 0 0
24258 180 2 0.0000000000000000e+00 4.6326473419822531e+02 5.5041909749680246e+02 4.8053300061650896e+02 0 -1 1
8011 60 15 0.0000000000000000e+00 4.6483888380717514e+02 5.3502927221097116e+02 4.8139065336099782e+02 0 0 0
14043 105 15 0.0000000000000000e+00 4.4401663968848607e+02 5.5139027093383106e+02 4.8794376451584378e+02 0 0 0
24260 180 17 0.0000000000000000e+00 4.6731277124008039e+02 5.4845133425866209e+02 4.7541126658923798e+02 0 -1 1
8016 60 2 0.0000000000000000e+00 4.7214279279737622e+02 5.3143353114826141e+02 4.8145671685569704e+02 0 0 0
23018 171 17 0.0000000000000000e+00 4.6938299935928291e+02 5.5301657733976708e+02 4.7494285759550110e+02 0 0 1
14044 105 6 0.0000000000000000e+00 4.4578147101239472e+02 5.4996858580919320e+02 4.9063187096706349e+02 0 0 0
1176 9 14 0.0000000000000000e+00 4.4390266159145591e+02 5.5470378619404573e+02 4.7471715727052805e+02 0 0 0
14966 111 17 0.0000000000000000e+00 4.4371783077190076e+02 5.3963759933058964e+02 4.9315070506181502e+02 0 0 0
13234 99 6 0.0000000000000000e+00 4.7244628474038456e+02 5.5500000359274179e+02 4.9668666860979624e+02 0 -1 0
22587 168 2 0.0000000000000000e+00 4.9017864171140036e+02 5.2107214281329505e+02 4.5739047443640084e+02 0 0 1
20964 156 2 0.0000000000000000e+00 4.8763281409613251e+02 5.1529331944041508e+02 4.5265151900948496e+02 0 0 1
22586 168 2 0.0000000000000000e+00 4.8651900023475315e+02 5.2048030328439495e+02 4.5653020219308610e+02 0 0 1
1560 12 9 0.0000000000000000e+00 4.9193715153862649e+02 5.0956815624751061e+02 4.4721106493913078e+02 0 0 0
20145 150 17 0.0000000000000000e+00 4.8151852403036406e+02 5.2709659113230009e+02 4.6813653417139108e+02 0 0 1
22589 168 2 0.0000000000000000e+00 4.9614471790753663e+02 5.1945612570770186e+02 4.5647261028792423e+02 0 0 1
20141 150 2 0.0000000000000000e+00 4.7378409893218111e+02 5.2038159584585560e+02 4.6045278376845465e+02 0 0 1
20143 150 17 0.0000000000000000e+00 4.7847532035025068e+02 5.2417621292330455e+02 4.6167859489985119e+02 0 0 1
22588 168 14 0.0000000000000000e+00 4.9294475443218977e+02 5.1874650922309161e+02 4.5817516240924925e+02 0 0 1
20965 156 5 1.0000000000000000e+00 4.8525195459985912e+02 5.1261093893822476e+02 4.5413151145686373e+02 0 0 1
20142 150 2 0.0000000000000000e+00 4.7588404166379763e+02 5.2170108115939831e+02 4.6331812417529085e+02 0 0 1
20140 150 14 0.0000000000000000e+00 4.7558194957184134e+02 5.2041679183572410e+02 4.5732611360144398e+02 0 0 1
20139 150 2 0.0000000000000000e+00 4.7895098673525467e+02 5.2136619189131125e+02 4.5606850110190078e+02 0 0 1
20963 156 15 0.0000000000000000e+00 4.9042411118904101e+02 5.1436263508319064e+02 4.5006182483851728e+02 0 0 1
1563 12 14 0.0000000000000000e+00 4.9313242024254288e+02 5.1227351741577661e+02 4.5675284374773423e+02 0 0 0
22582 168 14 0.0000000000000000e+00 4.7806288470917809e+02 5.1682494372325561e+02 4.6590351230829663e+02 0 0 1
20966 156 2 0.0000000000000000e+00 4.8300756922053938e+02 5.1475093474424341e+02 4.5659223998379377e+02 0 0 1
22583 168 15 0.0000000000000000e+00 4.8148228979664884e+02 5.1677501678373790e+02 4.6408110239426668e+02 0 0 1
22581 168 17 0.0000000000000000e+00 4.7650570061970819e+02 5.1547481347793121e+02 4.6902285837132860e+02 0 0 1
1564 12 2 0.0000000000000000e+00 4.9099351329943681e+02 5.1303767911941679e+02 4.5959301936606334e+02 0 0 0
1559 12 15 0.0000000000000000e+00 4.9131944438653704e+02 5.1213436268567159e+02 4.4419422626294875e+02 0 0 0
1565 12 17 0.0000000000000000e+00 4.8848537750556505e+02 5.1104245306258775e+02 4.6149638602288098e+02 0 0 0
1562 12 7 -1.0000000000000000e+00 4.9114282693589342e+02 5.1048777900094490e+02 4.5414982177277670e+02 0 0 0
1561 12 17 0.0000000000000000e+00 4.9279375540828124e+02 5.0883046161805385e+02 4.5076873878890399e+02 0 0 0
20967 156 2 0.0000000000000000e+00 4.8195720954319762e+02 5.1197242691966079e+02 4.5894230725402963e+02 0 0 1
22585 168 5 1.0000000000000000e+00 4.8338250035513204e+02 5.2060549771625142e+02 4.5877411131045574e+02 0 0 1
22584 168 2 0.0000000000000000e+00 4.8061120934295633e+02 5.1978241132516905e+02 4.6153049242500185e+02 0 0 1
20137 150 2 0.0000000000000000e+00 4.7817757794523322e+02 5.1502144896234813e+02 4.5536424810925416e+02 0 0 1
20968 156 14 0.0000000000000000e+00 4.7936305415818055e+02 5.1092521900576861e+02 4.6142967435401869e+02 0 0 1
20970 156 2 0.0000000000000000e+00 4.7355778891056718e+02 5.0912555588817463e+02 4.6461814614806701e+02 0 0 1
20969 156 2 0.0000000000000000e+00 4.7648774084711772e+02 5.0879304683375324e+02 4.6256716444066052e+02 0 0 1
1566 12 9 0.0000000000000000e+00 4.8987813043637726e+02 5.0849656684569470e+02 4.6403235041809251e+02 0 0 0
20138 150 2 0.0000000000000000e+00 4.7959627126314075e+02 5.1809170903153586e+02 4.5387525843104396e+02 0 0 1
24296 180 15 0.0000000000000000e+00 4.8182996844508494e+02 5.2151218203105259e+02 4.4979166994389158e+02 0 -1 1
22557 168 15 0.0000000000000000e+00 4.7819935069111301e+02 5.2696697345822179e+02 4.5426511285042255e+02 0 0 1
24299 180 5 1.0000000000000000e+00 4.8932200664313046e+02 5.1979558858854250e+02 4.5093395825491319e+02 0 -1 1
22556 168 5 1.0000000000000000e+00 4.8125976910599007e+02 5.2722854033658848e+02 4.5636207294368074e+02 0 0 1
24295 180 2 0.0000000000000000e+00 4.8493710061544226e+02 5.2332876914497569e+02 4.5110329149745536e+02 0 -1 1
24699 183 9 0.0000000000000000e+00 4.9573286509895172e+02 5.0605521610910029e+02 4.5977421045796751e+02 -1 0 1
20135 150 2 0.0000000000000000e+00 4.7874999525042131e+02 5.1346325416995830e+02 4.4872626274548355e+02 0 0 1
8028 60 2 0.0000000000000000e+00 4.8349262229137042e+02 5.2161989440860452e+02 4.6950203746777532e+02 0 0 0
20136 150 5 1.0000000000000000e+00 4.7722089042920135e+02 5.1350806586300848e+02 4.5219378262615970e+02 0 0 1
20962 156 14 0.0000000000000000e+00 4.9394616416389221e+02 5.1512106900286710e+02 4.5095325886861434e+02 0 0 1
8029 60 17 0.0000000000000000e+00 4.8676333165172485e+02 5.2347563355311627e+02 4.6946382643702287e+02 0 0 0
1534 12 2 0.0000000000000000e+00 4.9329738964681155e+02 5.0390010084233683e+02 4.4656399708766770e+02 0 0 0
20144 150 7 -1.0000000000000000e+00 4.8096738760132376e+02 5.2584371751679384e+02 4.6444969006510922e+02 0 0 1
24297 180 2 0.0000000000000000e+00 4.8424566430374853e+02 5.1885060532396062e+02 4.5111775107140608e+02 0 -1 1
24298 180 5 1.0000000000000000e+00 4.8678972041358475e+02 5.1924162949629749e+02 4.4834594940325860e+02 0 -1 1
1597 12 6 0.0000000000000000e+00 4.9326627254239929e+02 5.1283216556694458e+02 4.6876873279755790e+02 0 0 0
22590 168 2 0.0000000000000000e+00 4.9854306931472672e+02 5.2076938488575865e+02 4.5411244106489659e+02 0 0 1
1593 12 2 0.0000000000000000e+00 4.8126237363555038e+02 5.1001254061468927e+02 4.6670598938358188e+02 0 0 0
1595 12 9 0.0000000000000000e+00 4.8721057348262832e+02 5.1469849959007979e+02 4.6570409750769335e+02 0 0 0
1596 12 14 0.0000000000000000e+00 4.8993019729238023e+02 5.1448056402268821e+02 4.6837111456567004e+02 0 0 0
1550 12 7 -1.0000000000000000e+00 4.8522820010670819e+02 5.0758255675005648e+02 4.4864093846378091e+02 0 0 0
24294 180 9 0.0000000000000000e+00 4.8750290125015232e+02 5.2590310329305430e+02 4.4961028354920757e+02 0 -1 1
23450 174 17 0.0000000000000000e+00 4.9333849035152156e+02 5.2689902019127339e+02 4.4815842051531791e+02 -1 0 1
1548 12 2 0.0000000000000000e+00 4.8397842037940484e+02 5.0313751264454578e+02 4.5143349911194690e+02 0 0 0
20961 156 17 0.0000000000000000e+00 4.9691393541219372e+02 5.1616023379369312e+02 4.5255180275369213e+02 0 0 1
1598 12 3 1.0000000000000000e+00 4.9705662823160725e+02 5.1222332627593846e+02 4.6950815817353742e+02 0 0 0
1546 12 2 0.0000000000000000e+00 4.7840668348911635e+02 5.0314779779808691e+02 4.5270555741457895e+02 0 0 0
1552 12 15 0.0000000000000000e+00 4.8542769112312982e+02 5.1431154456525564e+02 4.4577630658183540e+02 0 0 0
1551 12 2 0.0000000000000000e+00 4.8625075788663230e+02 5.1118667777878284e+02 4.4775131801494359e+02 0 0 0
1549 12 17 0.0000000000000000e+00 4.8458718865905445e+02 5.0396385540090961e+02 4.4778418319463157e+02 0 0 0
24698 183 15 0.0000000000000000e+00 4.9916265284667844e+02 5.0594123733556199e+02 4.5965509292238562e+02 -1 0 1
23449 174 2 0.0000000000000000e+00 4.9691746026505666e+02 5.2787505947474892e+02 4.4775253289113806e+02 -1 0 1
23451 174 14 0.0000000000000000e+00 4.9343924058735467e+02 5.2474411055427572e+02 4.4480341428347953e+02 -1 0 1
8501 63 15 0.0000000000000000e+00 4.9220963135181137e+02 5.2614697512983457e+02 4.5855896130782662e+02 -1 0 0
8502 63 2 0.0000000000000000e+00 4.9076769964257136e+02 5.2451340512330546e+02 4.6197569692876021e+02 -1 0 0
24287 180 2 0.0000000000000000e+00 4.7686841739057468e+02 5.2277410830987299e+02 4.4747946771993361e+02 0 -1 1
8057 60 3 1.0000000000000000e+00 4.9529424027279822e+02 5.2151944381042586e+02 4.6576708694070328e+02 0 0 0
1567 12 17 0.0000000000000000e+00 4.8621270726678677e+02 5.0856473004084370e+02 4.6498340847323044e+02 0 0 0
1594 12 12 0.0000000000000000e+00 4.8409876551577872e+02 5.1270675546492737e+02 4.6710666559951943e+02 0 0 0
24696 183 15 0.0000000000000000e+00 4.9938566695500367e+02 5.0303508573956498e+02 4.5380663804842430e+02 -1 0 1
1568 12 17 0.0000000000000000e+00 4.8546104773427851e+02 5.0721024039709346e+02 4.6854142223829427e+02 0 0 0
8030 60 7 -1.0000000000000000e+00 4.8958451064702643e+02 5.2102619417925428e+02 4.6841941491852521e+02 0 0 0
24705 183 14 0.0000000000000000e+00 4.8671738637319766e+02 5.0695823986267749e+02 4.5714385023435983e+02 -1 0 1
24289 180 15 0.0000000000000000e+00 4.8340127668182885e+02 5.2392960478489260e+02 4.4407706185349224e+02 0 -1 1
8499 63 9 0.0000000000000000e+00 4.9667231227590310e+02 5.2820019138546729e+02 4.6260235427651821e+02 -1 0 0
24300 180 14 0.0000000000000000e+00 4.9242353220011512e+02 5.2163905682972495e+02 4.5160418382478736e+02 0 -1 1
24704 183 5 1.0000000000000000e+00 4.8850121713708086e+02 5.0433509357529050e+02 4.5574061142477530e+02 -1 0 1
8500 63 2 0.0000000000000000e+00 4.9555781547981246e+02 5.2751524829748678e+02 4.5902758704159675e+02 -1 0 0
8060 60 17 0.0000000000000000e+00 4.9566528405359549e+02 5.1436395957489526e+02 4.6309494321446005e+02 0 0 0
24286 180 2 0.0000000000000000e+00 4.7553545030161757e+02 5.2107195615813077e+02 4.4418348543928471e+02 0 -1 1
8056 60 1 0.0000000000000000e+00 4.9689750831525714e+02 5.2202615802712842e+02 4.6883247634785999e+02 0 0 0
24293 180 15 0.0000000000000000e+00 4.8636194916061953e+02 5.2595137961004218e+02 4.4600222005405681e+02 0 -1 1
20971 156 15 0.0000000000000000e+00 4.7317120159662488e+02 5.0587724132581951e+02 4.6273809898979681e+02 0 0 1
23452 174 2 0.0000000000000000e+00 4.9503106039586112e+02 5.2116798943710603e+02 4.4546642247793875e+02 -1 0 1
24288 180 15 0.0000000000000000e+00 4.7999767613295722e+02 5.2383807438761926e+02 4.4557198066467498e+02 0 -1 1
1558 12 2 0.0000000000000000e+00 4.9018485619467896e+02 5.1568435843683892e+02 4.4598284698444473e+02 0 0 0
8059 60 2 0.0000000000000000e+00 4.9224726476029804e+02 5.1584039958564369e+02 4.6285819825644165e+02 0 0 0
20133 150 2 0.0000000000000000e+00 4.8110150821106686e+02 5.1714530717593402e+02 4.4715558713713830e+02 0 0 1
22555 168 2 0.0000000000000000e+00 4.7863661677874200e+02 5.2833415800726300e+02 4.5864339361352512e+02 0 0 1
20146 150 14 0.0000000000000000e+00 4.8399704034860673e+02 5.2895252220557575e+02 4.6992107270913976e+02 0 0 1
20956 156 14 0.0000000000000000e+00 4.9885761574930473e+02 5.0698926506947572e+02 4.4762269133367579e+02 0 0 1
1557 12 2 0.0000000000000000e+00 4.9393197937431916e+02 5.1588789120834440e+02 4.4520913810210152e+02 0 0 0
8058 60 2 0.0000000000000000e+00 4.9373900772181241e+02 5.1827516528942249e+02 4.6541117756431873e+02 0 0 0
20132 150 14 0.0000000000000000e+00 4.7882001845996336e+02 5.1678638782041071e+02 4.4453170457440200e+02 0 0 1
1535 12 2 0.0000000000000000e+00 4.9079757024330434e+02 5.0473616834575927e+02 4.4388033890771197e+02 0 0 0
8503 63 5 1.0000000000000000e+00 4.9062231121434206e+02 5.2640700357750688e+02 4.6513977462736472e+02 -1 0 0
18564 138 14 0.0000000000000000e+00 5.0016349489874716e+02 5.1397555416400746e+02 4.4713153139739671e+02 -1 0 1
8504 63 5 1.0000000000000000e+00 4.9239283048001386e+02 5.2863426232574648e+02 4.6791468482540120e+02 -1 0 0
1553 12 17 0.0000000000000000e+00 4.8611583793826765e+02 5.1770644958338198e+02 4.4376833204871059e+02 0 0 0
24291 180 15 0.0000000000000000e+00 4.8387829714403574e+02 5.2310142845359735e+02 4.4387278045445117e+02 0 -1 1
1583 12 2 0.0000000000000000e+00 4.8661169215380039e+02 5.0360405843075176e+02 4.6615355072538847e+02 0 0 0
1543 12 2 0.0000000000000000e+00 4.7738450958406349e+02 5.0694629515386430e+02 4.4822299623595751e+02 0 0 0
20955 156 17 0.0000000000000000e+00 4.9976943499872823e+02 5.0543406907228575e+02 4.4399224656283855e+02 0 0 1
1533 12 2 0.0000000000000000e+00 4.9473569190352470e+02 5.0363182821225246e+02 4.5010895055397560e+02 0 0 0
1584 12 5 1.0000000000000000e+00 4.8994410194293351e+02 5.0273723820554545e+02 4.6807366993418930e+02 0 0 0
1592 12 2 0.0000000000000000e+00 4.8163815146677854e+02 5.1176885858983792e+02 4.7004640252851749e+02 0 0 0
8031 60 2 0.0000000000000000e+00 4.9127365142487315e+02 5.2442048197732549e+02 4.6928081533607462e+02 0 0 0
24700 183 2 0.0000000000000000e+00 4.9283980491715886e+02 5.0332186644280358e+02 4.5959490266762640e+02 -1 0 1
1547 12 14 0.0000000000000000e+00 4.8169280283013165e+02 5.0497464364311190e+02 4.5356462774907715e+02 0 0 0
1532 12 5 1.0000000000000000e+00 4.9372223864357881e+02 5.0471916716046030e+02 4.5379920336667703e+02 0 0 0
22560 168 2 0.0000000000000000e+00 4.7442688149983962e+02 5.2681420983989130e+02 4.5188882636722701e+02 0 0 1
20134 150 2 0.0000000000000000e+00 4.8134554172851739e+02 5.1557636552463327e+02 4.5052304152568615e+02 0 0 1
1542 12 7 -1.0000000000000000e+00 4.7430073484345291e+02 5.0884359461357190e+02 4.4715906371444316e+02 0 0 0
8061 60 14 0.0000000000000000e+00 4.9876154125030700e+02 5.1433599530302604e+02 4.6099982621088520e+02 0 0 0
22561 168 17 0.0000000000000000e+00 4.7358341578184638e+02 5.2380774899209268e+02 4.4946933030659551e+02 0 0 1
1544 12 9 0.0000000000000000e+00 4.7653011578921485e+02 5.0340034483016092e+02 4.4653185702900430e+02 0 0 0
18563 138 17 0.0000000000000000e+00 4.9786896922512580e+02 5.1259948486264443e+02 4.4434699878049906e+02 -1 0 1
23453 174 2 0.0000000000000000e+00 4.9749388688930918e+02 5.1880357643745799e+02 4.4388899992639074e+02 -1 0 1
24701 183 15 0.0000000000000000e+00 4.8959538172843310e+02 5.0269061721618709e+02 4.6100150847314166e+02 -1 0 1
18973 141 2 0.0000000000000000e+00 4.8347759240274257e+02 5.5308105725985661e+02 4.4833615337883720e+02 -1 0 1
25850 192 7 -1.0000000000000000e+00 4.7860109250114431e+02 5.5626731897538832e+02 4.6089839884799392e+02 0 0 1
22558 168 2 0.0000000000000000e+00 4.7757886429764125e+02 5.3096065314756902e+02 4.5442117779931891e+02 0 0 1
23795 177 2 0.0000000000000000e+00 4.9228317215359908e+02 5.4832251363749515e+02 4.4386477473751694e+02 -1 -1 1
23797 177 14 0.0000000000000000e+00 4.9509403590125390e+02 5.5260726047061780e+02 4.4509219183624856e+02 -1 -1 1
22559 168 15 0.0000000000000000e+00 4.7569588436635092e+02 5.3047024880597689e+02 4.5095870754490289e+02 0 0 1
25852 192 15 0.0000000000000000e+00 4.8258924010721580e+02 5.5592729583686366e+02 4.6449960857041208e+02 0 0 1
25442 189 14 0.0000000000000000e+00 4.9267350749945439e+02 5.5413225393307277e+02 4.5639880982486994e+02 -1 0 1
23780 177 2 0.0000000000000000e+00 4.7563226513693945e+02 5.3215423520221862e+02 4.4473601518777031e+02 -1 -1 1
25853 192 17 0.0000000000000000e+00 4.8572833713010772e+02 5.5559696725500726e+02 4.6200506739545602e+02 0 0 1
18940 141 5 1.0000000000000000e+00 4.8100015088750388e+02 5.5275861487134989e+02 4.4459412979988360e+02 -1 0 1
25444 189 17 0.0000000000000000e+00 4.9879940393439892e+02 5.5181973254408865e+02 4.5491378468937705e+02 -1 0 1
23847 177 17 0.0000000000000000e+00 4.8679093309601728e+02 5.5173495125216868e+02 4.5703078896206222e+02 -1 -1 1
22554 168 5 1.0000000000000000e+00 4.7790235765814896e+02 5.3054112177089894e+02 4.6167944168406723e+02 0 0 1
21373 159 14 0.0000000000000000e+00 4.7364259685870002e+02 5.5347651286821110e+02 4.4430694046873253e+02 0 0 1
23787 177 2 0.0000000000000000e+00 4.9047230572811651e+02 5.3182399124466372e+02 4.4956510788865972e+02 -1 -1 1
23848 177 14 0.0000000000000000e+00 4.8407949630833116e+02 5.5454929361481993e+02 4.5609225798491832e+02 -1 -1 1
23790 177 17 0.0000000000000000e+00 4.9378635947975499e+02 5.3581843918412335e+02 4.4425589454886699e+02 -1 -1 1
20572 153 9 0.0000000000000000e+00 4.7435097938055566e+02 5.4053697263960260e+02 4.4680927766182566e+02 -1 0 1
8494 63 15 0.0000000000000000e+00 4.9983718009215295e+02 5.3669833518788653e+02 4.6219439493272142e+02 -1 0 0
25855 192 2 0.0000000000000000e+00 4.8954352984889863e+02 5.5395889682704842e+02 4.6085900712549477e+02 0 0 1
25857 192 2 0.0000000000000000e+00 4.8921249975415293e+02 5.5456877014459064e+02 4.6806546853159585e+02 0 0 1
24271 180 2 0.0000000000000000e+00 4.7866285322568058e+02 5.3168648825791627e+02 4.6606142405410702e+02 0 -1 1
23791 177 14 0.0000000000000000e+00 4.9712080755921102e+02 5.3727382867679887e+02 4.4450579577115514e+02 -1 -1 1
25445 189 7 -1.0000000000000000e+00 4.9891024393861824e+02 5.5575105492437899e+02 4.5548906748008267e+02 -1 0 1
17763 132 14 0.0000000000000000e+00 4.8676476667156754e+02 5.4790527864498733e+02 4.4627882569649495e+02 0 -1 1
18937 141 14 0.0000000000000000e+00 4.8055056479336366e+02 5.4370181623602991e+02 4.4398496658441712e+02 -1 0 1
24270 180 2 0.0000000000000000e+00 4.7900366276400854e+02 5.3244431354923711e+02 4.6977115527861275e+02 0 -1 1
23788 177 17 0.0000000000000000e+00 4.9259111923369903e+02 5.3093557598572704e+02 4.4647583832558342e+02 -1 -1 1
23792 177 2 0.0000000000000000e+00 4.9705128971699128e+02 5.4012307588894907e+02 4.4688743340757975e+02 -1 -1 1
17764 132 2 0.0000000000000000e+00 4.8658391390385356e+02 5.4416308583517548e+02 4.4658454123489315e+02 0 -1 1
20568 153 2 0.0000000000000000e+00 4.7577315603683439e+02 5.4036414083976274e+02 4.5261044211747185e+02 -1 0 1
18968 141 17 0.0000000000000000e+00 4.7784283225596619e+02 5.4961566264319094e+02 4.4853909877737647e+02 -1 0 1
23845 177 15 0.0000000000000000e+00 4.8462838918800293e+02 5.4669181504766073e+02 4.5871771339652753e+02 -1 -1 1
23846 177 15 0.0000000000000000e+00 4.8817500529568645e+02 5.4855727604502215e+02 4.5865706643835819e+02 -1 -1 1
17768 132 17 0.0000000000000000e+00 4.9430414798989665e+02 5.3595550447528490e+02 4.5259318268038896e+02 0 -1 1
17771 132 15 0.0000000000000000e+00 4.9509698296494400e+02 5.3904961517150286e+02 4.5906191982269593e+02 0 -1 1
23843 177 17 0.0000000000000000e+00 4.8667529696960884e+02 5.4929855888893837e+02 4.5317552853960234e+02 -1 -1 1
18969 141 14 0.0000000000000000e+00 4.7868083183822273e+02 5.4784922649117811e+02 4.5193604463357161e+02 -1 0 1
23001 171 2 0.0000000000000000e+00 4.7974649125037399e+02 5.4591214302736546e+02 4.6772638605320935e+02 0 0 1
22553 168 12 0.0000000000000000e+00 4.7680861090819809e+02 5.3422944625418393e+02 4.6109872920761427e+02 0 0 1
23841 177 9 0.0000000000000000e+00 4.9076164362969263e+02 5.5471281752771665e+02 4.4986233034486924e+02 -1 -1 1
20583 153 2 0.0000000000000000e+00 4.7954626525259704e+02 5.4755643936847025e+02 4.5719457329643268e+02 -1 0 1
18970 141 2 0.0000000000000000e+00 4.8168380955466233e+02 5.5025873532967603e+02 4.5142832985335440e+02 -1 0 1
23007 171 7 -1.0000000000000000e+00 4.9016577964471844e+02 5.4542611341983559e+02 4.6379720917085928e+02 0 0 1
22546 168 1 0.0000000000000000e+00 4.8578043513960688e+02 5.4002602443210333e+02 4.6587246138333859e+02 0 0 1
22547 168 6 0.0000000000000000e+00 4.8365210681999514e+02 5.3686591347104479e+02 4.6713599873840849e+02 0 0 1
22548 168 15 0.0000000000000000e+00 4.8578809063259649e+02 5.3375821585423796e+02 4.6680715115956855e+02 0 0 1
22549 168 6 0.0000000000000000e+00 4.8627617321036547e+02 5.3166541030607721e+02 4.6377085446041752e+02 0 0 1
22550 168 15 0.0000000000000000e+00 4.8351368300375833e+02 5.3174185353884081e+02 4.6127404036847764e+02 0 0 1
20585 153 7 -1.0000000000000000e+00 4.7908518954097048e+02 5.4256367214295460e+02 4.6045273373419036e+02 -1 0 1
20586 153 2 0.0000000000000000e+00 4.7922946561654754e+02 5.3882253539398459e+02 4.5950190037993400e+02 -1 0 1
20589 153 14 0.0000000000000000e+00 4.8175120899338663e+02 5.4073262462944945e+02 4.5104738712356607e+02 -1 0 1
20588 153 17 0.0000000000000000e+00 4.8058589667546516e+02 5.4043494051619939e+02 4.5454199591069869e+02 -1 0 1
23889 177 9 0.0000000000000000e+00 4.9756600797268544e+02 5.4333375353426311e+02 4.6538952042886558e+02 -1 -1 1
17765 132 17 0.0000000000000000e+00 4.8811367133624015e+02 5.4222065915679195e+02 4.4925402119854158e+02 0 -1 1
22552 168 15 0.0000000000000000e+00 4.7853129450284064e+02 5.3486725769171915e+02 4.5768230271496492e+02 0 0 1
22551 168 15 0.0000000000000000e+00 4.8159566451409205e+02 5.3217475112575130e+02 4.5816624314355653e+02 0 0 1
20587 153 15 0.0000000000000000e+00 4.8215948158644630e+02 5.3778493788334936e+02 4.5706632928207955e+02 -1 0 1
20590 153 2 0.0000000000000000e+00 4.8290305315748867e+02 5.3896606608649961e+02 4.4798943228710885e+02 -1 0 1
17766 132 9 0.0000000000000000e+00 4.9008500509274108e+02 5.4001069730007475e+02 4.5161370350443025e+02 0 -1 1
23008 171 2 0.0000000000000000e+00 4.9214296670172905e+02 5.4312062347919539e+02 4.6618673084610941e+02 0 0 1
23002 171 9 0.0000000000000000e+00 4.7864511278050219e+02 5.4881682367402561e+02 4.6575517311344919e+02 0 0 1
23842 177 17 0.0000000000000000e+00 4.8830460975416094e+02 5.5238315860878868e+02 4.5139343437908781e+02 -1 -1 1
18971 141 2 0.0000000000000000e+00 4.7941483852168176e+02 5.5315928585673248e+02 4.5268399755342847e+02 -1 0 1
17767 132 17 0.0000000000000000e+00 4.9151484930744539e+02 5.3794331066999359e+02 4.5452967170559162e+02 0 -1 1
18972 141 2 0.0000000000000000e+00 4.7963698836891007e+02 5.5423005592341951e+02 4.4926283441938079e+02 -1 0 1
23006 171 2 0.0000000000000000e+00 4.8680022888081248e+02 5.4581982960309756e+02 4.6533922590468939e+02 0 0 1
23786 177 2 0.0000000000000000e+00 4.8864845842297223e+02 5.3416276519210135e+02 4.5214142146722259e+02 -1 -1 1
23793 177 5 1.0000000000000000e+00 4.9561452004666012e+02 5.4348928485855572e+02 4.4649432132499334e+02 -1 -1 1
23893 177 5 1.0000000000000000e+00 4.9189979038106941e+02 5.4588589345841422e+02 4.5671818508696089e+02 -1 -1 1
23844 177 12 0.0000000000000000e+00 4.8427122468456832e+02 5.4770900544205972e+02 4.5515756691088040e+02 -1 -1 1
20563 153 14 0.0000000000000000e+00 4.7308465703291040e+02 5.5290110741922592e+02 4.5250262709565487e+02 -1 0 1
23794 177 2 0.0000000000000000e+00 4.9563646475809441e+02 5.4680308135301811e+02 4.4497018341753181e+02 -1 -1 1
17769 132 12 0.0000000000000000e+00 4.9781164780381488e+02 5.3679853356573619e+02 4.5337474259630875e+02 0 -1 1
17770 132 15 0.0000000000000000e+00 4.9630831316959535e+02 5.3954244581408955e+02 4.5545753234320887e+02 0 -1 1
20570 153 2 0.0000000000000000e+00 4.7757347783652568e+02 5.3667687063926633e+02 4.4950220803367955e+02 -1 0 1
23894 177 5 1.0000000000000000e+00 4.9194949986492662e+02 5.4717469884954517e+02 4.5290861608575420e+02 -1 -1 1
23895 177 14 0.0000000000000000e+00 4.9485869024748291e+02 5.4914660450979841e+02 4.5083050408278848e+02 -1 -1 1
23789 177 7 -1.0000000000000000e+00 4.9058872185664893e+02 5.3383149908683924e+02 4.4450360638744297e+02 -1 -1 1
20569 153 2 0.0000000000000000e+00 4.7544722309729792e+02 5.3657403408556752e+02 4.5270192285779495e+02 -1 0 1
20584 153 17 0.0000000000000000e+00 4.7966911453238862e+02 5.4383450690919653e+02 4.5703083632499539e+02 -1 0 1
23785 177 14 0.0000000000000000e+00 4.8567735499153719e+02 5.3165179948328284e+02 4.5347520616917910e+02 -1 -1 1
25859 192 15 0.0000000000000000e+00 4.9471448502010458e+02 5.5351367038571664e+02 4.6819363625125254e+02 0 0 1
20581 153 2 0.0000000000000000e+00 4.7521874079644135e+02 5.5057259910744142e+02 4.6188359106168258e+02 -1 0 1
20591 153 2 0.0000000000000000e+00 4.8539714169347570e+02 5.4030985245363036e+02 4.4526480757607055e+02 -1 0 1
17816 132 15 0.0000000000000000e+00 4.9918063825683555e+02 5.4569144231927896e+02 4.5705020130915932e+02 0 -1 1
20582 153 14 0.0000000000000000e+00 4.7717614569594849e+02 5.5026877930809849e+02 4.5835353124901070e+02 -1 0 1
17774 132 2 0.0000000000000000e+00 4.9013946298861975e+02 5.3579622146994495e+02 4.6449529034853026e+02 0 -1 1
8493 63 15 0.0000000000000000e+00 4.9893593498184350e+02 5.3361110518251144e+02 4.6423639331574736e+02 -1 0 0
23784 177 2 0.0000000000000000e+00 4.8514105607288155e+02 5.3271660597565233e+02 4.4969726322327688e+02 -1 -1 1
17772 132 17 0.0000000000000000e+00 4.9267790193722817e+02 5.3740155339523517e+02 4.6156866010833278e+02 0 -1 1
23891 177 15 0.0000000000000000e+00 4.9460064510886730e+02 5.4524330135079072e+02 4.6004549823817575e+02 -1 -1 1
17773 132 14 0.0000000000000000e+00 4.9242377666184183e+02 5.3374180664060339e+02 4.6212220506325508e+02 0 -1 1
23890 177 2 0.0000000000000000e+00 4.9804394655592091e+02 5.4495160240285486e+02 4.6197990733840669e+02 -1 -1 1
18939 141 2 0.0000000000000000e+00 4.8104385173249239e+02 5.4910467515421601e+02 4.4604278609888513e+02 -1 0 1
17775 132 18 0.0000000000000000e+00 4.9098837400301181e+02 5.3590095354235939e+02 4.6809384704656514e+02 0 -1 1
25856 192 2 0.0000000000000000e+00 4.8959831993724686e+02 5.5382750141979022e+02 4.6449822615329629e+02 0 0 1
23892 177 2 0.0000000000000000e+00 4.9255397760850684e+02 5.4848478209844325e+02 4.5929942492379286e+02 -1 -1 1
23422 174 15 0.0000000000000000e+00 5.0039627275168942e+02 5.4600177618340922e+02 4.5122398743468119e+02 -1 0 1
20571 153 2 0.0000000000000000e+00 4.7816888002136113e+02 5.3926492554089327e+02 4.4690166068638160e+02 -1 0 1
18974 141 15 0.0000000000000000e+00 4.8433100694123380e+02 5.5633998724127707e+02 4.4988450634974549e+02 -1 0 1
23783 177 2 0.0000000000000000e+00 4.8464612040036508e+02 5.3361648661367087e+02 4.4595655494134621e+02 -1 -1 1
17818 132 5 1.0000000000000000e+00 4.9585963708423054e+02 5.4995874773424430e+02 4.6161847102675023e+02 0 -1 1
23782 177 2 0.0000000000000000e+00 4.8168132824493534e+02 5.3476468922197591e+02 4.4787405713308891e+02 -1 -1 1
23003 171 2 0.0000000000000000e+00 4.8190390596203923e+02 5.4963474603260192e+02 4.6381567585405810e+02 0 0 1
23005 171 15 0.0000000000000000e+00 4.8401252441136455e+02 5.4742875972637171e+02 4.6735627054568732e+02 0 0 1
23004 171 2 0.0000000000000000e+00 4.8299130902687369e+02 5.4626996077238539e+02 4.6401461880797768e+02 0 0 1
17776 132 1 0.0000000000000000e+00 4.9482653277882213e+02 5.3613688114845229e+02 4.6898163983676733e+02 0 -1 1
18966 141 2 0.0000000000000000e+00 4.7342992435490794e+02 5.4783984977685816e+02 4.4734869937861265e+02 -1 0 1
23781 177 5 1.0000000000000000e+00 4.7873453764733551e+02 5.3358284990188201e+02 4.4640860031444697e+02 -1 -1 1
23796 177 17 0.0000000000000000e+00 4.9154304233626056e+02 5.5211230761442721e+02 4.4394174954856965e+02 -1 -1 1
23798 177 15 0.0000000000000000e+00 4.9854759709559568e+02 5.5100580536088944e+02 4.4451524805151314e+02 -1 -1 1
23448 174 2 0.0000000000000000e+00 4.9733947362972748e+02 5.2999099356348893e+02 4.4470168908605035e+02 -1 0 1
18926 141 2 0.0000000000000000e+00 4.9113324518967158e+02 5.4071784702313596e+02 4.4407997390498832e+02 -1 0 1
17817 132 2 0.0000000000000000e+00 4.9720682524181120e+02 5.4863858894866758e+02 4.5823037213148285e+02 0 -1 1
8498 63 15 0.0000000000000000e+00 4.9862065103975596e+02 5.3113607091504639e+02 4.6257289355877799e+02 -1 0 0
18967 141 15 0.0000000000000000e+00 4.7658008576615958e+02 5.4824528800222538e+02 4.4505043580724157e+02 -1 0 1
23799 177 2 0.0000000000000000e+00 5.0000803184835786e+02 5.5107194421593647e+02 4.4793686314454425e+02 -1 -1 1
23840 177 17 0.0000000000000000e+00 4.8939157428272415e+02 5.5485578203764101e+02 4.4645484422129408e+02 -1 -1 1
25443 189 2 0.0000000000000000e+00 4.9546405751351449e+02 5.5170289986121315e+02 4.5595860522562890e+02 -1 0 1
23800 177 5 1.0000000000000000e+00 4.9979965102263793e+02 5.5465715926345172e+02 4.4916489400974478e+02 -1 -1 1
25428 189 2 0.0000000000000000e+00 4.7461032156660508e+02 5.5544749823564246e+02 4.6815982870581701e+02 -1 0 1
23421 174 2 0.0000000000000000e+00 5.0038905187728989e+02 5.4371108414643936e+02 4.4817106880212827e+02 -1 0 1
20567 153 5 1.0000000000000000e+00 4.7370104259613015e+02 5.4286112360168556e+02 4.5453494903030287e+02 -1 0 1
18938 141 15 0.0000000000000000e+00 4.8143016535105488e+02 5.4558945556709159e+02 4.4740176252415841e+02 -1 0 1
17819 132 5 1.0000000000000000e+00 4.9936243982042862e+02 5.5093196252957034e+02 4.6190867927707831e+02 0 -1 1
25860 192 9 0.0000000000000000e+00 4.9764221464552855e+02 5.5226092274327880e+02 4.7012696537586828e+02 0 0 1
24272 180 2 0.0000000000000000e+00 4.7567052308754324e+02 5.2976958054517422e+02 4.6711482720927631e+02 0 -1 1
22998 171 2 0.0000000000000000e+00 4.7532167184779729e+02 5.4136555143666703e+02 4.6844130340961181e+02 0 0 1
23009 171 9 0.0000000000000000e+00 4.9093826581734726e+02 5.4211349831325742e+02 4.6960783952296600e+02 0 0 1
23447 174 3 1.0000000000000000e+00 4.9973606688022437e+02 5.3227542586938944e+02 4.4623604187739369e+02 -1 0 1
20573 153 2 0.0000000000000000e+00 4.7330413003117474e+02 5.3826921561860104e+02 4.4975057910577340e+02 -1 0 1
8497 63 15 0.0000000000000000e+00 4.9994399141378699e+02 5.3332870311682393e+02 4.5971721441698435e+02 -1 0 0
25427 189 5 1.0000000000000000e+00 4.7345200026889887e+02 5.5190941729311726e+02 4.6860999618404435e+02 -1 0 1
23839 177 2 0.0000000000000000e+00 4.8658560108903009e+02 5.5584919267107944e+02 4.4406138282212396e+02 -1 -1 1
8027 60 14 0.0000000000000000e+00 4.8127222796767609e+02 5.1946588194842377e+02 4.7176599692548177e+02 0 0 0
22580 168 2 0.0000000000000000e+00 4.7478706768886508e+02 5.1363569443482118e+02 4.7165821120506524e+02 0 0 1
1569 12 12 0.0000000000000000e+00 4.8241776479610576e+02 5.0577516797911426e+02 4.7023047718392644e+02 0 0 0
25100 186 15 0.0000000000000000e+00 4.9987992507451372e+02 5.0838999656343225e+02 4.9162636756255785e+02 -1 0 1
8025 60 17 0.0000000000000000e+00 4.7489086168582867e+02 5.2062639113149282e+02 4.7279466012670946e+02 0 0 0
7625 57 7 -1.0000000000000000e+00 4.9607844972249183e+02 5.2006754586547493e+02 4.8495267580203853e+02 -1 0 0
20162 150 5 1.0000000000000000e+00 4.7584266737190501e+02 5.2837825792333570e+02 4.7286461750307478e+02 0 0 1
16125 120 17 0.0000000000000000e+00 4.9451550105927663e+02 5.2333580332392989e+02 4.9585638264959260e+02 0 0 0
16127 120 14 0.0000000000000000e+00 4.9978627501314043e+02 5.2051901776684622e+02 4.9602290584114201e+02 0 0 0
7626 57 2 0.0000000000000000e+00 4.9991466262467424e+02 5.2015228747150411e+02 4.8511931326845837e+02 -1 0 0
1607 12 2 0.0000000000000000e+00 4.9969438496722933e+02 5.0574675973456510e+02 4.8754193835891749e+02 0 0 0
1587 12 2 0.0000000000000000e+00 4.8925535007668077e+02 5.0436596630181424e+02 4.7546622904182851e+02 0 0 0
7640 57 17 0.0000000000000000e+00 4.9745560163169353e+02 5.1460171746709875e+02 4.9179428987439786e+02 -1 0 0
8505 63 14 0.0000000000000000e+00 4.9525882038755492e+02 5.2909728333825558e+02 4.7028031990339520e+02 -1 0 0
2780 21 17 0.0000000000000000e+00 4.9014775175024965e+02 5.0335060584511331e+02 4.9283152759392863e+02 -1 0 0
1570 12 15 0.0000000000000000e+00 4.8491999160910933e+02 5.0271521480123630e+02 4.7129477544214751e+02 0 0 0
11647 87 14 0.0000000000000000e+00 4.7515981588729767e+02 5.0623458323650107e+02 4.9357895727816208e+02 0 0 0
7627 57 15 0.0000000000000000e+00 4.9953881565876810e+02 5.2261188569695196e+02 4.8820857431596687e+02 -1 0 0
11655 87 2 0.0000000000000000e+00 4.7387576093732122e+02 5.0765064856109569e+02 4.7819972220412541e+02 0 0 0
1613 12 15 0.0000000000000000e+00 4.9590296573388434e+02 5.0328481694528540e+02 4.7703535796119922e+02 0 0 0
16146 120 9 0.0000000000000000e+00 4.8069831758702963e+02 5.1435805411038223e+02 4.9225003898892680e+02 0 0 0
7641 57 9 0.0000000000000000e+00 4.9412766255794321e+02 5.1532175384212962e+02 4.9308485461223501e+02 -1 0 0
7616 57 2 0.0000000000000000e+00 4.8845372551676979e+02 5.0874335910453505e+02 4.7968266946993685e+02 -1 0 0
16133 120 17 0.0000000000000000e+00 4.8711014967264680e+02 5.2402047442057540e+02 4.8939213278874490e+02 0 0 0
16129 120 17 0.0000000000000000e+00 4.9620517769118430e+02 5.2566778504325896e+02 4.9216057418135284e+02 0 0 0
7654 57 2 0.0000000000000000e+00 4.7571691993317074e+02 5.1205715554642370e+02 4.8524532719152165e+02 -1 0 0
16148 120 17 0.0000000000000000e+00 4.7514200090347248e+02 5.1393887432114968e+02 4.8975830760449679e+02 0 0 0
16147 120 17 0.0000000000000000e+00 4.7792215863812083e+02 5.1192211811383976e+02 4.9168032866778054e+02 0 0 0
16131 120 2 0.0000000000000000e+00 4.9237143616018801e+02 5.2232071977817861e+02 4.8837433993690081e+02 0 0 0
16145 120 17 0.0000000000000000e+00 4.8398711239439950e+02 5.1393289000326627e+02 4.9086475086460433e+02 0 0 0
16134 120 14 0.0000000000000000e+00 4.8943473233712905e+02 5.2686944596199055e+02 4.9065186551100817e+02 0 0 0
8026 60 2 0.0000000000000000e+00 4.7782120588891792e+02 5.1811520749975784e+02 4.7251687067109469e+02 0 0 0
16132 120 15 0.0000000000000000e+00 4.8918247816875396e+02 5.2089036028388296e+02 4.8968714546913219e+02 0 0 0
16130 120 7 -1.0000000000000000e+00 4.9482156323350142e+02 5.2226410394808329e+02 4.9140180356349163e+02 0 0 0
7613 57 2 0.0000000000000000e+00 4.8165110668669286e+02 5.0359833155557124e+02 4.7730113363511373e+02 -1 0 0
16138 120 2 0.0000000000000000e+00 4.8038500975408994e+02 5.2573832258875655e+02 4.8957580106145116e+02 0 0 0
7642 57 17 0.0000000000000000e+00 4.9075322324553758e+02 5.1389033076298779e+02 4.9194966409192102e+02 -1 0 0
7643 57 17 0.0000000000000000e+00 4.8785490449093459e+02 5.1282775185676826e+02 4.8970328298539960e+02 -1 0 0
16139 120 15 0.0000000000000000e+00 4.7742321348784196e+02 5.2361117110640987e+02 4.9046152533272016e+02 0 0 0
7600 57 5 1.0000000000000000e+00 4.9572288313859940e+02 5.1806348479922258e+02 4.7434626074736974e+02 -1 0 0
1588 12 18 0.0000000000000000e+00 4.9213864332654799e+02 5.0704321412443431e+02 4.7501502650464982e+02 0 0 0
7623 57 2 0.0000000000000000e+00 4.9442487941277926e+02 5.1566601986078888e+02 4.8589638994089341e+02 -1 0 0
7601 57 2 0.0000000000000000e+00 4.9309405623972555e+02 5.2079680099037250e+02 4.7368475708024317e+02 -1 0 0
7653 57 2 0.0000000000000000e+00 4.7608055658713084e+02 5.1149618571241189e+02 4.8144389010217873e+02 -1 0 0
1589 12 9 0.0000000000000000e+00 4.8949068404275710e+02 5.0953889772638610e+02 4.7369289647423926e+02 0 0 0
1590 12 2 0.0000000000000000e+00 4.8565289923712731e+02 5.0919478155178342e+02 4.7423981222037293e+02 0 0 0
7611 57 2 0.0000000000000000e+00 4.8075841570851679e+02 5.0891461722393967e+02 4.8087268726867626e+02 -1 0 0
16143 120 14 0.0000000000000000e+00 4.8190924261413704e+02 5.1380525862383570e+02 4.8460128566755048e+02 0 0 0
7612 57 9 0.0000000000000000e+00 4.7951086495956889e+02 5.0541737827939971e+02 4.8005099783097432e+02 -1 0 0
16142 120 7 -1.0000000000000000e+00 4.7942589400558251e+02 5.1618936203569524e+02 4.8574862473199568e+02 0 0 0
7610 57 2 0.0000000000000000e+00 4.8312921904689006e+02 5.0991523472523590e+02 4.7823756711682233e+02 -1 0 0
8053 60 14 0.0000000000000000e+00 4.9776707965605914e+02 5.2611364772637000e+02 4.7558785658549618e+02 0 0 0
7619 57 9 0.0000000000000000e+00 4.8930473915119700e+02 5.0769899711030331e+02 4.8592241844701232e+02 -1 0 0
16141 120 17 0.0000000000000000e+00 4.7748191551277409e+02 5.1799524759888448e+02 4.8868634249474223e+02 0 0 0
7609 57 2 0.0000000000000000e+00 4.8625414482540617e+02 5.1173876132070626e+02 4.7874921132110950e+02 -1 0 0
7657 57 2 0.0000000000000000e+00 4.8417880516015742e+02 5.0812230815972021e+02 4.8939877085935689e+02 -1 0 0
7603 57 14 0.0000000000000000e+00 4.8725889483895338e+02 5.1729443566511679e+02 4.7353345682175552e+02 -1 0 0
7608 57 2 0.0000000000000000e+00 4.8635312265886580e+02 5.1144667306678485e+02 4.8246056107814860e+02 -1 0 0
7644 57 12 0.0000000000000000e+00 4.8817029957629791e+02 5.1646788518143171e+02 4.8869029830864281e+02 -1 0 0
7604 57 2 0.0000000000000000e+00 4.8825036469088474e+02 5.1517098941187601e+02 4.7676299866110747e+02 -1 0 0
7602 57 2 0.0000000000000000e+00 4.8912624674053995e+02 5.2089238713046450e+02 4.7366250058107119e+02 -1 0 0
16140 120 9 0.0000000000000000e+00 4.7503450752871055e+02 5.2069524726223597e+02 4.8930824736892941e+02 0 0 0
8035 60 2 0.0000000000000000e+00 4.9271794064576022e+02 5.2360353964572005e+02 4.8350643712870698e+02 0 0 0
8032 60 15 0.0000000000000000e+00 4.9147118074236806e+02 5.2511242541428510e+02 4.7278659594892986e+02 0 0 0
7607 57 5 1.0000000000000000e+00 4.8881650792994373e+02 5.1442241309464862e+02 4.8338498839685121e+02 -1 0 0
7658 57 2 0.0000000000000000e+00 4.8595531507815429e+02 5.0656550029581263e+02 4.9222766478742295e+02 -1 0 0
7647 57 17 0.0000000000000000e+00 4.8654754907043872e+02 5.2139856257380882e+02 4.8423857064258488e+02 -1 0 0
7646 57 15 0.0000000000000000e+00 4.8309188267501168e+02 5.2061765898570536e+02 4.8517082631025829e+02 -1 0 0
7645 57 15 0.0000000000000000e+00 4.8543332489067024e+02 5.1859546282276324e+02 4.8752977364018284e+02 -1 0 0
7648 57 14 0.0000000000000000e+00 4.8624113364841071e+02 5.2143693915135259e+02 4.8038098629557413e+02 -1 0 0
7605 57 2 0.0000000000000000e+00 4.9172518054065159e+02 5.1585483856454357e+02 4.7745273910139036e+02 -1 0 0
7649 57 2 0.0000000000000000e+00 4.8482050531455616e+02 5.1849016883141462e+02 4.7847454743245856e+02 -1 0 0
7606 57 15 0.0000000000000000e+00 4.9120991313165837e+02 5.1639232922965573e+02 4.8102888565956118e+02 -1 0 0
8037 60 2 0.0000000000000000e+00 4.8991254174959391e+02 5.2799325287462273e+02 4.8363582546774364e+02 0 0 0
7659 57 5 1.0000000000000000e+00 4.8389085216173800e+02 5.0366909952939233e+02 4.9324938998233245e+02 -1 0 0
8036 60 2 0.0000000000000000e+00 4.8908970093045826e+02 5.2449027530846172e+02 4.8416986152777304e+02 0 0 0
7656 57 14 0.0000000000000000e+00 4.8108346793318032e+02 5.0783750533940616e+02 4.8692249662632696e+02 -1 0 0
7617 57 7 -1.0000000000000000e+00 4.9221951459329000e+02 5.0964733270051164e+02 4.7989329616993109e+02 -1 0 0
7620 57 17 0.0000000000000000e+00 4.9177721639306924e+02 5.0932682857626742e+02 4.8846515901741435e+02 -1 0 0
7621 57 2 0.0000000000000000e+00 4.9539232143600628e+02 5.1063602093189070e+02 4.8783871762103945e+02 -1 0 0
7622 57 14 0.0000000000000000e+00 4.9583353063424306e+02 5.1241875720513372e+02 4.8450947432085553e+02 -1 0 0
7650 57 18 0.0000000000000000e+00 4.8351045006682540e+02 5.1526663748613089e+02 4.7871401181108268e+02 -1 0 0
7618 57 2 0.0000000000000000e+00 4.9170247304858344e+02 5.0861315736215812e+02 4.8360024574612623e+02 -1 0 0
1591 12 2 0.0000000000000000e+00 4.8433440026900644e+02 5.1214956394183173e+02 4.7256929729755450e+02 0 0 0
7655 57 17 0.0000000000000000e+00 4.7741881897481358e+02 5.0958408393723550e+02 4.8778852727843480e+02 -1 0 0
20152 150 14 0.0000000000000000e+00 4.7795738375702541e+02 5.2193089352084689e+02 4.7917134092216901e+02 0 0 1
16144 120 2 0.0000000000000000e+00 4.8436659039553950e+02 5.1264932731201282e+02 4.8699994319781905e+02 0 0 0
7624 57 17 0.0000000000000000e+00 4.9441119047873684e+02 5.1886139216174581e+02 4.8795333841802216e+02 -1 0 0
7599 57 2 0.0000000000000000e+00 4.9596633557027781e+02 5.1811292279454165e+02 4.7830311579046963e+02 -1 0 0
11649 87 2 0.0000000000000000e+00 4.8004629163867156e+02 5.0499080918321874e+02 4.9164927210899191e+02 0 0 0
2779 21 2 0.0000000000000000e+00 4.9259283201543553e+02 5.0488821180707407e+02 4.9031275107127470e+02 -1 0 0
7651 57 1 0.0000000000000000e+00 4.8017672345290646e+02 5.1479551068655542e+02 4.7721149918913324e+02 -1 0 0
7652 57 3 1.0000000000000000e+00 4.7683747024592878e+02 5.1445800438006177e+02 4.7930372814791866e+02 -1 0 0
8034 60 14 0.0000000000000000e+00 4.9201720674172458e+02 5.2415348934977681e+02 4.7977962882780241e+02 0 0 0
8033 60 17 0.0000000000000000e+00 4.9036168121269185e+02 5.2465636639674278e+02 4.7654472616888307e+02 0 0 0
20153 150 15 0.0000000000000000e+00 4.8003939190107457e+02 5.2315724784713166e+02 4.8214824243049037e+02 0 0 1
7614 57 2 0.0000000000000000e+00 4.8489184739262981e+02 5.0300227931648578e+02 4.7906857244435440e+02 -1 0 0
20148 150 5 1.0000000000000000e+00 4.8356157046339797e+02 5.2493906245148844e+02 4.7563942990346982e+02 0 0 1
7598 57 15 0.0000000000000000e+00 4.9775802071984361e+02 5.2074036760166928e+02 4.7983120268187145e+02 -1 0 0
20151 150 17 0.0000000000000000e+00 4.7774828566108738e+02 5.2515543481655357e+02 4.7686871626959879e+02 0 0 1
11657 87 5 1.0000000000000000e+00 4.7461215539168109e+02 5.0736219597158754e+02 4.7364445544716239e+02 0 0 0
1599 12 18 0.0000000000000000e+00 4.9840086899887507e+02 5.1014226257492493e+02 4.7244769730158174e+02 0 0 0
7615 57 15 0.0000000000000000e+00 4.8699915389775492e+02 5.0547598720933354e+02 4.8099409993365185e+02 -1 0 0
20149 150 2 0.0000000000000000e+00 4.8149755198701138e+02 5.2475614445956717e+02 4.7279916017017149e+02 0 0 1
20150 150 2 0.0000000000000000e+00 4.7775239168188853e+02 5.2428348319005886e+02 4.7323542818983418e+02 0 0 1
11658 87 2 0.0000000000000000e+00 4.7510794042446156e+02 5.0353746727515858e+02 4.7446140633183768e+02 0 0 0
1608 12 15 0.0000000000000000e+00 4.9615058088188380e+02 5.0677290052531237e+02 4.8603834689000968e+02 0 0 0
16128 120 2 0.0000000000000000e+00 4.9892115360041106e+02 5.2337643145369691e+02 4.9341242766999045e+02 0 0 0
11653 87 14 0.0000000000000000e+00 4.7472469833262221e+02 5.0531068695102414e+02 4.8456177604579796e+02 0 0 0
8017 60 9 0.0000000000000000e+00 4.7459729072072344e+02 5.2821307988499586e+02 4.8159880125666962e+02 0 0 0
11648 87 15 0.0000000000000000e+00 4.7886232668407450e+02 5.0691591947793842e+02 4.9466258012219060e+02 0 0 0
20147 150 2 0.0000000000000000e+00 4.8405466669748091e+02 5.2798455837875235e+02 4.7349958652547326e+02 0 0 1
8051 60 15 0.0000000000000000e+00 4.9835236247310991e+02 5.2894101521745097e+02 4.8146905189655052e+02 0 0 0
8052 60 17 0.0000000000000000e+00 4.9988965098159218e+02 5.2786757083620887e+02 4.7823849668542476e+02 0 0 0
1609 12 15 0.0000000000000000e+00 4.9537606163162121e+02 5.0495875938473887e+02 4.8279482571539432e+02 0 0 0
16135 120 2 0.0000000000000000e+00 4.8681604977851930e+02 5.2707062203234045e+02 4.9359469423966840e+02 0 0 0
16137 120 2 0.0000000000000000e+00 4.8223282941520313e+02 5.2912369581537598e+02 4.9016700693637443e+02 0 0 0
20154 150 2 0.0000000000000000e+00 4.8092181300917167e+02 5.2659496446404376e+02 4.8351327134261521e+02 0 0 1
8050 60 15 0.0000000000000000e+00 4.9457300537521775e+02 5.2897804432509315e+02 4.8067300682097220e+02 0 0 0
22611 168 2 0.0000000000000000e+00 5.0020974274194526e+02 5.1560527151641099e+02 4.7776981670947248e+02 0 0 1
1612 12 15 0.0000000000000000e+00 4.9388482893073717e+02 5.0436115070234331e+02 4.7996354480540310e+02 0 0 0
7694 57 5 1.0000000000000000e+00 4.7567434253984612e+02 5.2925571669820044e+02 4.9112539402440353e+02 -1 0 0
20155 150 5 1.0000000000000000e+00 4.8409655869655097e+02 5.2655153146701559e+02 4.8605435804583550e+02 0 0 1
2778 21 14 0.0000000000000000e+00 4.9611221805987986e+02 5.0386549201879461e+02 4.9163383212297481e+02 -1 0 0
8055 60 18 0.0000000000000000e+00 4.9967647041805259e+02 5.2194462878941738e+02 4.7153882981677322e+02 0 0 0
8021 60 2 0.0000000000000000e+00 4.7343791108820693e+02 5.1749521016740630e+02 4.8200944781038100e+02 0 0 0
1586 12 15 0.0000000000000000e+00 4.8610274548406352e+02 5.0354429640153603e+02 4.7322112873288779e+02 0 0 0
14544 108 5 1.0000000000000000e+00 4.7442332357596320e+02 5.2484751200764674e+02 4.9635056276325923e+02 0 0 0
13362 99 2 0.0000000000000000e+00 4.8965861757923028e+02 5.1459848053835799e+02 4.9608991453924364e+02 0 0 0
1616 12 15 0.0000000000000000e+00 4.9989861132569746e+02 5.0280156345763584e+02 4.7947410021243229e+02 0 0 0
8447 63 7 -1.0000000000000000e+00 4.9663034410645486e+02 5.4628293640075503e+02 4.9498744922360606e+02 -1 0 0
25037 186 14 0.0000000000000000e+00 4.9138107112331568e+02 5.5630374909157570e+02 4.8556837518411237e+02 -1 0 1
4018 30 18 0.0000000000000000e+00 4.8417852789579632e+02 5.3886172811363178e+02 4.8890851492480925e+02 0 0 0
4008 30 2 0.0000000000000000e+00 4.8764660572800858e+02 5.4173573393655931e+02 4.9388801618918984e+02 0 0 0
13260 99 17 0.0000000000000000e+00 4.9558577836296701e+02 5.5229361789078155e+02 4.9274815742817782e+02 0 -1 0
24264 180 5 1.0000000000000000e+00 4.7515222940200817e+02 5.4016251128703402e+02 4.7856098950930658e+02 0 -1 1
25871 192 15 0.0000000000000000e+00 4.8671749913725711e+02 5.5418622308807164e+02 4.9231711420086339e+02 0 0 1
24222 180 7 -1.0000000000000000e+00 4.8467552665223536e+02 5.5291618116445829e+02 4.8844035526775156e+02 0 -1 1
25072 186 2 0.0000000000000000e+00 4.9953583752087758e+02 5.3857090536569694e+02 4.8468726241936929e+02 -1 0 1
23016 171 2 0.0000000000000000e+00 4.7430833076143199e+02 5.5223883495968607e+02 4.7421985717983927e+02 0 0 1
4003 30 14 0.0000000000000000e+00 4.7549379151209519e+02 5.3642184232698867e+02 4.9506306736729914e+02 0 0 0
25073 186 2 0.0000000000000000e+00 4.9823109403076131e+02 5.4065633086318496e+02 4.8763796091174657e+02 -1 0 1
4006 30 1 0.0000000000000000e+00 4.8530626056410512e+02 5.3579584156817486e+02 4.9615119381607735e+02 0 0 0
4766 36 2 0.0000000000000000e+00 4.7489512400057060e+02 5.5095403372692863e+02 4.9641894151376749e+02 0 -1 0
25873 192 14 0.0000000000000000e+00 4.8086854911926673e+02 5.5624425647433884e+02 4.9310114597554366e+02 0 0 1
4007 30 3 1.0000000000000000e+00 4.8795014522383383e+02 5.3776051745127381e+02 4.9448408660647539e+02 0 0 0
4009 30 2 0.0000000000000000e+00 4.8890220276233254e+02 5.4485772301399243e+02 4.9307010113051081e+02 0 0 0
25042 186 15 0.0000000000000000e+00 4.8340887515085473e+02 5.4830205969886174e+02 4.8052638422135578e+02 -1 0 1
24225 180 17 0.0000000000000000e+00 4.7694224441149186e+02 5.5129774128901352e+02 4.9017569261958596e+02 0 -1 1
8448 63 14 0.0000000000000000e+00 4.9318055852870896e+02 5.4610251192622093e+02 4.9664042626872407e+02 -1 0 0
25868 192 17 0.0000000000000000e+00 4.9101344471053540e+02 5.4905081582648927e+02 4.8769434604213109e+02 0 0 1
25866 192 9 0.0000000000000000e+00 4.9589889996999932e+02 5.5138353245655935e+02 4.8247157649598671e+02 0 0 1
13259 99 7 -1.0000000000000000e+00 4.9373384899112921e+02 5.5301992373281689e+02 4.9615049506452567e+02 0 -1 0
25068 186 2 0.0000000000000000e+00 4.9972397870555102e+02 5.4314354299692934e+02 4.7642517063924782e+02 -1 0 1
25071 186 14 0.0000000000000000e+00 4.9974750015785389e+02 5.4178187595146017e+02 4.8243155751552689e+02 -1 0 1
25872 192 17 0.0000000000000000e+00 4.8298851911559734e+02 5.5311807860857505e+02 4.9280013913371783e+02 0 0 1
24269 180 9 0.0000000000000000e+00 4.7795632173358217e+02 5.3578945334802518e+02 4.7016126964864549e+02 0 -1 1
25864 192 2 0.0000000000000000e+00 4.9667062829457882e+02 5.4628054946554369e+02 4.7855782259693865e+02 0 0 1
13261 99 14 0.0000000000000000e+00 4.9714585767162146e+02 5.5551018208148480e+02 4.9097810284821236e+02 0 -1 0
25070 186 17 0.0000000000000000e+00 5.0018531001480733e+02 5.3965204305467989e+02 4.7921570878008049e+02 -1 0 1
24268 180 18 0.0000000000000000e+00 4.7445407193824099e+02 5.3633076721742725e+02 4.7068979684154357e+02 0 -1 1
25858 192 2 0.0000000000000000e+00 4.9190563081868305e+02 5.5370303578169865e+02 4.7077171723302081e+02 0 0 1
8042 60 7 -1.0000000000000000e+00 4.8909979267009493e+02 5.3892267780361851e+02 4.8323396672089876e+02 0 0 0
13235 99 15 0.0000000000000000e+00 4.7367613130094537e+02 5.5503003768046437e+02 4.9320456041743790e+02 0 -1 0
25059 186 12 0.0000000000000000e+00 4.9794680780020161e+02 5.4887160169309334e+02 4.8760784601711401e+02 -1 0 1
24263 180 2 0.0000000000000000e+00 4.7347386043942618e+02 5.4362606730652442e+02 4.7796573106908721e+02 0 -1 1
23000 171 2 0.0000000000000000e+00 4.7858715189343502e+02 5.4424789544173348e+02 4.7103549714889914e+02 0 0 1
25049 186 15 0.0000000000000000e+00 4.8211726611086783e+02 5.3939811014771635e+02 4.7384782585717875e+02 -1 0 1
8015 60 2 0.0000000000000000e+00 4.7342427748786736e+02 5.3418307848869620e+02 4.8406702480377999e+02 0 0 0
8459 63 2 0.0000000000000000e+00 4.9264388493443607e+02 5.3446679457128982e+02 4.9251762094341802e+02 -1 0 0
4019 30 9 0.0000000000000000e+00 4.8405778686168082e+02 5.3517424062270470e+02 4.8817915736383094e+02 0 0 0
4002 30 17 0.0000000000000000e+00 4.7545611400229711e+02 5.3555534638250958e+02 4.9140108691671884e+02 0 0 0
25060 186 15 0.0000000000000000e+00 4.9923010179292748e+02 5.5211612280524969e+02 4.8681354620867484e+02 -1 0 1
25074 186 5 1.0000000000000000e+00 4.9959355580404394e+02 5.4237603920831145e+02 4.9097699229551262e+02 -1 0 1
8461 63 1 0.0000000000000000e+00 4.9868592410940806e+02 5.3237561086957965e+02 4.9105124206698849e+02 -1 0 0
25044 186 14 0.0000000000000000e+00 4.8722616627344053e+02 5.4375187165577142e+02 4.7942813530004952e+02 -1 0 1
25862 192 7 -1.0000000000000000e+00 4.9902639241199654e+02 5.4678755913649991e+02 4.7359020181993276e+02 0 0 1
8004 60 2 0.0000000000000000e+00 4.7330089631980775e+02 5.4512261010398163e+02 4.8156662678262268e+02 0 0 0
4011 30 14 0.0000000000000000e+00 4.8388456005361530e+02 5.4526861918301438e+02 4.9532121459279608e+02 0 0 0
25047 186 2 0.0000000000000000e+00 4.8162669351440405e+02 5.4254073372678624e+02 4.7973270957186048e+02 -1 0 1
25040 186 7 -1.0000000000000000e+00 4.8636627611929265e+02 5.5147972465367400e+02 4.8098043800803072e+02 -1 0 1
20157 150 2 0.0000000000000000e+00 4.8272732178925793e+02 5.3123461813790402e+02 4.8282874100395907e+02 0 0 1
20159 150 2 0.0000000000000000e+00 4.8004401205115488e+02 5.3372770636629036e+02 4.7644693955561041e+02 0 0 1
25057 186 17 0.0000000000000000e+00 4.9531940243878358e+02 5.4490766945406142e+02 4.9017659717220533e+02 -1 0 1
4012 30 2 0.0000000000000000e+00 4.8164241579026577e+02 5.4603016336511973e+02 4.9232442320484080e+02 0 0 0
8043 60 14 0.0000000000000000e+00 4.8816977284979203e+02 5.3611001175063154e+02 4.8123904034435310e+02 0 0 0
25056 186 9 0.0000000000000000e+00 4.9364697674934735e+02 5.4380001242347078e+02 4.8673173542210384e+02 -1 0 1
8045 60 17 0.0000000000000000e+00 4.8797743887026536e+02 5.3053155840346540e+02 4.7710575383310919e+02 0 0 0
4765 36 5 1.0000000000000000e+00 4.7822802386042559e+02 5.4917748291418593e+02 4.9575695554963193e+02 0 -1 0
8038 60 2 0.0000000000000000e+00 4.8901379688089895e+02 5.3116399487794240e+02 4.8548651889776067e+02 0 0 0
23012 171 14 0.0000000000000000e+00 4.8466137607734419e+02 5.4756440195099640e+02 4.7420238777268321e+02 0 0 1
25869 192 12 0.0000000000000000e+00 4.9035430994223367e+02 5.4854597768123699e+02 4.9145868572333092e+02 0 0 1
22999 171 2 0.0000000000000000e+00 4.7573753382451031e+02 5.4211259421245052e+02 4.7212371422784469e+02 0 0 1
20160 150 2 0.0000000000000000e+00 4.8110998036679348e+02 5.3104544135431695e+02 4.7395495501435232e+02 0 0 1
4020 30 2 0.0000000000000000e+00 4.8262096321612478e+02 5.3346674408342733e+02 4.9134758030262242e+02 0 0 0
24265 180 15 0.0000000000000000e+00 4.7401615830304610e+02 5.3674895723894463e+02 4.7962559210104894e+02 0 -1 1
8450 63 17 0.0000000000000000e+00 4.9365191378646472e+02 5.3883645557831812e+02 4.9462916637489133e+02 -1 0 0
8449 63 2 0.0000000000000000e+00 4.9243293163185513e+02 5.4261781776019996e+02 4.9514520251252253e+02 -1 0 0
4013 30 2 0.0000000000000000e+00 4.7953986298582294e+02 5.4851723134043721e+02 4.9065430096627216e+02 0 0 0
4010 30 17 0.0000000000000000e+00 4.8726732331510237e+02 5.4669825632722984e+02 4.9605425466731538e+02 0 0 0
8044 60 2 0.0000000000000000e+00 4.8956780904413904e+02 5.3261327486026244e+02 4.7992623325725134e+02 0 0 0
25038 186 2 0.0000000000000000e+00 4.8919062572511189e+02 5.5368590698901778e+02 4.8401020180643690e+02 -1 0 1
20156 150 2 0.0000000000000000e+00 4.8380578725235654e+02 5.3017956500703485e+02 4.8620616318529687e+02 0 0 1
16136 120 2 0.0000000000000000e+00 4.8541339183424321e+02 5.3052155370869752e+02 4.9211997587559722e+02 0 0 0
8005 60 5 1.0000000000000000e+00 4.7525008155530929e+02 5.4555098454511449e+02 4.8495934508788486e+02 0 0 0
8046 60 9 0.0000000000000000e+00 4.8938696798136732e+02 5.3071856117708330e+02 4.7375161660898272e+02 0 0 0
23015 171 7 -1.0000000000000000e+00 4.7711392935335215e+02 5.4977915520754277e+02 4.7511270250298321e+02 0 0 1
25043 186 17 0.0000000000000000e+00 4.8612812300817751e+02 5.4645020471272846e+02 4.8181182306969487e+02 -1 0 1
20161 150 15 0.0000000000000000e+00 4.7745355988229755e+02 5.3107914147693123e+02 4.7499077111204497e+02 0 0 1
25055 186 17 0.0000000000000000e+00 4.9413936811060444e+02 5.4418919885965829e+02 4.8326725456314534e+02 -1 0 1
25046 186 2 0.0000000000000000e+00 4.8188437680106063e+02 5.3870524034492519e+02 4.7959573005805578e+02 -1 0 1
25041 186 2 0.0000000000000000e+00 4.8325099745336507e+02 5.5174702746067726e+02 4.7884881712643988e+02 -1 0 1
8039 60 15 0.0000000000000000e+00 4.9241142599757336e+02 5.3237129695280885e+02 4.8676614251649841e+02 0 0 0
25863 192 14 0.0000000000000000e+00 4.9546777316658654e+02 5.4634358826150014e+02 4.7465877588330238e+02 0 0 1
25052 186 7 -1.0000000000000000e+00 4.9142602505933547e+02 5.3883231343843738e+02 4.7559599185425850e+02 -1 0 1
25045 186 2 0.0000000000000000e+00 4.8529488304969271e+02 5.4056104858609058e+02 4.7922873531190771e+02 -1 0 1
17777 132 3 1.0000000000000000e+00 4.9714122062395313e+02 5.3898422194693774e+02 4.7062133796732178e+02 0 -1 1
25870 192 15 0.0000000000000000e+00 4.8992505962431710e+02 5.5191864655427867e+02 4.9354089795032934e+02 0 0 1
8041 60 17 0.0000000000000000e+00 4.9176351574425291e+02 5.3810109201841976e+02 4.8589219412260132e+02 0 0 0
20158 150 14 0.0000000000000000e+00 4.8043881707889852e+02 5.3214228756586419e+02 4.7989969645834037e+02 0 0 1
24224 180 9 0.0000000000000000e+00 4.7861238288271574e+02 5.5224657537981636e+02 4.8693218497670830e+02 0 -1 1
4764 36 2 0.0000000000000000e+00 4.7642764624450939e+02 5.4566676707915474e+02 4.9565228663629637e+02 0 -1 0
8040 60 9 0.0000000000000000e+00 4.9417607419025614e+02 5.3524813878606631e+02 4.8536503923602669e+02 0 0 0
4015 30 15 0.0000000000000000e+00 4.7970248279702543e+02 5.4421496368845328e+02 4.8826299811145168e+02 0 0 0
24223 180 2 0.0000000000000000e+00 4.8222524774543922e+02 5.5304313646257174e+02 4.8596362490364379e+02 0 -1 1
8458 63 14 0.0000000000000000e+00 4.9228404468453419e+02 5.3127535899595398e+02 4.9461684363340510e+02 -1 0 0
7693 57 5 1.0000000000000000e+00 4.7798139533399922e+02 5.3015281835748715e+02 4.9430773180812918e+02 -1 0 0
23014 171 17 0.0000000000000000e+00 4.7762957665593950e+02 5.4585236395093261e+02 4.7439195939863362e+02 0 0 1
4017 30 2 0.0000000000000000e+00 4.8458092682398546e+02 5.4078991500874065e+02 4.8556919490071039e+02 0 0 0
25058 186 17 0.0000000000000000e+00 4.9833954709185070e+02 5.4708531155730509e+02 4.9117103300311447e+02 -1 0 1
25865 192 17 0.0000000000000000e+00 4.9645822272981258e+02 5.4778572118352747e+02 4.8223480588440401e+02 0 0 1
4022 30 2 0.0000000000000000e+00 4.7735303097526560e+02 5.3831084951730179e+02 4.8897853254322143e+02 0 0 0
8047 60 17 0.0000000000000000e+00 4.9194238730122134e+02 5.3364876153458522e+02 4.7408157220827076e+02 0 0 0
4023 30 2 0.0000000000000000e+00 4.7616869358714507e+02 5.4119162927373782e+02 4.9121433679582043e+02 0 0 0
8048 60 17 0.0000000000000000e+00 4.9540931077241680e+02 5.3391119231821904e+02 4.7546238663547911e+02 0 0 0
25054 186 2 0.0000000000000000e+00 4.9376899513136129e+02 5.4061511824039439e+02 4.8145524721043938e+02 -1 0 1
25053 186 14 0.0000000000000000e+00 4.9383573082131272e+02 5.4065608874786687e+02 4.7786675828052415e+02 -1 0 1
25039 186 17 0.0000000000000000e+00 4.8959660018025130e+02 5.4996085644807192e+02 4.8252889436043012e+02 -1 0 1
8049 60 12 0.0000000000000000e+00 4.9416665974538336e+02 5.3166788014354165e+02 4.7808833806326538e+02 0 0 0
23011 171 2 0.0000000000000000e+00 4.8656911028439038e+02 5.4522516592888348e+02 4.7201962563473808e+02 0 0 1
25867 192 17 0.0000000000000000e+00 4.9330771587940598e+02 5.5107078851532526e+02 4.8523610023817008e+02 0 0 1
4016 30 15 0.0000000000000000e+00 4.8092991191462517e+02 5.4190973815149846e+02 4.8552608700547006e+02 0 0 0
23010 171 17 0.0000000000000000e+00 4.9032800591379373e+02 5.4514613723162608e+02 4.7179867335104092e+02 0 0 1
25050 186 9 0.0000000000000000e+00 4.8600661507054588e+02 5.3814130875690785e+02 4.7335170462109841e+02 -1 0 1
25048 186 2 0.0000000000000000e+00 4.8262480787260688e+02 5.4241079971061845e+02 4.7629829288786260e+02 -1 0 1
23013 171 2 0.0000000000000000e+00 4.8122310725180836e+02 5.4693484419085951e+02 4.7523956266980895e+02 0 0 1
25051 186 17 0.0000000000000000e+00 4.8953261840154659e+02 5.3697794226209294e+02 4.7299696942446377e+02 -1 0 1
25861 192 17 0.0000000000000000e+00 4.9936037450917678e+02 5.4879580293376000e+02 4.7024970330378846e+02 0 0 1
7695 57 14 0.0000000000000000e+00 4.7679429131035619e+02 5.3042103566783123e+02 4.8767350076864062e+02 -1 0 0
4021 30 2 0.0000000000000000e+00 4.7946397935034469e+02 5.3585899263746751e+02 4.9073051022945953e+02 0 0 0
4014 30 5 1.0000000000000000e+00 4.8269519260241248e+02 5.4704725132924511e+02 4.8833285111347857e+02 0 0 0
24226 180 2 0.0000000000000000e+00 4.7357603768568760e+02 5.4986004978295159e+02 4.9033018320826665e+02 0 -1 1
8460 63 18 0.0000000000000000e+00 4.9606235054102689e+02 5.3490973989279132e+02 4.9093759319254798e+02 -1 0 0
8006 60 2 0.0000000000000000e+00 4.7437881672504244e+02 5.4584385423522031e+02 4.8851505608273834e+02 0 0 0
24262 180 2 0.0000000000000000e+00 4.7319018942705958e+02 5.4694558682647278e+02 4.7613741641617406e+02 0 -1 1
24219 180 2 0.0000000000000000e+00 4.8980907574723147e+02 5.5638310698608461e+02 4.9440788484699505e+02 0 -1 1
8455 63 15 0.0000000000000000e+00 4.9995077041982995e+02 5.3053037683775847e+02 4.9600079596758508e+02 -1 0 0
24221 180 2 0.0000000000000000e+00 4.8600240584349370e+02 5.5643083389055482e+02 4.8832322642035336e+02 0 -1 1
17003 126 15 0.0000000000000000e+00 4.6878671287750171e+02 5.1117046678188643e+02 5.0705971279649020e+02 0 1 0
17000 126 15 0.0000000000000000e+00 4.6819442603337768e+02 5.0697557832785589e+02 5.0998647660890185e+02 0 1 0
14569 108 15 0.0000000000000000e+00 4.6860965353397341e+02 5.1223300193015962e+02 5.0997751708910687e+02 0 0 0
14574 108 9 0.0000000000000000e+00 4.6257825128103474e+02 5.1176340995543444e+02 5.1023957299619866e+02 0 0 0
14573 108 15 0.0000000000000000e+00 4.6629978839027450e+02 5.1146919596015010e+02 5.1074562726087470e+02 0 0 0
17004 126 9 0.0000000000000000e+00 4.6662275598011570e+02 5.1204101213236572e+02 5.0375480596698918e+02 0 1 0
16179 120 18 0.0000000000000000e+00 4.5903902679919202e+02 5.0728492664010417e+02 5.0420526696367000e+02 0 0 0
16180 120 5 1.0000000000000000e+00 4.5816996655332014e+02 5.1009015817679142e+02 5.0193715351158971e+02 0 0 0
14558 108 3 1.0000000000000000e+00 4.6392378586471204e+02 5.1477029914958052e+02 5.1869805950560271e+02 0 0 0
13737 102 2 0.0000000000000000e+00 4.5662334434318871e+02 5.1732712986471154e+02 5.0909688378555182e+02 0 0 0
8834 66 9 0.0000000000000000e+00 4.5222689502760187e+02 5.0747946329668940e+02 5.1201072484450560e+02 0 -1 0
13739 102 9 0.0000000000000000e+00 4.5983264275783080e+02 5.2342682216164133e+02 5.1199251853588493e+02 0 0 0
13738 102 18 0.0000000000000000e+00 4.5830006425383840e+02 5.2043408088198328e+02 5.1036518219962409e+02 0 0 0
13740 102 2 0.0000000000000000e+00 4.6158174352617374e+02 5.2630461875040510e+02 5.1403408585441605e+02 0 0 0
16195 120 2 0.0000000000000000e+00 4.5199472424606716e+02 5.2221639422399892e+02 5.0186175304328742e+02 0 0 0
13741 102 2 0.0000000000000000e+00 4.5795045561603752e+02 5.2699750075622842e+02 5.1508063397826913e+02 0 0 0
16182 120 12 0.0000000000000000e+00 4.6115842341513786e+02 5.1616766394411673e+02 5.0403434402780937e+02 0 0 0
8854 66 2 0.0000000000000000e+00 4.5253983251287167e+02 5.2155477600552649e+02 5.1443683239198401e+02 0 -1 0
8853 66 14 0.0000000000000000e+00 4.5246448879107942e+02 5.2492697035988738e+02 5.1320393005490962e+02 0 -1 0
16181 120 17 0.0000000000000000e+00 4.5980578684470896e+02 5.1259119899203245e+02 5.0442102214350450e+02 0 0 0
8855 66 17 0.0000000000000000e+00 4.5440874608809986e+02 5.1849218367620756e+02 5.1352567012575116e+02 0 -1 0
14572 108 15 0.0000000000000000e+00 4.6813403147413288e+02 5.0811958242039162e+02 5.1016843578858123e+02 0 0 0
14575 108 2 0.0000000000000000e+00 4.5922342985309700e+02 5.1331242430343832e+02 5.1007182859000210e+02 0 0 0
14570 108 15 0.0000000000000000e+00 4.6729210370430263e+02 5.0843676868249827e+02 5.1027241467670609e+02 0 0 0
16998 126 15 0.0000000000000000e+00 4.6968508579432165e+02 5.0500306362563407e+02 5.1101516993165279e+02 0 1 0
14571 108 15 0.0000000000000000e+00 4.7003266229385781e+02 5.1125164277096900e+02 5.1041988052414308e+02 0 0 0
16979 126 9 0.0000000000000000e+00 4.5340730888548950e+02 5.0486985456695299e+02 5.2433834036967437e+02 0 1 0
17001 126 15 0.0000000000000000e+00 4.6893075695487545e+02 5.1073331407073061e+02 5.1034440822963950e+02 0 1 0
14577 108 2 0.0000000000000000e+00 4.5951412910136372e+02 5.1090285072521988e+02 5.1506746972950032e+02 0 0 0
14576 108 15 0.0000000000000000e+00 4.5713134484125618e+02 5.1336839302756050e+02 5.1339114760144173e+02 0 0 0
14568 108 15 0.0000000000000000e+00 4.6816052676926188e+02 5.0891409650673381e+02 5.1081628859732660e+02 0 0 0
7678 57 2 0.0000000000000000e+00 4.7111112619357317e+02 5.1787783294130577e+02 5.1019328973892442e+02 -1 0 0
17005 126 2 0.0000000000000000e+00 4.6677242973160622e+02 5.1475997105399233e+02 5.0122095794447864e+02 0 1 0
13736 102 15 0.0000000000000000e+00 4.5331991402371835e+02 5.1583516807142928e+02 5.0810406997969966e+02 0 0 0
13730 102 17 0.0000000000000000e+00 4.5333789527939342e+02 5.0721994229499313e+02 5.0226555830656145e+02 0 0 0
16184 120 2 0.0000000000000000e+00 4.6167694344803323e+02 5.2196928357653212e+02 5.0247684702989773e+02 0 0 0
8852 66 7 -1.0000000000000000e+00 4.5434666256779815e+02 5.2480577091889700e+02 5.1653160023391285e+02 0 -1 0
13735 102 15 0.0000000000000000e+00 4.5275793741885531e+02 5.1661528268708560e+02 5.0429249972983644e+02 0 0 0
7679 57 2 0.0000000000000000e+00 4.7124927362190869e+02 5.2081246013626878e+02 5.1247325367491362e+02 -1 0 0
16197 120 2 0.0000000000000000e+00 4.4968442860466899e+02 5.2084655195423727e+02 5.0812904850264840e+02 0 0 0
16196 120 15 0.0000000000000000e+00 4.5233127546032824e+02 5.2110235401403497e+02 5.0573352477204600e+02 0 0 0
8835 66 17 0.0000000000000000e+00 4.4944177207675341e+02 5.0754223924058044e+02 5.1497276690665035e+02 0 -1 0
14578 108 5 1.0000000000000000e+00 4.5811576843030184e+02 5.0736704471023063e+02 5.1546073853282621e+02 0 0 0
17009 126 5 1.0000000000000000e+00 4.6398913601035071e+02 5.0629450306043816e+02 5.0028641989815867e+02 0 1 0
16198 120 5 1.0000000000000000e+00 4.5018610698565413e+02 5.1868857974932791e+02 5.1096257500400469e+02 0 0 0
16951 126 17 0.0000000000000000e+00 4.4622821529286972e+02 5.1074067139478342e+02 5.1347711799841693e+02 0 1 0
13684 102 2 0.0000000000000000e+00 4.4533482163008478e+02 5.2505114727158650e+02 5.0926043125778818e+02 0 0 0
16982 126 2 0.0000000000000000e+00 4.5958055489603368e+02 5.1024210403091689e+02 5.2337368647949165e+02 0 1 0
8851 66 17 0.0000000000000000e+00 4.5373612793840852e+02 5.2700576625007909e+02 5.1954768058625768e+02 0 -1 0
13745 102 9 0.0000000000000000e+00 4.5480621792057707e+02 5.2812044202230254e+02 5.0616558315213496e+02 0 0 0
8844 66 14 0.0000000000000000e+00 4.4906787432183216e+02 5.1801796557934892e+02 5.1745516048784418e+02 0 -1 0
16199 120 5 1.0000000000000000e+00 4.4902489296098616e+02 5.1521678134690865e+02 5.0988716644079739e+02 0 0 0
8850 66 9 0.0000000000000000e+00 4.5016461456674705e+02 5.2649644778260790e+02 5.2054140923534294e+02 0 -1 0
7680 57 9 0.0000000000000000e+00 4.6868295197527607e+02 5.2094449213437872e+02 5.1524276075379419e+02 -1 0 0
8838 66 2 0.0000000000000000e+00 4.5350467028098080e+02 5.1271789842052112e+02 5.2251246757257331e+02 0 -1 0
8839 66 17 0.0000000000000000e+00 4.5689303108288163e+02 5.1389093830146362e+02 5.2351924257131736e+02 0 -1 0
7681 57 2 0.0000000000000000e+00 4.6593757015262742e+02 5.2334954380597549e+02 5.1401953567083706e+02 -1 0 0
14561 108 17 0.0000000000000000e+00 4.6939183405991668e+02 5.2072683813114747e+02 5.2396482603078675e+02 0 0 0
14579 108 5 1.0000000000000000e+00 4.6181558431893086e+02 5.0684592529018983e+02 5.1414367781142835e+02 0 0 0
8842 66 15 0.0000000000000000e+00 4.5141746219239616e+02 5.1597519877721538e+02 5.2417344846600031e+02 0 -1 0
8843 66 17 0.0000000000000000e+00 4.5130918998749110e+02 5.1732095186183096e+02 5.2074872590153666e+02 0 -1 0
14567 108 2 0.0000000000000000e+00 4.7007058969140269e+02 5.0806774288398304e+02 5.1424933544610053e+02 0 0 0
16980 126 2 0.0000000000000000e+00 4.5385840655131068e+02 5.0846517408401468e+02 5.2377440340529688e+02 0 1 0
8840 66 7 -1.0000000000000000e+00 4.5683061790292385e+02 5.1683618188919081e+02 5.2591752638712933e+02 0 -1 0
14580 108 14 0.0000000000000000e+00 4.6482512986364543e+02 5.0791662967408070e+02 5.1603584269651708e+02 0 0 0
14556 108 14 0.0000000000000000e+00 4.6932155589853772e+02 5.1427580715375757e+02 5.1600985842125738e+02 0 0 0
14557 108 6 0.0000000000000000e+00 4.6586558890034780e+02 5.1380146822792562e+02 5.1564484761817948e+02 0 0 0
16984 126 12 0.0000000000000000e+00 4.6265986747155875e+02 5.0669159367332918e+02 5.2335486623534405e+02 0 1 0
8856 66 9 0.0000000000000000e+00 4.5631174118038041e+02 5.1828903831620448e+02 5.1685341071350138e+02 0 -1 0
8836 66 2 0.0000000000000000e+00 4.5066136879297164e+02 5.0841835123848864e+02 5.1878042209260298e+02 0 -1 0
16952 126 7 -1.0000000000000000e+00 4.4559417707763419e+02 5.0740674132374585e+02 5.1523917215201857e+02 0 1 0
8846 66 2 0.0000000000000000e+00 4.4682314197311155e+02 5.2110715691448695e+02 5.2171400573156757e+02 0 -1 0
7682 57 2 0.0000000000000000e+00 4.6626898657830702e+02 5.2676838342960446e+02 5.1217957311387386e+02 -1 0 0
7677 57 12 0.0000000000000000e+00 4.6724391513244603e+02 5.1770604341814544e+02 5.1024831791551753e+02 -1 0 0
16183 120 2 0.0000000000000000e+00 4.6312459644331386e+02 5.1934259685430607e+02 5.0485190659524102e+02 0 0 0
7676 57 17 0.0000000000000000e+00 4.6794787301856559e+02 5.2053762213859329e+02 5.0800636519290617e+02 -1 0 0
13734 102 5 1.0000000000000000e+00 4.5227394948692717e+02 5.1452332806827337e+02 5.0111331451241443e+02 0 0 0
8849 66 15 0.0000000000000000e+00 4.5107390245807170e+02 5.2349512722654561e+02 5.2297302750465758e+02 0 -1 0
7684 57 15 0.0000000000000000e+00 4.7071208570560225e+02 5.2819113095968385e+02 5.0638552468388019e+02 -1 0 0
13744 102 12 0.0000000000000000e+00 4.5799579192578773e+02 5.2749429484242069e+02 5.0758931760381381e+02 0 0 0
16194 120 9 0.0000000000000000e+00 4.5133283711920529e+02 5.2401245828765161e+02 4.9840774806713603e+02 0 0 0
16185 120 9 0.0000000000000000e+00 4.5816723350587461e+02 5.2273277490724365e+02 5.0116601042999343e+02 0 0 0
17010 126 14 0.0000000000000000e+00 4.6540997866818975e+02 5.0563291650722363e+02 5.0349854208830186e+02 0 1 0
13729 102 2 0.0000000000000000e+00 4.5486798647291664e+02 5.0361714161179941e+02 5.0255327520323578e+02 0 0 0
8845 66 2 0.0000000000000000e+00 4.4701980434470551e+02 5.2109979084766348e+02 5.1786774593452208e+02 0 -1 0
14565 108 9 0.0000000000000000e+00 4.6982511347705866e+02 5.0905840619467193e+02 5.2070300595930132e+02 0 0 0
14566 108 2 0.0000000000000000e+00 4.6966301959199785e+02 5.0693144886024186e+02 5.1772139136105238e+02 0 0 0
17002 126 15 0.0000000000000000e+00 4.7187662663149047e+02 5.0909285971773744e+02 5.0827772258869783e+02 0 1 0
14564 108 2 0.0000000000000000e+00 4.7067385338014560e+02 5.1281460116558594e+02 5.2195511389351509e+02 0 0 0
13746 102 14 0.0000000000000000e+00 4.5150133339317313e+02 5.2760827436701959e+02 5.0545807727572071e+02 0 0 0
8848 66 2 0.0000000000000000e+00 4.5079873005045215e+02 5.1988783097016244e+02 5.2400784362795889e+02 0 -1 0
8858 66 17 0.0000000000000000e+00 4.5842903024045410e+02 5.2030634007528943e+02 5.2331118546625657e+02 0 -1 0
16983 126 2 0.0000000000000000e+00 4.6092889509167497e+02 5.0842919292339764e+02 5.2070457828367330e+02 0 1 0
8857 66 17 0.0000000000000000e+00 4.5783463291548878e+02 5.1805814449176455e+02 5.2056142032011724e+02 0 -1 0
13683 102 2 0.0000000000000000e+00 4.4478247328114389e+02 5.2175206094502232e+02 5.1083482718474255e+02 0 0 0
16186 120 2 0.0000000000000000e+00 4.5927844201625567e+02 5.2615165341752777e+02 4.9976383159423079e+02 0 0 0
14560 108 5 1.0000000000000000e+00 4.6681065434710632e+02 5.1827564153860510e+02 5.2469331016641581e+02 0 0 0
8833 66 2 0.0000000000000000e+00 4.5190315809156897e+02 5.0387639809207428e+02 5.1301657386839076e+02 0 -1 0
8837 66 14 0.0000000000000000e+00 4.5177909621751735e+02 5.1180203558707456e+02 5.1892790958050364e+02 0 -1 0
16981 126 2 0.0000000000000000e+00 4.5676953689753998e+02 5.0869755800033960e+02 5.2160685745436069e+02 0 1 0
8860 66 15 0.0000000000000000e+00 4.5721837331245899e+02 5.2688570513024206e+02 5.2362237168379284e+02 0 -1 0
14559 108 18 0.0000000000000000e+00 4.6614182771043556e+02 5.1698400974467643e+02 5.2104150422696227e+02 0 0 0
16200 120 14 0.0000000000000000e+00 4.4855644299116864e+02 5.1208211039607534e+02 5.0790245639571538e+02 0 0 0
13675 102 5 1.0000000000000000e+00 4.4362138053365106e+02 5.2439505383051187e+02 5.2208590519968527e+02 0 0 0
16942 126 15 0.0000000000000000e+00 4.4437682518313591e+02 5.1216505141615858e+02 5.0214621450328519e+02 0 1 0
8847 66 2 0.0000000000000000e+00 4.4748868307402847e+02 5.1812374134895526e+02 5.2381404522978619e+02 0 -1 0
8910 66 14 0.0000000000000000e+00 4.4493694890901395e+02 5.1287768681911894e+02 5.2204138978821265e+02 0 -1 0
16187 120 2 0.0000000000000000e+00 4.5725751253699497e+02 5.2740244635486147e+02 4.9686151304629078e+02 0 0 0
8859 66 12 0.0000000000000000e+00 4.5730033500251346e+02 5.2367732506375239e+02 5.2176167956666643e+02 0 -1 0
8909 66 5 1.0000000000000000e+00 4.4747803681175833e+02 5.1334298106962262e+02 5.2449238257449747e+02 0 -1 0
13732 102 2 0.0000000000000000e+00 4.4995122086268424e+02 5.0914593396641209e+02 4.9843315001388743e+02 0 0 0
13731 102 14 0.0000000000000000e+00 4.4962383836005387e+02 5.0732674214549166e+02 5.0156519892526597e+02 0 0 0
16193 120 15 0.0000000000000000e+00 4.5256445695683544e+02 5.2736206152112754e+02 4.9975209867863686e+02 0 0 0
17008 126 5 1.0000000000000000e+00 4.6213098801097306e+02 5.0866566213441530e+02 4.9777932967712866e+02 0 1 0
7675 57 5 1.0000000000000000e+00 4.6948409803900933e+02 5.2128903805014716e+02 5.0454959160420373e+02 -1 0 0
13728 102 2 0.0000000000000000e+00 4.5571062243913366e+02 5.0283062363703823e+02 4.9867877475339941e+02 0 0 0
20199 150 12 0.0000000000000000e+00 4.6704276383394068e+02 5.1999227223680464e+02 4.9685352914654516e+02 0 0 1
8828 66 2 0.0000000000000000e+00 4.4554180202622479e+02 5.0742648393418881e+02 5.2435893495733490e+02 0 -1 0
13743 102 2 0.0000000000000000e+00 4.5990748907105848e+02 5.2909355381298747e+02 5.1039431529145992e+02 0 0 0
7683 57 15 0.0000000000000000e+00 4.6793463643208577e+02 5.2762390652941178e+02 5.0887407660208902e+02 -1 0 0
13747 102 6 0.0000000000000000e+00 4.4817726946333829e+02 5.2951170627481099e+02 5.0547346355400310e+02 0 0 0
14538 108 2 0.0000000000000000e+00 4.6783494838688983e+02 5.2628875980883970e+02 4.9863300563922002e+02 0 0 0
14537 108 3 1.0000000000000000e+00 4.6508391905832127e+02 5.2834162556018532e+02 5.0042970141783758e+02 0 0 0
20197 150 17 0.0000000000000000e+00 4.6299732067383002e+02 5.1639588615713581e+02 4.9895081729569608e+02 0 0 1
13686 102 2 0.0000000000000000e+00 4.4613803000409217e+02 5.2189498495486714e+02 5.0545327645753952e+02 0 0 0
8831 66 2 0.0000000000000000e+00 4.5084351388547191e+02 5.0306729127451604e+02 5.2049075504134169e+02 0 -1 0
8829 66 2 0.0000000000000000e+00 4.4696944191773724e+02 5.0491440914758817e+02 5.2183178544684495e+02 0 -1 0
8908 66 5 1.0000000000000000e+00 4.4940645026919930e+02 5.1059178634139386e+02 5.2608021391288412e+02 0 -1 0
13688 102 2 0.0000000000000000e+00 4.4497716422055487e+02 5.1814537269205528e+02 4.9986802470170153e+02 0 0 0
20198 150 17 0.0000000000000000e+00 4.6423708598111841e+02 5.2008427398598678e+02 4.9915107106764765e+02 0 0 1
16177 120 6 0.0000000000000000e+00 4.6094681248810826e+02 5.0453206277019734e+02 5.0999523494721996e+02 0 0 0
13685 102 2 0.0000000000000000e+00 4.4603642815148652e+02 5.2586185495352447e+02 5.0537504663418036e+02 0 0 0
16997 126 2 0.0000000000000000e+00 4.6790703183064926e+02 5.0354162171137341e+02 5.1423303639488006e+02 0 1 0
16944 126 14 0.0000000000000000e+00 4.4444093867711359e+02 5.0627514993487068e+02 5.0665512533998378e+02 0 1 0
20196 150 9 0.0000000000000000e+00 4.5966144223150701e+02 5.1599949436653560e+02 4.9714879389075901e+02 0 0 1
16985 126 9 0.0000000000000000e+00 4.6416627702159712e+02 5.0374284244559817e+02 5.2129340371697072e+02 0 1 0
13674 102 2 0.0000000000000000e+00 4.4502500239666625e+02 5.2591919400060476e+02 5.1882260988708924e+02 0 0 0
13687 102 9 0.0000000000000000e+00 4.4635570344078133e+02 5.1878030466286168e+02 5.0335333997021741e+02 0 0 0
17006 126 15 0.0000000000000000e+00 4.6826082192057004e+02 5.1321626436481483e+02 4.9767411833637641e+02 0 1 0
16988 126 3 1.0000000000000000e+00 4.7147350180129467e+02 5.0394290045515237e+02 5.2585962489283986e+02 0 1 0
8832 66 7 -1.0000000000000000e+00 4.5127660786054457e+02 5.0414249336857625e+02 5.1690981708865479e+02 0 -1 0
16178 120 3 1.0000000000000000e+00 4.5835926500803293e+02 5.0607918171460346e+02 5.0767230668068117e+02 0 0 0
13733 102 2 0.0000000000000000e+00 4.5238682623368084e+02 5.1202500485994449e+02 4.9816255924849185e+02 0 0 0
16941 126 2 0.0000000000000000e+00 4.4498498247954973e+02 5.1301567585059900e+02 4.9853751866359136e+02 0 1 0
17007 126 2 0.0000000000000000e+00 4.6532962565228883e+02 5.1105531015733823e+02 4.9771042387497005e+02 0 1 0
16152 120 17 0.0000000000000000e+00 4.7644920307634271e+02 5.1626136121107811e+02 4.9763337934867110e+02 0 0 0
13358 99 15 0.0000000000000000e+00 4.9873051710799007e+02 5.0561789769842221e+02 4.9751125260687581e+02 0 0 0
16081 120 17 0.0000000000000000e+00 4.9651752301739754e+02 5.0518624734089036e+02 5.1531580602183465e+02 0 0 0
14555 108 9 0.0000000000000000e+00 4.7259143000965474e+02 5.1535846138695649e+02 5.1741930933913693e+02 0 0 0
9651 72 2 0.0000000000000000e+00 4.8753198669997283e+02 5.0446346873325001e+02 5.1694344482961583e+02 0 0 0
16103 120 15 0.0000000000000000e+00 4.8887892984013666e+02 5.0441187373127383e+02 5.0882571776923027e+02 0 0 0
16999 126 15 0.0000000000000000e+00 4.7207985767922389e+02 5.0731890737793594e+02 5.0887097251573283e+02 0 1 0
14551 108 2 0.0000000000000000e+00 4.7699783330633818e+02 5.2302182690055349e+02 5.1844209886905094e+02 0 0 0
16164 120 5 1.0000000000000000e+00 4.7434316720306731e+02 5.0366811106176885e+02 5.0616987454700205e+02 0 0 0
7674 57 18 0.0000000000000000e+00 4.7222443413732111e+02 5.1917191558549257e+02 5.0621640863257716e+02 -1 0 0
14554 108 12 0.0000000000000000e+00 4.7587153263879048e+02 5.1577762432044960e+02 5.1930172477044539e+02 0 0 0
16162 120 2 0.0000000000000000e+00 4.8072279200355428e+02 5.0321083972176604e+02 5.0833842779132874e+02 0 0 0
14553 108 2 0.0000000000000000e+00 4.7802379166806088e+02 5.1875528636443801e+02 5.1903414298008840e+02 0 0 0
16160 120 17 0.0000000000000000e+00 4.8394505747154631e+02 5.0539058796706962e+02 5.1133817069586672e+02 0 0 0
16080 120 2 0.0000000000000000e+00 4.9299344406963138e+02 5.0611296730799199e+02 5.1424757792206128e+02 0 0 0
16159 120 2 0.0000000000000000e+00 4.8591132783885774e+02 5.0874125909292513e+02 5.1170656077278522e+02 0 0 0
16075 120 2 0.0000000000000000e+00 4.9337855198981885e+02 5.1723288843147020e+02 5.1996052781948913e+02 0 0 0
14547 108 2 0.0000000000000000e+00 4.7660286484438080e+02 5.2464014400221197e+02 5.0649944021619837e+02 0 0 0
14546 108 15 0.0000000000000000e+00 4.7642451839071055e+02 5.2299879348544039e+02 5.0302188254085098e+02 0 0 0
13364 99 5 1.0000000000000000e+00 4.9425709693063925e+02 5.1282876838144887e+02 5.0117329941651099e+02 0 0 0
16100 120 2 0.0000000000000000e+00 4.9531253276259457e+02 5.1070038353978060e+02 5.0815116548419428e+02 0 0 0
7673 57 3 1.0000000000000000e+00 4.7408130632828636e+02 5.1739504002839681e+02 5.0365120406604183e+02 -1 0 0
14545 108 15 0.0000000000000000e+00 4.7474231292834435e+02 5.2491816577657983e+02 5.0016276863332291e+02 0 0 0
16069 120 6 0.0000000000000000e+00 4.8793757394653983e+02 5.2042451459103177e+02 5.1110809214209200e+02 0 0 0
7672 57 6 0.0000000000000000e+00 4.7513524264373956e+02 5.1365905992961154e+02 5.0373674660124237e+02 -1 0 0
16117 120 9 0.0000000000000000e+00 4.7884614944322016e+02 5.1823832119028532e+02 5.1208166113150855e+02 0 0 0
16099 120 2 0.0000000000000000e+00 4.9651639578401824e+02 5.1423235085357953e+02 5.0917387175255902e+02 0 0 0
16104 120 2 0.0000000000000000e+00 4.8588961349413023e+02 5.0624291534091401e+02 5.0771140575510998e+02 0 0 0
16153 120 14 0.0000000000000000e+00 4.7786406401524596e+02 5.1290982893527951e+02 4.9864402129131980e+02 0 0 0
16078 120 2 0.0000000000000000e+00 4.9266715863661500e+02 5.1271164871426026e+02 5.1237114941949449e+02 0 0 0
16118 120 2 0.0000000000000000e+00 4.8086149580642217e+02 5.1934440979326428e+02 5.0946349511926161e+02 0 0 0
16121 120 2 0.0000000000000000e+00 4.8207167028683438e+02 5.2316685411144363e+02 4.9977126800503430e+02 0 0 0
16119 120 2 0.0000000000000000e+00 4.7970162633843552e+02 5.2148495438534280e+02 5.0642666593637273e+02 0 0 0
16122 120 7 -1.0000000000000000e+00 4.8574830525436488e+02 5.2205640030141285e+02 4.9905530246725834e+02 0 0 0
16120 120 15 0.0000000000000000e+00 4.8022057834322521e+02 5.2286442385943928e+02 5.0304198041918676e+02 0 0 0
16123 120 2 0.0000000000000000e+00 4.8930414220184900e+02 5.2206211034194860e+02 5.0021859785937193e+02 0 0 0
16124 120 9 0.0000000000000000e+00 4.9113585841875937e+02 5.2208515354398753e+02 4.9693884433105865e+02 0 0 0
16102 120 14 0.0000000000000000e+00 4.9206502235548095e+02 5.0632009405178212e+02 5.0773443379991448e+02 0 0 0
16101 120 17 0.0000000000000000e+00 4.9440376578615906e+02 5.0816284545034199e+02 5.0559092859727161e+02 0 0 0
7671 57 14 0.0000000000000000e+00 4.7312667395117626e+02 5.1061868137349364e+02 5.0301284243944701e+02 -1 0 0
16116 120 2 0.0000000000000000e+00 4.8065083763729308e+02 5.1508527143035383e+02 5.1120451701533261e+02 0 0 0
16115 120 2 0.0000000000000000e+00 4.8380413147708111e+02 5.1418086661348434e+02 5.1304990391275771e+02 0 0 0
24167 180 6 0.0000000000000000e+00 4.9173916642324582e+02 5.2637077042024578e+02 5.1059648397085886e+02 0 -1 1
16154 120 2 0.0000000000000000e+00 4.8090251727285397e+02 5.1428353580105340e+02 5.0028236186860272e+02 0 0 0
16155 120 18 0.0000000000000000e+00 4.8145485871363127e+02 5.1665790203950746e+02 5.0316864324349331e+02 0 0 0
16067 120 6 0.0000000000000000e+00 4.9060343580327316e+02 5.1900074672900530e+02 5.0641769094827663e+02 0 0 0
16066 120 1 0.0000000000000000e+00 4.9344913052676822e+02 5.1997257213176567e+02 5.0391893378343696e+02 0 0 0
16156 120 1 0.0000000000000000e+00 4.8325959324007181e+02 5.1539713124957086e+02 5.0620761051272973e+02 0 0 0
14550 108 2 0.0000000000000000e+00 4.7739666881838514e+02 5.2548076500876118e+02 5.1571601746128829e+02 0 0 0
16502 123 2 0.0000000000000000e+00 5.0019173530125926e+02 5.2536299160383328e+02 5.1098214201739427e+02 0 0 0
16098 120 5 1.0000000000000000e+00 4.9841260815256629e+02 5.1363767715687209e+02 5.1247915139267889e+02 0 0 0
16157 120 3 1.0000000000000000e+00 4.8621857620224159e+02 5.1451436482153656e+02 5.0865590781667942e+02 0 0 0
16079 120 15 0.0000000000000000e+00 4.9479055322390747e+02 5.0947503108171219e+02 5.1307657071383949e+02 0 0 0
14552 108 2 0.0000000000000000e+00 4.7502003844066627e+02 5.2029374203878513e+02 5.1706060364364157e+02 0 0 0
16158 120 2 0.0000000000000000e+00 4.8451737254318795e+02 5.1088513281525297e+02 5.0866273324942421e+02 0 0 0
16109 120 2 0.0000000000000000e+00 4.7503467988373069e+02 5.0923493638415465e+02 5.1292943833912204e+02 0 0 0
16110 120 2 0.0000000000000000e+00 4.7421372142240136e+02 5.0853086637261242e+02 5.1671463760449546e+02 0 0 0
14548 108 18 0.0000000000000000e+00 4.7596048517983235e+02 5.2463905621551919e+02 5.1042378629022761e+02 0 0 0
7670 57 9 0.0000000000000000e+00 4.7374363283575877e+02 5.0726354434433853e+02 5.0101633694044159e+02 -1 0 0
16108 120 14 0.0000000000000000e+00 4.7622090046690630e+02 5.1195844942635813e+02 5.1039082375850370e+02 0 0 0
16107 120 2 0.0000000000000000e+00 4.7872330044193865e+02 5.0920372686116275e+02 5.0927447340044790e+02 0 0 0
14549 108 9 0.0000000000000000e+00 4.7562683176941755e+02 5.2744060324571092e+02 5.1294327963802027e+02 0 0 0
16105 120 5 1.0000000000000000e+00 4.8266026246308962e+02 5.0679290290085078e+02 5.0528025056661477e+02 0 0 0
16114 120 2 0.0000000000000000e+00 4.8159808069617327e+02 5.1123175603169261e+02 5.1390184623762252e+02 0 0 0
7668 57 2 0.0000000000000000e+00 4.8016709770215795e+02 5.0355136284175774e+02 5.0083970481400144e+02 -1 0 0
16070 120 15 0.0000000000000000e+00 4.9032041610256022e+02 5.1718623508127007e+02 5.1068042887367142e+02 0 0 0
16073 120 12 0.0000000000000000e+00 4.9578021466797588e+02 5.2158489833925296e+02 5.1457585761924952e+02 0 0 0
16072 120 15 0.0000000000000000e+00 4.9298469812492391e+02 5.2077109476775274e+02 5.1244248353865567e+02 0 0 0
16113 120 2 0.0000000000000000e+00 4.8084367498827254e+02 5.1066958177852143e+02 5.1750559817700423e+02 0 0 0
16071 120 15 0.0000000000000000e+00 4.9179079274526413e+02 5.1751401053917266e+02 5.1413562190077346e+02 0 0 0
16112 120 5 1.0000000000000000e+00 4.7960545654468763e+02 5.0791271104448901e+02 5.1983533207896414e+02 0 0 0
16111 120 15 0.0000000000000000e+00 4.7700231708935394e+02 5.0630535805260763e+02 5.1756494916719839e+02 0 0 0
13365 99 14 0.0000000000000000e+00 4.9719213167404820e+02 5.1352534336956001e+02 5.0349614457425588e+02 0 0 0
16106 120 2 0.0000000000000000e+00 4.7894374915005784e+02 5.0780055636786005e+02 5.0601573617242104e+02 0 0 0
16068 120 15 0.0000000000000000e+00 4.9054364566532462e+02 5.2221106460793123e+02 5.0890354594577457e+02 0 0 0
16074 120 5 1.0000000000000000e+00 4.9581519721609732e+02 5.1874628102161512e+02 5.1729299391102973e+02 0 0 0
16077 120 15 0.0000000000000000e+00 4.9320791030427790e+02 5.1161349938893977e+02 5.1584286774627913e+02 0 0 0
16076 120 5 1.0000000000000000e+00 4.9181509737128636e+02 5.1450291974287200e+02 5.1756345033696846e+02 0 0 0
16501 123 14 0.0000000000000000e+00 4.9752461049174320e+02 5.2468007400865190e+02 5.0810596960049349e+02 0 0 0
7664 57 9 0.0000000000000000e+00 4.8912311330639096e+02 5.0417096971502087e+02 5.0152778575757401e+02 -1 0 0
7669 57 12 0.0000000000000000e+00 4.7688403548982092e+02 5.0550106406397282e+02 5.0011806558907142e+02 -1 0 0
16161 120 14 0.0000000000000000e+00 4.8087668174710325e+02 5.0361821651007421e+02 5.1190158334868329e+02 0 0 0
7663 57 18 0.0000000000000000e+00 4.8570810003879126e+02 5.0289728443446165e+02 5.0169175770600117e+02 -1 0 0
13359 99 9 0.0000000000000000e+00 4.9509109598471679e+02 5.0638521411653159e+02 4.9837915671831257e+02 0 0 0
14562 108 12 0.0000000000000000e+00 4.7278587264447361e+02 5.1870507907979527e+02 5.2418808943288695e+02 0 0 0
14446 108 1 0.0000000000000000e+00 4.7328220912429822e+02 5.2695162250900387e+02 5.1930500994798990e+02 0 0 0
16097 120 2 0.0000000000000000e+00 4.9971191133374509e+02 5.1009577334673577e+02 5.1119456458256133e+02 0 0 0
13361 99 15 0.0000000000000000e+00 4.8960272854531451e+02 5.1093872401495935e+02 4.9674106597174330e+02 0 0 0
14447 108 6 0.0000000000000000e+00 4.7425560232958867e+02 5.2781147969433027e+02 5.2275360506272989e+02 0 0 0
14563 108 2 0.0000000000000000e+00 4.7365056880456910e+02 5.1484417022576270e+02 5.2325360038870099e+02 0 0 0
13363 99 5 1.0000000000000000e+00 4.9162305625496873e+02 5.1500715014835362e+02 4.9934244825403169e+02 0 0 0
13360 99 2 0.0000000000000000e+00 4.9166180080243049e+02 5.0798260812089137e+02 4.9842262956747254e+02 0 0 0
24168 180 15 0.0000000000000000e+00 4.8931906429317587e+02 5.2621817648711294e+02 5.1367427643243707e+02 0 -1 1
24169 180 6 0.0000000000000000e+00 4.9065400486991922e+02 5.2769477427774098e+02 5.1732559328432467e+02 0 -1 1
16497 123 2 0.0000000000000000e+00 4.9662891468042369e+02 5.2768908709223888e+02 5.0189438349478337e+02 0 0 0
24170 180 15 0.0000000000000000e+00 4.9331622419889027e+02 5.2725797937813627e+02 5.1994441732808798e+02 0 -1 1
16500 123 17 0.0000000000000000e+00 4.9742481628503901e+02 5.2842990487512168e+02 5.0876228239014807e+02 0 0 0
16126 120 2 0.0000000000000000e+00 4.9763135426665696e+02 5.2269586836904864e+02 4.9787058918844826e+02 0 0 0
8456 63 15 0.0000000000000000e+00 4.9712380266738467e+02 5.2820709166350935e+02 4.9692761563998044e+02 -1 0 0
7665 57 2 0.0000000000000000e+00 4.8758669382956538e+02 5.0691589329528409e+02 4.9927864365747843e+02 -1 0 0
16498 123 17 0.0000000000000000e+00 4.9965487410915046e+02 5.2871050916308354e+02 5.0406868770189777e+02 0 0 0
16493 123 2 0.0000000000000000e+00 4.8667239672321097e+02 5.2812005858858333e+02 4.9989691356801728e+02 0 0 0
16151 120 15 0.0000000000000000e+00 4.7469154900943983e+02 5.1954209660797198e+02 4.9776746263080253e+02 0 0 0
7666 57 2 0.0000000000000000e+00 4.8428265928298424e+02 5.0782858467688618e+02 5.0066295914201561e+02 -1 0 0
7667 57 2 0.0000000000000000e+00 4.8068423810459041e+02 5.0740820049745395e+02 5.0030950402394279e+02 -1 0 0
6872 51 2 0.0000000000000000e+00 4.6602359344696509e+02 5.4968185957338858e+02 5.2287830547419389e+02 0 -1 0
14048 105 12 0.0000000000000000e+00 4.4662463941729180e+02 5.4910735845906163e+02 4.9854653484219523e+02 0 0 0
14492 108 5 1.0000000000000000e+00 4.4479787645803310e+02 5.4790641397888646e+02 5.0968041876660681e+02 0 0 0
14494 108 2 0.0000000000000000e+00 4.4978336609168770e+02 5.4984031566580654e+02 5.1164696984367447e+02 0 0 0
14467 108 2 0.0000000000000000e+00 4.6118531531049467e+02 5.3123607693505937e+02 5.2033103589757695e+02 0 0 0
16190 120 15 0.0000000000000000e+00 4.5775571560711103e+02 5.3693319196739856e+02 4.9895529389875543e+02 0 0 0
14896 111 15 0.0000000000000000e+00 4.6411002394659209e+02 5.5566398335400345e+02 4.9724550036462080e+02 0 0 0
4035 30 9 0.0000000000000000e+00 4.6843985866412555e+02 5.4455282506896219e+02 5.0008586451913590e+02 0 0 0
14536 108 1 0.0000000000000000e+00 4.6298647923402149e+02 5.3064266127604787e+02 5.0258808788478706e+02 0 0 0
6774 51 2 0.0000000000000000e+00 4.7121962477875792e+02 5.5383489955504263e+02 5.1802125446233970e+02 0 -1 0
16188 120 15 0.0000000000000000e+00 4.5834475609522906e+02 5.3108787962812721e+02 4.9792168317843323e+02 0 0 0
14504 108 9 0.0000000000000000e+00 4.4441789403874043e+02 5.2984517740429874e+02 5.1218372679311074e+02 0 0 0
4034 30 2 0.0000000000000000e+00 4.6461247925719994e+02 5.4385413866164004e+02 4.9943232269902472e+02 0 0 0
14050 105 2 0.0000000000000000e+00 4.4675235861648872e+02 5.5084943353168580e+02 5.0265769016918034e+02 0 0 0
14496 108 2 0.0000000000000000e+00 4.4863352208781936e+02 5.4609366232313982e+02 5.1398536290351853e+02 0 0 0
13757 102 2 0.0000000000000000e+00 4.6749128495450088e+02 5.3405643315270947e+02 4.9819490753208640e+02 0 0 0
12508 93 14 0.0000000000000000e+00 4.4940034372076582e+02 5.5229312028013737e+02 5.2633595443310787e+02 0 0 0
14898 111 2 0.0000000000000000e+00 4.6110257776975664e+02 5.5213637930749735e+02 4.9820499706228378e+02 0 0 0
14459 108 15 0.0000000000000000e+00 4.6941926478292118e+02 5.3850658377968182e+02 5.2526682919747429e+02 0 0 0
7288 54 5 1.0000000000000000e+00 4.5666914859082186e+02 5.4959577329897195e+02 5.2610566494137231e+02 0 -1 0
12497 93 7 -1.0000000000000000e+00 4.5121677676476816e+02 5.3329107598989413e+02 5.2618119558234196e+02 0 0 0
6873 51 15 0.0000000000000000e+00 4.6745844404247788e+02 5.4642124775845696e+02 5.2246260537492049e+02 0 -1 0
14482 108 14 0.0000000000000000e+00 4.4757873417394876e+02 5.5432525790578359e+02 5.2002442626562583e+02 0 0 0
13742 102 2 0.0000000000000000e+00 4.5874057933168785e+02 5.3060524174544696e+02 5.1375564879219075e+02 0 0 0
14535 108 18 0.0000000000000000e+00 4.5930372595749918e+02 5.3034522166853048e+02 5.0282131477048779e+02 0 0 0
13750 102 5 1.0000000000000000e+00 4.4927371823625708e+02 5.3153126913585368e+02 4.9944164929082342e+02 0 0 0
14481 108 17 0.0000000000000000e+00 4.4669858990851685e+02 5.5084438126967450e+02 5.1912930361576355e+02 0 0 0
7687 57 15 0.0000000000000000e+00 4.7130778242023445e+02 5.3696907143321266e+02 5.0249486975786596e+02 -1 0 0
7686 57 15 0.0000000000000000e+00 4.6929727738253314e+02 5.3426390362555583e+02 5.0354754912927660e+02 -1 0 0
6876 51 15 0.0000000000000000e+00 4.6510593859604177e+02 5.4245979709971698e+02 5.2168777533565856e+02 0 -1 0
14480 108 2 0.0000000000000000e+00 4.4911959542405674e+02 5.4854741238707516e+02 5.2084595546230980e+02 0 0 0
14497 108 9 0.0000000000000000e+00 4.4607669008682046e+02 5.4331146825760152e+02 5.1382501318116624e+02 0 0 0
16189 120 15 0.0000000000000000e+00 4.5576488074265660e+02 5.3371414193319072e+02 4.9846628235580806e+02 0 0 0
14049 105 5 1.0000000000000000e+00 4.4876414437124913e+02 5.4792763029330649e+02 5.0144546731092026e+02 0 0 0
6877 51 15 0.0000000000000000e+00 4.6753771873924512e+02 5.4503837893731054e+02 5.2019372358148848e+02 0 -1 0
14893 111 14 0.0000000000000000e+00 4.6104653025766635e+02 5.5479717993471866e+02 5.0468378513145916e+02 0 0 0
14904 111 2 0.0000000000000000e+00 4.6751840039387952e+02 5.5161393227242627e+02 5.0746305488483102e+02 0 0 0
6875 51 15 0.0000000000000000e+00 4.6792201356304759e+02 5.4470451840892747e+02 5.2223724470069124e+02 0 -1 0
7685 57 15 0.0000000000000000e+00 4.7084330825507089e+02 5.3115439081987893e+02 5.0396717465118979e+02 -1 0 0
14468 108 2 0.0000000000000000e+00 4.5759873008764140e+02 5.3030710416982356e+02 5.1965125291562629e+02 0 0 0
7290 54 14 0.0000000000000000e+00 4.6082759775692756e+02 5.4875499970962881e+02 5.2025033828823871e+02 0 -1 0
14959 111 12 0.0000000000000000e+00 4.5638616364347502e+02 5.5385284614751743e+02 4.9878344562015286e+02 0 0 0
14960 111 9 0.0000000000000000e+00 4.5616035610621407e+02 5.4984425505988395e+02 4.9928471954336834e+02 0 0 0
14892 111 2 0.0000000000000000e+00 4.6248827754870524e+02 5.5562934346797363e+02 5.0814998622901004e+02 0 0 0
6855 51 2 0.0000000000000000e+00 4.5416859114568837e+02 5.4924640880636150e+02 5.1847439076435035e+02 0 -1 0
13749 102 18 0.0000000000000000e+00 4.4807232240562882e+02 5.3375067146703134e+02 5.0269817292132598e+02 0 0 0
4040 30 15 0.0000000000000000e+00 4.7118499153524931e+02 5.3897423762814913e+02 5.0451721949949626e+02 0 0 0
7265 54 9 0.0000000000000000e+00 4.6264420158162710e+02 5.5383510551783763e+02 5.1636675440315446e+02 0 -1 0
14462 108 14 0.0000000000000000e+00 4.6031410846793659e+02 5.3823482020151459e+02 5.2477159891693896e+02 0 0 0
6856 51 2 0.0000000000000000e+00 4.5284003008074546e+02 5.5260082129188152e+02 5.1969269319605860e+02 0 -1 0
14479 108 2 0.0000000000000000e+00 4.4616048993810796e+02 5.4825223174655366e+02 5.2335965564679827e+02 0 0 0
4770 36 2 0.0000000000000000e+00 4.6746189840617103e+02 5.5102698886290773e+02 5.0277305447550100e+02 0 -1 0
14525 108 17 0.0000000000000000e+00 4.5473875289940560e+02 5.5087568703143290e+02 5.0507230586279945e+02 0 0 0
14465 108 2 0.0000000000000000e+00 4.6406127984625664e+02 5.3412134222673092e+02 5.1647698952310100e+02 0 0 0
14512 108 15 0.0000000000000000e+00 4.4917020083166642e+02 5.3109208099182194e+02 5.1731237312745259e+02 0 0 0
4043 30 15 0.0000000000000000e+00 4.7032077544215383e+02 5.4164163995418380e+02 5.0794914303657606e+02 0 0 0
14902 111 9 0.0000000000000000e+00 4.6365410681199768e+02 5.4675984339636022e+02 5.0508627436611215e+02 0 0 0
12499 93 2 0.0000000000000000e+00 4.5562809079836478e+02 5.3514317617618724e+02 5.2220510439469547e+02 0 0 0
7273 54 2 0.0000000000000000e+00 4.6848079943682785e+02 5.3392740001087896e+02 5.0830151530828095e+02 0 -1 0
14901 111 2 0.0000000000000000e+00 4.6045970304590833e+02 5.4799498798125376e+02 5.0383335815910027e+02 0 0 0
13758 102 15 0.0000000000000000e+00 4.6890842041781167e+02 5.3633860571653338e+02 5.0096720146789471e+02 0 0 0
14900 111 2 0.0000000000000000e+00 4.6192750403687825e+02 5.4813763558502569e+02 5.0029515667206283e+02 0 0 0
14534 108 2 0.0000000000000000e+00 4.5695591906160701e+02 5.3283737463282887e+02 5.0466068716264340e+02 0 0 0
14532 108 17 0.0000000000000000e+00 4.5280736018483935e+02 5.3820341587905637e+02 5.0700243752835013e+02 0 0 0
14530 108 15 0.0000000000000000e+00 4.4812260243777416e+02 5.4288547827956268e+02 5.0782295050690101e+02 0 0 0
7272 54 12 0.0000000000000000e+00 4.6575023546241079e+02 5.3343931987485064e+02 5.1083716344554932e+02 0 -1 0
13748 102 3 1.0000000000000000e+00 4.4641818346196760e+02 5.3266472222311552e+02 5.0624049047800656e+02 0 0 0
14520 108 9 0.0000000000000000e+00 4.6047609205972805e+02 5.4048878193143571e+02 5.0567569515048103e+02 0 0 0
14521 108 17 0.0000000000000000e+00 4.6039982326546846e+02 5.4039464336245021e+02 5.0180242548079553e+02 0 0 0
14528 108 17 0.0000000000000000e+00 4.5513310344664080e+02 5.4452035435653193e+02 5.1086923869340052e+02 0 0 0
14523 108 14 0.0000000000000000e+00 4.5507543042058154e+02 5.4448547367393803e+02 5.0296820747975636e+02 0 0 0
14522 108 7 -1.0000000000000000e+00 4.5826309094543666e+02 5.4347614683841834e+02 5.0100109639638799e+02 0 0 0
14524 108 2 0.0000000000000000e+00 4.5343746308876695e+02 5.4759773842529557e+02 5.0414733244883337e+02 0 0 0
14527 108 17 0.0000000000000000e+00 4.5481356079544713e+02 5.4784584050762658e+02 5.0912473413073383e+02 0 0 0
14529 108 12 0.0000000000000000e+00 4.5165614604047704e+02 5.4414680593358241e+02 5.0927826042775541e+02 0 0 0
14531 108 15 0.0000000000000000e+00 4.5038990213533089e+02 5.4051149199473150e+02 5.0549107817076015e+02 0 0 0
14526 108 9 0.0000000000000000e+00 4.5691086123005203e+02 5.5115332698149894e+02 5.0829724299621483e+02 0 0 0
14533 108 14 0.0000000000000000e+00 4.5433149623980489e+02 5.3564847920050590e+02 5.0466245695442097e+02 0 0 0
13759 102 15 0.0000000000000000e+00 4.6993648157445517e+02 5.3963793112201790e+02 5.0281754801362496e+02 0 0 0
7271 54 17 0.0000000000000000e+00 4.6681479184734366e+02 5.3698690836356036e+02 5.1154900107176451e+02 0 -1 0
7270 54 5 1.0000000000000000e+00 4.6322817341022176e+02 5.3789009609010611e+02 5.1216740522976784e+02 0 -1 0
1991 15 15 0.0000000000000000e+00 4.4824226763580299e+02 5.5516327934505114e+02 5.0005159674400988e+02 0 0 0
14477 108 2 0.0000000000000000e+00 4.4645103411619112e+02 5.4352533557560309e+02 5.2150830697927381e+02 0 0 0
7267 54 6 0.0000000000000000e+00 4.6097294883572067e+02 5.4753033829195545e+02 5.1390169698210900e+02 0 -1 0
7269 54 18 0.0000000000000000e+00 4.6329730622008566e+02 5.4155967222285142e+02 5.1287909072949151e+02 0 -1 0
7268 54 3 1.0000000000000000e+00 4.6165083652558360e+02 5.4482200253504277e+02 5.1136788003332947e+02 0 -1 0
6859 51 12 0.0000000000000000e+00 4.5573062050336188e+02 5.5634322851929448e+02 5.2273406293683399e+02 0 -1 0
14470 108 14 0.0000000000000000e+00 4.5662076462120206e+02 5.3545840216658860e+02 5.1685611357928235e+02 0 0 0
7266 54 14 0.0000000000000000e+00 4.6280641334171725e+02 5.5077514974965777e+02 5.1423409210019133e+02 0 -1 0
14519 108 15 0.0000000000000000e+00 4.6359148620230343e+02 5.3836581769456996e+02 5.0514225880958594e+02 0 0 0
14469 108 2 0.0000000000000000e+00 4.5531601878997503e+02 5.3165366643803122e+02 5.1667079309605219e+02 0 0 0
14513 108 17 0.0000000000000000e+00 4.5133895787901861e+02 5.3091070212278885e+02 5.1405717583807473e+02 0 0 0
14472 108 2 0.0000000000000000e+00 4.5712074357977826e+02 5.3914290810112050e+02 5.1271449161341855e+02 0 0 0
6775 51 14 0.0000000000000000e+00 4.6814942941739673e+02 5.5427449372576882e+02 5.2020532825816872e+02 0 -1 0
6878 51 15 0.0000000000000000e+00 4.6838092008302465e+02 5.4832027785854905e+02 5.1917762137413081e+02 0 -1 0
7279 54 15 0.0000000000000000e+00 4.7118552008831699e+02 5.3893463939392768e+02 5.2322721186468971e+02 0 -1 0
14463 108 2 0.0000000000000000e+00 4.6048097822615694e+02 5.3663098756624640e+02 5.2151549757558962e+02 0 0 0
7286 54 15 0.0000000000000000e+00 4.5475635340150899e+02 5.4369600347088658e+02 5.2330142337757968e+02 0 -1 0
7283 54 15 0.0000000000000000e+00 4.6333371990868659e+02 5.4332569730417185e+02 5.1920475062059336e+02 0 -1 0
7284 54 9 0.0000000000000000e+00 4.5975987613959836e+02 5.4211007861132805e+02 5.1877812993319401e+02 0 -1 0
7285 54 2 0.0000000000000000e+00 4.5670152755131500e+02 5.4194190761598782e+02 5.2074807489132024e+02 0 -1 0
14464 108 2 0.0000000000000000e+00 4.6345757823549138e+02 5.3710870617680553e+02 5.1885935068285255e+02 0 0 0
7289 54 5 1.0000000000000000e+00 4.5869943968445801e+02 5.5013332665341875e+02 5.2291508689837303e+02 0 -1 0
14475 108 17 0.0000000000000000e+00 4.5220873115216096e+02 5.4033772230021191e+02 5.1735587447933528e+02 0 0 0
14903 111 2 0.0000000000000000e+00 4.6546791506089744e+02 5.4833976318959515e+02 5.0778053107370073e+02 0 0 0
14474 108 7 -1.0000000000000000e+00 4.5387733285391647e+02 5.4265075922299059e+02 5.1484264052047138e+02 0 0 0
14476 108 14 0.0000000000000000e+00 4.4983745267627449e+02 5.4224647291666793e+02 5.1968218331343917e+02 0 0 0
7278 54 15 0.0000000000000000e+00 4.7041417036899543e+02 5.3588037835228658e+02 5.2115227651514033e+02 0 -1 0
6879 51 9 0.0000000000000000e+00 4.6994918653719958e+02 5.4904639596580762e+02 5.1554560212728018e+02 0 -1 0
14473 108 17 0.0000000000000000e+00 4.5361677304554581e+02 5.4018530771058499e+02 5.1180751814097573e+02 0 0 0
7282 54 15 0.0000000000000000e+00 4.6661785669303828e+02 5.4404248952821638e+02 5.2120191116195906e+02 0 -1 0
14518 108 2 0.0000000000000000e+00 4.6234374759056215e+02 5.3557905383213836e+02 5.0758108229825393e+02 0 0 0
14515 108 2 0.0000000000000000e+00 4.5263515272211026e+02 5.3333401318966753e+02 5.0957348701709680e+02 0 0 0
7281 54 15 0.0000000000000000e+00 4.6731601853384723e+02 5.4136786893500425e+02 5.1869938805894265e+02 0 -1 0
14516 108 2 0.0000000000000000e+00 4.5601824956354835e+02 5.3166203807531167e+02 5.1023148232828726e+02 0 0 0
14517 108 2 0.0000000000000000e+00 4.5896019268561963e+02 5.3374634599084436e+02 5.0886004330799835e+02 0 0 0
14514 108 14 0.0000000000000000e+00 4.5064988592831554e+02 5.3423081721558458e+02 5.1281606146247179e+02 0 0 0
6854 51 9 0.0000000000000000e+00 4.5541264877441455e+02 5.5025370266238781e+02 5.1492858309054748e+02 0 -1 0
14461 108 17 0.0000000000000000e+00 4.6378271549761939e+02 5.3726171241863290e+02 5.2431368078391336e+02 0 0 0
7277 54 2 0.0000000000000000e+00 4.7113275564934872e+02 5.3456055886308991e+02 5.1782139411294997e+02 0 -1 0
14466 108 5 1.0000000000000000e+00 4.6393475983744827e+02 5.3071469579435143e+02 5.1813592957232947e+02 0 0 0
7287 54 2 0.0000000000000000e+00 4.5400959829832584e+02 5.4695244088143306e+02 5.2476044292851293e+02 0 -1 0
12498 93 14 0.0000000000000000e+00 4.5446252947844152e+02 5.3219636516282549e+02 5.2432733232019928e+02 0 0 0
14471 108 2 0.0000000000000000e+00 4.5923173883182028e+02 5.3769953255116548e+02 5.1547106821261843e+02 0 0 0
4036 30 2 0.0000000000000000e+00 4.7145227274310963e+02 5.4502972791612638e+02 4.9771253601551257e+02 0 0 0
7280 54 15 0.0000000000000000e+00 4.7076656265856855e+02 5.4127656577548498e+02 5.2032284579534951e+02 0 -1 0
4039 30 15 0.0000000000000000e+00 4.6782466264925722e+02 5.3933401576632400e+02 5.0240557336645696e+02 0 0 0
6874 51 15 0.0000000000000000e+00 4.6437929137952705e+02 5.4390991451478828e+02 5.2219372363079037e+02 0 -1 0
6853 51 18 0.0000000000000000e+00 4.5654694059540071e+02 5.5374552409456612e+02 5.1573773686173581e+02 0 -1 0
14511 108 2 0.0000000000000000e+00 4.4611841386822783e+02 5.3132927531207122e+02 5.1947862993964998e+02 0 0 0
4769 36 2 0.0000000000000000e+00 4.7105403133989847e+02 5.4992390284117903e+02 5.0304916191479498e+02 0 -1 0
7263 54 2 0.0000000000000000e+00 4.6165821180514013e+02 5.5576367691380938e+02 5.2235360670999569e+02 0 -1 0
4771 36 15 0.0000000000000000e+00 4.6923542744088002e+02 5.5406759504072738e+02 5.0100897728634754e+02 0 -1 0
12500 93 17 0.0000000000000000e+00 4.5300558032757561e+02 5.3755526995639821e+02 5.2239708241759547e+02 0 0 0
4044 30 9 0.0000000000000000e+00 4.6930131960244802e+02 5.4277303072985944e+02 5.1148645864507648e+02 0 0 0
13762 102 15 0.0000000000000000e+00 4.7103994360641428e+02 5.4624182765648197e+02 5.0682343853276018e+02 0 0 0
4038 30 15 0.0000000000000000e+00 4.7041433006929418e+02 5.3886050254094505e+02 4.9980780693065390e+02 0 0 0
6858 51 2 0.0000000000000000e+00 4.5705460376598063e+02 5.5387565932426321e+02 5.2027499377047650e+02 0 -1 0
14905 111 15 0.0000000000000000e+00 4.6793018879811939e+02 5.5515634648285368e+02 5.0922782264736622e+02 0 0 0
7262 54 2 0.0000000000000000e+00 4.6221566224791087e+02 5.5262280385639463e+02 5.2458084908432659e+02 0 -1 0
14493 108 2 0.0000000000000000e+00 4.4842425461269357e+02 5.4775041989814156e+02 5.0889791208161688e+02 0 0 0
13756 102 2 0.0000000000000000e+00 4.6370095482612760e+02 5.3501791471601405e+02 4.9859476100786736e+02 0 0 0
14897 111 5 1.0000000000000000e+00 4.6479270203826087e+02 5.5209761249929591e+02 4.9801781117570238e+02 0 0 0
12501 93 9 0.0000000000000000e+00 4.5240437524271726e+02 5.3913792147326410e+02 5.2565213418221356e+02 0 0 0
14495 108 2 0.0000000000000000e+00 4.4868195572989288e+02 5.4979559324008051e+02 5.1524325969910910e+02 0 0 0
6857 51 2 0.0000000000000000e+00 4.5404863230453515e+02 5.5604044068679525e+02 5.1941502245342122e+02 0 -1 0
16191 120 15 0.0000000000000000e+00 4.5574988619081864e+02 5.3353832735225967e+02 4.9905883329161389e+02 0 0 0
16192 120 15 0.0000000000000000e+00 4.5504071128526999e+02 5.3018177828564410e+02 5.0075986678888728e+02 0 0 0
14507 108 14 0.0000000000000000e+00 4.4545270027713281e+02 5.3649954685674152e+02 5.1737200434539318e+02 0 0 0
14460 108 2 0.0000000000000000e+00 4.6590168193666699e+02 5.3946592153201436e+02 5.2632592729219436e+02 0 0 0
6871 51 2 0.0000000000000000e+00 4.6618947578263572e+02 5.4906521122401546e+02 5.2628366088618714e+02 0 -1 0
8446 63 17 0.0000000000000000e+00 4.9921052894887845e+02 5.4836281637413788e+02 4.9681785499506850e+02 -1 0 0
6884 51 5 1.0000000000000000e+00 4.7677492717204075e+02 5.5526351791842455e+02 5.1435543900061168e+02 0 -1 0
6773 51 2 0.0000000000000000e+00 4.7489439010942823e+02 5.5281841487011047e+02 5.1875792905323033e+02 0 -1 0
24209 180 2 0.0000000000000000e+00 4.9352917371974223e+02 5.5357589656074117e+02 5.0554195010067673e+02 0 -1 1
24210 180 2 0.0000000000000000e+00 4.8970276880023249e+02 5.5374246618348366e+02 5.0638152724260897e+02 0 -1 1
4756 36 14 0.0000000000000000e+00 4.8381143239729408e+02 5.5547956181449808e+02 5.0503054862953405e+02 0 -1 0
13769 102 5 1.0000000000000000e+00 4.8821939502368247e+02 5.5007260263874275e+02 5.0361531327993481e+02 0 0 0
4048 30 5 1.0000000000000000e+00 4.8023248426538453e+02 5.3832066595164940e+02 5.1036648725492137e+02 0 0 0
7691 57 15 0.0000000000000000e+00 4.7560256547032907e+02 5.3094687744891792e+02 5.0077159550205573e+02 -1 0 0
16575 123 2 0.0000000000000000e+00 4.9822971517331507e+02 5.4646530113042957e+02 5.0341105147547637e+02 0 0 0
6769 51 2 0.0000000000000000e+00 4.8200134875747574e+02 5.5139222969006823e+02 5.2465778153385418e+02 0 -1 0
14151 105 14 0.0000000000000000e+00 4.9373882764044555e+02 5.5243262532406004e+02 5.2543846119420198e+02 -1 0 0
24196 180 14 0.0000000000000000e+00 4.8658327940910442e+02 5.4145417472930592e+02 5.0059488066854533e+02 0 -1 1
11206 84 1 0.0000000000000000e+00 4.8541361685353291e+02 5.4493137966768131e+02 5.2493867762264949e+02 0 -1 0
11207 84 6 0.0000000000000000e+00 4.8173323151000960e+02 5.4630774182132291e+02 5.2446663470570775e+02 0 -1 0
4049 30 5 1.0000000000000000e+00 4.8227898964596312e+02 5.4098511042758821e+02 5.1214364705638081e+02 0 0 0
24188 180 2 0.0000000000000000e+00 4.9287744132858228e+02 5.4204663263275484e+02 5.1082584270279523e+02 0 -1 1
24166 180 1 0.0000000000000000e+00 4.9102144449555141e+02 5.3017956514813795e+02 5.0995665499274537e+02 0 -1 1
[truncated: 1,364,043 more chars]
