# Supplementary material for: Targeted modulation of protein liquid–liquid phase separation by evolution of amino-acid sequence
Source: PLoS Comput Biol. 2021 Aug 24;17(8):e1009328. doi: 10.1371/journal.pcbi.1009328 (PMC8415608; doi:10.1371/journal.pcbi.1009328)
Supplement: S1 Data — The supporting data archive contains the raw data used in the figures; a series of Lammps scripts that can be used to generate the simulation data; analysis scripts used to post-process the data; and a full listing of all sequences across all genetic-algorithm runs reported alongside their phase-diagram widths. (ZIP) [file pcbi.1009328.s009.zip › lammps_input/LAF1.dat]

LAMMPS data file via write_data, version 19 Sep 2019, timestep = 2000000

85504 atoms
40 atom types
84992 bonds
1 bond types

8.6637880003138866e+02 1.1336211999685961e+03 xlo xhi
8.6637880003138866e+02 1.1336211999685961e+03 ylo yhi
8.6637880003138866e+02 2.2025907997174259e+03 zlo zhi

Masses

1 131.2
2 57.05
3 128.2
4 101.1
5 156.2
6 71.08
7 115.1
8 129.1
9 163.2
10 99.07
11 113.2
12 128.1
13 186.2
14 147.2
15 87.08
16 137.1
17 114.1
18 97.12
19 103.1
20 113.2
21 131.2
22 57.05
23 128.2
24 101.1
25 156.2
26 71.08
27 115.1
28 129.1
29 163.2
30 99.07
31 113.2
32 128.1
33 186.2
34 147.2
35 87.08
36 137.1
37 114.1
38 97.12
39 103.1
40 113.2

Atoms # full

48768 13 9 0.0000000000000000e+00 8.7589499144399144e+02 8.7167921117166532e+02 8.8058028291985477e+02 1 0 0
48769 13 17 0.0000000000000000e+00 8.7455938039614546e+02 8.7155046329213565e+02 8.8407825125969543e+02 1 0 0
117 1 2 0.0000000000000000e+00 8.6684944226844948e+02 8.8182683131041813e+02 8.6867807893081886e+02 0 0 0
149 1 17 0.0000000000000000e+00 8.8188967392129996e+02 8.6855351494640911e+02 8.7200681977097952e+02 0 0 0
118 1 2 0.0000000000000000e+00 8.6963612792771414e+02 8.7961365743334090e+02 8.7036470588606744e+02 0 0 0
119 1 2 0.0000000000000000e+00 8.7319742729981351e+02 8.7939849511842465e+02 8.7183055349679285e+02 0 0 0
120 1 2 0.0000000000000000e+00 8.7450524047890462e+02 8.7818290513262718e+02 8.7511745020789397e+02 0 0 0
148 1 7 -1.0000000000000000e+00 8.8193588352142172e+02 8.6930669752897154e+02 8.6819230323562363e+02 0 0 0
122 1 9 0.0000000000000000e+00 8.7749425620227487e+02 8.7843987022046610e+02 8.8154924211984178e+02 0 0 0
121 1 2 0.0000000000000000e+00 8.7560489446007932e+02 8.7712575629715707e+02 8.7864047972951732e+02 0 0 0
123 1 17 0.0000000000000000e+00 8.7929660253677935e+02 8.7971072111437013e+02 8.7855211861905718e+02 0 0 0
124 1 5 1.0000000000000000e+00 8.7961225507369329e+02 8.8284194136123813e+02 8.7642293801288281e+02 0 0 0
28282 52 7 -1.0000000000000000e+00 8.7105084522612742e+02 8.7885288198621538e+02 8.8601398959844926e+02 0 1 0
159 1 7 -1.0000000000000000e+00 8.8409733733842984e+02 8.7537207267698614e+02 8.7710004134782605e+02 0 0 0
158 1 17 0.0000000000000000e+00 8.8325524022423542e+02 8.7405648166009053e+02 8.8054763065642305e+02 0 0 0
157 1 17 0.0000000000000000e+00 8.8432892785617798e+02 8.7043643988603117e+02 8.8001407730624214e+02 0 0 0
156 1 9 0.0000000000000000e+00 8.8739774821762319e+02 8.6868365366110027e+02 8.8122090674205776e+02 0 0 0
125 1 12 0.0000000000000000e+00 8.8271420133977313e+02 8.8511720667315137e+02 8.7632998918447242e+02 0 0 0
48767 13 2 0.0000000000000000e+00 8.7228908857545207e+02 8.7043177509475311e+02 8.7975644382061500e+02 1 0 0
28283 52 17 0.0000000000000000e+00 8.7389561715311754e+02 8.7611131178664414e+02 8.8626629330291087e+02 0 1 0
28284 52 2 0.0000000000000000e+00 8.7064974230579628e+02 8.7413185396261861e+02 8.8654297468000823e+02 0 1 0
160 1 5 1.0000000000000000e+00 8.8742446075453108e+02 8.7599863681805448e+02 8.7555869832645681e+02 0 0 0
1473 13 2 0.0000000000000000e+00 8.6683773088134751e+02 8.6868755487365854e+02 8.7567030904260378e+02 1 0 0
48766 13 5 1.0000000000000000e+00 8.7028330436683871e+02 8.6748362721554565e+02 8.7893045052223249e+02 1 0 0
34194 187 17 0.0000000000000000e+00 8.8784052453592233e+02 8.8574918951376969e+02 8.8439837549926767e+02 0 1 0
1475 13 17 0.0000000000000000e+00 8.7192143571456984e+02 8.6863899479054282e+02 8.7564080403077492e+02 1 0 0
1474 13 2 0.0000000000000000e+00 8.6934071065598494e+02 8.6832513490298948e+02 8.7282619019978699e+02 1 0 0
155 1 15 0.0000000000000000e+00 8.9038738318610581e+02 8.6689222987325115e+02 8.7936061330634288e+02 0 0 0
154 1 5 1.0000000000000000e+00 8.9357540351523653e+02 8.6893258857996477e+02 8.7897404442419679e+02 0 0 0
153 1 2 0.0000000000000000e+00 8.9250124155925710e+02 8.6758617540403020e+02 8.7543931595918775e+02 0 0 0
161 1 5 1.0000000000000000e+00 8.9016581299112272e+02 8.7864839898895946e+02 8.7476464806186311e+02 0 0 0
162 1 7 -1.0000000000000000e+00 8.9325848200247333e+02 8.7727293100664644e+02 8.7645589869736523e+02 0 0 0
163 1 17 0.0000000000000000e+00 8.9629085558642532e+02 8.7516831491235314e+02 8.7549345025469040e+02 0 0 0
166 1 7 -1.0000000000000000e+00 9.0554738993233673e+02 8.7604802310643674e+02 8.7842596931460480e+02 0 0 0
164 1 2 0.0000000000000000e+00 8.9895915439032569e+02 8.7383768946010605e+02 8.7778201296894201e+02 0 0 0
165 1 2 0.0000000000000000e+00 9.0236143173239714e+02 8.7549620576843881e+02 8.7653193135936669e+02 0 0 0
34216 187 17 0.0000000000000000e+00 9.0318046559163486e+02 8.7578276935704014e+02 8.8711399532447047e+02 0 1 0
34217 187 5 1.0000000000000000e+00 8.9952159356427865e+02 8.7648836506313694e+02 8.8604528753807540e+02 0 1 0
34218 187 2 0.0000000000000000e+00 9.0030156960398983e+02 8.7585420812804136e+02 8.8227666569538394e+02 0 1 0
167 1 2 0.0000000000000000e+00 9.0896778558500739e+02 8.7666607437155949e+02 8.7976437445168290e+02 0 0 0
34219 187 2 0.0000000000000000e+00 8.9975810062414587e+02 8.7976883664314619e+02 8.8178697771313193e+02 0 1 0
34220 187 15 0.0000000000000000e+00 9.0325771349823310e+02 8.8026967995432392e+02 8.8000173023967704e+02 0 1 0
34221 187 2 0.0000000000000000e+00 9.0375336816741731e+02 8.8235973579145934e+02 8.8348009165192173e+02 0 1 0
36802 250 2 0.0000000000000000e+00 9.0797076917396782e+02 8.7620749662905121e+02 8.8609556654793471e+02 0 1 0
34222 187 2 0.0000000000000000e+00 9.0085782471293783e+02 8.8453929628158824e+02 8.8364454636871142e+02 0 1 0
49 1 2 0.0000000000000000e+00 9.0458118602021875e+02 8.8588291610916917e+02 8.7079726278846488e+02 0 0 0
27853 50 2 0.0000000000000000e+00 9.0012842970888289e+02 8.6915031581781216e+02 8.7571477269768695e+02 0 1 0
28756 59 2 0.0000000000000000e+00 8.9502717152011201e+02 8.7247530643262974e+02 8.6878542291328654e+02 0 1 0
130 1 2 0.0000000000000000e+00 8.9025695655570689e+02 8.8023157186704657e+02 8.6810606066329581e+02 0 0 0
48 1 6 0.0000000000000000e+00 9.0526271781936691e+02 8.8544778195866013e+02 8.6720596203626280e+02 0 0 0
27852 50 2 0.0000000000000000e+00 8.9851938998010246e+02 8.6831972547840405e+02 8.7910083790269789e+02 0 1 0
27854 50 9 0.0000000000000000e+00 8.9785496309777807e+02 8.6824857686554935e+02 8.7301992786968708e+02 0 1 0
129 1 7 -1.0000000000000000e+00 8.8959290540491463e+02 8.8252458516224613e+02 8.7091101132825167e+02 0 0 0
28757 59 2 0.0000000000000000e+00 8.9356808235076346e+02 8.6906808982656946e+02 8.6770253615092759e+02 0 1 0
28758 59 9 0.0000000000000000e+00 8.9599772104437034e+02 8.6673200498563199e+02 8.6653960552397643e+02 0 1 0
28755 59 2 0.0000000000000000e+00 8.9722487876740934e+02 8.7448940947357232e+02 8.6646261960947743e+02 0 1 0
3469 66 8 -1.0000000000000000e+00 9.1716885836175857e+02 8.8155239398650178e+02 8.7231674935401747e+02 0 0 0
28781 59 5 1.0000000000000000e+00 9.2425801685110935e+02 8.7714166487261093e+02 8.7275458649049176e+02 0 1 0
28782 59 7 -1.0000000000000000e+00 9.2612992275533406e+02 8.7699581566794041e+02 8.7600044672643207e+02 0 1 0
28783 59 7 -1.0000000000000000e+00 9.2978571399633847e+02 8.7728701152660096e+02 8.7531323558624490e+02 0 1 0
28780 59 17 0.0000000000000000e+00 9.2350384724885805e+02 8.7942609660046412e+02 8.6984994492365286e+02 0 1 0
28779 59 7 -1.0000000000000000e+00 9.2029627950732561e+02 8.7830755360072226e+02 8.6838522679533071e+02 0 1 0
7259 132 9 0.0000000000000000e+00 9.2894344123745202e+02 8.7520530777954423e+02 8.6800582346646604e+02 0 0 0
7257 132 5 1.0000000000000000e+00 9.2599812768530353e+02 8.6980497517174717e+02 8.7120505466613804e+02 0 0 0
7258 132 15 0.0000000000000000e+00 9.2706546901043328e+02 8.7337071067780096e+02 8.7083941379795215e+02 0 0 0
7256 132 2 0.0000000000000000e+00 9.2771483466083760e+02 8.6940767123970534e+02 8.7471635039114005e+02 0 0 0
7255 132 15 0.0000000000000000e+00 9.2493324582775881e+02 8.6738476621061147e+02 8.7612541986626093e+02 0 0 0
7253 132 5 1.0000000000000000e+00 9.1954866990258949e+02 8.6668938998604438e+02 8.8057430892326715e+02 0 0 0
3472 66 12 0.0000000000000000e+00 9.1288075020547876e+02 8.8579424435020508e+02 8.6699968561958178e+02 0 0 0
3470 66 15 0.0000000000000000e+00 9.1776538731444384e+02 8.8531302650434031e+02 8.7231591304925098e+02 0 0 0
69161 46 2 0.0000000000000000e+00 9.2818182523459166e+02 8.6650694510072628e+02 8.8628308461312508e+02 0 1 0
3814 68 17 0.0000000000000000e+00 9.2503020686939647e+02 8.6717753934796508e+02 8.6659904679445765e+02 0 0 0
36800 250 2 0.0000000000000000e+00 9.1226505783013067e+02 8.7362921108616547e+02 8.8609904042455457e+02 0 1 0
28775 59 5 1.0000000000000000e+00 9.1792095810510807e+02 8.7108203107925522e+02 8.6686413547147049e+02 0 1 0
7252 132 17 0.0000000000000000e+00 9.1756089106991669e+02 8.6703741678735128e+02 8.8372441830627076e+02 0 0 0
7254 132 2 0.0000000000000000e+00 9.2216512900479370e+02 8.6851199084321695e+02 8.7830758152622502e+02 0 0 0
28784 59 5 1.0000000000000000e+00 9.3309762092264600e+02 8.7562047941314972e+02 8.7612597076709619e+02 0 1 0
28785 59 7 -1.0000000000000000e+00 9.3420088385917495e+02 8.7814297674534203e+02 8.7872021281370837e+02 0 1 0
28788 59 2 0.0000000000000000e+00 9.3381256659466362e+02 8.7290891203573847e+02 8.8643610418680669e+02 0 1 0
69167 46 8 -1.0000000000000000e+00 9.3901982257125280e+02 8.7113780628270774e+02 8.8148191206709737e+02 0 1 0
28786 59 17 0.0000000000000000e+00 9.3679698134974637e+02 8.7641147797694885e+02 8.8107413015927216e+02 0 1 0
635 4 17 0.0000000000000000e+00 9.4157487657738500e+02 8.7882943409862810e+02 8.8284630998802288e+02 0 0 0
69166 46 9 0.0000000000000000e+00 9.3790477200809642e+02 8.6840237051454358e+02 8.7916694594070350e+02 0 1 0
28787 59 5 1.0000000000000000e+00 9.3564846341754617e+02 8.7561649904792978e+02 8.8470508764695796e+02 0 1 0
636 4 14 0.0000000000000000e+00 9.4516656851076903e+02 8.7753446429353733e+02 8.8348359703678557e+02 0 0 0
69168 46 7 -1.0000000000000000e+00 9.4081251926560719e+02 8.7298359042575635e+02 8.8452801781341100e+02 0 1 0
633 4 15 0.0000000000000000e+00 9.3664888627081029e+02 8.8073990591203653e+02 8.8197875326133044e+02 0 0 0
632 4 2 0.0000000000000000e+00 9.3575862059957808e+02 8.8247896525219380e+02 8.8527927691869411e+02 0 0 0
571 4 5 1.0000000000000000e+00 9.5476387114316049e+02 8.8095061744634654e+02 8.8586163289573210e+02 0 0 0
622 4 2 0.0000000000000000e+00 9.4836131990890874e+02 8.7673885471027972e+02 8.7789916392830105e+02 0 0 0
621 4 2 0.0000000000000000e+00 9.4936696952348950e+02 8.7446425213244629e+02 8.8079352797883780e+02 0 0 0
620 4 2 0.0000000000000000e+00 9.5018201885465032e+02 8.7155548993533557e+02 8.8337069508737238e+02 0 0 0
624 4 17 0.0000000000000000e+00 9.4817003945591159e+02 8.8263363077120266e+02 8.7807744375857237e+02 0 0 0
623 4 9 0.0000000000000000e+00 9.5056101505381957e+02 8.7985237561775239e+02 8.7855649448257122e+02 0 0 0
28087 51 17 0.0000000000000000e+00 9.5110779315781065e+02 8.7913684532675813e+02 8.6995049959491269e+02 0 1 0
28088 51 14 0.0000000000000000e+00 9.4869155367247947e+02 8.8154066414964598e+02 8.6836149304354228e+02 0 1 0
3829 68 5 1.0000000000000000e+00 9.4500377945299249e+02 8.7599288201678530e+02 8.7451763363336113e+02 0 0 0
3835 68 6 0.0000000000000000e+00 9.3821256436321607e+02 8.6744322785418922e+02 8.7127145417227280e+02 0 0 0
3828 68 11 0.0000000000000000e+00 9.4354535939518405e+02 8.7241839898940430e+02 8.7487104748460706e+02 0 0 0
28089 51 15 0.0000000000000000e+00 9.4993332042456836e+02 8.8458347454667603e+02 8.7034323148317992e+02 0 1 0
536 4 6 0.0000000000000000e+00 9.4910464874663944e+02 8.7344992912734631e+02 8.6892676197953278e+02 0 0 0
3830 68 2 0.0000000000000000e+00 9.4182840597469055e+02 8.7775112593634628e+02 8.7515265037438530e+02 0 0 0
3827 68 16 5.0000000000000000e-01 9.4230107965869365e+02 8.7110427000481059e+02 8.7166028898674256e+02 0 0 0
28086 51 15 0.0000000000000000e+00 9.5416375718511495e+02 8.7986586263241247e+02 8.7227657527389010e+02 0 1 0
3831 68 2 0.0000000000000000e+00 9.3880873179776438e+02 8.7655620513215069e+02 8.7297521979292389e+02 0 0 0
568 4 2 0.0000000000000000e+00 9.4861967706385474e+02 8.7974839510562288e+02 8.8734144737281179e+02 0 0 0
567 4 2 0.0000000000000000e+00 9.5092500326363790e+02 8.7761888517672401e+02 8.8523557351232614e+02 0 0 0
566 4 2 0.0000000000000000e+00 9.5324185128558383e+02 8.7581539678383228e+02 8.8305549765990463e+02 0 0 0
537 4 6 0.0000000000000000e+00 9.5266783948347768e+02 8.7487505689166971e+02 8.6986513279690382e+02 0 0 0
631 4 2 0.0000000000000000e+00 9.3691361357264759e+02 8.8562073721804052e+02 8.8312369141705199e+02 0 0 0
625 4 5 1.0000000000000000e+00 9.4605494450374454e+02 8.8532735058888602e+02 8.8009554525226611e+02 0 0 0
3838 68 6 0.0000000000000000e+00 9.4797360072358731e+02 8.6791202070478107e+02 8.7355602499592180e+02 0 0 0
3826 68 18 0.0000000000000000e+00 9.4255289554359206e+02 8.7363434436472551e+02 8.6884048926202001e+02 0 0 0
3822 68 5 1.0000000000000000e+00 9.3611168943766711e+02 8.7970931981015224e+02 8.6989006099448352e+02 0 0 0
3832 68 7 -1.0000000000000000e+00 9.3768031924442823e+02 8.7456932954923457e+02 8.7007659698802968e+02 0 0 0
601 4 17 0.0000000000000000e+00 9.5373693692149709e+02 8.7350288676854586e+02 8.7553184691727381e+02 0 0 0
606 4 2 0.0000000000000000e+00 9.5453278850074594e+02 8.6819325403471612e+02 8.8362242940422561e+02 0 0 0
28090 51 5 1.0000000000000000e+00 9.5232413470098720e+02 8.8558886974967140e+02 8.7285712650894868e+02 0 1 0
2072 20 2 0.0000000000000000e+00 9.4406489692436435e+02 8.8577388308968170e+02 8.7008205755699146e+02 0 0 0
619 4 2 0.0000000000000000e+00 9.4672598431284905e+02 8.7058296854398770e+02 8.8220037491579660e+02 0 0 0
603 4 2 0.0000000000000000e+00 9.5162161821016764e+02 8.6836711184528644e+02 8.7995324851548332e+02 0 0 0
3837 68 6 0.0000000000000000e+00 9.4421654500575039e+02 8.6668998756203064e+02 8.7362555717998623e+02 0 0 0
607 4 2 0.0000000000000000e+00 9.5431589612569542e+02 8.7183236755110249e+02 8.8493937405260090e+02 0 0 0
618 4 2 0.0000000000000000e+00 9.4648494523534725e+02 8.6761325733104081e+02 8.7995469878212009e+02 0 0 0
634 4 15 0.0000000000000000e+00 9.3964179345435525e+02 8.8044339135924383e+02 8.7990609009820741e+02 0 0 0
637 4 15 0.0000000000000000e+00 9.4399369013706109e+02 8.7892932014128223e+02 8.8691934567601982e+02 0 0 0
3834 68 2 0.0000000000000000e+00 9.3650621774091701e+02 8.7104789234672910e+02 8.7201323633279515e+02 0 0 0
3824 68 10 0.0000000000000000e+00 9.4192089209285905e+02 8.7947540420113114e+02 8.6705766588287474e+02 0 0 0
602 4 2 0.0000000000000000e+00 9.5187602959305309e+02 8.7202801120491074e+02 8.7849494603049698e+02 0 0 0
3833 68 2 0.0000000000000000e+00 9.3716155953279701e+02 8.7150830227059930e+02 8.6808614599593943e+02 0 0 0
3823 68 9 0.0000000000000000e+00 9.3943242096812105e+02 8.8106789588440517e+02 8.6931156124873746e+02 0 0 0
529 4 2 0.0000000000000000e+00 9.4602446014178781e+02 8.6951790039052344e+02 8.6850333733173011e+02 0 0 0
572 4 2 0.0000000000000000e+00 9.5769317426818691e+02 8.8326638821817971e+02 8.8645373160939005e+02 0 0 0
565 4 2 0.0000000000000000e+00 9.5633884190537708e+02 8.7739877804821288e+02 8.8432482033479960e+02 0 0 0
28084 51 2 0.0000000000000000e+00 9.5748179553740033e+02 8.8098051041081260e+02 8.7674864962231720e+02 0 1 0
28083 51 2 0.0000000000000000e+00 9.6046612058460050e+02 8.8024196744298274e+02 8.7908016278947412e+02 0 1 0
28085 51 15 0.0000000000000000e+00 9.5675994597790952e+02 8.8231939684851602e+02 8.7311509317332593e+02 0 1 0
597 4 7 -1.0000000000000000e+00 9.6163010008801643e+02 8.7020975264408003e+02 8.6865105064201634e+02 0 0 0
538 4 6 0.0000000000000000e+00 9.5561297007830024e+02 8.7648147772227355e+02 8.6812803845785447e+02 0 0 0
564 4 2 0.0000000000000000e+00 9.5894693693379179e+02 8.7456521568703238e+02 8.8407450426412697e+02 0 0 0
563 4 2 0.0000000000000000e+00 9.6257174191947149e+02 8.7410455534005632e+02 8.8360612931902654e+02 0 0 0
562 4 2 0.0000000000000000e+00 9.6244895924694833e+02 8.7677878708381206e+02 8.8616151848415836e+02 0 0 0
558 4 2 0.0000000000000000e+00 9.7081792836353884e+02 8.8321775017001937e+02 8.8211011748455564e+02 0 0 0
555 4 5 1.0000000000000000e+00 9.6811264709428303e+02 8.7812284596506083e+02 8.7591423506818967e+02 0 0 0
554 4 9 0.0000000000000000e+00 9.6451389962787493e+02 8.7858863955616414e+02 8.7485717117966851e+02 0 0 0
31768 125 5 1.0000000000000000e+00 9.6277491975468035e+02 8.7709018489713208e+02 8.6761350102164988e+02 0 1 0
539 4 15 0.0000000000000000e+00 9.5576141345830854e+02 8.8007805757699077e+02 8.6921225185662490e+02 0 0 0
593 4 5 1.0000000000000000e+00 9.7268669682181894e+02 8.7339240535958925e+02 8.7391940399267241e+02 0 0 0
592 4 7 -1.0000000000000000e+00 9.7622627154316763e+02 8.7418137596576082e+02 8.7459576531928997e+02 0 0 0
557 4 2 0.0000000000000000e+00 9.7315049402214561e+02 8.8063560230461496e+02 8.8037781965635884e+02 0 0 0
553 4 2 0.0000000000000000e+00 9.6658116241408641e+02 8.7851501400101176e+02 8.7157231635201117e+02 0 0 0
552 4 2 0.0000000000000000e+00 9.6688391859961439e+02 8.8209893385432179e+02 8.7056820995378177e+02 0 0 0
594 4 17 0.0000000000000000e+00 9.6926858846065284e+02 8.7313079889418691e+02 8.7310134320350573e+02 0 0 0
590 4 2 0.0000000000000000e+00 9.7677366496358331e+02 8.7673884384289443e+02 8.7872709441066240e+02 0 0 0
28902 60 7 -1.0000000000000000e+00 9.7510751948181962e+02 8.8058856868302428e+02 8.6891839679401892e+02 0 1 0
31769 125 2 0.0000000000000000e+00 9.6487366140588506e+02 8.8002479720601229e+02 8.6661397186964632e+02 0 1 0
599 4 2 0.0000000000000000e+00 9.5876974965355760e+02 8.7070189366498244e+02 8.7405069642033595e+02 0 0 0
551 4 2 0.0000000000000000e+00 9.6913649432072373e+02 8.8356997381628219e+02 8.7341197499152793e+02 0 0 0
28082 51 7 -1.0000000000000000e+00 9.6210732325831941e+02 8.8362919766889308e+02 8.7808711524352680e+02 0 1 0
595 4 9 0.0000000000000000e+00 9.6872054425451461e+02 8.7324154776687226e+02 8.6914238112068438e+02 0 0 0
600 4 9 0.0000000000000000e+00 9.5722276869654297e+02 8.7315897950372448e+02 8.7655810578945022e+02 0 0 0
588 4 2 0.0000000000000000e+00 9.7633094926466015e+02 8.7841844448173015e+02 8.8611462720764507e+02 0 0 0
28901 60 2 0.0000000000000000e+00 9.7179295147877542e+02 8.8042270159767838e+02 8.6682549006104557e+02 0 1 0
3914 68 17 0.0000000000000000e+00 9.7394464181201351e+02 8.6917600055045091e+02 8.6742009508871570e+02 0 0 0
556 4 5 1.0000000000000000e+00 9.7156271391293797e+02 8.7930064983627324e+02 8.7706684896075865e+02 0 0 0
28903 60 2 0.0000000000000000e+00 9.7599581966474875e+02 8.8423550829947328e+02 8.6962074536283581e+02 0 1 0
28081 51 2 0.0000000000000000e+00 9.6516929710133525e+02 8.8417937607153863e+02 8.8020540337810655e+02 0 1 0
550 4 2 0.0000000000000000e+00 9.7198209650153763e+02 8.8444959148134012e+02 8.7137050320622075e+02 0 0 0
3915 68 17 0.0000000000000000e+00 9.7495090258990899e+02 8.6900888162294598e+02 8.7124309582452474e+02 0 0 0
598 4 5 1.0000000000000000e+00 9.5906459994150885e+02 8.6846024706979028e+02 8.7088006104505382e+02 0 0 0
596 4 8 -1.0000000000000000e+00 9.6495881839006017e+02 8.7210011081051027e+02 8.6934224808695251e+02 0 0 0
560 4 17 0.0000000000000000e+00 9.6610933081518829e+02 8.7905831910895301e+02 8.8545038104424441e+02 0 0 0
559 4 2 0.0000000000000000e+00 9.6824693112090586e+02 8.8182539106498518e+02 8.8448517200419872e+02 0 0 0
542 4 2 0.0000000000000000e+00 9.6233214459798069e+02 8.8507126631931430e+02 8.6881891445031818e+02 0 0 0
541 4 2 0.0000000000000000e+00 9.6059002248613001e+02 8.8164668326941955e+02 8.6825081854863811e+02 0 0 0
591 4 5 1.0000000000000000e+00 9.7917352292684825e+02 8.7618952420182234e+02 8.7595605087984904e+02 0 0 0
589 4 9 0.0000000000000000e+00 9.7710417701635242e+02 8.7709481739593480e+02 8.8248677265336710e+02 0 0 0
3920 68 2 0.0000000000000000e+00 9.8451571828971271e+02 8.7287358877673103e+02 8.7929341088331762e+02 0 0 0
3921 68 2 0.0000000000000000e+00 9.8357972405917792e+02 8.7310510581926292e+02 8.8298337992380425e+02 0 0 0
69634 53 2 0.0000000000000000e+00 9.9219891820832902e+02 8.8449012441229809e+02 8.8016301746568161e+02 0 1 0
69629 53 9 0.0000000000000000e+00 9.9022016507114176e+02 8.7301668617833911e+02 8.8399777160760664e+02 0 1 0
3926 68 5 1.0000000000000000e+00 9.8194137827737234e+02 8.8465946887482710e+02 8.8450130290107563e+02 0 0 0
69630 53 17 0.0000000000000000e+00 9.8930524532291224e+02 8.7265974504293592e+02 8.8028099953238166e+02 0 1 0
28352 53 2 0.0000000000000000e+00 9.9045840646123793e+02 8.6939671221109631e+02 8.6900267722306830e+02 0 1 0
28351 53 5 1.0000000000000000e+00 9.9000639195024098e+02 8.7153965819740688e+02 8.7227829655340645e+02 0 1 0
3925 68 17 0.0000000000000000e+00 9.8578532940459468e+02 8.8353645100840845e+02 8.8407378775392863e+02 0 0 0
3923 68 2 0.0000000000000000e+00 9.8653436224719087e+02 8.7723507342596008e+02 8.8537171786365013e+02 0 0 0
69638 53 2 0.0000000000000000e+00 9.8456772728317037e+02 8.7220892719079029e+02 8.6789981704164563e+02 0 1 0
3924 68 9 0.0000000000000000e+00 9.8573139840466320e+02 8.7973699532359740e+02 8.8261670802906121e+02 0 0 0
69636 53 17 0.0000000000000000e+00 9.8605549347935312e+02 8.8259370562731954e+02 8.7614406143009171e+02 0 1 0
28349 53 12 0.0000000000000000e+00 9.8953713449392842e+02 8.7768391341400820e+02 8.7227058696819438e+02 0 1 0
28348 53 5 1.0000000000000000e+00 9.8667448990040111e+02 8.7913287603235506e+02 8.7460293369240901e+02 0 1 0
28350 53 7 -1.0000000000000000e+00 9.9146306688821835e+02 8.7469777288682417e+02 8.7359935777111423e+02 0 1 0
69628 53 2 0.0000000000000000e+00 9.9221261844441892e+02 8.6976875810336696e+02 8.8292118523873239e+02 0 1 0
69635 53 9 0.0000000000000000e+00 9.8938833436866571e+02 8.8381037451789018e+02 8.7777529103736458e+02 0 1 0
69639 53 2 0.0000000000000000e+00 9.8586270662217646e+02 8.6923589441555396e+02 8.6982401691697976e+02 0 1 0
3922 68 2 0.0000000000000000e+00 9.8334780545938384e+02 8.7559516840427568e+02 8.8606766923369946e+02 0 0 0
3918 68 2 0.0000000000000000e+00 9.8321843515619662e+02 8.7419990756107256e+02 8.7388914216385899e+02 0 0 0
3919 68 2 0.0000000000000000e+00 9.8618353444682134e+02 8.7448099226835109e+02 8.7618271831343600e+02 0 0 0
69627 53 5 1.0000000000000000e+00 9.9417021444027364e+02 8.6875503951063627e+02 8.8602162165382322e+02 0 1 0
28345 53 2 0.0000000000000000e+00 9.9186719631565893e+02 8.7884073286556850e+02 8.8490212244502391e+02 0 1 0
28347 53 2 0.0000000000000000e+00 9.9264163893191142e+02 8.8406673381699011e+02 8.8677646476777227e+02 0 1 0
28346 53 2 0.0000000000000000e+00 9.9102476073426953e+02 8.8236731329797442e+02 8.8367968114202154e+02 0 1 0
69631 53 17 0.0000000000000000e+00 9.9118635930439382e+02 8.7479369623425305e+02 8.7762055649387378e+02 0 1 0
28344 53 5 1.0000000000000000e+00 9.9283732250672472e+02 8.7860977042579134e+02 8.8120117761592633e+02 0 1 0
28343 53 17 0.0000000000000000e+00 9.9369301351281183e+02 8.7738190738117078e+02 8.7754439809114047e+02 0 1 0
3917 68 5 1.0000000000000000e+00 9.8122171090766767e+02 8.7087611250749649e+02 8.7368450125384948e+02 0 0 0
50741 69 17 0.0000000000000000e+00 9.9615226673776465e+02 8.7951318907090467e+02 8.8600441307164692e+02 0 0 0
3916 68 17 0.0000000000000000e+00 9.7844217735565064e+02 8.6925558332190622e+02 8.7192860811445280e+02 0 0 0
69632 53 2 0.0000000000000000e+00 9.8931427991872749e+02 8.8587287686682453e+02 8.8601955638613333e+02 0 1 0
28336 53 5 1.0000000000000000e+00 9.8317969314759944e+02 8.6714017548424749e+02 8.8543855292506066e+02 0 1 0
50740 69 9 0.0000000000000000e+00 9.9877846228605699e+02 8.8121031359330948e+02 8.8371300634582963e+02 0 0 0
28335 53 7 -1.0000000000000000e+00 9.8511473312727287e+02 8.6677476415593321e+02 8.8215131735921068e+02 0 1 0
69637 53 7 -1.0000000000000000e+00 9.8826323798155568e+02 8.7188416251225726e+02 8.6707504483358525e+02 0 1 0
4019 69 2 0.0000000000000000e+00 9.9905481934024328e+02 8.8501903649791996e+02 8.8285303132797151e+02 0 0 0
31002 116 2 0.0000000000000000e+00 9.9800732135517762e+02 8.7199236888046880e+02 8.7096140561747688e+02 0 1 0
3912 68 2 0.0000000000000000e+00 9.7853654177266469e+02 8.7333940724002946e+02 8.6639105181927164e+02 0 0 0
127 1 5 1.0000000000000000e+00 8.8789914707791900e+02 8.8757607874756093e+02 8.7450991812518373e+02 0 0 0
126 1 7 -1.0000000000000000e+00 8.8457209186946307e+02 8.8829112283854352e+02 8.7589901561254624e+02 0 0 0
83 1 2 0.0000000000000000e+00 8.6974537909651701e+02 8.9662730702650060e+02 8.7858550689650042e+02 0 0 0
5125 82 2 0.0000000000000000e+00 8.8366430192738096e+02 9.0352486159822070e+02 8.7125467891285234e+02 0 0 0
71 1 2 0.0000000000000000e+00 8.8180909101263853e+02 9.0522656224524769e+02 8.7761266572379805e+02 0 0 0
76 1 5 1.0000000000000000e+00 8.7514900110539418e+02 8.9448112260055177e+02 8.7313843827336188e+02 0 0 0
75 1 17 0.0000000000000000e+00 8.7522100652165284e+02 8.9809562657562174e+02 8.7246610070964175e+02 0 0 0
73 1 17 0.0000000000000000e+00 8.7871639919043071e+02 9.0363823861447531e+02 8.7494530976431292e+02 0 0 0
72 1 9 0.0000000000000000e+00 8.7861720742076750e+02 9.0361479303274655e+02 8.7893393534767665e+02 0 0 0
74 1 7 -1.0000000000000000e+00 8.7820541006073563e+02 9.0045563627831177e+02 8.7307844692986134e+02 0 0 0
5126 82 5 1.0000000000000000e+00 8.8452724667454504e+02 9.0116118814475362e+02 8.7424930953940009e+02 0 0 0
5127 82 15 0.0000000000000000e+00 8.8658149239939712e+02 8.9834266547148457e+02 8.7564984096972682e+02 0 0 0
61 1 2 0.0000000000000000e+00 8.8597547985218569e+02 8.9679055242124241e+02 8.8689774939629160e+02 0 0 0
62 1 2 0.0000000000000000e+00 8.8510849490266901e+02 9.0053851747132944e+02 8.8729637371700358e+02 0 0 0
52343 88 2 0.0000000000000000e+00 8.6655200698159422e+02 9.0268477073057988e+02 8.7321182964603838e+02 1 0 0
60 1 15 0.0000000000000000e+00 8.8817643875607371e+02 8.9900160875823622e+02 8.8439663599617199e+02 0 0 0
77 1 7 -1.0000000000000000e+00 8.7796658558483205e+02 8.9545803606021968e+02 8.7546734538399187e+02 0 0 0
78 1 7 -1.0000000000000000e+00 8.7823433604794855e+02 8.9418317396598468e+02 8.7898037383102485e+02 0 0 0
34195 187 15 0.0000000000000000e+00 8.8671345434542422e+02 8.8923598279895009e+02 8.8512284494318840e+02 0 1 0
79 1 5 1.0000000000000000e+00 8.7842655053978524e+02 8.9427076820141804e+02 8.8289243540024302e+02 0 0 0
81 1 17 0.0000000000000000e+00 8.7394235134834310e+02 8.9841888684710955e+02 8.8435455237890062e+02 0 0 0
82 1 5 1.0000000000000000e+00 8.7198120246658993e+02 8.9838798030083524e+02 8.8129754265627150e+02 0 0 0
52344 88 9 0.0000000000000000e+00 8.6900750664286647e+02 9.0398583372338885e+02 8.7570459548864358e+02 1 0 0
59 1 17 0.0000000000000000e+00 8.8784144856635669e+02 9.0217734243624557e+02 8.8242842757770745e+02 0 0 0
80 1 7 -1.0000000000000000e+00 8.7563984747133804e+02 8.9500056775540759e+02 8.8533865945545620e+02 0 0 0
63 1 2 0.0000000000000000e+00 8.8397679467357500e+02 9.0413050956473455e+02 8.8688291634776908e+02 0 0 0
128 1 2 0.0000000000000000e+00 8.8799029709272509e+02 8.8610015886455972e+02 8.7115084494261021e+02 0 0 0
5138 82 7 -1.0000000000000000e+00 8.8849886518204028e+02 8.9298708710489302e+02 8.6722817846176213e+02 0 0 0
58 1 2 0.0000000000000000e+00 8.9066577540396179e+02 9.0484180262552002e+02 8.8156892969124010e+02 0 0 0
5128 82 9 0.0000000000000000e+00 8.8996573019506525e+02 8.9656180178638431e+02 8.7617027543732604e+02 0 0 0
991 10 9 0.0000000000000000e+00 8.9610637950685873e+02 9.0293641722171549e+02 8.8641441087283306e+02 0 0 0
34223 187 9 0.0000000000000000e+00 9.0007440248094292e+02 8.8827792626841597e+02 8.8424483007677497e+02 0 1 0
34224 187 2 0.0000000000000000e+00 9.0103898924573173e+02 8.9175947555004097e+02 8.8609791349141835e+02 0 1 0
34226 187 7 -1.0000000000000000e+00 9.0607561906704916e+02 8.9622356867163899e+02 8.8481970772889792e+02 0 1 0
55 1 5 1.0000000000000000e+00 8.9639198418459944e+02 9.0012306387915680e+02 8.7820808676043634e+02 0 0 0
54 1 5 1.0000000000000000e+00 8.9895761494723763e+02 8.9721729226073433e+02 8.7823326468581172e+02 0 0 0
52 1 2 0.0000000000000000e+00 9.0003569209542275e+02 8.8980808382020484e+02 8.7719821108557960e+02 0 0 0
50 1 2 0.0000000000000000e+00 9.0475370421530249e+02 8.8772677647323246e+02 8.7429519337775662e+02 0 0 0
51 1 2 0.0000000000000000e+00 9.0184081073257119e+02 8.8641241422111204e+02 8.7623746217373343e+02 0 0 0
53 1 9 0.0000000000000000e+00 8.9897527380654128e+02 8.9345382583006699e+02 8.7788600610906087e+02 0 0 0
992 10 17 0.0000000000000000e+00 8.9760270884846057e+02 9.0146768683178971e+02 8.8345841021154899e+02 0 0 0
49200 16 2 0.0000000000000000e+00 9.0957694726212105e+02 8.9261580418340463e+02 8.7811124402313430e+02 1 0 0
990 10 2 0.0000000000000000e+00 8.9532193823813839e+02 8.9939518604506395e+02 8.8641054322710477e+02 0 0 0
989 10 5 1.0000000000000000e+00 8.9676263397052037e+02 8.9589000414859288e+02 8.8587088531742006e+02 0 0 0
34225 187 5 1.0000000000000000e+00 9.0331273393747892e+02 8.9418924398202591e+02 8.8437408916436425e+02 0 1 0
34227 187 5 1.0000000000000000e+00 9.0683779873943558e+02 9.0007793785802380e+02 8.8348054429892352e+02 0 1 0
49202 16 17 0.0000000000000000e+00 9.0609885159737132e+02 8.9455099151257309e+02 8.7492615160252933e+02 1 0 0
56 1 2 0.0000000000000000e+00 8.9669660022002950e+02 9.0374669762470614e+02 8.7951586569749736e+02 0 0 0
49203 16 7 -1.0000000000000000e+00 9.0306122786037452e+02 8.9582625251944626e+02 8.7300003313467050e+02 1 0 0
49204 16 17 0.0000000000000000e+00 9.0476439064811188e+02 8.9904970650311691e+02 8.7459205613006225e+02 1 0 0
49201 16 9 0.0000000000000000e+00 9.0602421891795905e+02 8.9353015967931515e+02 8.7850505723221079e+02 1 0 0
5129 82 17 0.0000000000000000e+00 8.9289590403715943e+02 8.9537835119486761e+02 8.7378053257380839e+02 0 0 0
49196 16 2 0.0000000000000000e+00 9.0856294834541802e+02 8.9824225770739463e+02 8.6908335576763079e+02 1 0 0
49205 16 5 1.0000000000000000e+00 9.0433349287623787e+02 9.0246778648321299e+02 8.7302406451822651e+02 1 0 0
5130 82 17 0.0000000000000000e+00 8.9594216218491636e+02 8.9576086372838859e+02 8.7117015827282682e+02 0 0 0
49193 16 2 0.0000000000000000e+00 9.0896555206640130e+02 8.9042497146552091e+02 8.6763654124963102e+02 1 0 0
34228 187 17 0.0000000000000000e+00 9.0970471624563345e+02 9.0235090680286726e+02 8.8258746313908750e+02 0 1 0
49197 16 9 0.0000000000000000e+00 9.1062428147977914e+02 9.0029723007938651e+02 8.7204790413673913e+02 1 0 0
49206 16 7 -1.0000000000000000e+00 9.0095929054763189e+02 9.0337888193668368e+02 8.7459772145171587e+02 1 0 0
1006 10 2 0.0000000000000000e+00 9.0123516583239734e+02 9.0512576615332205e+02 8.6691102900044450e+02 0 0 0
993 10 7 -1.0000000000000000e+00 9.0130984525556516e+02 9.0166544827276505e+02 8.8417846590476574e+02 0 0 0
994 10 17 0.0000000000000000e+00 9.0212811608671450e+02 9.0517522169603706e+02 8.8551161337845110e+02 0 0 0
5131 82 7 -1.0000000000000000e+00 8.9466731480545775e+02 8.9786267675054660e+02 8.6834481186031417e+02 0 0 0
49195 16 2 0.0000000000000000e+00 9.0581421201502360e+02 8.9579257822633031e+02 8.6753815901470614e+02 1 0 0
49194 16 2 0.0000000000000000e+00 9.0545107703352210e+02 8.9204700883913176e+02 8.6738735666644948e+02 1 0 0
5139 82 2 0.0000000000000000e+00 8.9050783048984727e+02 8.9002477211090979e+02 8.6791127749146483e+02 0 0 0
651 4 5 1.0000000000000000e+00 9.2880283474739156e+02 8.8796980264220838e+02 8.8486398476799047e+02 0 0 0
34229 187 9 0.0000000000000000e+00 9.1259446007511735e+02 9.0232223295106689e+02 8.7998405180176974e+02 0 1 0
3471 66 17 0.0000000000000000e+00 9.1577373812599751e+02 8.8647044856782713e+02 8.6940564683201819e+02 0 0 0
49198 16 7 -1.0000000000000000e+00 9.1065672077515546e+02 8.9722933533525634e+02 8.7446075773343432e+02 1 0 0
49199 16 5 1.0000000000000000e+00 9.1235841149517762e+02 8.9472131744573585e+02 8.7677135456456824e+02 1 0 0
7217 132 17 0.0000000000000000e+00 9.1875285145853752e+02 8.9678326924996156e+02 8.7744378105528199e+02 0 0 0
7221 132 2 0.0000000000000000e+00 9.1504744461797577e+02 8.9827947653575131e+02 8.8529444230525735e+02 0 0 0
7219 132 2 0.0000000000000000e+00 9.1979301981506569e+02 8.9895933469991917e+02 8.8404708430119410e+02 0 0 0
7218 132 5 1.0000000000000000e+00 9.1967720519830743e+02 8.9655878886828316e+02 8.8132786438414735e+02 0 0 0
34231 187 7 -1.0000000000000000e+00 9.1917486660634347e+02 9.0503723401522006e+02 8.8174864654284579e+02 0 1 0
34232 187 5 1.0000000000000000e+00 9.2251754153820445e+02 9.0408820221863778e+02 8.8322342975228707e+02 0 1 0
34230 187 8 -1.0000000000000000e+00 9.1662693261121933e+02 9.0257491478780469e+02 8.8014915063650949e+02 0 1 0
7216 132 17 0.0000000000000000e+00 9.2059871067022766e+02 8.9576213943990695e+02 8.7412737094396653e+02 0 0 0
7215 132 17 0.0000000000000000e+00 9.1907438522559210e+02 8.9443984352305142e+02 8.7096252319429414e+02 0 0 0
2050 20 5 1.0000000000000000e+00 9.3104500764644979e+02 8.9427395880592644e+02 8.7939155773851792e+02 0 0 0
2049 20 5 1.0000000000000000e+00 9.2819435503539069e+02 8.9632246769646804e+02 8.8074059519041350e+02 0 0 0
1046 10 5 1.0000000000000000e+00 9.2140517931830868e+02 9.0187108726785573e+02 8.7209479359613044e+02 0 0 0
1047 10 2 0.0000000000000000e+00 9.2329114540642422e+02 9.0538694386169016e+02 8.7157249024871123e+02 0 0 0
2047 20 7 -1.0000000000000000e+00 9.2685624890821077e+02 9.0201754366296848e+02 8.7910895795766385e+02 0 0 0
2048 20 7 -1.0000000000000000e+00 9.2918300174144736e+02 8.9993704594531891e+02 8.8106031525430762e+02 0 0 0
2046 20 2 0.0000000000000000e+00 9.2459624739277706e+02 9.0192558110066193e+02 8.7609426848423266e+02 0 0 0
2045 20 2 0.0000000000000000e+00 9.2741354367541908e+02 9.0185036874179821e+02 8.7354717390414157e+02 0 0 0
2044 20 6 0.0000000000000000e+00 9.2804227202667937e+02 9.0522158695667258e+02 8.7502286521577662e+02 0 0 0
649 4 7 -1.0000000000000000e+00 9.2317008709529364e+02 8.9248372243093343e+02 8.8551360150250810e+02 0 0 0
652 4 2 0.0000000000000000e+00 9.3166874811379284e+02 8.8621739050006204e+02 8.8671034549241347e+02 0 0 0
650 4 17 0.0000000000000000e+00 9.2622530876646874e+02 8.9028308942609362e+02 8.8633203252418082e+02 0 0 0
1044 10 12 0.0000000000000000e+00 9.1653629266777989e+02 9.0074643908328801e+02 8.6683298238621683e+02 0 0 0
49192 16 2 0.0000000000000000e+00 9.1221354771875167e+02 8.9240403766071881e+02 8.6692570914923772e+02 1 0 0
177 2 15 0.0000000000000000e+00 9.2367810954742902e+02 9.0454793817755581e+02 8.6651104395656012e+02 0 0 0
7214 132 9 0.0000000000000000e+00 9.1829765245552960e+02 8.9171627573489604e+02 8.6828050637963304e+02 0 0 0
1045 10 7 -1.0000000000000000e+00 9.1843881501474357e+02 9.0079160714046088e+02 8.7013316357137694e+02 0 0 0
2058 20 9 0.0000000000000000e+00 9.3236065442704466e+02 9.0164472767363895e+02 8.6850880645286202e+02 0 0 0
2073 20 9 0.0000000000000000e+00 9.4339893033600856e+02 8.8700857037113315e+02 8.7357505691847109e+02 0 0 0
2051 20 2 0.0000000000000000e+00 9.3476567497391898e+02 8.9378814298364045e+02 8.7893379756973934e+02 0 0 0
2054 20 2 0.0000000000000000e+00 9.3472154087569947e+02 8.9552940175117999e+02 8.7047357842397719e+02 0 0 0
2056 20 2 0.0000000000000000e+00 9.3830362226255875e+02 9.0110120805650513e+02 8.7054673465078838e+02 0 0 0
628 4 5 1.0000000000000000e+00 9.3969294842118438e+02 8.9279403675299193e+02 8.7787173260990289e+02 0 0 0
626 4 12 0.0000000000000000e+00 9.4346879018488391e+02 8.8806426305131890e+02 8.8045212704759683e+02 0 0 0
627 4 7 -1.0000000000000000e+00 9.4327250130706443e+02 8.9151159238817741e+02 8.7889088294054852e+02 0 0 0
630 4 7 -1.0000000000000000e+00 9.3792068225708431e+02 8.8816281600857928e+02 8.8065206234666516e+02 0 0 0
629 4 2 0.0000000000000000e+00 9.3746840925574361e+02 8.8964730516279292e+02 8.7728873833611704e+02 0 0 0
2053 20 6 0.0000000000000000e+00 9.3361639245169738e+02 8.9778980769379484e+02 8.7343017849783519e+02 0 0 0
2057 20 2 0.0000000000000000e+00 9.3575414397163922e+02 9.0275205906025474e+02 8.6794485557846372e+02 0 0 0
28093 51 9 0.0000000000000000e+00 9.5200501748309364e+02 8.9356731723034125e+02 8.7505708732740618e+02 0 1 0
2052 20 2 0.0000000000000000e+00 9.3455349028137425e+02 8.9463847707198613e+02 8.7525183991283336e+02 0 0 0
28092 51 2 0.0000000000000000e+00 9.4943914874968800e+02 8.9163378974943782e+02 8.7302378905935643e+02 0 1 0
28095 51 17 0.0000000000000000e+00 9.5459083412600330e+02 8.9863414426935253e+02 8.7410167244727529e+02 0 1 0
28091 51 2 0.0000000000000000e+00 9.4959050037263057e+02 8.8813866096539675e+02 8.7453361551569355e+02 0 1 0
28073 51 2 0.0000000000000000e+00 9.5263308696950776e+02 8.9092483021437272e+02 8.8501258071501854e+02 0 1 0
28070 51 2 0.0000000000000000e+00 9.4520732995240314e+02 8.8939859380965277e+02 8.8357889529222882e+02 0 1 0
28071 51 2 0.0000000000000000e+00 9.4884184298427488e+02 8.8850429121333150e+02 8.8336462543933442e+02 0 1 0
28072 51 2 0.0000000000000000e+00 9.4914504017452589e+02 8.9087375032329669e+02 8.8643619335137237e+02 0 1 0
2075 20 5 1.0000000000000000e+00 9.4555806797233913e+02 8.9374035920684344e+02 8.7040224108217694e+02 0 0 0
28069 51 2 0.0000000000000000e+00 9.4671577201514572e+02 8.9274932207350673e+02 8.8335159328061059e+02 0 1 0
644 4 5 1.0000000000000000e+00 9.3574136875443662e+02 8.9322426415975337e+02 8.8640656427205022e+02 0 0 0
2076 20 2 0.0000000000000000e+00 9.4561332820254142e+02 8.9179032414334984e+02 8.6709891590817870e+02 0 0 0
2074 20 7 -1.0000000000000000e+00 9.4461678753438969e+02 8.9012709942098377e+02 8.7164063876494049e+02 0 0 0
28066 51 17 0.0000000000000000e+00 9.5385535286555364e+02 8.9688199097226868e+02 8.8402591514478206e+02 0 1 0
28065 51 17 0.0000000000000000e+00 9.5231286734670800e+02 8.9829108282453274e+02 8.8730259243217915e+02 0 1 0
28067 51 17 0.0000000000000000e+00 9.5098358904672068e+02 8.9836766177698485e+02 8.8178754892637869e+02 0 1 0
28068 51 5 1.0000000000000000e+00 9.4956847866626515e+02 8.9473497922729211e+02 8.8160014582166275e+02 0 1 0
2055 20 2 0.0000000000000000e+00 9.3773328655181831e+02 8.9742002363757899e+02 8.6922627896716790e+02 0 0 0
2071 20 2 0.0000000000000000e+00 9.4186216243124818e+02 8.8661773053867023e+02 8.6666946206865930e+02 0 0 0
2070 20 2 0.0000000000000000e+00 9.3884993664723163e+02 8.8860909505176130e+02 8.6775539020280553e+02 0 0 0
28080 51 5 1.0000000000000000e+00 9.6412937596501502e+02 8.8651813107413568e+02 8.8324432295196368e+02 0 1 0
28079 51 7 -1.0000000000000000e+00 9.6168447057130254e+02 8.8910854709205853e+02 8.8471036093761120e+02 0 1 0
28094 51 17 0.0000000000000000e+00 9.5563028944631287e+02 8.9483113313001468e+02 8.7508218985810447e+02 0 1 0
28074 51 2 0.0000000000000000e+00 9.5580318732955243e+02 8.8937648078447489e+02 8.8708616444034772e+02 0 1 0
28096 51 5 1.0000000000000000e+00 9.5693606913302608e+02 8.9958438926797874e+02 8.7687914108695793e+02 0 1 0
28102 51 17 0.0000000000000000e+00 9.7095334806258165e+02 9.0302321296607658e+02 8.7138737362786344e+02 0 1 0
28103 51 5 1.0000000000000000e+00 9.7385015443519512e+02 9.0487006964126226e+02 8.7303080871362147e+02 0 1 0
28101 51 7 -1.0000000000000000e+00 9.6775286099027505e+02 9.0108181944324735e+02 8.7260462035521630e+02 0 1 0
28100 51 15 0.0000000000000000e+00 9.6470293001275127e+02 9.0157930542637985e+02 8.7009725512725561e+02 0 1 0
28097 51 7 -1.0000000000000000e+00 9.5976100757458926e+02 8.9841008165013795e+02 8.7500094799130511e+02 0 1 0
28098 51 8 -1.0000000000000000e+00 9.6033635486856235e+02 8.9862204433967543e+02 8.7121448341347059e+02 0 1 0
549 4 6 0.0000000000000000e+00 9.7169772000501825e+02 8.8682868916676875e+02 8.6836837984951387e+02 0 0 0
28099 51 2 0.0000000000000000e+00 9.6117331797696409e+02 9.0235599390838865e+02 8.7151843120190472e+02 0 1 0
546 4 5 1.0000000000000000e+00 9.6492687836687912e+02 8.9149381924327440e+02 8.7432891330228608e+02 0 0 0
548 4 2 0.0000000000000000e+00 9.6780560392052473e+02 8.8717913562541503e+02 8.6877310839805375e+02 0 0 0
547 4 2 0.0000000000000000e+00 9.6597543154904542e+02 8.8890705500240847e+02 8.7160140607296296e+02 0 0 0
28905 60 6 0.0000000000000000e+00 9.7633644012892853e+02 8.8941864401384464e+02 8.6828553985240740e+02 0 1 0
545 4 5 1.0000000000000000e+00 9.6176506447715542e+02 8.9233263063218703e+02 8.7226106310838281e+02 0 0 0
544 4 7 -1.0000000000000000e+00 9.5938046724104572e+02 8.8953912824086910e+02 8.7079572613457640e+02 0 0 0
28904 60 2 0.0000000000000000e+00 9.7678333355799316e+02 8.8731211845691018e+02 8.7170575435230512e+02 0 1 0
31613 124 11 0.0000000000000000e+00 9.7613239880778724e+02 8.9607231823490758e+02 8.6673934659760164e+02 0 1 0
69221 46 17 0.0000000000000000e+00 9.6155715144484680e+02 9.0046765845484640e+02 8.8465175689783791e+02 0 1 0
69222 46 5 1.0000000000000000e+00 9.5782459163444162e+02 9.0052713511140894e+02 8.8359397811208930e+02 0 1 0
69216 46 7 -1.0000000000000000e+00 9.7653836518677861e+02 9.0538018167067844e+02 8.8474101457864117e+02 0 1 0
69219 46 15 0.0000000000000000e+00 9.6876070981006092e+02 9.0056303125029649e+02 8.8285595356866952e+02 0 1 0
69220 46 7 -1.0000000000000000e+00 9.6496443161571051e+02 8.9983617651287761e+02 8.8285118980863820e+02 0 1 0
69223 46 2 0.0000000000000000e+00 9.5695768022569155e+02 9.0315786244923811e+02 8.8614510299466656e+02 0 1 0
69218 46 2 0.0000000000000000e+00 9.7257149952658790e+02 8.9987716340671534e+02 8.8375902733029523e+02 0 1 0
69217 46 8 -1.0000000000000000e+00 9.7328757710026537e+02 9.0345190847883953e+02 8.8401105236981846e+02 0 1 0
31615 124 2 0.0000000000000000e+00 9.7665126761230852e+02 8.9580859466723928e+02 8.7360289898132373e+02 0 1 0
28108 51 15 0.0000000000000000e+00 9.6532416156273644e+02 9.0395568375324740e+02 8.6689780350477622e+02 0 1 0
543 4 7 -1.0000000000000000e+00 9.5885425784146923e+02 8.8597886617469851e+02 8.6985624038055369e+02 0 0 0
50761 69 9 0.0000000000000000e+00 9.9902111627627175e+02 8.9770224094987350e+02 8.7708713440330177e+02 0 0 0
31617 124 7 -1.0000000000000000e+00 9.7880822589888385e+02 9.0143594108103093e+02 8.7329650467534907e+02 0 1 0
69633 53 2 0.0000000000000000e+00 9.9087539669365174e+02 8.8710737159758150e+02 8.8259167832555488e+02 0 1 0
31616 124 2 0.0000000000000000e+00 9.7822227187649480e+02 8.9844558440240917e+02 8.7555891915238976e+02 0 1 0
31620 124 6 0.0000000000000000e+00 9.8375064858729627e+02 9.0274445008463169e+02 8.7324675737411894e+02 0 1 0
31619 124 2 0.0000000000000000e+00 9.8259257238040561e+02 8.9976498031744450e+02 8.7541470441356148e+02 0 1 0
4038 69 5 1.0000000000000000e+00 9.9206114002739139e+02 9.0358848626273789e+02 8.8101014298775942e+02 0 0 0
4039 69 2 0.0000000000000000e+00 9.9492130303627528e+02 9.0231104435320492e+02 8.7869240037864802e+02 0 0 0
50760 69 2 0.0000000000000000e+00 9.9670810859453036e+02 9.0035985135113174e+02 8.7612224567370879e+02 0 0 0
31645 124 2 0.0000000000000000e+00 9.9415333351700406e+02 8.9127635030961062e+02 8.7577572128806003e+02 0 1 0
31644 124 2 0.0000000000000000e+00 9.9641545141094230e+02 8.8969430716058196e+02 8.7340652332574643e+02 0 1 0
31646 124 17 0.0000000000000000e+00 9.9037304156932180e+02 8.9166531910700587e+02 8.7620213509702603e+02 0 1 0
31649 124 2 0.0000000000000000e+00 9.8491519155046683e+02 8.9531770829375944e+02 8.8027493032066059e+02 0 1 0
31648 124 2 0.0000000000000000e+00 9.8540219293651421e+02 8.9201220114557589e+02 8.7844321841909721e+02 0 1 0
31647 124 15 0.0000000000000000e+00 9.8692740915540401e+02 8.9255495002101463e+02 8.7504389932488789e+02 0 1 0
31650 124 2 0.0000000000000000e+00 9.8697419462168546e+02 8.9606355624635432e+02 8.7739203360370470e+02 0 1 0
31651 124 2 0.0000000000000000e+00 9.9056119469679311e+02 8.9690119838660951e+02 8.7658732807610443e+02 0 1 0
31652 124 2 0.0000000000000000e+00 9.8935989868567515e+02 8.9908102901227744e+02 8.7939621059750493e+02 0 1 0
31653 124 2 0.0000000000000000e+00 9.8676727972882577e+02 9.0186387179323970e+02 8.7940957866469091e+02 0 1 0
69214 46 17 0.0000000000000000e+00 9.8197833895705401e+02 9.0441514519299085e+02 8.8268803148188454e+02 0 1 0
50755 69 7 -1.0000000000000000e+00 9.9164448089186931e+02 8.9189423474716887e+02 8.8227031664547587e+02 0 0 0
69213 46 17 0.0000000000000000e+00 9.8295546195372833e+02 9.0216655536261351e+02 8.8538359024635315e+02 0 1 0
50756 69 2 0.0000000000000000e+00 9.9394864724398337e+02 8.8960694544074374e+02 8.8028592870024147e+02 0 0 0
31618 124 2 0.0000000000000000e+00 9.8002829213595840e+02 9.0211990228322099e+02 8.7698996007111532e+02 0 1 0
31629 124 7 -1.0000000000000000e+00 9.9420912598285145e+02 8.9275254354820504e+02 8.7109215790081919e+02 0 1 0
50758 69 15 0.0000000000000000e+00 9.9719123014415163e+02 8.9455706078227206e+02 8.8314335955988156e+02 0 0 0
31655 124 9 0.0000000000000000e+00 9.9103715264974448e+02 9.0166737934520995e+02 8.7396030403468330e+02 0 1 0
31627 124 2 0.0000000000000000e+00 9.9131578221776442e+02 8.9538465944875418e+02 8.6828007292614541e+02 0 1 0
50757 69 2 0.0000000000000000e+00 9.9758071348427438e+02 8.9122789327318105e+02 8.8168383057041274e+02 0 0 0
31626 124 6 0.0000000000000000e+00 9.8928862222464238e+02 8.9696158437721226e+02 8.7077498792755284e+02 0 1 0
31656 124 7 -1.0000000000000000e+00 9.8778018700093742e+02 9.0242871859309571e+02 8.7221067194505224e+02 0 1 0
31654 124 2 0.0000000000000000e+00 9.8995040941188597e+02 9.0275464674840339e+02 8.7722578310990707e+02 0 1 0
31628 124 2 0.0000000000000000e+00 9.9068566987228030e+02 8.9174337423940449e+02 8.6978888525481148e+02 0 1 0
31631 124 5 1.0000000000000000e+00 9.9747721539541567e+02 8.9913021541881631e+02 8.7008223355111011e+02 0 1 0
50759 69 15 0.0000000000000000e+00 9.9504041046294628e+02 8.9720718174963611e+02 8.8476257426086829e+02 0 0 0
4034 69 2 0.0000000000000000e+00 9.8982342210897116e+02 8.9063531519494211e+02 8.8556844447389403e+02 0 0 0
69212 46 9 0.0000000000000000e+00 9.8606216913866342e+02 9.0009763027158033e+02 8.8549213792839748e+02 0 1 0
69211 46 2 0.0000000000000000e+00 9.8855582662130371e+02 8.9777714441634305e+02 8.8719372256574832e+02 0 1 0
4035 69 17 0.0000000000000000e+00 9.9478880389550295e+02 8.9994596303661478e+02 8.8717394542332977e+02 0 0 0
4037 69 15 0.0000000000000000e+00 9.9224318724288378e+02 9.0325770669883389e+02 8.8493534097348743e+02 0 0 0
28908 60 6 0.0000000000000000e+00 9.8406479085782894e+02 8.8968434551594157e+02 8.6999390503980112e+02 0 1 0
31624 124 6 0.0000000000000000e+00 9.8368652133519493e+02 8.9970040975131462e+02 8.6887632469984032e+02 0 1 0
31657 124 5 1.0000000000000000e+00 9.8894012513532016e+02 9.0383993792706099e+02 8.6864953623110853e+02 0 1 0
31625 124 15 0.0000000000000000e+00 9.8547475269581423e+02 8.9719681169694820e+02 8.7107470393100516e+02 0 1 0
31643 124 2 0.0000000000000000e+00 9.9900083454570324e+02 8.9185271260304432e+02 8.7505066220147421e+02 0 1 0
28906 60 6 0.0000000000000000e+00 9.7880964305627845e+02 8.8680647729367570e+02 8.6694580640885283e+02 0 1 0
31614 124 5 1.0000000000000000e+00 9.7777730823559807e+02 8.9506108177188787e+02 8.6995161108900902e+02 0 1 0
31630 124 7 -1.0000000000000000e+00 9.9636626119798439e+02 8.9589719438847294e+02 8.7134647425399066e+02 0 1 0
28909 60 6 0.0000000000000000e+00 9.8281742487856400e+02 8.9321427050033878e+02 8.6938249738005959e+02 0 1 0
31622 124 6 0.0000000000000000e+00 9.8308525792117325e+02 9.0544979375592175e+02 8.6797457456977952e+02 0 1 0
28907 60 6 0.0000000000000000e+00 9.8245611707184116e+02 8.8717906211804723e+02 8.6751849360978463e+02 0 1 0
31632 124 5 1.0000000000000000e+00 9.9829795668604345e+02 8.9832596419777644e+02 8.6647278936365581e+02 0 1 0
5123 82 2 0.0000000000000000e+00 8.7922434489670559e+02 9.0599545274122465e+02 8.6740580257922488e+02 0 0 0
5124 82 15 0.0000000000000000e+00 8.8202361885482651e+02 9.0685727510575055e+02 8.6999977177024152e+02 0 0 0
5122 82 5 1.0000000000000000e+00 8.7579474151081502e+02 9.0718346384213305e+02 8.6883645258588706e+02 0 0 0
67 1 2 0.0000000000000000e+00 8.8206543870934468e+02 9.0768247779015712e+02 8.8579549639529216e+02 0 0 0
68924 40 2 0.0000000000000000e+00 8.7093863038654831e+02 9.0904901805624888e+02 8.8552275838100422e+02 1 0 0
69 1 7 -1.0000000000000000e+00 8.8282322368124426e+02 9.0721056390410160e+02 8.8149508666902670e+02 0 0 0
70 1 5 1.0000000000000000e+00 8.8493711469417872e+02 9.0759895220568876e+02 8.7834050195309044e+02 0 0 0
68908 40 6 0.0000000000000000e+00 8.8368439427638907e+02 9.2120278296376659e+02 8.7352208372629400e+02 1 0 0
50644 40 6 0.0000000000000000e+00 8.8576459847566480e+02 9.1651808789121958e+02 8.7453175529008854e+02 1 0 0
50645 40 2 0.0000000000000000e+00 8.8789108583596510e+02 9.1766817852194094e+02 8.7770256116962958e+02 1 0 0
68907 40 2 0.0000000000000000e+00 8.8131856205668635e+02 9.1823404371733807e+02 8.7253248340494883e+02 1 0 0
68917 40 2 0.0000000000000000e+00 8.8758197554176070e+02 9.1476389296756690e+02 8.6931582781088923e+02 1 0 0
68906 40 2 0.0000000000000000e+00 8.8033036340555918e+02 9.1556047779871005e+02 8.6954304024082319e+02 1 0 0
50638 40 7 -1.0000000000000000e+00 8.7777914003912815e+02 9.1384897474908212e+02 8.7187390896957777e+02 1 0 0
50637 40 2 0.0000000000000000e+00 8.7400280984385711e+02 9.1436622595542076e+02 8.7176763996556974e+02 1 0 0
68909 40 6 0.0000000000000000e+00 8.8501932666575499e+02 9.2388880866266175e+02 8.7142291174104469e+02 1 0 0
50636 40 2 0.0000000000000000e+00 8.7517811986939103e+02 9.1759061193642049e+02 8.7400794259464669e+02 1 0 0
68929 40 2 0.0000000000000000e+00 8.7999583018657427e+02 9.1438312948358021e+02 8.8307681168575346e+02 1 0 0
50651 40 2 0.0000000000000000e+00 8.8077640360682540e+02 9.1817465211553633e+02 8.8249205138758646e+02 1 0 0
50635 40 5 1.0000000000000000e+00 8.7267219153357428e+02 9.1867425133467464e+02 8.7162794884753237e+02 1 0 0
68903 40 18 0.0000000000000000e+00 8.6932970155036810e+02 9.2270025988336567e+02 8.7739347709659228e+02 1 0 0
5113 82 17 0.0000000000000000e+00 8.6729500950216766e+02 9.1851888073136456e+02 8.7472554564618099e+02 0 0 0
5112 82 9 0.0000000000000000e+00 8.6892683284037582e+02 9.1636556467438197e+02 8.7756758344102843e+02 0 0 0
68905 40 11 0.0000000000000000e+00 8.7294006344152774e+02 9.2245240203613525e+02 8.7151485950874735e+02 1 0 0
68904 40 16 5.0000000000000000e-01 8.7013541223086463e+02 9.2387650981900606e+02 8.7368627701729611e+02 1 0 0
5111 82 2 0.0000000000000000e+00 8.6707549252566787e+02 9.1883658936184224e+02 8.7986785774016096e+02 0 0 0
68928 40 2 0.0000000000000000e+00 8.7620042285440923e+02 9.1434509692754375e+02 8.8240584900898591e+02 1 0 0
68927 40 2 0.0000000000000000e+00 8.7401184085670968e+02 9.1581163025083299e+02 8.7984972667197667e+02 1 0 0
68925 40 2 0.0000000000000000e+00 8.7012730641486951e+02 9.1211667909081370e+02 8.8383318510369372e+02 1 0 0
68926 40 2 0.0000000000000000e+00 8.7180758982659438e+02 9.1258136659483478e+02 8.8015059441129245e+02 1 0 0
50652 40 9 0.0000000000000000e+00 8.7878435724327448e+02 9.2143546987224045e+02 8.8252544992740297e+02 1 0 0
68902 40 18 0.0000000000000000e+00 8.7284226546294212e+02 9.2274658463146784e+02 8.7862964706483513e+02 1 0 0
5119 82 15 0.0000000000000000e+00 8.6820388695239546e+02 9.0946873935587496e+02 8.6706780082612374e+02 0 0 0
68 1 9 0.0000000000000000e+00 8.7972992572748740e+02 9.0897277305963064e+02 8.8318159785797866e+02 0 0 0
68919 40 2 0.0000000000000000e+00 8.8560438180576909e+02 9.1194919330439689e+02 8.8300179629175511e+02 1 0 0
68918 40 2 0.0000000000000000e+00 8.8611403651086107e+02 9.1274586753762117e+02 8.7930263714180023e+02 1 0 0
7796 139 17 0.0000000000000000e+00 8.8738993337411330e+02 9.2122079332602914e+02 8.8185339050920538e+02 0 0 0
68920 40 9 0.0000000000000000e+00 8.8481980438769824e+02 9.1416455429629616e+02 8.8611964676502976e+02 1 0 0
50653 40 7 -1.0000000000000000e+00 8.8010372352576371e+02 9.2386687842748938e+02 8.8492142112677266e+02 1 0 0
7795 139 2 0.0000000000000000e+00 8.8429832592183243e+02 9.1978507706957851e+02 8.8020912589580132e+02 0 0 0
7797 139 5 1.0000000000000000e+00 8.8785131493354027e+02 9.2210476872171853e+02 8.8538665422553925e+02 0 0 0
50650 40 15 0.0000000000000000e+00 8.7415512892211768e+02 9.1074739976808087e+02 8.8679352938684735e+02 1 0 0
50643 40 2 0.0000000000000000e+00 8.8695642434289232e+02 9.1344092600894851e+02 8.7271743472349635e+02 1 0 0
7794 139 2 0.0000000000000000e+00 8.8535047490395607e+02 9.2265766267790809e+02 8.7777895220425296e+02 0 0 0
5114 82 17 0.0000000000000000e+00 8.6751088657443211e+02 9.1862774213975752e+02 8.7114237034016674e+02 0 0 0
66 1 2 0.0000000000000000e+00 8.8589790835735050e+02 9.0821120803863710e+02 8.8574404418859046e+02 0 0 0
790 9 15 0.0000000000000000e+00 8.7037710985020033e+02 9.1888675482122540e+02 8.8388500404171020e+02 0 0 0
789 9 6 0.0000000000000000e+00 8.7103461295121747e+02 9.2278648974594148e+02 8.8429528850281793e+02 0 0 0
791 9 6 0.0000000000000000e+00 8.7360285295519122e+02 9.1730512809164418e+02 8.8503305433318724e+02 0 0 0
5117 82 8 -1.0000000000000000e+00 8.6797050405166794e+02 9.1189612782016115e+02 8.7286547067476602e+02 0 0 0
55276 159 5 1.0000000000000000e+00 8.8021856952092742e+02 9.2254866972652621e+02 8.6670896440256854e+02 1 0 0
68913 40 7 -1.0000000000000000e+00 8.8763688629175226e+02 9.2315189373169210e+02 8.6789999371795864e+02 1 0 0
5118 82 2 0.0000000000000000e+00 8.6837491242731767e+02 9.1260241371920279e+02 8.6913230228919315e+02 0 0 0
788 9 6 0.0000000000000000e+00 8.6920975472039834e+02 9.2479963028289376e+02 8.8724847784486792e+02 0 0 0
50646 40 2 0.0000000000000000e+00 8.8911078730656095e+02 9.1404962058102296e+02 8.7684137396524466e+02 1 0 0
999 10 7 -1.0000000000000000e+00 9.1035205270284075e+02 9.1206967085832036e+02 8.8352710095804468e+02 0 0 0
1000 10 17 0.0000000000000000e+00 9.0953055374421137e+02 9.1033022631816959e+02 8.8021761826480656e+02 0 0 0
1001 10 5 1.0000000000000000e+00 9.0649315473695037e+02 9.1184875095147902e+02 8.7832506767663369e+02 0 0 0
1003 10 2 0.0000000000000000e+00 9.0638975485700553e+02 9.0828229807724529e+02 8.7266587086099446e+02 0 0 0
57 1 2 0.0000000000000000e+00 8.9369074101642457e+02 9.0570967622126898e+02 8.7989745349458678e+02 0 0 0
7793 139 2 0.0000000000000000e+00 8.8864245587460925e+02 9.2450597749475560e+02 8.7726834112309984e+02 0 0 0
7792 139 2 0.0000000000000000e+00 8.9246046690450396e+02 9.2452155978927885e+02 8.7783582781671396e+02 0 0 0
1005 10 2 0.0000000000000000e+00 9.0351551360861265e+02 9.0848288230026787e+02 8.6724995109274289e+02 0 0 0
1002 10 2 0.0000000000000000e+00 9.0727327224207443e+02 9.1125572119529761e+02 8.7472606078149420e+02 0 0 0
49207 16 7 -1.0000000000000000e+00 8.9812012717780885e+02 9.0562763304404393e+02 8.7541165934876528e+02 1 0 0
49210 16 17 0.0000000000000000e+00 8.9458953368911023e+02 9.0967356373289977e+02 8.6875080489969662e+02 1 0 0
1004 10 15 0.0000000000000000e+00 9.0404065440443969e+02 9.1041502650231109e+02 8.7046292759909818e+02 0 0 0
49211 16 5 1.0000000000000000e+00 8.9715939822861617e+02 9.1159271343597004e+02 8.7069621711383559e+02 1 0 0
49212 16 2 0.0000000000000000e+00 9.0074331091284569e+02 9.1316038943799151e+02 8.7089627028775612e+02 1 0 0
49215 16 2 0.0000000000000000e+00 9.0409725145486709e+02 9.2110249243178896e+02 8.7209586362859591e+02 1 0 0
49213 16 2 0.0000000000000000e+00 9.0333521588958649e+02 9.1498212980969663e+02 8.7288215816790500e+02 1 0 0
49214 16 15 0.0000000000000000e+00 9.0174335171411883e+02 9.1806858240525389e+02 8.7167828288697012e+02 1 0 0
49209 16 7 -1.0000000000000000e+00 8.9425807327875498e+02 9.0573040252642477e+02 8.6909217657682029e+02 1 0 0
49208 16 5 1.0000000000000000e+00 8.9594192581827087e+02 9.0666239909720059e+02 8.7255544886017469e+02 1 0 0
7801 139 17 0.0000000000000000e+00 8.9716524428262619e+02 9.1124100989515023e+02 8.8377264040987745e+02 0 0 0
7802 139 17 0.0000000000000000e+00 8.9943951893942926e+02 9.1111971755500906e+02 8.8053482887623488e+02 0 0 0
7800 139 17 0.0000000000000000e+00 8.9408482295557951e+02 9.1343499488484565e+02 8.8394455132214296e+02 0 0 0
7798 139 2 0.0000000000000000e+00 8.8969408738046184e+02 9.1899080237981036e+02 8.8645348795412417e+02 0 0 0
7799 139 9 0.0000000000000000e+00 8.9124780932811905e+02 9.1562026458087496e+02 8.8594347861840299e+02 0 0 0
7803 139 5 1.0000000000000000e+00 9.0285246727409117e+02 9.0993473871627521e+02 8.8184018966356314e+02 0 0 0
7804 139 2 0.0000000000000000e+00 9.0257507866310061e+02 9.1383362156953945e+02 8.8107242785927076e+02 0 0 0
7805 139 2 0.0000000000000000e+00 9.0377812580143450e+02 9.1658189553812917e+02 8.8355044409266873e+02 0 0 0
7806 139 2 0.0000000000000000e+00 9.0025813196568583e+02 9.1577312816709161e+02 8.8397344675178874e+02 0 0 0
49216 16 2 0.0000000000000000e+00 9.0758708929497004e+02 9.2088518662741137e+02 8.7069852104207746e+02 1 0 0
2024 20 2 0.0000000000000000e+00 9.1034450798081423e+02 9.1668252282548724e+02 8.7565088674018807e+02 0 0 0
7807 139 2 0.0000000000000000e+00 8.9799565366543857e+02 9.1901797798229927e+02 8.8436697139288117e+02 0 0 0
7808 139 2 0.0000000000000000e+00 9.0081642723635935e+02 9.1960259778227612e+02 8.8689246060938603e+02 0 0 0
68915 40 5 1.0000000000000000e+00 8.9093467459403621e+02 9.1733458848594239e+02 8.6715946515580094e+02 1 0 0
68914 40 7 -1.0000000000000000e+00 8.9063285411543870e+02 9.2116118909754221e+02 8.6665484302481627e+02 1 0 0
49217 16 9 0.0000000000000000e+00 9.0947116733890664e+02 9.1809662264055942e+02 8.6825673726785340e+02 1 0 0
34233 187 2 0.0000000000000000e+00 9.2254886932794773e+02 9.0681327212361953e+02 8.8602586291106365e+02 0 1 0
34234 187 9 0.0000000000000000e+00 9.2168266563004477e+02 9.1061559251161975e+02 8.8564123257277583e+02 0 1 0
1048 10 7 -1.0000000000000000e+00 9.2591944098441218e+02 9.0754287021535231e+02 8.6980128107272333e+02 0 0 0
2043 20 15 0.0000000000000000e+00 9.3061771916020894e+02 9.0673383923691472e+02 8.7325097026164815e+02 0 0 0
2042 20 6 0.0000000000000000e+00 9.3186868380985572e+02 9.0992594802313420e+02 8.7501671848725255e+02 0 0 0
998 10 5 1.0000000000000000e+00 9.1209526950649490e+02 9.1149696061302166e+02 8.8675312875072336e+02 0 0 0
197 2 7 -1.0000000000000000e+00 9.2618184208877301e+02 9.1391114475545851e+02 8.8410329828106308e+02 0 0 0
196 2 2 0.0000000000000000e+00 9.2814421684134606e+02 9.1080979480372844e+02 8.8309818446547331e+02 0 0 0
2022 20 5 1.0000000000000000e+00 9.1353656092034691e+02 9.1019884710633664e+02 8.7423710840559454e+02 0 0 0
2023 20 2 0.0000000000000000e+00 9.1213260553574855e+02 9.1343990636839351e+02 8.7585187420492389e+02 0 0 0
1049 10 2 0.0000000000000000e+00 9.2497075588488303e+02 9.1130501448986229e+02 8.7015984003489166e+02 0 0 0
195 2 2 0.0000000000000000e+00 9.3033861798897226e+02 9.0817325817795097e+02 8.8134928703793582e+02 0 0 0
188 2 9 0.0000000000000000e+00 9.1344373092972978e+02 9.0680326179077747e+02 8.6677659092733529e+02 0 0 0
189 2 10 0.0000000000000000e+00 9.1697104415967920e+02 9.0646840097229381e+02 8.6778134852837604e+02 0 0 0
190 2 18 0.0000000000000000e+00 9.1840922510912537e+02 9.0610475564724902e+02 8.7133984326593043e+02 0 0 0
191 2 18 0.0000000000000000e+00 9.2019932126944377e+02 9.0943875104328367e+02 8.7143383677934958e+02 0 0 0
2021 20 17 0.0000000000000000e+00 9.1452378048999560e+02 9.1141775242995618e+02 8.7065747866853496e+02 0 0 0
192 2 16 5.0000000000000000e-01 9.2156732558316787e+02 9.1012156062467989e+02 8.7486478062698006e+02 0 0 0
193 2 11 0.0000000000000000e+00 9.2329524972666093e+02 9.0839356913958784e+02 8.7793620582046151e+02 0 0 0
194 2 5 1.0000000000000000e+00 9.2690296771467729e+02 9.0868111381932840e+02 8.7941056474773939e+02 0 0 0
1052 10 15 0.0000000000000000e+00 9.2643574996710788e+02 9.1654772970342265e+02 8.7038796314286969e+02 0 0 0
2025 20 5 1.0000000000000000e+00 9.1299299250789420e+02 9.1941825825425872e+02 8.7463273723360476e+02 0 0 0
2026 20 9 0.0000000000000000e+00 9.1656450029979567e+02 9.1907686946398610e+02 8.7586461267183108e+02 0 0 0
2039 20 6 0.0000000000000000e+00 9.3256616920289855e+02 9.1757742705808914e+02 8.7123322851956652e+02 0 0 0
2027 20 10 0.0000000000000000e+00 9.1959801057297432e+02 9.1725719953389444e+02 8.7482032016005201e+02 0 0 0
2020 20 11 0.0000000000000000e+00 9.1589281656041885e+02 9.1484533130675050e+02 8.6982349939491473e+02 0 0 0
1050 10 2 0.0000000000000000e+00 9.2648147669167588e+02 9.1184489296354661e+02 8.7369909342717006e+02 0 0 0
1051 10 15 0.0000000000000000e+00 9.2823844484714857e+02 9.1507095668285058e+02 8.7311814682456361e+02 0 0 0
2019 20 6 0.0000000000000000e+00 9.1552610324542638e+02 9.1795253995655059e+02 8.6767452098321007e+02 0 0 0
2038 20 6 0.0000000000000000e+00 9.2999903438587819e+02 9.1966017371882515e+02 8.7243016704871241e+02 0 0 0
4295 74 17 0.0000000000000000e+00 9.1562011061938699e+02 9.1981293439638443e+02 8.8301491643855582e+02 0 0 0
4296 74 5 1.0000000000000000e+00 9.1352642862598634e+02 9.1789703020219622e+02 8.8535441925981729e+02 0 0 0
2028 20 18 0.0000000000000000e+00 9.2259387132042434e+02 9.1598228927525031e+02 8.7666322682896214e+02 0 0 0
2030 20 16 5.0000000000000000e-01 9.2532602141173220e+02 9.2055072199227675e+02 8.7856885864097012e+02 0 0 0
2029 20 18 0.0000000000000000e+00 9.2529476851574566e+02 9.1665914815897895e+02 8.7929210508206882e+02 0 0 0
2031 20 11 0.0000000000000000e+00 9.2293280927279761e+02 9.2352820926357776e+02 8.7799929042237000e+02 0 0 0
2035 20 7 -1.0000000000000000e+00 9.2469446753986142e+02 9.2380936379165860e+02 8.7112759519561712e+02 0 0 0
1053 10 17 0.0000000000000000e+00 9.2271312821426056e+02 9.1659579682638184e+02 8.6934341368023217e+02 0 0 0
4301 74 17 0.0000000000000000e+00 9.2455099530426185e+02 9.2263327379799682e+02 8.8436537827409484e+02 0 0 0
4302 74 5 1.0000000000000000e+00 9.2737259300933863e+02 9.2277398990208667e+02 8.8665303598332127e+02 0 0 0
4300 74 7 -1.0000000000000000e+00 9.2180214880286769e+02 9.2013580512925057e+02 8.8364912452364376e+02 0 0 0
2037 20 2 0.0000000000000000e+00 9.2974167194285724e+02 9.2338999654057500e+02 8.7236049992815970e+02 0 0 0
2040 20 6 0.0000000000000000e+00 9.3243842425356604e+02 9.1419593427482232e+02 8.6925543839997681e+02 0 0 0
2017 20 17 0.0000000000000000e+00 9.1497244968284292e+02 9.2207016251175662e+02 8.7105289113099695e+02 0 0 0
4294 74 7 -1.0000000000000000e+00 9.1453262519408315e+02 9.2299979343437644e+02 8.8132316361282028e+02 0 0 0
4240 74 5 1.0000000000000000e+00 9.3004197623921550e+02 9.2496809696563173e+02 8.7951498721420239e+02 0 0 0
198 2 2 0.0000000000000000e+00 9.2741285220145085e+02 9.1177645202939607e+02 8.8737364858766773e+02 0 0 0
2016 20 2 0.0000000000000000e+00 9.1174251564336237e+02 9.2345160183170401e+02 8.6903143214281420e+02 0 0 0
2018 20 6 0.0000000000000000e+00 9.1614605340049343e+02 9.2167823943549809e+02 8.6740318069191471e+02 0 0 0
49153 16 18 0.0000000000000000e+00 9.2731418449880346e+02 9.2361176483031772e+02 8.6639348905481643e+02 1 0 0
49136 16 17 0.0000000000000000e+00 9.5054535589590000e+02 9.1379930243946239e+02 8.6970680672399988e+02 1 0 0
49135 16 17 0.0000000000000000e+00 9.5399635805679259e+02 9.1416157028094960e+02 8.6771378630774177e+02 1 0 0
49134 16 15 0.0000000000000000e+00 9.5459471262959960e+02 9.1540824266695870e+02 8.7133119780968400e+02 1 0 0
49133 16 12 0.0000000000000000e+00 9.5346517913987304e+02 9.1251365925116954e+02 8.7364208279195100e+02 1 0 0
49132 16 17 0.0000000000000000e+00 9.5285129671638583e+02 9.1425323800435592e+02 8.7698698348640028e+02 1 0 0
49131 16 15 0.0000000000000000e+00 9.5004255020202982e+02 9.1353180811160678e+02 8.7975699698014739e+02 1 0 0
2041 20 6 0.0000000000000000e+00 9.3302851655096219e+02 9.1190858079889131e+02 8.7207284520118128e+02 0 0 0
49130 16 8 -1.0000000000000000e+00 9.5297000039023260e+02 9.1301094286438763e+02 8.8226626679064759e+02 1 0 0
4587 76 6 0.0000000000000000e+00 9.3619340897399866e+02 9.2094074622945016e+02 8.7095458307812908e+02 0 0 0
4586 76 2 0.0000000000000000e+00 9.3477916751357736e+02 9.2403010837490297e+02 8.6925206484064518e+02 0 0 0
4567 76 6 0.0000000000000000e+00 9.4657914000605354e+02 9.1889848719875238e+02 8.7251667122788149e+02 0 0 0
4565 76 2 0.0000000000000000e+00 9.4358111931344229e+02 9.1878174362638674e+02 8.7723715485383832e+02 0 0 0
4566 76 17 0.0000000000000000e+00 9.4278398984889782e+02 9.1799222819916201e+02 8.7359815129988704e+02 0 0 0
4568 76 6 0.0000000000000000e+00 9.4834900649154667e+02 9.2160686998779170e+02 8.7023107861879930e+02 0 0 0
4569 76 11 0.0000000000000000e+00 9.5013282631617392e+02 9.2467608077556270e+02 8.7091088549981851e+02 0 0 0
4590 76 6 0.0000000000000000e+00 9.4509186048557274e+02 9.2467885065487224e+02 8.7369796169644326e+02 0 0 0
4588 76 6 0.0000000000000000e+00 9.3941342444589156e+02 9.2173516516578911e+02 8.6940179222335757e+02 0 0 0
4564 76 15 0.0000000000000000e+00 9.4010567501105641e+02 9.1774160296756679e+02 8.7861037012344548e+02 0 0 0
4562 76 2 0.0000000000000000e+00 9.3969896849191844e+02 9.2394215155455174e+02 8.7557137869320809e+02 0 0 0
4563 76 2 0.0000000000000000e+00 9.3866402092685644e+02 9.2029396691720137e+02 8.7639196616335494e+02 0 0 0
4561 76 17 0.0000000000000000e+00 9.4128878432611998e+02 9.2403144017437432e+02 8.7917947401083529e+02 0 0 0
4589 76 6 0.0000000000000000e+00 9.4232139419868236e+02 9.2259307198464683e+02 8.7192451828902483e+02 0 0 0
4591 76 6 0.0000000000000000e+00 9.4765750077662335e+02 9.2302028462943235e+02 8.7599900793322956e+02 0 0 0
4560 76 17 0.0000000000000000e+00 9.4461829428058763e+02 9.2475627919605563e+02 8.7988574314428399e+02 0 0 0
4261 74 2 0.0000000000000000e+00 9.3707317271771399e+02 9.2492169585881629e+02 8.8202540443829525e+02 0 0 0
4408 75 9 0.0000000000000000e+00 9.4384288370825254e+02 9.2366358736506788e+02 8.6673289864476396e+02 0 0 0
49146 16 5 1.0000000000000000e+00 9.4049156152610510e+02 9.1365173750391330e+02 8.6824040040034947e+02 1 0 0
5557 85 2 0.0000000000000000e+00 9.5214000726822371e+02 9.1932571406099635e+02 8.6779393076928636e+02 0 0 0
49138 16 2 0.0000000000000000e+00 9.4720358420575428e+02 9.1034421660670478e+02 8.6755814274589477e+02 1 0 0
49147 16 2 0.0000000000000000e+00 9.3771296238761408e+02 9.1632157061815224e+02 8.6859120816930954e+02 1 0 0
49137 16 2 0.0000000000000000e+00 9.5028337361164301e+02 9.1200038649335079e+02 8.6642929230425887e+02 1 0 0
28104 51 2 0.0000000000000000e+00 9.7630319082873984e+02 9.0762879632960187e+02 8.7243896059847282e+02 0 1 0
28106 51 2 0.0000000000000000e+00 9.6894451290451525e+02 9.0898162002517233e+02 8.7061784214892134e+02 0 1 0
28105 51 15 0.0000000000000000e+00 9.7276311058893316e+02 9.0918787398960706e+02 8.7191271595577564e+02 0 1 0
4637 76 2 0.0000000000000000e+00 9.7618022343914754e+02 9.1400525387410971e+02 8.7434865946419779e+02 0 0 0
28107 51 5 1.0000000000000000e+00 9.6609491658934087e+02 9.0668316526775777e+02 8.6953556963736230e+02 0 1 0
4636 76 5 1.0000000000000000e+00 9.7395748325055149e+02 9.1655362141294324e+02 8.7258200504553349e+02 0 0 0
4635 76 17 0.0000000000000000e+00 9.7555397165559043e+02 9.1510130005689348e+02 8.6948989202988787e+02 0 0 0
4632 76 7 -1.0000000000000000e+00 9.7231604200345646e+02 9.2172928348521361e+02 8.6868558420864383e+02 0 0 0
4627 76 17 0.0000000000000000e+00 9.7160452824957088e+02 9.2026720346411525e+02 8.8060096208992229e+02 0 0 0
4630 76 5 1.0000000000000000e+00 9.7517005945599828e+02 9.2420074486889280e+02 8.7365251661014770e+02 0 0 0
4631 76 7 -1.0000000000000000e+00 9.7286356757903718e+02 9.2481677763738662e+02 8.7086304282571984e+02 0 0 0
4625 76 2 0.0000000000000000e+00 9.7140760336171900e+02 9.2114870463406942e+02 8.8541612498430038e+02 0 0 0
4626 76 9 0.0000000000000000e+00 9.7121099112243485e+02 9.2358898121306504e+02 8.8240981635360788e+02 0 0 0
69224 46 15 0.0000000000000000e+00 9.5804150149113025e+02 9.0655528515676428e+02 8.8567802276677844e+02 0 1 0
4623 76 7 -1.0000000000000000e+00 9.7511189139758494e+02 9.1840186994081660e+02 8.8684804508084267e+02 0 0 0
4629 76 17 0.0000000000000000e+00 9.7303126368147207e+02 9.2228860830098313e+02 8.7609043013093230e+02 0 0 0
4628 76 7 -1.0000000000000000e+00 9.7468610760204604e+02 9.1988289731354814e+02 8.7867470104300389e+02 0 0 0
51942 85 17 0.0000000000000000e+00 9.5680841061742217e+02 9.2329523297502226e+02 8.6889150384920993e+02 0 0 0
51941 85 7 -1.0000000000000000e+00 9.6037806483956285e+02 9.2160302876838807e+02 8.6873713970054621e+02 0 0 0
4633 76 5 1.0000000000000000e+00 9.7617063719487578e+02 9.2111858771320806e+02 8.6800448014273172e+02 0 0 0
4634 76 7 -1.0000000000000000e+00 9.7495271316994581e+02 9.1747056983433799e+02 8.6643256943772610e+02 0 0 0
53287 133 2 0.0000000000000000e+00 9.9851823532691344e+02 9.2038973467842777e+02 8.8038710860992001e+02 0 0 0
4658 76 2 0.0000000000000000e+00 9.9853258559523306e+02 9.1826117440183975e+02 8.8512213539214440e+02 0 0 0
4648 76 9 0.0000000000000000e+00 9.9732661075685257e+02 9.0567658087285395e+02 8.8380708572113770e+02 0 0 0
69215 46 5 1.0000000000000000e+00 9.7951528685903463e+02 9.0719734487985545e+02 8.8388439443437881e+02 0 1 0
4638 76 2 0.0000000000000000e+00 9.7968917990485158e+02 9.1365962895597909e+02 8.7613027436745904e+02 0 0 0
4639 76 15 0.0000000000000000e+00 9.7912523957874237e+02 9.1068325059159929e+02 8.7808027764693929e+02 0 0 0
4640 76 2 0.0000000000000000e+00 9.8262918912200598e+02 9.0986832831435618e+02 8.7763368958684077e+02 0 0 0
52616 94 5 1.0000000000000000e+00 9.7902768520402924e+02 9.2149019125351640e+02 8.8139356497050960e+02 0 0 0
31663 124 5 1.0000000000000000e+00 9.8518977309968238e+02 9.1687925471970186e+02 8.7129664498469617e+02 0 1 0
52615 94 2 0.0000000000000000e+00 9.7832495592475368e+02 9.2497107415371045e+02 8.8271761165298835e+02 0 0 0
52618 94 5 1.0000000000000000e+00 9.8497692692226076e+02 9.1832892021885812e+02 8.7983199433902234e+02 0 0 0
31665 124 7 -1.0000000000000000e+00 9.8848465046697277e+02 9.2075578226329230e+02 8.6704863681538677e+02 0 1 0
31664 124 7 -1.0000000000000000e+00 9.8844384574071796e+02 9.1809309074093119e+02 8.6971959564372708e+02 0 1 0
31661 124 7 -1.0000000000000000e+00 9.8415086578205819e+02 9.1110198922322070e+02 8.7362939988041308e+02 0 1 0
31658 124 2 0.0000000000000000e+00 9.8998008501789286e+02 9.0729813037751921e+02 8.7025228921555629e+02 0 1 0
31662 124 17 0.0000000000000000e+00 9.8245917118114630e+02 9.1445034186661712e+02 8.7227332495340170e+02 0 1 0
4647 76 17 0.0000000000000000e+00 9.9494947092150505e+02 9.0798504152531939e+02 8.8202995421440448e+02 0 0 0
31659 124 9 0.0000000000000000e+00 9.9032722244001559e+02 9.0859657655195508e+02 8.7379123639524755e+02 0 1 0
31660 124 17 0.0000000000000000e+00 9.8654512855461098e+02 9.0829977544593032e+02 8.7364458751556970e+02 0 1 0
7304 133 2 0.0000000000000000e+00 9.9865495021340678e+02 9.1661131127732551e+02 8.7077443769403760e+02 0 0 0
7303 133 2 0.0000000000000000e+00 9.9679797720617967e+02 9.1848146854385288e+02 8.7362937990461944e+02 0 0 0
4646 76 5 1.0000000000000000e+00 9.9517407146308062e+02 9.1048623947551857e+02 8.7915628735394216e+02 0 0 0
4645 76 7 -1.0000000000000000e+00 9.9340699091452279e+02 9.1310781694631692e+02 8.8140963803552029e+02 0 0 0
4643 76 2 0.0000000000000000e+00 9.8814640262189675e+02 9.1223345610123863e+02 8.7927441220016931e+02 0 0 0
4641 76 2 0.0000000000000000e+00 9.8404964550220848e+02 9.0744291859075020e+02 8.7987972859390811e+02 0 0 0
4644 76 5 1.0000000000000000e+00 9.9046534160015892e+02 9.1499940035710188e+02 8.7988174700608158e+02 0 0 0
4642 76 9 0.0000000000000000e+00 9.8748989193912973e+02 9.0846645945128319e+02 8.8069309973442773e+02 0 0 0
52617 94 7 -1.0000000000000000e+00 9.8126195579248338e+02 9.1858679031589986e+02 8.8136674205281111e+02 0 0 0
7301 133 2 0.0000000000000000e+00 9.9616370252873219e+02 9.1771243565885629e+02 8.7906087291209701e+02 0 0 0
52619 94 17 0.0000000000000000e+00 9.8467110145493950e+02 9.1492092562528728e+02 8.8179356669822084e+02 0 0 0
52620 94 9 0.0000000000000000e+00 9.8446836367587036e+02 9.1423370785900750e+02 8.8541559106776560e+02 0 0 0
4649 76 8 -1.0000000000000000e+00 9.9845180451259239e+02 9.0563357354963853e+02 8.8727880981103328e+02 0 0 0
7987 140 15 0.0000000000000000e+00 9.9719518340764569e+02 9.2475157428082821e+02 8.6741708530659980e+02 0 0 0
7302 133 2 0.0000000000000000e+00 9.9541303044603342e+02 9.1596892857304590e+02 8.7581601214478349e+02 0 0 0
4663 76 5 1.0000000000000000e+00 9.9338389918035750e+02 9.1868020978396771e+02 8.8521621224550609e+02 0 0 0
4662 76 17 0.0000000000000000e+00 9.9483242649391934e+02 9.2196015114500892e+02 8.8605958483572101e+02 0 0 0
4691 76 5 1.0000000000000000e+00 9.9227419983767572e+02 9.0968146883329950e+02 8.8733791016761882e+02 0 0 0
53289 133 5 1.0000000000000000e+00 9.9718286053929819e+02 9.0771489208624826e+02 8.6992862698391696e+02 0 0 0
31677 124 5 1.0000000000000000e+00 9.8653136682576132e+02 9.0947113660313062e+02 8.6642626277645184e+02 0 1 0
31621 124 6 0.0000000000000000e+00 9.8206156849193110e+02 9.0576942291419982e+02 8.7183542669066935e+02 0 1 0
31675 124 9 0.0000000000000000e+00 9.7927005433657689e+02 9.0991535434926573e+02 8.6701993304933364e+02 0 1 0
53288 133 7 -1.0000000000000000e+00 9.9843897994831991e+02 9.1057951225368834e+02 8.6752664121983332e+02 0 0 0
4657 76 2 0.0000000000000000e+00 9.9893139570685514e+02 9.1470529786295685e+02 8.8579582382236117e+02 0 0 0
68910 40 6 0.0000000000000000e+00 8.8334048038313642e+02 9.2728824601344434e+02 8.7196784361699883e+02 1 0 0
68911 40 6 0.0000000000000000e+00 8.8276597479652025e+02 9.3099314785312140e+02 8.7313394957898788e+02 1 0 0
7787 139 9 0.0000000000000000e+00 8.8516828026740313e+02 9.2847324653371027e+02 8.8304051413845264e+02 0 0 0
50639 40 6 0.0000000000000000e+00 8.8420429671585657e+02 9.3189972551807580e+02 8.7662198766783922e+02 1 0 0
68901 40 10 0.0000000000000000e+00 8.7311087753859829e+02 9.2611691914510664e+02 8.8043269545287433e+02 1 0 0
55277 159 9 0.0000000000000000e+00 8.7983648242510355e+02 9.2582211958448318e+02 8.6813674921040945e+02 1 0 0
55278 159 10 0.0000000000000000e+00 8.7906290838623227e+02 9.2937225945755119e+02 8.6880509068747097e+02 1 0 0
7783 139 8 -1.0000000000000000e+00 8.8162058442163925e+02 9.3670703417692357e+02 8.8129080369418409e+02 0 0 0
7782 139 9 0.0000000000000000e+00 8.7907684602384995e+02 9.3921026525887078e+02 8.8121505801623687e+02 0 0 0
55279 159 18 0.0000000000000000e+00 8.7760179218162807e+02 9.3208195073901857e+02 8.7111238606801237e+02 1 0 0
7784 139 7 -1.0000000000000000e+00 8.8509394413496386e+02 9.3535790909778859e+02 8.8249074964923227e+02 0 0 0
7785 139 5 1.0000000000000000e+00 8.8436000461721721e+02 9.3459660797480535e+02 8.8597305934810208e+02 0 0 0
776 9 18 0.0000000000000000e+00 8.7651604375862291e+02 9.2727326232248743e+02 8.7418835989623994e+02 0 0 0
775 9 18 0.0000000000000000e+00 8.7536455065299469e+02 9.3091938947845267e+02 8.7523199676981562e+02 0 0 0
772 9 5 1.0000000000000000e+00 8.7142503142527357e+02 9.3899446023147573e+02 8.7128015964785413e+02 0 0 0
771 9 2 0.0000000000000000e+00 8.6837986865318351e+02 9.4078272613814022e+02 8.7272753726801932e+02 0 0 0
774 9 10 0.0000000000000000e+00 8.7280276359143659e+02 9.3333990312671165e+02 8.7593980099672433e+02 0 0 0
773 9 9 0.0000000000000000e+00 8.7201556812465492e+02 9.3648713786799169e+02 8.7420936743262121e+02 0 0 0
7786 139 2 0.0000000000000000e+00 8.8643738041981806e+02 9.3139520167877947e+02 8.8472586692807749e+02 0 0 0
777 9 16 5.0000000000000000e-01 8.7977193967411847e+02 9.2600688926223972e+02 8.7580950183597497e+02 0 0 0
68898 40 11 0.0000000000000000e+00 8.7090672904937264e+02 9.2959903718090095e+02 8.7045742116335327e+02 1 0 0
51207 72 9 0.0000000000000000e+00 8.6713660414661217e+02 9.3577461183132471e+02 8.7979365435199747e+02 1 0 0
51206 72 2 0.0000000000000000e+00 8.7060229078298403e+02 9.3544179193972286e+02 8.8146150681744052e+02 1 0 0
68899 40 17 0.0000000000000000e+00 8.6800958362210793e+02 9.3159160953269475e+02 8.6892029175932885e+02 1 0 0
778 9 11 0.0000000000000000e+00 8.7998025000903181e+02 9.2745314137712421e+02 8.7916903779253619e+02 0 0 0
7781 139 17 0.0000000000000000e+00 8.7768442730176787e+02 9.4081417184998202e+02 8.7814433581476419e+02 0 0 0
51204 72 7 -1.0000000000000000e+00 8.7212444249717237e+02 9.3293380723659232e+02 8.8566102197481496e+02 1 0 0
779 9 5 1.0000000000000000e+00 8.7930898880915367e+02 9.3070877434082809e+02 8.8108641478626703e+02 0 0 0
51205 72 5 1.0000000000000000e+00 8.7382563097628736e+02 9.3427961920371479e+02 8.8245293871557931e+02 1 0 0
780 9 2 0.0000000000000000e+00 8.7834200498063637e+02 9.2915096210313959e+02 8.8457231929641785e+02 0 0 0
768 9 17 0.0000000000000000e+00 8.6720865849149720e+02 9.4311365223330006e+02 8.8058594797547971e+02 0 0 0
7779 139 7 -1.0000000000000000e+00 8.8258984389918805e+02 9.4128199105415877e+02 8.7501625297695023e+02 0 0 0
7777 139 2 0.0000000000000000e+00 8.8669094865799775e+02 9.4251569947422263e+02 8.7949366535137062e+02 0 0 0
7778 139 5 1.0000000000000000e+00 8.8554436638119523e+02 9.3989400406058098e+02 8.7677996480176625e+02 0 0 0
766 9 6 0.0000000000000000e+00 8.6976815198472514e+02 9.4006997370643023e+02 8.8389109523011632e+02 0 0 0
767 9 11 0.0000000000000000e+00 8.7089830094807246e+02 9.4127751101730826e+02 8.8058006164224207e+02 0 0 0
68897 40 6 0.0000000000000000e+00 8.7353501488318227e+02 9.2766736203586845e+02 8.6845341588857082e+02 1 0 0
68900 40 9 0.0000000000000000e+00 8.7014588898359216e+02 9.2849531222389101e+02 8.8017685143392055e+02 1 0 0
55280 159 18 0.0000000000000000e+00 8.7858450174210282e+02 9.3546748118464063e+02 8.7277083362889653e+02 1 0 0
50640 40 15 0.0000000000000000e+00 8.8658637901180668e+02 9.2898193490595349e+02 8.7651300108010446e+02 1 0 0
50641 40 6 0.0000000000000000e+00 8.8837694474583884e+02 9.3156727334941172e+02 8.7438189153287090e+02 1 0 0
50642 40 2 0.0000000000000000e+00 8.8833097781895935e+02 9.2896218440134157e+02 8.7172839269869132e+02 1 0 0
7788 139 17 0.0000000000000000e+00 8.8819272818642912e+02 9.2693874777230064e+02 8.8152777653091164e+02 0 0 0
7780 139 5 1.0000000000000000e+00 8.7997291333476869e+02 9.4341186429783261e+02 8.7661622288345495e+02 0 0 0
55269 159 6 0.0000000000000000e+00 8.8754689085302255e+02 9.3581378578518559e+02 8.6640356898475966e+02 1 0 0
50634 40 5 1.0000000000000000e+00 8.6745797817348398e+02 9.2947524561214323e+02 8.7745142938326296e+02 1 0 0
765 9 6 0.0000000000000000e+00 8.6997206151072169e+02 9.4253450723796516e+02 8.8668881533049569e+02 0 0 0
51274 72 7 -1.0000000000000000e+00 8.6651536019371019e+02 9.3948679894630493e+02 8.8693889797838665e+02 1 0 0
55270 159 6 0.0000000000000000e+00 8.8585963467059094e+02 9.3285844258358907e+02 8.6833564824750385e+02 1 0 0
55281 159 16 5.0000000000000000e-01 8.8031767005141626e+02 9.3768522200377288e+02 8.7012896992819719e+02 1 0 0
55282 159 11 0.0000000000000000e+00 8.8102386477247728e+02 9.3650469928131224e+02 8.6644830519713651e+02 1 0 0
51211 72 2 0.0000000000000000e+00 8.6661043633252950e+02 9.3710099045108484e+02 8.6879161194388917e+02 1 0 0
55271 159 11 0.0000000000000000e+00 8.8509597026205950e+02 9.2948282951735052e+02 8.6652986351537709e+02 1 0 0
68912 40 2 0.0000000000000000e+00 8.8911964825992095e+02 9.2631887726674711e+02 8.6886566287433322e+02 1 0 0
7776 139 9 0.0000000000000000e+00 8.8971545918162826e+02 9.4099599377898915e+02 8.8168929640856982e+02 0 0 0
7789 139 2 0.0000000000000000e+00 8.9081342492460897e+02 9.2871727385785016e+02 8.8357456128694548e+02 0 0 0
7790 139 2 0.0000000000000000e+00 8.9392298037412490e+02 9.2997824329145590e+02 8.8211530235221949e+02 0 0 0
2008 20 17 0.0000000000000000e+00 9.0276416603468454e+02 9.4347934766456945e+02 8.6695328546852477e+02 0 0 0
2007 20 15 0.0000000000000000e+00 9.0645668624191944e+02 9.4433596664163122e+02 8.6690047399788421e+02 0 0 0
1026 10 2 0.0000000000000000e+00 8.9663518005968206e+02 9.3603185598058042e+02 8.7049216422214283e+02 0 0 0
1025 10 2 0.0000000000000000e+00 8.9555469974425648e+02 9.3963009901347050e+02 8.6987929074742033e+02 0 0 0
7791 139 2 0.0000000000000000e+00 8.9245680950533972e+02 9.2821000515224512e+02 8.7911315735712765e+02 0 0 0
7775 139 2 0.0000000000000000e+00 8.9049752040830822e+02 9.4457191112140811e+02 8.8066356933295799e+02 0 0 0
7752 139 2 0.0000000000000000e+00 8.9648939123621756e+02 9.4433866567214909e+02 8.8457172915983824e+02 0 0 0
7751 139 2 0.0000000000000000e+00 8.9340829729540701e+02 9.4334892425148200e+02 8.8680098747690363e+02 0 0 0
7749 139 2 0.0000000000000000e+00 8.9376861515535484e+02 9.3877396579521701e+02 8.8501517321018162e+02 0 0 0
7747 139 17 0.0000000000000000e+00 9.0084806790353070e+02 9.3719363672609029e+02 8.8419539378357410e+02 0 0 0
212 2 5 1.0000000000000000e+00 9.0755465978515815e+02 9.3423552563388546e+02 8.8706295896479207e+02 0 0 0
213 2 2 0.0000000000000000e+00 9.0855970815586613e+02 9.3466036404184536e+02 8.8363767759627342e+02 0 0 0
216 2 2 0.0000000000000000e+00 9.1015534971584430e+02 9.3890458300959824e+02 8.8225175654793668e+02 0 0 0
7748 139 15 0.0000000000000000e+00 8.9709553285424442e+02 9.3744726673594698e+02 8.8340542002658265e+02 0 0 0
7746 139 2 0.0000000000000000e+00 9.0426874174133593e+02 9.3867886242031022e+02 8.8307768964821275e+02 0 0 0
7745 139 2 0.0000000000000000e+00 9.0563878446757906e+02 9.4217793278541296e+02 8.8366217530240112e+02 0 0 0
2011 20 17 0.0000000000000000e+00 9.0897866016754699e+02 9.3544292853469938e+02 8.6721041103034747e+02 0 0 0
1029 10 2 0.0000000000000000e+00 8.9111603382852195e+02 9.3113181226475274e+02 8.6711988072953761e+02 0 0 0
1023 10 2 0.0000000000000000e+00 8.9174037423648872e+02 9.4063767961107317e+02 8.6699376140877325e+02 0 0 0
1024 10 2 0.0000000000000000e+00 8.9323867193182548e+02 9.4249493553273464e+02 8.7025587165466015e+02 0 0 0
1028 10 5 1.0000000000000000e+00 8.9248283459091022e+02 9.3448441488345895e+02 8.6878878437781839e+02 0 0 0
1027 10 17 0.0000000000000000e+00 8.9530776898088845e+02 9.3285159241627298e+02 8.7045293095427121e+02 0 0 0
2036 20 2 0.0000000000000000e+00 9.2688562177617030e+02 9.2565714050054839e+02 8.7376331324521152e+02 0 0 0
2032 20 5 1.0000000000000000e+00 9.2003090840390792e+02 9.2534606359911356e+02 8.7638320790242835e+02 0 0 0
2034 20 2 0.0000000000000000e+00 9.2266633595877761e+02 9.2697648773172466e+02 8.7173060822765979e+02 0 0 0
2033 20 2 0.0000000000000000e+00 9.1909313294394599e+02 9.2608611423828313e+02 8.7276382624320706e+02 0 0 0
4238 74 2 0.0000000000000000e+00 9.2826031498596728e+02 9.2949442853395010e+02 8.8497542549674449e+02 0 0 0
4288 74 9 0.0000000000000000e+00 9.2063610181642559e+02 9.3307048330270527e+02 8.8369239638060958e+02 0 0 0
4287 74 2 0.0000000000000000e+00 9.1871093578676573e+02 9.3077781903245921e+02 8.8103008450894697e+02 0 0 0
4286 74 2 0.0000000000000000e+00 9.1678311066145193e+02 9.3327618258444602e+02 8.7889065932686003e+02 0 0 0
4239 74 2 0.0000000000000000e+00 9.2973835258592953e+02 9.2637540170825105e+02 8.8320316583789349e+02 0 0 0
4289 74 7 -1.0000000000000000e+00 9.2358567283397542e+02 9.3266064963965664e+02 8.8127437807277443e+02 0 0 0
4241 74 9 0.0000000000000000e+00 9.3235133253226036e+02 9.2691607351783716e+02 8.7729448696107033e+02 0 0 0
4243 74 18 0.0000000000000000e+00 9.3164466627396450e+02 9.2772659219376294e+02 8.7023568059087131e+02 0 0 0
4250 74 7 -1.0000000000000000e+00 9.2831022529032612e+02 9.3995309194898789e+02 8.7056898982593088e+02 0 0 0
4285 74 2 0.0000000000000000e+00 9.1601064270125767e+02 9.3009225125812338e+02 8.7690662394606318e+02 0 0 0
4251 74 2 0.0000000000000000e+00 9.2914275272549912e+02 9.3669960743007857e+02 8.7218374426861658e+02 0 0 0
4252 74 2 0.0000000000000000e+00 9.3176797794450772e+02 9.3489675758061958e+02 8.7442682156308467e+02 0 0 0
4253 74 6 0.0000000000000000e+00 9.3216587455923798e+02 9.3828671693342778e+02 8.7587187703662516e+02 0 0 0
4283 74 2 0.0000000000000000e+00 9.1497726831325463e+02 9.3187470731282349e+02 8.7261975759482880e+02 0 0 0
4282 74 2 0.0000000000000000e+00 9.1698890319642521e+02 9.2945976388328393e+02 8.7006176158090739e+02 0 0 0
4280 74 15 0.0000000000000000e+00 9.2334457716810584e+02 9.3268361702190373e+02 8.7058661602863776e+02 0 0 0
4284 74 2 0.0000000000000000e+00 9.1828273044453726e+02 9.3123142341022935e+02 8.7412810997195390e+02 0 0 0
4278 74 2 0.0000000000000000e+00 9.2619591757180797e+02 9.3485198720505309e+02 8.7600568168152984e+02 0 0 0
4279 74 17 0.0000000000000000e+00 9.2457414475767723e+02 9.3196712911414170e+02 8.7421497828039594e+02 0 0 0
4274 74 5 1.0000000000000000e+00 9.2755067900586550e+02 9.3693579022169433e+02 8.8305139898852951e+02 0 0 0
4275 74 5 1.0000000000000000e+00 9.2625410016542628e+02 9.3996022215697940e+02 8.8153658237777552e+02 0 0 0
4277 74 2 0.0000000000000000e+00 9.2639911762952488e+02 9.3831450078988121e+02 8.7727176667638480e+02 0 0 0
4276 74 2 0.0000000000000000e+00 9.2351282680098916e+02 9.4047662879828181e+02 8.7893836675641785e+02 0 0 0
4293 74 17 0.0000000000000000e+00 9.1701570718763492e+02 9.2543704752087194e+02 8.8077822753002670e+02 0 0 0
4291 74 2 0.0000000000000000e+00 9.2248231811777634e+02 9.2800209433482667e+02 8.8162278506587768e+02 0 0 0
4290 74 5 1.0000000000000000e+00 9.2472663828890518e+02 9.2981432466549563e+02 8.7906556928940699e+02 0 0 0
4292 74 9 0.0000000000000000e+00 9.1941124534476330e+02 9.2652451857925860e+02 8.8343280800358832e+02 0 0 0
4320 74 17 0.0000000000000000e+00 9.2232417733581440e+02 9.3975692191303563e+02 8.8549595329391911e+02 0 0 0
4319 74 9 0.0000000000000000e+00 9.1966475052617716e+02 9.4020230458107858e+02 8.8270546044339812e+02 0 0 0
4318 74 2 0.0000000000000000e+00 9.1643548623384459e+02 9.4117235775186077e+02 8.8493540854992989e+02 0 0 0
4317 74 5 1.0000000000000000e+00 9.1659450710673309e+02 9.4422304235391505e+02 8.8731286810023812e+02 0 0 0
4244 74 18 0.0000000000000000e+00 9.2919905337776504e+02 9.2925431772922491e+02 8.6779207090533657e+02 0 0 0
4249 74 2 0.0000000000000000e+00 9.3079475530801267e+02 9.4236827377283601e+02 8.6859701662342093e+02 0 0 0
4273 74 9 0.0000000000000000e+00 9.2929261328650819e+02 9.3415846115658314e+02 8.8121147521966816e+02 0 0 0
4272 74 2 0.0000000000000000e+00 9.3185748982377595e+02 9.3148116159467963e+02 8.8118086032661563e+02 0 0 0
4427 75 2 0.0000000000000000e+00 9.3235754788792826e+02 9.4376771152517415e+02 8.7429336807150082e+02 0 0 0
4325 74 2 0.0000000000000000e+00 9.2835644926739405e+02 9.4120260915887047e+02 8.8607909962706992e+02 0 0 0
215 2 6 0.0000000000000000e+00 9.1306596560073717e+02 9.3731729014980624e+02 8.8012626388494380e+02 0 0 0
214 2 2 0.0000000000000000e+00 9.1115796204164553e+02 9.3392527279300953e+02 8.8084365186416596e+02 0 0 0
217 2 2 0.0000000000000000e+00 9.1253002896803287e+02 9.4042041517700511e+02 8.8469492368201816e+02 0 0 0
4326 74 2 0.0000000000000000e+00 9.3184135583591342e+02 9.4026991678010495e+02 8.8546889104752438e+02 0 0 0
4245 74 16 5.0000000000000000e-01 9.3146879664331107e+02 9.3233345460154578e+02 8.6785037294434721e+02 0 0 0
4281 74 2 0.0000000000000000e+00 9.2030850337821516e+02 9.3124587132717295e+02 8.6925482135739162e+02 0 0 0
4592 76 15 0.0000000000000000e+00 9.4907539758993528e+02 9.2622282945353220e+02 8.7761831654140667e+02 0 0 0
4593 76 6 0.0000000000000000e+00 9.5084914033767814e+02 9.2925828455157944e+02 8.7884130562445762e+02 0 0 0
4594 76 2 0.0000000000000000e+00 9.5351033848864313e+02 9.2702054947335500e+02 8.7726138517431480e+02 0 0 0
4559 76 15 0.0000000000000000e+00 9.4615194192302476e+02 9.2706345100893998e+02 8.8253744381372985e+02 0 0 0
4242 74 10 0.0000000000000000e+00 9.3334897582383303e+02 9.2777657733634999e+02 8.7356738054179743e+02 0 0 0
4260 74 2 0.0000000000000000e+00 9.4008688151112267e+02 9.2685400534602115e+02 8.8350545663196954e+02 0 0 0
4248 74 2 0.0000000000000000e+00 9.3292069801778848e+02 9.4017014764686655e+02 8.7098303098460383e+02 0 0 0
4410 75 18 0.0000000000000000e+00 9.4628827854494943e+02 9.3026679476031586e+02 8.6998581721078062e+02 0 0 0
4271 74 2 0.0000000000000000e+00 9.3420125355154607e+02 9.3208052344927273e+02 8.8457520975632201e+02 0 0 0
4270 74 2 0.0000000000000000e+00 9.3739873968585061e+02 9.3408868874932421e+02 8.8488554207506070e+02 0 0 0
4411 75 18 0.0000000000000000e+00 9.4410397837056234e+02 9.3036479597834580e+02 8.7316920062399197e+02 0 0 0
4254 74 6 0.0000000000000000e+00 9.3570703679479880e+02 9.3648581408724226e+02 8.7600812053582672e+02 0 0 0
4256 74 6 0.0000000000000000e+00 9.3978032067422077e+02 9.3144714666434209e+02 8.7711508592468590e+02 0 0 0
4257 74 6 0.0000000000000000e+00 9.4083734859296180e+02 9.3395580117918257e+02 8.7954053277185699e+02 0 0 0
4255 74 6 0.0000000000000000e+00 9.3770370019378515e+02 9.3368680507773183e+02 8.7519103907793408e+02 0 0 0
4412 75 16 5.0000000000000000e-01 9.4090295969757699e+02 9.2873210096659159e+02 8.7264197512814644e+02 0 0 0
4413 75 11 0.0000000000000000e+00 9.3839790930953097e+02 9.2839303578841952e+02 8.6978840903051366e+02 0 0 0
4259 74 6 0.0000000000000000e+00 9.4098065002481133e+02 9.3032579941908045e+02 8.8427122742292204e+02 0 0 0
4258 74 15 0.0000000000000000e+00 9.4282486318593283e+02 9.3300061786442257e+02 8.8257141465141615e+02 0 0 0
4425 75 15 0.0000000000000000e+00 9.3859902524186430e+02 9.3971408899050414e+02 8.7370923871580135e+02 0 0 0
4424 75 6 0.0000000000000000e+00 9.4225704250354136e+02 9.3857977314799575e+02 8.7359491950828772e+02 0 0 0
4423 75 6 0.0000000000000000e+00 9.4258680769314060e+02 9.3581021591809099e+02 8.7097596822485968e+02 0 0 0
4422 75 6 0.0000000000000000e+00 9.4309719438845832e+02 9.3338820732041177e+02 8.6816052465566793e+02 0 0 0
5521 85 7 -1.0000000000000000e+00 9.4752798344423468e+02 9.4102138315239540e+02 8.7890470242525384e+02 0 0 0
5522 85 5 1.0000000000000000e+00 9.4714762660965744e+02 9.3725203638300434e+02 8.7915387472118186e+02 0 0 0
4269 74 2 0.0000000000000000e+00 9.3805497143136904e+02 9.3770014912953718e+02 8.8604907934512289e+02 0 0 0
2111 20 2 0.0000000000000000e+00 9.3982752074281245e+02 9.4122580923606643e+02 8.6675952811980267e+02 0 0 0
4570 76 17 0.0000000000000000e+00 9.5191769366416645e+02 9.2805816136764940e+02 8.7099801596491000e+02 0 0 0
51909 85 17 0.0000000000000000e+00 9.5360544643314495e+02 9.3576363724859391e+02 8.7599082687333907e+02 0 0 0
51908 85 9 0.0000000000000000e+00 9.5123242820148243e+02 9.3330548003409569e+02 8.7467592906443940e+02 0 0 0
4247 74 5 1.0000000000000000e+00 9.3525893866269894e+02 9.3757096788385229e+02 8.6950241516165545e+02 0 0 0
5523 85 2 0.0000000000000000e+00 9.4910490664604174e+02 9.3454938487503682e+02 8.7731965268098600e+02 0 0 0
5527 85 2 0.0000000000000000e+00 9.5401540908874335e+02 9.4039407489778307e+02 8.7696509911032251e+02 0 0 0
5528 85 17 0.0000000000000000e+00 9.5345645158303091e+02 9.4310237245339874e+02 8.7975718268140668e+02 0 0 0
4426 75 6 0.0000000000000000e+00 9.3582501617457206e+02 9.4229678760958188e+02 8.7512162803536296e+02 0 0 0
2112 20 2 0.0000000000000000e+00 9.3903678965313793e+02 9.4235485256474396e+02 8.7028082320506815e+02 0 0 0
5520 85 8 -1.0000000000000000e+00 9.4725486576977903e+02 9.4447870906720937e+02 8.7762034423213049e+02 0 0 0
4262 74 7 -1.0000000000000000e+00 9.3461714219254884e+02 9.2757815760761594e+02 8.8392239819862425e+02 0 0 0
4558 76 12 0.0000000000000000e+00 9.4652990068613508e+02 9.2764474754174216e+02 8.8628839067568026e+02 0 0 0
4557 76 17 0.0000000000000000e+00 9.4991243666289120e+02 9.2912392970182680e+02 8.8573195729362089e+02 0 0 0
4246 74 11 0.0000000000000000e+00 9.3460742828925106e+02 9.3402365880474406e+02 8.6933410352277906e+02 0 0 0
4414 75 5 1.0000000000000000e+00 9.3664961032515691e+02 9.2773041669705651e+02 8.6657744269020145e+02 0 0 0
4409 75 10 0.0000000000000000e+00 9.4469723200401484e+02 9.2720998844146254e+02 8.6805610792618916e+02 0 0 0
4595 76 2 0.0000000000000000e+00 9.5614156793228210e+02 9.2550784759375597e+02 8.7966117650082595e+02 0 0 0
51912 85 2 0.0000000000000000e+00 9.6002811837332581e+02 9.3680878168707068e+02 8.7955764766558787e+02 0 0 0
51911 85 2 0.0000000000000000e+00 9.5773797518781703e+02 9.3446608577513064e+02 8.8117132771391323e+02 0 0 0
51910 85 2 0.0000000000000000e+00 9.5492146802113109e+02 9.3643706771889458e+02 8.7952422010665850e+02 0 0 0
4597 76 7 -1.0000000000000000e+00 9.5819209981850713e+02 9.2630419428304197e+02 8.8542077799290121e+02 0 0 0
4596 76 7 -1.0000000000000000e+00 9.5514240895937940e+02 9.2634656302006977e+02 8.8329641121331179e+02 0 0 0
5524 85 2 0.0000000000000000e+00 9.6040254889255118e+02 9.4059859313466529e+02 8.7910204443870737e+02 0 0 0
5525 85 2 0.0000000000000000e+00 9.5924817990187853e+02 9.3868035463684737e+02 8.7602858615703587e+02 0 0 0
5526 85 2 0.0000000000000000e+00 9.5701939476965026e+02 9.4092718899699400e+02 8.7465943398363277e+02 0 0 0
4572 76 2 0.0000000000000000e+00 9.5508190390285233e+02 9.2797268376916122e+02 8.6738932854815073e+02 0 0 0
4571 76 5 1.0000000000000000e+00 9.5535645926856955e+02 9.2968690627803949e+02 8.7070892378096096e+02 0 0 0
31739 124 15 0.0000000000000000e+00 9.9694186982106385e+02 9.4295362943671842e+02 8.8183140793676853e+02 0 1 0
52614 94 9 0.0000000000000000e+00 9.7813644266265430e+02 9.2664848270921266e+02 8.8619148328188305e+02 0 0 0
53284 133 15 0.0000000000000000e+00 9.9811544751375129e+02 9.2705454794787806e+02 8.7603049929268559e+02 0 0 0
52602 94 5 1.0000000000000000e+00 9.8603474821215320e+02 9.3905128470209161e+02 8.8473347285349780e+02 0 0 0
7300 133 2 0.0000000000000000e+00 9.9337246059121412e+02 9.2970079436131198e+02 8.7445129498592507e+02 0 0 0
53283 133 17 0.0000000000000000e+00 9.9491631399637276e+02 9.2653120831920876e+02 8.7410589749453038e+02 0 0 0
52601 94 17 0.0000000000000000e+00 9.8727260227350598e+02 9.4161693608295423e+02 8.8195183335777574e+02 0 0 0
7297 133 5 1.0000000000000000e+00 9.8818940110125720e+02 9.3634938824004428e+02 8.7861615705057011e+02 0 0 0
7299 133 2 0.0000000000000000e+00 9.9154182390042342e+02 9.3256000732081498e+02 8.7580252732687893e+02 0 0 0
7298 133 2 0.0000000000000000e+00 9.9204603526651385e+02 9.3571987078492214e+02 8.7823409062523478e+02 0 0 0
7296 133 5 1.0000000000000000e+00 9.8844005662502059e+02 9.3296227262318303e+02 8.8036477778448761e+02 0 0 0
31754 124 2 0.0000000000000000e+00 9.8633436861404562e+02 9.3981345156789405e+02 8.6800031683352472e+02 0 1 0
53282 133 9 0.0000000000000000e+00 9.9034362618512637e+02 9.2970346895070304e+02 8.8123311095528243e+02 0 0 0
52600 94 7 -1.0000000000000000e+00 9.8887898494119270e+02 9.4257234427428330e+02 8.7849665736030090e+02 0 0 0
31752 124 2 0.0000000000000000e+00 9.8694457884820429e+02 9.4431228036769244e+02 8.6920541442778620e+02 0 1 0
31751 124 2 0.0000000000000000e+00 9.8373165383348112e+02 9.4296909903921153e+02 8.7114528425682965e+02 0 1 0
53279 133 2 0.0000000000000000e+00 9.9598879148329070e+02 9.3076775097662096e+02 8.8714343173716884e+02 0 0 0
52606 94 7 -1.0000000000000000e+00 9.8701680415311023e+02 9.3145125812901949e+02 8.8724538146196687e+02 0 0 0
53281 133 2 0.0000000000000000e+00 9.9349529035520663e+02 9.2810562232361565e+02 8.8271043267756806e+02 0 0 0
52608 94 5 1.0000000000000000e+00 9.8580160604829666e+02 9.2605993282467705e+02 8.8618533876950971e+02 0 0 0
53280 133 2 0.0000000000000000e+00 9.9285139320194344e+02 9.2862846417408241e+02 8.8649124956705361e+02 0 0 0
53278 133 2 0.0000000000000000e+00 9.9776766924988328e+02 9.2771222834336618e+02 8.8570937746162451e+02 0 0 0
51253 72 8 -1.0000000000000000e+00 8.6656747595295349e+02 9.4848778926941736e+02 8.6670615084158749e+02 1 0 0
55331 159 17 0.0000000000000000e+00 8.7042721219200985e+02 9.4953368130954129e+02 8.8038640369890607e+02 1 0 0
55314 159 2 0.0000000000000000e+00 8.7620292415223344e+02 9.4882571149789374e+02 8.6723596031427235e+02 1 0 0
7771 139 2 0.0000000000000000e+00 8.8533010481292649e+02 9.5564123332301438e+02 8.7519818610640107e+02 0 0 0
7773 139 15 0.0000000000000000e+00 8.8633064961670209e+02 9.5039561803726554e+02 8.7851389735534269e+02 0 0 0
7772 139 2 0.0000000000000000e+00 8.8386404281320017e+02 9.5288264867491966e+02 8.7686437226904138e+02 0 0 0
55323 159 2 0.0000000000000000e+00 8.7287681941351161e+02 9.5533597203651652e+02 8.7650154825072843e+02 1 0 0
55326 159 5 1.0000000000000000e+00 8.7078870695918374e+02 9.5763125655247109e+02 8.8335586497280758e+02 1 0 0
55324 159 9 0.0000000000000000e+00 8.6965161376497315e+02 9.5757423655943296e+02 8.7597525203623638e+02 1 0 0
55325 159 7 -1.0000000000000000e+00 8.7071908129430597e+02 9.5796506345498494e+02 8.7965383807736328e+02 1 0 0
50360 32 2 0.0000000000000000e+00 8.7437590729593796e+02 9.5344377202582291e+02 8.8150708122973549e+02 1 0 0
50361 32 2 0.0000000000000000e+00 8.7534858612725020e+02 9.5699702825329211e+02 8.8040405265814138e+02 1 0 0
50359 32 2 0.0000000000000000e+00 8.7506083145759305e+02 9.5041053845075783e+02 8.8376646514922618e+02 1 0 0
55319 159 2 0.0000000000000000e+00 8.7122084575803785e+02 9.5390831954602936e+02 8.7227586965021783e+02 1 0 0
55318 159 2 0.0000000000000000e+00 8.6909702664785243e+02 9.5084003367705134e+02 8.7395265248063276e+02 1 0 0
7770 139 5 1.0000000000000000e+00 8.8399955304438788e+02 9.5579255749356219e+02 8.7156521138724634e+02 0 0 0
50362 32 2 0.0000000000000000e+00 8.7653771666417776e+02 9.6055197457846486e+02 8.8020470438408040e+02 1 0 0
50363 32 2 0.0000000000000000e+00 8.7785883215026945e+02 9.6351883555156371e+02 8.7809082617546949e+02 1 0 0
7768 139 7 -1.0000000000000000e+00 8.8552339082522337e+02 9.5003203288136183e+02 8.6956820761401093e+02 0 0 0
7769 139 17 0.0000000000000000e+00 8.8362669110489855e+02 9.5320684313679499e+02 8.6846719381480955e+02 0 0 0
7767 139 5 1.0000000000000000e+00 8.8578210087764307e+02 9.4657360623501052e+02 8.6958893103200307e+02 0 0 0
815 9 2 0.0000000000000000e+00 8.8288086174255739e+02 9.5346374486311265e+02 8.8199203919339436e+02 0 0 0
55330 159 7 -1.0000000000000000e+00 8.7055866282504394e+02 9.4699066315311666e+02 8.8330282703686805e+02 1 0 0
817 9 2 0.0000000000000000e+00 8.8849283421161363e+02 9.5667067510256345e+02 8.7882047097825580e+02 0 0 0
816 9 2 0.0000000000000000e+00 8.8550738181613326e+02 9.5593505068757042e+02 8.8104076887972906e+02 0 0 0
55327 159 2 0.0000000000000000e+00 8.6950381221571615e+02 9.5467662762285295e+02 8.8507553847709187e+02 1 0 0
814 9 2 0.0000000000000000e+00 8.8354725369487824e+02 9.5172044386721109e+02 8.8530374606252087e+02 0 0 0
813 9 2 0.0000000000000000e+00 8.8656130825687478e+02 9.5414423461003480e+02 8.8617737340808742e+02 0 0 0
55316 159 15 0.0000000000000000e+00 8.7143087986080775e+02 9.4675117116309764e+02 8.7221643536938529e+02 1 0 0
55317 159 2 0.0000000000000000e+00 8.7285121070476555e+02 9.4924712505567334e+02 8.7449511663609201e+02 1 0 0
55320 159 2 0.0000000000000000e+00 8.7444586749320797e+02 9.5537207441133535e+02 8.7085340029057147e+02 1 0 0
50358 32 2 0.0000000000000000e+00 8.7690127731051291e+02 9.4965563127587700e+02 8.8693782641956068e+02 1 0 0
26909 41 7 -1.0000000000000000e+00 8.7197358315063741e+02 9.6298038812963568e+02 8.7332073654497310e+02 0 0 0
55332 159 5 1.0000000000000000e+00 8.6739558516605666e+02 9.4994974746854848e+02 8.7819445112639073e+02 1 0 0
26908 41 2 0.0000000000000000e+00 8.7340681254807089e+02 9.6390942723191142e+02 8.7005941350669468e+02 0 0 0
55322 159 2 0.0000000000000000e+00 8.7530658154272282e+02 9.5245583861627188e+02 8.7647267815792645e+02 1 0 0
55321 159 2 0.0000000000000000e+00 8.7649546587566942e+02 9.5521302111726425e+02 8.7398881804739119e+02 1 0 0
55329 159 17 0.0000000000000000e+00 8.6966081517081909e+02 9.4832299911881410e+02 8.8669462605122487e+02 1 0 0
55328 159 9 0.0000000000000000e+00 8.6804773183057944e+02 9.5161089789863536e+02 8.8672732308637683e+02 1 0 0
50357 32 15 0.0000000000000000e+00 8.7614127025610821e+02 9.5311523794904622e+02 8.8715705047982556e+02 1 0 0
50353 32 2 0.0000000000000000e+00 8.7675509042806470e+02 9.5861194073203274e+02 8.8624691305828560e+02 1 0 0
50352 32 5 1.0000000000000000e+00 8.8009426373270890e+02 9.6075343045279806e+02 8.8599904721819689e+02 1 0 0
55313 159 2 0.0000000000000000e+00 8.7932972000181940e+02 9.5078512807553363e+02 8.6725622557111035e+02 1 0 0
51258 72 5 1.0000000000000000e+00 8.6650939748038536e+02 9.6358927447696021e+02 8.6728274289612409e+02 1 0 0
55315 159 17 0.0000000000000000e+00 8.7323435173213534e+02 9.4905682332841991e+02 8.6955881458513522e+02 1 0 0
7774 139 2 0.0000000000000000e+00 8.8937703554633049e+02 9.4818571592143826e+02 8.7964762761527936e+02 0 0 0
818 9 2 0.0000000000000000e+00 8.9175129019584449e+02 9.5863642578845077e+02 8.7802676802700103e+02 0 0 0
819 9 2 0.0000000000000000e+00 8.9487855296202736e+02 9.5833978180020233e+02 8.7582137682903760e+02 0 0 0
7755 139 2 0.0000000000000000e+00 8.9409779008786290e+02 9.4987753774665180e+02 8.7842036154741788e+02 0 0 0
7756 139 9 0.0000000000000000e+00 8.9658895601717290e+02 9.5032017275323551e+02 8.7553265621005994e+02 0 0 0
7760 139 9 0.0000000000000000e+00 8.9230434711982684e+02 9.5280599512852859e+02 8.6727023362043690e+02 0 0 0
7759 139 2 0.0000000000000000e+00 8.9276082261745842e+02 9.4996949051415697e+02 8.6982626426542743e+02 0 0 0
7758 139 5 1.0000000000000000e+00 8.9147778360179859e+02 9.4772471768758078e+02 8.7261212127776685e+02 0 0 0
7757 139 7 -1.0000000000000000e+00 8.9520534311431175e+02 9.4729648130932242e+02 8.7360423439375836e+02 0 0 0
820 9 9 0.0000000000000000e+00 8.9531521115550470e+02 9.5928199194535819e+02 8.7227686527869093e+02 0 0 0
821 9 7 -1.0000000000000000e+00 8.9186429390539581e+02 9.5783880780428490e+02 8.7200618997017000e+02 0 0 0
7754 139 2 0.0000000000000000e+00 8.9501676992377486e+02 9.4899238079971633e+02 8.8181493603101262e+02 0 0 0
8233 145 5 1.0000000000000000e+00 9.0523655126402991e+02 9.5427607253871338e+02 8.8550197223054533e+02 0 0 0
8234 145 2 0.0000000000000000e+00 9.0624825997389485e+02 9.5497331014968688e+02 8.8186594668119619e+02 0 0 0
7753 139 2 0.0000000000000000e+00 8.9346361777592801e+02 9.4605386993141337e+02 8.8341977771156076e+02 0 0 0
8235 145 7 -1.0000000000000000e+00 9.0597392624359429e+02 9.5490136935167686e+02 8.7814997737848955e+02 0 0 0
8238 145 15 0.0000000000000000e+00 9.0403298740176899e+02 9.6257548768585809e+02 8.7546701040466894e+02 0 0 0
8237 145 2 0.0000000000000000e+00 9.0191803878641224e+02 9.5999040430224863e+02 8.7717489734379376e+02 0 0 0
8236 145 2 0.0000000000000000e+00 9.0410064164449886e+02 9.5722117146359972e+02 8.7580660327054954e+02 0 0 0
4499 75 17 0.0000000000000000e+00 9.0921029990827230e+02 9.5681022490845419e+02 8.7025341632029858e+02 0 0 0
4498 75 9 0.0000000000000000e+00 9.0994082723103986e+02 9.5714656559446837e+02 8.6658213645242120e+02 0 0 0
8239 145 15 0.0000000000000000e+00 9.0649451135279628e+02 9.6362681072246153e+02 8.7270904268200809e+02 0 0 0
8240 145 17 0.0000000000000000e+00 9.0998562693259373e+02 9.6340376893546102e+02 8.7288332960769299e+02 0 0 0
822 9 5 1.0000000000000000e+00 8.8856745348955621e+02 9.5918988063313054e+02 8.7281328495744629e+02 0 0 0
823 9 2 0.0000000000000000e+00 8.8967273130371234e+02 9.6287902319459579e+02 8.7339387314950545e+02 0 0 0
50348 32 2 0.0000000000000000e+00 8.9011859612365754e+02 9.6108133039556822e+02 8.8596766263970892e+02 1 0 0
7744 139 2 0.0000000000000000e+00 9.0406322366025836e+02 9.4572160435032379e+02 8.8416257614247570e+02 0 0 0
50347 32 2 0.0000000000000000e+00 8.8917437759121322e+02 9.6153633358384820e+02 8.8239364428392469e+02 1 0 0
50346 32 2 0.0000000000000000e+00 8.9234728914190521e+02 9.6314033499091261e+02 8.8166789906612939e+02 1 0 0
4497 75 2 0.0000000000000000e+00 9.0615742379168398e+02 9.5765578119308225e+02 8.6663983494677530e+02 0 0 0
4428 75 2 0.0000000000000000e+00 9.2880275899214973e+02 9.4512539144418884e+02 8.7331572093678824e+02 0 0 0
4500 75 17 0.0000000000000000e+00 9.1111059366577626e+02 9.5703120820004335e+02 8.7341962548682011e+02 0 0 0
4501 75 17 0.0000000000000000e+00 9.1476928243689395e+02 9.5719700636632865e+02 8.7358563168522073e+02 0 0 0
4502 75 5 1.0000000000000000e+00 9.1772552374859436e+02 9.5629522985140193e+02 8.7082652886525341e+02 0 0 0
4503 75 2 0.0000000000000000e+00 9.1884457250483410e+02 9.5929754780738745e+02 8.7301803708550540e+02 0 0 0
4504 75 2 0.0000000000000000e+00 9.2170068096133730e+02 9.5726160166763339e+02 8.7434408973287259e+02 0 0 0
4454 75 2 0.0000000000000000e+00 9.2441297672915357e+02 9.6235511085878716e+02 8.7081359146217915e+02 0 0 0
49704 23 17 0.0000000000000000e+00 9.2053470030677920e+02 9.6197620262414921e+02 8.7790206624065331e+02 0 0 0
4505 75 2 0.0000000000000000e+00 9.2520191128560202e+02 9.5574565514595133e+02 8.7397729883650345e+02 0 0 0
4430 75 7 -1.0000000000000000e+00 9.3116350310151358e+02 9.5135310255987133e+02 8.7122786559465146e+02 0 0 0
4506 75 2 0.0000000000000000e+00 9.2659748615933358e+02 9.5908693577006181e+02 8.7403367777460767e+02 0 0 0
4429 75 7 -1.0000000000000000e+00 9.3033633521547176e+02 9.4851253370450763e+02 8.7351956256326923e+02 0 0 0
4431 75 5 1.0000000000000000e+00 9.3104747853812808e+02 9.4944676335703184e+02 8.6786801096789691e+02 0 0 0
49700 23 5 1.0000000000000000e+00 9.3231202898611434e+02 9.5963567599857959e+02 8.8068315376815974e+02 0 0 0
49703 23 17 0.0000000000000000e+00 9.2262757698125472e+02 9.5882423668837362e+02 8.7904669788838567e+02 0 0 0
49702 23 9 0.0000000000000000e+00 9.2601359398950353e+02 9.5772287350426564e+02 8.8070913451152796e+02 0 0 0
49701 23 15 0.0000000000000000e+00 9.2925384649046839e+02 9.5806889975452361e+02 8.8255543754565826e+02 0 0 0
4508 75 2 0.0000000000000000e+00 9.2990207055300129e+02 9.5798970706320688e+02 8.6924271122850428e+02 0 0 0
4509 75 9 0.0000000000000000e+00 9.3267301396830737e+02 9.5854314100660565e+02 8.6691798947686402e+02 0 0 0
4455 75 9 0.0000000000000000e+00 9.2666486737634239e+02 9.6343355155960205e+02 8.6783990549493831e+02 0 0 0
49705 23 7 -1.0000000000000000e+00 9.2399412932678570e+02 9.6351933165359128e+02 8.7906014724368492e+02 0 0 0
4453 75 2 0.0000000000000000e+00 9.2116911753810064e+02 9.6279004993935564e+02 8.6881157125707296e+02 0 0 0
4507 75 2 0.0000000000000000e+00 9.2625601954279421e+02 9.5804641369864873e+02 8.7037425455202640e+02 0 0 0
839 9 2 0.0000000000000000e+00 9.1336734113110595e+02 9.6285914651854716e+02 8.6638523065720733e+02 0 0 0
2113 20 17 0.0000000000000000e+00 9.3949917136968236e+02 9.4615707247618229e+02 8.6977157409010988e+02 0 0 0
49698 23 15 0.0000000000000000e+00 9.3293063369421270e+02 9.6053712804399413e+02 8.8570154618346021e+02 0 0 0
51906 85 5 1.0000000000000000e+00 9.3801320520130059e+02 9.4729792706769581e+02 8.7974540261148388e+02 0 0 0
51904 85 5 1.0000000000000000e+00 9.3606141430296623e+02 9.5342176077352508e+02 8.7722589165629847e+02 0 0 0
51905 85 7 -1.0000000000000000e+00 9.3824528622931336e+02 9.5103039597141446e+02 8.7917560272647438e+02 0 0 0
2118 20 17 0.0000000000000000e+00 9.4053880437638088e+02 9.5852953682729117e+02 8.7221107234220051e+02 0 0 0
51903 85 2 0.0000000000000000e+00 9.3574583997500156e+02 9.5478916010481396e+02 8.7359354885687844e+02 0 0 0
49691 23 8 -1.0000000000000000e+00 9.4738210790797530e+02 9.6094914735856412e+02 8.7938147202794460e+02 0 0 0
49689 23 5 1.0000000000000000e+00 9.5253010569141497e+02 9.5856199230405343e+02 8.8314306072136469e+02 0 0 0
49690 23 7 -1.0000000000000000e+00 9.4993905483123854e+02 9.5857701197850986e+02 8.8041016569128044e+02 0 0 0
51907 85 17 0.0000000000000000e+00 9.4062260958828529e+02 9.4603865803375083e+02 8.7726463519448112e+02 0 0 0
49688 23 17 0.0000000000000000e+00 9.5210738076720111e+02 9.6190715943963085e+02 8.8531359187244288e+02 0 0 0
5519 85 9 0.0000000000000000e+00 9.4427789728360915e+02 9.4654513631888858e+02 8.7631100355222770e+02 0 0 0
5517 85 2 0.0000000000000000e+00 9.3972261850773657e+02 9.5370828543646405e+02 8.6725141930769723e+02 0 0 0
2117 20 17 0.0000000000000000e+00 9.4319512742438951e+02 9.5674493105654778e+02 8.7061708648440492e+02 0 0 0
5518 85 9 0.0000000000000000e+00 9.3764367661209508e+02 9.5386422403604274e+02 8.7027810901918883e+02 0 0 0
2121 20 2 0.0000000000000000e+00 9.4389557207463429e+02 9.6379259308770850e+02 8.6721577143314209e+02 0 0 0
2116 20 9 0.0000000000000000e+00 9.4458853549136415e+02 9.5346848872167118e+02 8.7186093757335971e+02 0 0 0
2114 20 5 1.0000000000000000e+00 9.4235086224354563e+02 9.4799097832676136e+02 8.6793864648633303e+02 0 0 0
2115 20 2 0.0000000000000000e+00 9.4322861608134997e+02 9.4992325860924495e+02 8.7097881776599218e+02 0 0 0
2119 20 17 0.0000000000000000e+00 9.4333963604808082e+02 9.6123729053792090e+02 8.7242879482037154e+02 0 0 0
2120 20 5 1.0000000000000000e+00 9.4543978249820793e+02 9.6383820219238157e+02 8.7076739778889896e+02 0 0 0
51920 85 2 0.0000000000000000e+00 9.5209892645851198e+02 9.4780589538545291e+02 8.6656778788590339e+02 0 0 0
49699 23 2 0.0000000000000000e+00 9.3518883667130763e+02 9.5892378137739399e+02 8.8334124389683961e+02 0 0 0
51919 85 2 0.0000000000000000e+00 9.4862808852826731e+02 9.4741844624277587e+02 8.6830705572915292e+02 0 0 0
51918 85 2 0.0000000000000000e+00 9.4922098787470031e+02 9.5091853197642581e+02 8.6963318267580291e+02 0 0 0
5533 85 2 0.0000000000000000e+00 9.4952439374989331e+02 9.4948014588411957e+02 8.7317536579171951e+02 0 0 0
5532 85 2 0.0000000000000000e+00 9.5271969852822463e+02 9.5161330598504139e+02 8.7436787045734184e+02 0 0 0
5516 85 2 0.0000000000000000e+00 9.4126688209424094e+02 9.5703263389103893e+02 8.6643570101606770e+02 0 0 0
51913 85 5 1.0000000000000000e+00 9.5680984713521013e+02 9.4478258196457739e+02 8.8045563837009956e+02 0 0 0
51914 85 2 0.0000000000000000e+00 9.5929865006034595e+02 9.4739610649724045e+02 8.8186010738567302e+02 0 0 0
5531 85 2 0.0000000000000000e+00 9.5597707380456688e+02 9.5051209444139624e+02 8.7273422692964220e+02 0 0 0
5530 85 5 1.0000000000000000e+00 9.5904765309485799e+02 9.5034253673416765e+02 8.7059255215551912e+02 0 0 0
49687 23 17 0.0000000000000000e+00 9.5592249300016567e+02 9.6228349930477475e+02 8.8636537811091307e+02 0 0 0
51915 85 9 0.0000000000000000e+00 9.6306960117305948e+02 9.4837397933711907e+02 8.8221267697336486e+02 0 0 0
51916 85 17 0.0000000000000000e+00 9.6320511827021960e+02 9.4676786078901955e+02 8.7859946505931134e+02 0 0 0
5529 85 17 0.0000000000000000e+00 9.6239514763697264e+02 9.5009774100086804e+02 8.7218774667767207e+02 0 0 0
51917 85 17 0.0000000000000000e+00 9.6202040327049235e+02 9.4744065090999106e+02 8.7517616462446506e+02 0 0 0
52111 87 15 0.0000000000000000e+00 9.7146458784280048e+02 9.5425712222689469e+02 8.7695126696088926e+02 0 0 0
8778 149 17 0.0000000000000000e+00 9.7157834364934251e+02 9.6007381213103133e+02 8.8348762944574003e+02 0 0 0
8779 149 2 0.0000000000000000e+00 9.7209222020452694e+02 9.6055115438773964e+02 8.8723275346539947e+02 0 0 0
52110 87 8 -1.0000000000000000e+00 9.6843267211260297e+02 9.5333694910761528e+02 8.7484803615128806e+02 0 0 0
52128 87 2 0.0000000000000000e+00 9.7490095926279434e+02 9.6226342673850468e+02 8.7311098352538409e+02 0 0 0
54423 149 8 -1.0000000000000000e+00 9.5754894621735662e+02 9.5114084711101236e+02 8.7754281791566518e+02 0 0 0
8775 149 12 0.0000000000000000e+00 9.6319438699004661e+02 9.5501567023023358e+02 8.8359646715938823e+02 0 0 0
8776 149 15 0.0000000000000000e+00 9.6522301030165681e+02 9.5711320023254802e+02 8.8128726000860911e+02 0 0 0
52113 87 12 0.0000000000000000e+00 9.7576368935712196e+02 9.5248299690943577e+02 8.7980691358736192e+02 0 0 0
8777 149 17 0.0000000000000000e+00 9.6849221815832243e+02 9.5906244242757714e+02 8.8106968161380689e+02 0 0 0
52118 87 2 0.0000000000000000e+00 9.7664611085754905e+02 9.5596561628892925e+02 8.7342501514340825e+02 0 0 0
52112 87 17 0.0000000000000000e+00 9.7229787661315663e+02 9.5107343661629352e+02 8.7923501416923239e+02 0 0 0
54424 149 15 0.0000000000000000e+00 9.5852546406178897e+02 9.5299167850442700e+02 8.8082897321835480e+02 0 0 0
54425 149 17 0.0000000000000000e+00 9.6065815778263277e+02 9.5626098465284917e+02 8.8084249102294302e+02 0 0 0
52114 87 15 0.0000000000000000e+00 9.7470685264136966e+02 9.5621684758657898e+02 8.8050167270816030e+02 0 0 0
1985 19 15 0.0000000000000000e+00 9.6002439129880645e+02 9.6403423880515447e+02 8.6839847257146323e+02 0 0 0
49560 23 6 0.0000000000000000e+00 9.9824963922861969e+02 9.6110545243195395e+02 8.7746330217587831e+02 0 0 0
49562 23 17 0.0000000000000000e+00 9.9899933144772012e+02 9.6210800572288838e+02 8.8316208979003306e+02 0 0 0
52726 95 6 0.0000000000000000e+00 9.9472085555804642e+02 9.5273988899487165e+02 8.6882566811458207e+02 0 0 0
53224 104 2 0.0000000000000000e+00 9.9360086652343898e+02 9.5052207927844711e+02 8.7645986790048494e+02 0 0 0
31744 124 17 0.0000000000000000e+00 9.9214527719773901e+02 9.5454622281648869e+02 8.8386302878794322e+02 0 1 0
52116 87 17 0.0000000000000000e+00 9.8026511867415968e+02 9.5806311562221083e+02 8.7855174256057876e+02 0 0 0
52117 87 2 0.0000000000000000e+00 9.8002830683343132e+02 9.5624635067331405e+02 8.7517921012142756e+02 0 0 0
52722 95 2 0.0000000000000000e+00 9.8750490361698269e+02 9.5732947927942439e+02 8.7376123687159463e+02 0 0 0
52598 94 9 0.0000000000000000e+00 9.8999125691712425e+02 9.4916989745700346e+02 8.8097887688434309e+02 0 0 0
52599 94 17 0.0000000000000000e+00 9.8957722988324440e+02 9.4551751665867698e+02 8.8080026781566494e+02 0 0 0
31749 124 7 -1.0000000000000000e+00 9.8436420793936418e+02 9.4728484845191701e+02 8.7676235286358428e+02 0 1 0
52119 87 15 0.0000000000000000e+00 9.7955481237666959e+02 9.5583807929157297e+02 8.7091565470728108e+02 0 0 0
52120 87 2 0.0000000000000000e+00 9.8080060288010645e+02 9.5794917931721500e+02 8.6779226976886184e+02 0 0 0
7870 140 11 0.0000000000000000e+00 9.8616536699131461e+02 9.5958257875152992e+02 8.6866796822751678e+02 0 0 0
52720 95 5 1.0000000000000000e+00 9.8609401857300099e+02 9.6092893229716015e+02 8.7803952749802954e+02 0 0 0
52721 95 2 0.0000000000000000e+00 9.8929411155029675e+02 9.5930627393001816e+02 8.7636500866047402e+02 0 0 0
7871 140 17 0.0000000000000000e+00 9.8909294189505590e+02 9.5746766867668737e+02 8.6796995666517898e+02 0 0 0
31750 124 17 0.0000000000000000e+00 9.8588491280686878e+02 9.4479819049273772e+02 8.7401670344463332e+02 0 1 0
31745 124 17 0.0000000000000000e+00 9.8875949770785360e+02 9.5640628288877747e+02 8.8294645695079328e+02 0 1 0
31748 124 5 1.0000000000000000e+00 9.8266155182357431e+02 9.5083541754044552e+02 8.7683144253539501e+02 0 1 0
49570 23 18 0.0000000000000000e+00 9.9114594662712511e+02 9.6259460100606657e+02 8.8202368421755443e+02 0 0 0
31747 124 5 1.0000000000000000e+00 9.8332564320599386e+02 9.5261895671916784e+02 8.8023088348210240e+02 0 1 0
31746 124 7 -1.0000000000000000e+00 9.8532127106860582e+02 9.5582586118652682e+02 8.8134435545480289e+02 0 1 0
52723 95 7 -1.0000000000000000e+00 9.8798426533045756e+02 9.5388800499858473e+02 8.7524057004954193e+02 0 0 0
52597 94 2 0.0000000000000000e+00 9.8796993270430278e+02 9.4958381818416592e+02 8.8449290738900413e+02 0 0 0
49571 23 16 5.0000000000000000e-01 9.8995704793549282e+02 9.6344911654307873e+02 8.8532037904934623e+02 0 0 0
52724 95 2 0.0000000000000000e+00 9.9028003588479157e+02 9.5391877227334464e+02 8.7247006964664183e+02 0 0 0
7869 140 6 0.0000000000000000e+00 9.8338483271190330e+02 9.6213788985680605e+02 8.6904317671790625e+02 0 0 0
31742 124 15 0.0000000000000000e+00 9.9619988459199283e+02 9.5094159835852383e+02 8.8433246287991449e+02 0 1 0
31743 124 9 0.0000000000000000e+00 9.9561688622638428e+02 9.5440451422795502e+02 8.8550358433365500e+02 0 1 0
52115 87 17 0.0000000000000000e+00 9.7760664619874331e+02 9.5859578470967426e+02 8.8126300961370873e+02 0 0 0
53223 104 9 0.0000000000000000e+00 9.9303770938176149e+02 9.4776261046816614e+02 8.7392225443968380e+02 0 0 0
52121 87 17 0.0000000000000000e+00 9.7902280166498429e+02 9.6086242800321202e+02 8.6890853948598135e+02 0 0 0
7876 140 9 0.0000000000000000e+00 9.9132190042657419e+02 9.6372808339102971e+02 8.7310997282361609e+02 0 0 0
52122 87 6 0.0000000000000000e+00 9.7968577289656093e+02 9.6125878268984411e+02 8.7270473649018788e+02 0 0 0
52123 87 6 0.0000000000000000e+00 9.8198764911878231e+02 9.6401162104329137e+02 8.7320729722195722e+02 0 0 0
49559 23 6 0.0000000000000000e+00 9.9798659535917341e+02 9.6272172966793050e+02 8.7396624354618757e+02 0 0 0
53225 104 5 1.0000000000000000e+00 9.9397571892860742e+02 9.5429963319909143e+02 8.7622922339275988e+02 0 0 0
31740 124 2 0.0000000000000000e+00 9.9662096157656265e+02 9.4661341225852198e+02 8.8253647108748214e+02 0 1 0
7874 140 2 0.0000000000000000e+00 9.9276449511597104e+02 9.6145079572535963e+02 8.6838067651790288e+02 0 0 0
71051 104 7 -1.0000000000000000e+00 9.9666785494073088e+02 9.5255109951376187e+02 8.7409674659342500e+02 0 0 0
53222 104 2 0.0000000000000000e+00 9.9651096455807112e+02 9.4731642194312349e+02 8.7257855228260701e+02 0 0 0
49561 23 11 0.0000000000000000e+00 9.9718550788627317e+02 9.5968640053566594e+02 8.8076534568178693e+02 0 0 0
52725 95 2 0.0000000000000000e+00 9.9138655104634768e+02 9.5151896150570144e+02 8.7019214020785546e+02 0 0 0
29729 105 15 0.0000000000000000e+00 8.6814193726668975e+02 9.8209852070105626e+02 8.7126299252904312e+02 0 0 0
50299 32 15 0.0000000000000000e+00 8.6718768836452296e+02 9.7567514280201158e+02 8.7758349969831909e+02 1 0 0
29730 105 7 -1.0000000000000000e+00 8.7098422842719924e+02 9.8023303494801155e+02 8.6950595036774814e+02 0 0 0
26911 41 5 1.0000000000000000e+00 8.6813695888431607e+02 9.6857409571797211e+02 8.7124528768652522e+02 0 0 0
50364 32 2 0.0000000000000000e+00 8.8110504711623264e+02 9.6481857784329759e+02 8.7996969649292782e+02 1 0 0
50365 32 9 0.0000000000000000e+00 8.8425614510905052e+02 9.6486705576685608e+02 8.8188471660192477e+02 1 0 0
26910 41 7 -1.0000000000000000e+00 8.7039903569456180e+02 9.6618729854949038e+02 8.7291642160332606e+02 0 0 0
50303 32 17 0.0000000000000000e+00 8.7150947320489217e+02 9.7483674447796761e+02 8.7545412412757764e+02 1 0 0
50309 32 17 0.0000000000000000e+00 8.8324502330844598e+02 9.6827149954619949e+02 8.7235958205895690e+02 1 0 0
50310 32 6 0.0000000000000000e+00 8.8486641796475499e+02 9.7117179427009489e+02 8.7441929154329694e+02 1 0 0
50304 32 17 0.0000000000000000e+00 8.7200604968144194e+02 9.7118759170160524e+02 8.7445342648744759e+02 1 0 0
50305 32 2 0.0000000000000000e+00 8.7347615172117526e+02 9.7041919327201072e+02 8.7780468551309082e+02 1 0 0
50306 32 2 0.0000000000000000e+00 8.7604910791573252e+02 9.6987491357523049e+02 8.8040156532265087e+02 1 0 0
50307 32 15 0.0000000000000000e+00 8.7804928996476758e+02 9.6786330026569726e+02 8.7756451507485133e+02 1 0 0
50308 32 2 0.0000000000000000e+00 8.8094246540474489e+02 9.6838759098303910e+02 8.7519800687578913e+02 1 0 0
50366 32 7 -1.0000000000000000e+00 8.8728021190610571e+02 9.6556511887879321e+02 8.8413037838931029e+02 1 0 0
50324 32 5 1.0000000000000000e+00 8.8132001636122038e+02 9.7757738879080648e+02 8.8240013274462012e+02 1 0 0
50323 32 11 0.0000000000000000e+00 8.8129032222798901e+02 9.8047185695852625e+02 8.8056732312415159e+02 1 0 0
50322 32 16 5.0000000000000000e-01 8.7823022322119482e+02 9.8170121456875779e+02 8.7959386013038215e+02 1 0 0
50312 32 11 0.0000000000000000e+00 8.7979135539837137e+02 9.7393309834834395e+02 8.7687833974479179e+02 1 0 0
50325 32 2 0.0000000000000000e+00 8.7852585550208357e+02 9.7638547537897557e+02 8.8475265364375912e+02 1 0 0
50311 32 6 0.0000000000000000e+00 8.8285898265216179e+02 9.7411062615791877e+02 8.7467847496094487e+02 1 0 0
50313 32 17 0.0000000000000000e+00 8.8207729551886450e+02 9.7122708342558951e+02 8.7816202155736801e+02 1 0 0
50314 32 5 1.0000000000000000e+00 8.8531765324028663e+02 9.7117332660514421e+02 8.8025837700260183e+02 1 0 0
26900 41 6 0.0000000000000000e+00 8.7751523183515133e+02 9.7824864666238022e+02 8.7334892572788874e+02 0 0 0
50302 32 15 0.0000000000000000e+00 8.7301347092517642e+02 9.7692218780548160e+02 8.7825789512374809e+02 1 0 0
26901 41 6 0.0000000000000000e+00 8.7489464563567674e+02 9.7985776899329039e+02 8.7102773094968950e+02 0 0 0
26903 41 6 0.0000000000000000e+00 8.7174316170117902e+02 9.7447557243366521e+02 8.6739099149087599e+02 0 0 0
26902 41 6 0.0000000000000000e+00 8.7366104316501867e+02 9.7654837157446195e+02 8.6994624047801028e+02 0 0 0
6432 98 7 -1.0000000000000000e+00 8.7665677228383004e+02 9.8295052622214871e+02 8.8661875349926675e+02 0 0 0
26892 41 16 5.0000000000000000e-01 8.8022782252400611e+02 9.7388648980132484e+02 8.6966247940233700e+02 0 0 0
26891 41 18 0.0000000000000000e+00 8.8215907885161960e+02 9.7141038312488502e+02 8.6759319967402075e+02 0 0 0
50301 32 12 0.0000000000000000e+00 8.7108861977788649e+02 9.7940465839366732e+02 8.8019004488615076e+02 1 0 0
50300 32 17 0.0000000000000000e+00 8.6761590063678420e+02 9.7835664908974172e+02 8.8024897999195991e+02 1 0 0
26893 41 11 0.0000000000000000e+00 8.7977361964271779e+02 9.7713273735930750e+02 8.6769734393691408e+02 0 0 0
50315 32 2 0.0000000000000000e+00 8.8657899114673478e+02 9.7432190198442822e+02 8.7822507811406501e+02 1 0 0
50318 32 9 0.0000000000000000e+00 8.8502050920114721e+02 9.8304695287670211e+02 8.7509164837446178e+02 1 0 0
50339 32 7 -1.0000000000000000e+00 8.8719857052063026e+02 9.7763652098007867e+02 8.8391000193705202e+02 1 0 0
50317 32 5 1.0000000000000000e+00 8.8783758677409946e+02 9.8049343968155836e+02 8.7424020239762956e+02 1 0 0
50316 32 2 0.0000000000000000e+00 8.8628062589151011e+02 9.7720655220311426e+02 8.7572425222460072e+02 1 0 0
26906 41 6 0.0000000000000000e+00 8.7239402978537328e+02 9.6876979440980551e+02 8.6659229917032985e+02 0 0 0
26899 41 2 0.0000000000000000e+00 8.8036175427107776e+02 9.7963708751271372e+02 8.7514355348546292e+02 0 0 0
26894 41 5 1.0000000000000000e+00 8.8334633260455485e+02 9.7868487413486866e+02 8.6740452389671952e+02 0 0 0
26898 41 2 0.0000000000000000e+00 8.7916335901978243e+02 9.8313690105139233e+02 8.7430411087724485e+02 0 0 0
26897 41 7 -1.0000000000000000e+00 8.7908876224648691e+02 9.8270314982073251e+02 8.7049872321090993e+02 0 0 0
26896 41 2 0.0000000000000000e+00 8.8182977732262032e+02 9.8330829428398101e+02 8.6795035456656274e+02 0 0 0
26889 41 10 0.0000000000000000e+00 8.7769909713863558e+02 9.6656606148201502e+02 8.6777800158285504e+02 0 0 0
50326 32 2 0.0000000000000000e+00 8.7746837706703946e+02 9.7302698912960352e+02 8.8596762526654652e+02 1 0 0
50331 32 6 0.0000000000000000e+00 8.8341283511775418e+02 9.8127098884244901e+02 8.8695252011751916e+02 1 0 0
50298 32 8 -1.0000000000000000e+00 8.6665431791460242e+02 9.7790036068297059e+02 8.7473280303864817e+02 1 0 0
26907 41 2 0.0000000000000000e+00 8.7289135771454755e+02 9.6499473079732093e+02 8.6639619847576773e+02 0 0 0
834 9 5 1.0000000000000000e+00 9.0271837017426526e+02 9.6634081259334289e+02 8.7063689818551359e+02 0 0 0
8248 145 17 0.0000000000000000e+00 9.0800672285821781e+02 9.6796107671187372e+02 8.8433603974465768e+02 0 0 0
50367 32 5 1.0000000000000000e+00 8.8921142530643954e+02 9.6864830501303516e+02 8.8540176332060378e+02 1 0 0
50338 32 2 0.0000000000000000e+00 8.8902812674559004e+02 9.8048767038220160e+02 8.8603365071714438e+02 1 0 0
835 9 2 0.0000000000000000e+00 9.0552778648905644e+02 9.6636844324608614e+02 8.6801328029572596e+02 0 0 0
824 9 9 0.0000000000000000e+00 8.9002854217114475e+02 9.6492310749842898e+02 8.7685221313033298e+02 0 0 0
50340 32 7 -1.0000000000000000e+00 8.9066548007326094e+02 9.7594804321386266e+02 8.8457057441004918e+02 1 0 0
827 9 17 0.0000000000000000e+00 8.9294657195871093e+02 9.7015502048804933e+02 8.7465015495111697e+02 0 0 0
825 9 17 0.0000000000000000e+00 8.9009101729166059e+02 9.6773265161765062e+02 8.7969562829015013e+02 0 0 0
828 9 5 1.0000000000000000e+00 8.9684790388614965e+02 9.6929481001569377e+02 8.7419477155060258e+02 0 0 0
829 9 7 -1.0000000000000000e+00 9.0000463294227291e+02 9.6994953008098344e+02 8.7608537802917840e+02 0 0 0
826 9 7 -1.0000000000000000e+00 8.9154929427551781e+02 9.7091382035756317e+02 8.7784003187936423e+02 0 0 0
50341 32 5 1.0000000000000000e+00 8.9453562715587270e+02 9.7647262115140779e+02 8.8470815857167179e+02 1 0 0
8259 145 2 0.0000000000000000e+00 9.0678848495615887e+02 9.7383054661384710e+02 8.8356090859320784e+02 0 0 0
8258 145 15 0.0000000000000000e+00 9.0529801898141034e+02 9.7420928190480265e+02 8.8006023993274948e+02 0 0 0
8260 145 5 1.0000000000000000e+00 9.0591857460832921e+02 9.7746719619903320e+02 8.8377974730754454e+02 0 0 0
8257 145 2 0.0000000000000000e+00 9.0374947255459210e+02 9.7750411148932926e+02 8.7899326000175370e+02 0 0 0
8256 145 5 1.0000000000000000e+00 9.0080475717989066e+02 9.7926804242270998e+02 8.7731555262398490e+02 0 0 0
8249 145 5 1.0000000000000000e+00 9.0659532196733198e+02 9.6582962278017328e+02 8.8714362523470072e+02 0 0 0
833 9 17 0.0000000000000000e+00 9.0533030242374741e+02 9.6772516260147984e+02 8.7312642075863630e+02 0 0 0
830 9 7 -1.0000000000000000e+00 9.0224375750513479e+02 9.7311530271698905e+02 8.7575377930608738e+02 0 0 0
831 9 5 1.0000000000000000e+00 9.0483008205704527e+02 9.7253173681154908e+02 8.7270488401255955e+02 0 0 0
8255 145 17 0.0000000000000000e+00 8.9815879734198177e+02 9.7915073636466389e+02 8.8029751813192684e+02 0 0 0
832 9 7 -1.0000000000000000e+00 9.0799585514761895e+02 9.7038811735587149e+02 8.7244463520436238e+02 0 0 0
885 9 15 0.0000000000000000e+00 9.0950345765061343e+02 9.7954974986324851e+02 8.8019719742077541e+02 0 0 0
8247 145 17 0.0000000000000000e+00 9.1041837090568060e+02 9.6956588455043152e+02 8.8204536956580966e+02 0 0 0
881 9 7 -1.0000000000000000e+00 9.0853082405580790e+02 9.7797346152275236e+02 8.7321385617501392e+02 0 0 0
886 9 17 0.0000000000000000e+00 9.1041751607176434e+02 9.7746186276368383e+02 8.8342405744315636e+02 0 0 0
8273 145 2 0.0000000000000000e+00 8.8917469941470188e+02 9.8135348367381164e+02 8.8168166292152421e+02 0 0 0
880 9 2 0.0000000000000000e+00 9.0815342369982636e+02 9.8162171720872027e+02 8.7255419713800143e+02 0 0 0
879 9 5 1.0000000000000000e+00 9.0505362946079424e+02 9.8279220417266640e+02 8.7429109684200682e+02 0 0 0
8261 145 15 0.0000000000000000e+00 9.0735391392914448e+02 9.7885852826558244e+02 8.8690696063889607e+02 0 0 0
50342 32 5 1.0000000000000000e+00 8.9602409172137129e+02 9.7347718660055295e+02 8.8683889371507826e+02 1 0 0
50344 32 2 0.0000000000000000e+00 8.9515517159046851e+02 9.6644780004329061e+02 8.8499440724788576e+02 1 0 0
50343 32 2 0.0000000000000000e+00 8.9531670616774579e+02 9.6983539914877269e+02 8.8543845675895477e+02 1 0 0
50345 32 6 0.0000000000000000e+00 8.9559083894339039e+02 9.6495902214665716e+02 8.8153746218642584e+02 1 0 0
8253 145 15 0.0000000000000000e+00 9.0101558813139218e+02 9.7626580216084562e+02 8.8518629407524804e+02 0 0 0
8254 145 7 -1.0000000000000000e+00 8.9996335061130799e+02 9.7974615561423502e+02 8.8386190264187962e+02 0 0 0
4452 75 2 0.0000000000000000e+00 9.2062215897862677e+02 9.6564286672102514e+02 8.6653464313708150e+02 0 0 0
4457 75 5 1.0000000000000000e+00 9.3078269648617902e+02 9.6810163970065776e+02 8.7232589459296560e+02 0 0 0
8241 145 14 0.0000000000000000e+00 9.1373178962343229e+02 9.6420566269124356e+02 8.7303306120687444e+02 0 0 0
4456 75 7 -1.0000000000000000e+00 9.2836564296018730e+02 9.6557331523715959e+02 8.7064779031801709e+02 0 0 0
49706 23 5 1.0000000000000000e+00 9.2494883146092593e+02 9.6662622065329811e+02 8.7681694097442175e+02 0 0 0
4458 75 2 0.0000000000000000e+00 9.3124375010915571e+02 9.6772957857715983e+02 8.6853676566600996e+02 0 0 0
8244 145 2 0.0000000000000000e+00 9.1745589715962194e+02 9.6832322780588140e+02 8.7433182237723190e+02 0 0 0
8242 145 15 0.0000000000000000e+00 9.1299535191185862e+02 9.6784886498755611e+02 8.7424553551039980e+02 0 0 0
846 9 9 0.0000000000000000e+00 9.2219560635140749e+02 9.7154287368384473e+02 8.6807851894749979e+02 0 0 0
847 9 8 -1.0000000000000000e+00 9.2299830450198385e+02 9.7398335499264158e+02 8.7070165204628506e+02 0 0 0
848 9 7 -1.0000000000000000e+00 9.2039543543998650e+02 9.7379172261972315e+02 8.7360913502299240e+02 0 0 0
849 9 5 1.0000000000000000e+00 9.1832465784754459e+02 9.7696225729994012e+02 8.7419870842091154e+02 0 0 0
51887 85 9 0.0000000000000000e+00 9.2512363114717846e+02 9.7970452412063446e+02 8.7684230627928923e+02 0 0 0
8243 145 5 1.0000000000000000e+00 9.1461712143281704e+02 9.7086433635802962e+02 8.7322818602486507e+02 0 0 0
850 9 2 0.0000000000000000e+00 9.1932998041090309e+02 9.7704337771025882e+02 8.7785877392272835e+02 0 0 0
8245 145 2 0.0000000000000000e+00 9.1654970129038054e+02 9.6893153184945163e+02 8.7785598259821404e+02 0 0 0
4465 75 7 -1.0000000000000000e+00 9.3268666045519262e+02 9.7689652567417818e+02 8.7028245243545268e+02 0 0 0
851 9 9 0.0000000000000000e+00 9.1918883801645313e+02 9.7367283402576948e+02 8.7988052491051656e+02 0 0 0
882 9 2 0.0000000000000000e+00 9.1172994051335786e+02 9.7603891632636487e+02 8.7432746511037908e+02 0 0 0
883 9 2 0.0000000000000000e+00 9.1436905395426379e+02 9.7719627279755969e+02 8.7689525055861043e+02 0 0 0
884 9 15 0.0000000000000000e+00 9.1311003457841707e+02 9.8021184765101646e+02 8.7895782665164279e+02 0 0 0
852 9 17 0.0000000000000000e+00 9.2017619371231103e+02 9.7573355172390904e+02 8.8278649325422657e+02 0 0 0
51886 85 2 0.0000000000000000e+00 9.2901274075008564e+02 9.7968006567368400e+02 8.7671475990675231e+02 0 0 0
49707 23 5 1.0000000000000000e+00 9.2652697703077524e+02 9.6812499459334708e+02 8.7973232505755720e+02 0 0 0
8246 145 9 0.0000000000000000e+00 9.1378832349558877e+02 9.6913696204919586e+02 8.8050736143922984e+02 0 0 0
49708 23 7 -1.0000000000000000e+00 9.2373225933900687e+02 9.6981291967949403e+02 8.8174915481369794e+02 0 0 0
49709 23 17 0.0000000000000000e+00 9.2534250279729292e+02 9.6844472461145074e+02 8.8469864359708868e+02 0 0 0
4464 75 7 -1.0000000000000000e+00 9.3169434422883683e+02 9.7496519468707709e+02 8.6712167135604125e+02 0 0 0
887 9 14 0.0000000000000000e+00 9.1346318281743208e+02 9.7568771754329282e+02 8.8466813050986991e+02 0 0 0
5500 85 5 1.0000000000000000e+00 9.2885762619847151e+02 9.7393952552659619e+02 8.7521542996378696e+02 0 0 0
5501 85 2 0.0000000000000000e+00 9.3177063860920725e+02 9.7287006035573540e+02 8.7761721055312660e+02 0 0 0
5499 85 5 1.0000000000000000e+00 9.2564540470677355e+02 9.7596148780381748e+02 8.7627833561980697e+02 0 0 0
4466 75 5 1.0000000000000000e+00 9.3078775811491892e+02 9.7952711905142769e+02 8.7204311263921443e+02 0 0 0
4467 75 7 -1.0000000000000000e+00 9.2898811333508911e+02 9.8284774856164211e+02 8.7223330248819320e+02 0 0 0
51885 85 2 0.0000000000000000e+00 9.3098042469397615e+02 9.8185907671777829e+02 8.7922824949154744e+02 0 0 0
49710 23 2 0.0000000000000000e+00 9.2185536684232591e+02 9.6891108216435839e+02 8.8673143791851646e+02 0 0 0
859 9 2 0.0000000000000000e+00 9.2560510729516500e+02 9.8170192620169541e+02 8.8585708489595049e+02 0 0 0
853 9 2 0.0000000000000000e+00 9.2037109843001019e+02 9.7434968360426660e+02 8.8636595364078414e+02 0 0 0
51884 85 2 0.0000000000000000e+00 9.2862588499783976e+02 9.8199841031314122e+02 8.8216930884243970e+02 0 0 0
860 9 17 0.0000000000000000e+00 9.2349821668042864e+02 9.8068385671247654e+02 8.8293634480779679e+02 0 0 0
861 9 5 1.0000000000000000e+00 9.2180281884472106e+02 9.8331835830303407e+02 8.8053927305049751e+02 0 0 0
49692 23 2 0.0000000000000000e+00 9.4650283450012671e+02 9.6415504095402787e+02 8.8080835047625590e+02 0 0 0
49693 23 15 0.0000000000000000e+00 9.4806702181639616e+02 9.6519498966445076e+02 8.8407954537694525e+02 0 0 0
49694 23 7 -1.0000000000000000e+00 9.4461767792508249e+02 9.6556019055251375e+02 8.8523062305552219e+02 0 0 0
5502 85 2 0.0000000000000000e+00 9.3484164882438824e+02 9.7309467778024077e+02 8.7537840211297612e+02 0 0 0
1991 19 2 0.0000000000000000e+00 9.4969570459711417e+02 9.7413690565013133e+02 8.7404684349175500e+02 0 0 0
1990 19 15 0.0000000000000000e+00 9.4977661639477674e+02 9.7076346631530816e+02 8.7237421262910937e+02 0 0 0
1989 19 2 0.0000000000000000e+00 9.5091740353105570e+02 9.7079463420771583e+02 8.6873069139041115e+02 0 0 0
1988 19 5 1.0000000000000000e+00 9.5457286670502674e+02 9.7027567247272975e+02 8.6788428484818837e+02 0 0 0
5503 85 2 0.0000000000000000e+00 9.3687891503686717e+02 9.7253394749146719e+02 8.7214387110846531e+02 0 0 0
1992 19 5 1.0000000000000000e+00 9.4788133983887826e+02 9.7674891946144078e+02 8.7203739993652732e+02 0 0 0
1993 19 15 0.0000000000000000e+00 9.4736923707658184e+02 9.7943208163180179e+02 8.6939390254269892e+02 0 0 0
51881 85 7 -1.0000000000000000e+00 9.4340491362344846e+02 9.8142814127091287e+02 8.7986785644548650e+02 0 0 0
51879 85 2 0.0000000000000000e+00 9.4106092782136147e+02 9.7628896008752872e+02 8.8112078980265710e+02 0 0 0
51882 85 7 -1.0000000000000000e+00 9.4081770011832702e+02 9.8207614711708584e+02 8.8263535161000959e+02 0 0 0
51880 85 2 0.0000000000000000e+00 9.4021133218036903e+02 9.7959821647857711e+02 8.7912041124908956e+02 0 0 0
51888 85 17 0.0000000000000000e+00 9.3810492886268014e+02 9.7094948798689563e+02 8.6901857958721678e+02 0 0 0
51889 85 15 0.0000000000000000e+00 9.4107828235137072e+02 9.6819946658430888e+02 8.6942232079500957e+02 0 0 0
51890 85 2 0.0000000000000000e+00 9.4211123237351865e+02 9.6974092903827875e+02 8.7286095973128943e+02 0 0 0
2241 21 5 1.0000000000000000e+00 9.4894910227330956e+02 9.7931499028499331e+02 8.8425975347850317e+02 0 0 0
2242 21 2 0.0000000000000000e+00 9.4756406123213355e+02 9.8228410630016583e+02 8.8244022911844024e+02 0 0 0
49339 21 2 0.0000000000000000e+00 9.5306005205490942e+02 9.6663996588661769e+02 8.8415126332555576e+02 0 0 0
51878 85 6 0.0000000000000000e+00 9.4303482898289508e+02 9.7383339855838688e+02 8.8388056896234161e+02 0 0 0
5493 85 15 0.0000000000000000e+00 9.3997577196733641e+02 9.7221332059585200e+02 8.8543748959593756e+02 0 0 0
5492 85 6 0.0000000000000000e+00 9.3831627355253761e+02 9.7555465960942945e+02 8.8643177127499166e+02 0 0 0
51875 85 2 0.0000000000000000e+00 9.5114022701128306e+02 9.6936483444509065e+02 8.8718321298586432e+02 0 0 0
51877 85 6 0.0000000000000000e+00 9.4708853644241196e+02 9.7209772529667055e+02 8.8693223614974727e+02 0 0 0
51876 85 2 0.0000000000000000e+00 9.5081100203448716e+02 9.7317860150117451e+02 8.8668778756304664e+02 0 0 0
49365 21 2 0.0000000000000000e+00 9.4760390869736125e+02 9.8283005066311318e+02 8.8623853352225888e+02 0 0 0
49338 21 5 1.0000000000000000e+00 9.5256605192403686e+02 9.6764717018806107e+02 8.8056114802907223e+02 0 0 0
49337 21 17 0.0000000000000000e+00 9.5442667402399081e+02 9.7068643027833139e+02 8.7895764067364837e+02 0 0 0
2240 21 15 0.0000000000000000e+00 9.5056804110357223e+02 9.8010036532535514e+02 8.8735721566938446e+02 0 0 0
51892 85 2 0.0000000000000000e+00 9.4344991138168859e+02 9.7581441672580559e+02 8.6934508479250360e+02 0 0 0
51891 85 2 0.0000000000000000e+00 9.4197634194821399e+02 9.7236636024440338e+02 8.7012245711926550e+02 0 0 0
52129 87 5 1.0000000000000000e+00 9.7514175416383785e+02 9.6423408716849383e+02 8.7652906692150520e+02 0 0 0
52127 87 2 0.0000000000000000e+00 9.7617468034448825e+02 9.6466573191054465e+02 8.7024479814690528e+02 0 0 0
1987 19 17 0.0000000000000000e+00 9.5620330622888275e+02 9.6845549002953737e+02 8.7077006257460255e+02 0 0 0
2214 21 15 0.0000000000000000e+00 9.5836148174640630e+02 9.6929782984706719e+02 8.8309260198967570e+02 0 0 0
52533 94 17 0.0000000000000000e+00 9.6892016820663582e+02 9.6692985750546177e+02 8.8173385369318544e+02 0 0 0
52534 94 2 0.0000000000000000e+00 9.6518918870462880e+02 9.6605879160375264e+02 8.8113310625701752e+02 0 0 0
2212 21 7 -1.0000000000000000e+00 9.5963165179987629e+02 9.7826414767180859e+02 8.8083862239999826e+02 0 0 0
2213 21 2 0.0000000000000000e+00 9.5670142344863461e+02 9.6642976829773534e+02 8.8493758373839091e+02 0 0 0
51865 85 2 0.0000000000000000e+00 9.7263243556399095e+02 9.8282997759283160e+02 8.8611585946552862e+02 0 0 0
52536 94 15 0.0000000000000000e+00 9.6575109025083384e+02 9.7161517360482219e+02 8.8419958632726480e+02 0 0 0
49336 21 7 -1.0000000000000000e+00 9.5702545955796882e+02 9.7352201698225190e+02 8.7927636547892439e+02 0 0 0
49335 21 5 1.0000000000000000e+00 9.6018453648993750e+02 9.7455590049909279e+02 8.8109012476369628e+02 0 0 0
52535 94 2 0.0000000000000000e+00 9.6481969275600875e+02 9.6980433265595548e+02 8.8093542392206564e+02 0 0 0
52543 94 5 1.0000000000000000e+00 9.7595573680720929e+02 9.7487112484235331e+02 8.7959860518392566e+02 0 0 0
52532 94 17 0.0000000000000000e+00 9.7028008635691504e+02 9.6993039053348491e+02 8.8000865563931518e+02 0 0 0
2211 21 7 -1.0000000000000000e+00 9.6272220026427351e+02 9.8048459629612989e+02 8.8117973266210083e+02 0 0 0
52527 94 8 -1.0000000000000000e+00 9.7428533207838007e+02 9.7034825596498592e+02 8.7300297069425324e+02 0 0 0
52528 94 15 0.0000000000000000e+00 9.7360856712716929e+02 9.7391487167266530e+02 8.7353266936330260e+02 0 0 0
52531 94 15 0.0000000000000000e+00 9.6894371791764524e+02 9.7296548781621857e+02 8.7839620381437419e+02 0 0 0
1975 19 5 1.0000000000000000e+00 9.6636404873314427e+02 9.8062821740160507e+02 8.6955919382009597e+02 0 0 0
52530 94 12 0.0000000000000000e+00 9.6962467975001653e+02 9.7663499345125763e+02 8.7832578940783640e+02 0 0 0
52529 94 17 0.0000000000000000e+00 9.7215727988483934e+02 9.7647672374687920e+02 8.7546845007320167e+02 0 0 0
2215 21 2 0.0000000000000000e+00 9.6060949070391575e+02 9.6811535380638429e+02 8.8596896581119859e+02 0 0 0
52539 94 6 0.0000000000000000e+00 9.7542275590860538e+02 9.6803022545891190e+02 8.8506169599860755e+02 0 0 0
51866 85 17 0.0000000000000000e+00 9.7194861836124642e+02 9.7917030807759681e+02 8.8703258647881808e+02 0 0 0
52544 94 2 0.0000000000000000e+00 9.7668105782744681e+02 9.7197329045609581e+02 8.7731436681108016e+02 0 0 0
49547 23 8 -1.0000000000000000e+00 9.7663692353467889e+02 9.7473831021081548e+02 8.6784022906846735e+02 0 0 0
1974 19 15 0.0000000000000000e+00 9.6674671944882130e+02 9.8354534917784213e+02 8.6718641249913333e+02 0 0 0
52537 94 2 0.0000000000000000e+00 9.6903078574331869e+02 9.7054652529147711e+02 8.8587235635303125e+02 0 0 0
52538 94 17 0.0000000000000000e+00 9.7170453853388324e+02 9.6784330256331987e+02 8.8574479378487058e+02 0 0 0
51867 85 6 0.0000000000000000e+00 9.7510383865266215e+02 9.7695605089464834e+02 8.8569669484446013e+02 0 0 0
49331 21 5 1.0000000000000000e+00 9.6351268287665823e+02 9.7972411774155159e+02 8.8716903373592004e+02 0 0 0
1986 19 7 -1.0000000000000000e+00 9.5943668460672632e+02 9.6638320228981104e+02 8.7105364601500219e+02 0 0 0
1976 19 2 0.0000000000000000e+00 9.6294165906193416e+02 9.7990594496777635e+02 8.6776641933531641e+02 0 0 0
52719 95 11 0.0000000000000000e+00 9.8527350746832155e+02 9.6444005713274271e+02 8.7790896377933370e+02 0 0 0
7875 140 5 1.0000000000000000e+00 9.9068538201398587e+02 9.6460462544828272e+02 8.6947994184205106e+02 0 0 0
49558 23 17 0.0000000000000000e+00 9.9799405318131551e+02 9.6427037496942535e+02 8.7041726602580457e+02 0 0 0
52126 87 5 1.0000000000000000e+00 9.7725195678419459e+02 9.6754390728827923e+02 8.6800732701462425e+02 0 0 0
52541 94 11 0.0000000000000000e+00 9.7966699729262427e+02 9.7335802623464667e+02 8.8603943473249342e+02 0 0 0
52542 94 17 0.0000000000000000e+00 9.7787499767873135e+02 9.7397220663624989e+02 8.8279778730532485e+02 0 0 0
52540 94 6 0.0000000000000000e+00 9.7725969585505811e+02 9.7095142451668130e+02 8.8720761012775608e+02 0 0 0
49569 23 18 0.0000000000000000e+00 9.9438701749863162e+02 9.6474018585231840e+02 8.8211078955637390e+02 0 0 0
49568 23 10 0.0000000000000000e+00 9.9549793373078103e+02 9.6632567417632924e+02 8.8524098208008309e+02 0 0 0
52706 95 6 0.0000000000000000e+00 9.9087542883401989e+02 9.6919461708901702e+02 8.7179221040783045e+02 0 0 0
52718 95 16 5.0000000000000000e-01 9.8612734516754915e+02 9.6811602454556578e+02 8.7836794195637742e+02 0 0 0
7877 140 10 0.0000000000000000e+00 9.9207477922515341e+02 9.6587482750900199e+02 8.7599987935259310e+02 0 0 0
7878 140 18 0.0000000000000000e+00 9.9313427653776751e+02 9.6748631627920793e+02 8.7918843132796690e+02 0 0 0
52717 95 18 0.0000000000000000e+00 9.8884909144393930e+02 9.7057494085516316e+02 8.7823099800016541e+02 0 0 0
52130 87 9 0.0000000000000000e+00 9.7726491268894654e+02 9.6573246393649811e+02 8.7921922449793703e+02 0 0 0
2183 21 18 0.0000000000000000e+00 9.8188160208373699e+02 9.8230853614985995e+02 8.8229222525020305e+02 0 0 0
7879 140 18 0.0000000000000000e+00 9.9669374592910572e+02 9.6876303912458650e+02 8.7951254190944690e+02 0 0 0
52707 95 6 0.0000000000000000e+00 9.8914704939904288e+02 9.7204036555037203e+02 8.7297792624199917e+02 0 0 0
49309 21 18 0.0000000000000000e+00 9.8394429111764543e+02 9.8059492495166762e+02 8.7952212659009911e+02 0 0 0
52125 87 17 0.0000000000000000e+00 9.8066954754600761e+02 9.6724165973573918e+02 8.6930730610943624e+02 0 0 0
7880 140 16 5.0000000000000000e-01 9.9582907818635442e+02 9.7144685095693831e+02 8.8173993916042252e+02 0 0 0
52716 95 18 0.0000000000000000e+00 9.9035442348384788e+02 9.7409273414939867e+02 8.7821099047381097e+02 0 0 0
52124 87 11 0.0000000000000000e+00 9.8223474140904239e+02 9.6786645757459542e+02 8.7269335730421665e+02 0 0 0
52708 95 11 0.0000000000000000e+00 9.8947495589984521e+02 9.7548236912459993e+02 8.7173215211256468e+02 0 0 0
52545 94 2 0.0000000000000000e+00 9.7833357472452383e+02 9.7322273993163242e+02 8.7400146957824370e+02 0 0 0
2178 21 6 0.0000000000000000e+00 9.9289605893942871e+02 9.7766625617252953e+02 8.8049807957550036e+02 0 0 0
52715 95 10 0.0000000000000000e+00 9.9360095839803625e+02 9.7321122638184147e+02 8.7611871061533475e+02 0 0 0
52546 94 5 1.0000000000000000e+00 9.8147636448883452e+02 9.7507791816351425e+02 8.7378275771219603e+02 0 0 0
2179 21 11 0.0000000000000000e+00 9.9318258329715661e+02 9.7728295922471250e+02 8.8432589114959171e+02 0 0 0
52547 94 9 0.0000000000000000e+00 9.8376970157120707e+02 9.7435040114192407e+02 8.7663746652721409e+02 0 0 0
52714 95 9 0.0000000000000000e+00 9.9619892286658728e+02 9.7548971933820019e+02 8.7485146829466282e+02 0 0 0
49308 21 10 0.0000000000000000e+00 9.8778790505214261e+02 9.8026162810642109e+02 8.7993631518402913e+02 0 0 0
49548 23 15 0.0000000000000000e+00 9.8030090384621883e+02 9.7426322130493725e+02 8.6869311653036993e+02 0 0 0
52548 94 10 0.0000000000000000e+00 9.8383004481254534e+02 9.7423720055872593e+02 8.8033286339555082e+02 0 0 0
52135 87 11 0.0000000000000000e+00 9.9090702682490348e+02 9.7102044137488178e+02 8.8710794032979220e+02 0 0 0
52709 95 17 0.0000000000000000e+00 9.8722557736006945e+02 9.7813223586366269e+02 8.6945622828601142e+02 0 0 0
52549 94 18 0.0000000000000000e+00 9.8583847583509339e+02 9.7535995964363576e+02 8.8324424132161039e+02 0 0 0
2180 21 17 0.0000000000000000e+00 9.9429777862837500e+02 9.8018892705017834e+02 8.8657997214851923e+02 0 0 0
49304 21 6 0.0000000000000000e+00 9.9328343029464384e+02 9.8005711367536685e+02 8.7768818717056888e+02 0 0 0
49297 21 8 -1.0000000000000000e+00 9.8466423826233449e+02 9.8075843515439078e+02 8.7385696637964736e+02 0 0 0
2181 21 5 1.0000000000000000e+00 9.9679312973712968e+02 9.8298530816811319e+02 8.8567467530295960e+02 0 0 0
52134 87 16 5.0000000000000000e-01 9.8788263614517814e+02 9.6986080841143655e+02 8.8539748002426779e+02 0 0 0
52550 94 18 0.0000000000000000e+00 9.8590660428531635e+02 9.7554602427899874e+02 8.8693081751550710e+02 0 0 0
49303 21 17 0.0000000000000000e+00 9.9200160831910341e+02 9.8067417648629601e+02 8.7413714435244026e+02 0 0 0
52131 87 10 0.0000000000000000e+00 9.8015264915081821e+02 9.6620625212664936e+02 8.8149075777220241e+02 0 0 0
52133 87 18 0.0000000000000000e+00 9.8478734639380627e+02 9.6924168715750807e+02 8.8357002439766484e+02 0 0 0
52132 87 18 0.0000000000000000e+00 9.8334675137701663e+02 9.6553281079791623e+02 8.8346259180254879e+02 0 0 0
2184 21 16 5.0000000000000000e-01 9.8056870877555400e+02 9.7939548513630575e+02 8.8453943526973376e+02 0 0 0
52705 95 17 0.0000000000000000e+00 9.9457455522148439e+02 9.6874700891005568e+02 8.7127733531975707e+02 0 0 0
52712 95 2 0.0000000000000000e+00 9.9359826883836161e+02 9.7871324786105595e+02 8.6935491047555035e+02 0 0 0
7881 140 11 0.0000000000000000e+00 9.9850484281597653e+02 9.7316953686978241e+02 8.8402171906463491e+02 0 0 0
49550 23 12 0.0000000000000000e+00 9.8497418094428599e+02 9.7206460006682755e+02 8.6647206363080306e+02 0 0 0
49307 21 9 0.0000000000000000e+00 9.8854589089629610e+02 9.8311606779776912e+02 8.8223492376203978e+02 0 0 0
49302 21 2 0.0000000000000000e+00 9.9478116239335156e+02 9.8273011418891724e+02 8.7355768833161426e+02 0 0 0
52703 95 15 0.0000000000000000e+00 9.9391658713696336e+02 9.7464672787704524e+02 8.6697278208781631e+02 0 0 0
49557 23 2 0.0000000000000000e+00 9.9677096882348235e+02 9.6463218196282685e+02 8.6694242425196967e+02 0 0 0
52704 95 2 0.0000000000000000e+00 9.9379845150396989e+02 9.7247504603080995e+02 8.7008407295789505e+02 0 0 0
49567 23 9 0.0000000000000000e+00 9.9870629367100537e+02 9.6719222308681856e+02 8.8735183751422278e+02 0 0 0
52713 95 5 1.0000000000000000e+00 9.9623130503796369e+02 9.7794516640527343e+02 8.7188087404118767e+02 0 0 0
49551 23 15 0.0000000000000000e+00 9.8781329552548766e+02 9.7021118597191116e+02 8.6798250697023241e+02 0 0 0
49549 23 17 0.0000000000000000e+00 9.8380955020550596e+02 9.7518366483981458e+02 8.6845529731623776e+02 0 0 0
52711 95 2 0.0000000000000000e+00 9.9031220438352852e+02 9.7860271896779454e+02 8.6681755014243276e+02 0 0 0
49552 23 17 0.0000000000000000e+00 9.8688887626066787e+02 9.6685623347236788e+02 8.6684589238124090e+02 0 0 0
50320 32 18 0.0000000000000000e+00 8.8044199642168314e+02 9.8652176820099407e+02 8.7743424294630449e+02 1 0 0
50319 32 10 0.0000000000000000e+00 8.8399163373986721e+02 9.8550234682599569e+02 8.7775108276442847e+02 1 0 0
50321 32 18 0.0000000000000000e+00 8.7703623366192789e+02 9.8533883990966694e+02 8.7900524456977666e+02 1 0 0
6433 98 17 0.0000000000000000e+00 8.7652053058431750e+02 9.8602424278235264e+02 8.8460711887391460e+02 0 0 0
29316 98 2 0.0000000000000000e+00 8.7827916900941364e+02 9.9030362117136315e+02 8.8241884789187486e+02 0 0 0
29317 98 15 0.0000000000000000e+00 8.8190845974179751e+02 9.8970185621009250e+02 8.8362690656225254e+02 0 0 0
6434 98 5 1.0000000000000000e+00 8.7479005280208321e+02 9.8913134493477651e+02 8.8359062857970764e+02 0 0 0
29318 98 2 0.0000000000000000e+00 8.8374086986422412e+02 9.9271676791976245e+02 8.8548991680554150e+02 0 0 0
29741 105 7 -1.0000000000000000e+00 8.7892538632658284e+02 9.9574720876880087e+02 8.7151221291324475e+02 0 0 0
29743 105 5 1.0000000000000000e+00 8.7300205359051495e+02 9.9676595807999240e+02 8.6783307002118681e+02 0 0 0
29739 105 17 0.0000000000000000e+00 8.7725022540467319e+02 1.0016085943572618e+03 8.7006697367476670e+02 0 0 0
29742 105 5 1.0000000000000000e+00 8.7580229587140241e+02 9.9540312976861640e+02 8.7012458153289606e+02 0 0 0
29740 105 17 0.0000000000000000e+00 8.7965477467717858e+02 9.9934904352356921e+02 8.7227315677153854e+02 0 0 0
29320 98 15 0.0000000000000000e+00 8.8811508021675218e+02 9.9272498356525955e+02 8.8408381878859927e+02 0 0 0
8272 145 7 -1.0000000000000000e+00 8.8810930809560830e+02 9.8494383411551257e+02 8.8185303000711599e+02 0 0 0
8271 145 2 0.0000000000000000e+00 8.8806565322786525e+02 9.8861745191714704e+02 8.8161714722053705e+02 0 0 0
6435 98 17 0.0000000000000000e+00 8.8669748822165491e+02 9.9790449224956740e+02 8.7927233425642930e+02 0 0 0
29321 98 9 0.0000000000000000e+00 8.8716978332619294e+02 9.9432388194184648e+02 8.8074517622050348e+02 0 0 0
50333 32 6 0.0000000000000000e+00 8.8812434437012291e+02 9.8550759733411769e+02 8.8625449333890253e+02 1 0 0
6436 98 17 0.0000000000000000e+00 8.8766021663130698e+02 1.0018279171244018e+03 8.7911689347189906e+02 0 0 0
29749 105 2 0.0000000000000000e+00 8.6678808531067659e+02 9.9434105674329817e+02 8.6994867071694262e+02 0 0 0
29745 105 17 0.0000000000000000e+00 8.6991268163042355e+02 1.0019861776038895e+03 8.6703431861226795e+02 0 0 0
29738 105 9 0.0000000000000000e+00 8.7836048293581257e+02 1.0013823636502896e+03 8.6643318121824564e+02 0 0 0
1811 18 9 0.0000000000000000e+00 9.0708755717018676e+02 1.0013716590807622e+03 8.6952488557920901e+02 0 0 0
1802 18 2 0.0000000000000000e+00 8.9605924218936946e+02 1.0007108937141468e+03 8.7747148253378657e+02 0 0 0
1800 18 7 -1.0000000000000000e+00 8.9896142523476578e+02 9.9913049974204807e+02 8.7095944044886517e+02 0 0 0
1801 18 2 0.0000000000000000e+00 8.9775795179510658e+02 1.0007360034256062e+03 8.7422527904968899e+02 0 0 0
8270 145 2 0.0000000000000000e+00 8.9158821004933395e+02 9.8882385552602216e+02 8.8203125235266396e+02 0 0 0
8267 145 5 1.0000000000000000e+00 8.9796313276979697e+02 9.8893644903975132e+02 8.8638050715590225e+02 0 0 0
8269 145 17 0.0000000000000000e+00 8.9422831163538547e+02 9.9149268593781028e+02 8.8283247860559322e+02 0 0 0
8268 145 7 -1.0000000000000000e+00 8.9743041367652211e+02 9.9226415163175875e+02 8.8473725490482298e+02 0 0 0
1791 18 2 0.0000000000000000e+00 8.8977934647083418e+02 9.8985426048840316e+02 8.6916506951625252e+02 0 0 0
1792 18 2 0.0000000000000000e+00 8.8862409754026351e+02 9.8770728622712102e+02 8.7214399081606007e+02 0 0 0
1796 18 12 0.0000000000000000e+00 8.9139813555637193e+02 9.9491986993472165e+02 8.7087939258384847e+02 0 0 0
1795 18 5 1.0000000000000000e+00 8.8898026489650704e+02 9.9629716908858256e+02 8.7340447275629822e+02 0 0 0
1797 18 7 -1.0000000000000000e+00 8.9351274141160241e+02 9.9169988255611702e+02 8.7105604240146488e+02 0 0 0
1798 18 5 1.0000000000000000e+00 8.9706016678560502e+02 9.9241502062466463e+02 8.7181037930646539e+02 0 0 0
1799 18 2 0.0000000000000000e+00 8.9816504507409365e+02 9.9550505437288780e+02 8.6957049260852909e+02 0 0 0
899 9 15 0.0000000000000000e+00 9.1056370749713176e+02 9.9928229607270862e+02 8.8478146320668191e+02 0 0 0
1793 18 9 0.0000000000000000e+00 8.8976406825477238e+02 9.8937989193746751e+02 8.7567646133369726e+02 0 0 0
1794 18 17 0.0000000000000000e+00 8.8858752225353237e+02 9.9297363690093391e+02 8.7504890813992927e+02 0 0 0
877 9 12 0.0000000000000000e+00 9.0654443453102647e+02 9.8594371924227471e+02 8.6879088995087386e+02 0 0 0
870 9 2 0.0000000000000000e+00 9.0845830812434303e+02 9.9866061032380969e+02 8.7488155565351155e+02 0 0 0
873 9 2 0.0000000000000000e+00 9.0404201609565928e+02 9.9460154449817458e+02 8.6923484502262011e+02 0 0 0
872 9 2 0.0000000000000000e+00 9.0445428740729756e+02 9.9413049721704897e+02 8.7290729345259604e+02 0 0 0
898 9 2 0.0000000000000000e+00 9.0996222777277444e+02 9.9639017992974630e+02 8.8719710287996656e+02 0 0 0
897 9 8 -1.0000000000000000e+00 9.1019375095785688e+02 9.9329975436313964e+02 8.8494224778138084e+02 0 0 0
896 9 7 -1.0000000000000000e+00 9.0911274735104917e+02 9.8973786980532930e+02 8.8589406400993164e+02 0 0 0
878 9 7 -1.0000000000000000e+00 9.0429812585002821e+02 9.8556836744225996e+02 8.7161383608607844e+02 0 0 0
871 9 2 0.0000000000000000e+00 9.0571841923696365e+02 9.9629359395776316e+02 8.7585000320453935e+02 0 0 0
1803 18 15 0.0000000000000000e+00 8.9591571575388298e+02 1.0019827977097258e+03 8.8116405057311829e+02 0 0 0
1790 18 2 0.0000000000000000e+00 8.9073093356360948e+02 9.9251050220589491e+02 8.6654126982550861e+02 0 0 0
875 9 17 0.0000000000000000e+00 9.0711588978436805e+02 9.9230071626569577e+02 8.6721257587621756e+02 0 0 0
1810 18 2 0.0000000000000000e+00 9.0397693252605814e+02 1.0031936899582629e+03 8.7116557521229618e+02 0 0 0
1833 18 7 -1.0000000000000000e+00 9.1982729235383499e+02 1.0022624653871075e+03 8.6839983926326124e+02 0 0 0
900 9 7 -1.0000000000000000e+00 9.1178135755674907e+02 1.0027673095196529e+03 8.8490747111495682e+02 0 0 0
5498 85 6 0.0000000000000000e+00 9.3044582904884396e+02 9.8688661058794014e+02 8.7937894008038450e+02 0 0 0
863 9 9 0.0000000000000000e+00 9.1967811485248592e+02 9.8412671619054618e+02 8.7461196205074373e+02 0 0 0
862 9 2 0.0000000000000000e+00 9.2231681900447109e+02 9.8522742398936782e+02 8.7728123105461691e+02 0 0 0
864 9 17 0.0000000000000000e+00 9.1791496581924264e+02 9.8764333995720949e+02 8.7484540159390008e+02 0 0 0
4468 75 17 0.0000000000000000e+00 9.2721777246156523e+02 9.8372397408001063e+02 8.6888702579441599e+02 0 0 0
867 9 5 1.0000000000000000e+00 9.1532461672371505e+02 9.9523682759671226e+02 8.8156649661591689e+02 0 0 0
866 9 17 0.0000000000000000e+00 9.1710328524690181e+02 9.9250673116318001e+02 8.7984063546164180e+02 0 0 0
868 9 2 0.0000000000000000e+00 9.1239810455999339e+02 9.9554182115050037e+02 8.7899184468443855e+02 0 0 0
865 9 17 0.0000000000000000e+00 9.1713952922674298e+02 9.9055110246808795e+02 8.7686755016707627e+02 0 0 0
869 9 2 0.0000000000000000e+00 9.1089827834263315e+02 9.9594250601139186e+02 8.7559140075600646e+02 0 0 0
1832 18 5 1.0000000000000000e+00 9.1590106072300637e+02 1.0027308198679556e+03 8.6780485441942551e+02 0 0 0
51883 85 2 0.0000000000000000e+00 9.2723990719102369e+02 9.8507732811386518e+02 8.8025965038337324e+02 0 0 0
1834 18 17 0.0000000000000000e+00 9.2298622188332513e+02 1.0000658848130677e+03 8.6817883616148390e+02 0 0 0
50461 32 2 0.0000000000000000e+00 9.2850471929499599e+02 1.0029752348908452e+03 8.8252872936439451e+02 1 0 0
2160 20 15 0.0000000000000000e+00 9.4183015677846117e+02 1.0025063038563951e+03 8.6989414056976739e+02 0 0 0
1996 19 17 0.0000000000000000e+00 9.5094562373203723e+02 9.8419742255691028e+02 8.6681956077782945e+02 0 0 0
5494 85 5 1.0000000000000000e+00 9.3997801172820482e+02 9.8477369164967797e+02 8.8536640701884699e+02 0 0 0
5497 85 2 0.0000000000000000e+00 9.3363449767754742e+02 9.8778482009097809e+02 8.8122950678974632e+02 0 0 0
50464 32 2 0.0000000000000000e+00 9.3520113883764066e+02 1.0027403047177518e+03 8.8080111292592915e+02 1 0 0
1997 19 7 -1.0000000000000000e+00 9.5376462213195441e+02 9.8600527002309286e+02 8.6905037386707306e+02 0 0 0
5495 85 5 1.0000000000000000e+00 9.3639872615334957e+02 9.8484306510251872e+02 8.8395584574004920e+02 0 0 0
5496 85 2 0.0000000000000000e+00 9.3639893286674362e+02 9.8537521193810085e+02 8.8019998603069394e+02 0 0 0
1955 19 2 0.0000000000000000e+00 9.5126368465205246e+02 9.9116040280682603e+02 8.7052581185196857e+02 0 0 0
1954 19 2 0.0000000000000000e+00 9.4866196849297182e+02 9.8991256393118749e+02 8.6780443718117931e+02 0 0 0
1956 19 2 0.0000000000000000e+00 9.5267229672015503e+02 9.9314427310421399e+02 8.7344444747327987e+02 0 0 0
2255 21 7 -1.0000000000000000e+00 9.5207705597677966e+02 1.0004346162436576e+03 8.7382622939936130e+02 0 0 0
1960 19 9 0.0000000000000000e+00 9.4782459107074317e+02 9.8848006497212907e+02 8.8122795906351746e+02 0 0 0
1958 19 2 0.0000000000000000e+00 9.5118186226110163e+02 9.8874373635329982e+02 8.7548636049820198e+02 0 0 0
2256 21 2 0.0000000000000000e+00 9.5389933823832587e+02 1.0026368748839590e+03 8.7616140074126758e+02 0 0 0
1959 19 2 0.0000000000000000e+00 9.4886505390148670e+02 9.9054002873095828e+02 8.7828200131162782e+02 0 0 0
1961 19 17 0.0000000000000000e+00 9.4718626415771382e+02 9.9172539518777887e+02 8.8293889411861073e+02 0 0 0
1957 19 2 0.0000000000000000e+00 9.5369804812557197e+02 9.9143353211713077e+02 8.7659736874090197e+02 0 0 0
2253 21 2 0.0000000000000000e+00 9.5457601297275153e+02 1.0026740762197569e+03 8.7043618475023584e+02 0 0 0
2254 21 2 0.0000000000000000e+00 9.5258828192231977e+02 9.9915741401434889e+02 8.7032320871442039e+02 0 0 0
1962 19 5 1.0000000000000000e+00 9.5001791256537081e+02 9.9300892218309468e+02 8.8521189209472402e+02 0 0 0
1963 19 12 0.0000000000000000e+00 9.5245172855198757e+02 9.9355143609476363e+02 8.8231080602007887e+02 0 0 0
1964 19 7 -1.0000000000000000e+00 9.5464697441156670e+02 9.9649435599054971e+02 8.8116753448662860e+02 0 0 0
2154 20 17 0.0000000000000000e+00 9.3594000547915368e+02 9.9404936235019954e+02 8.6707834911102213e+02 0 0 0
49370 21 17 0.0000000000000000e+00 9.5468105033022175e+02 1.0013355955999766e+03 8.8472453782995910e+02 0 0 0
2246 21 15 0.0000000000000000e+00 9.5076923015955379e+02 9.9861364182566899e+02 8.8726601351102931e+02 0 0 0
2247 21 7 -1.0000000000000000e+00 9.5086377616197944e+02 1.0011616442049251e+03 8.8464340179195869e+02 0 0 0
2161 20 9 0.0000000000000000e+00 9.4397059943021316e+02 9.9986806068890417e+02 8.6790713851617716e+02 0 0 0
2157 20 15 0.0000000000000000e+00 9.3659679372513403e+02 1.0020388152311431e+03 8.6772724838338752e+02 0 0 0
2156 20 2 0.0000000000000000e+00 9.3814642008287831e+02 9.9841696997604481e+02 8.6790732047707297e+02 0 0 0
2155 20 5 1.0000000000000000e+00 9.3813826358511221e+02 9.9528088769388683e+02 8.7001013311306656e+02 0 0 0
49373 21 15 0.0000000000000000e+00 9.6388866501404982e+02 1.0032097233266929e+03 8.8075742719269169e+02 0 0 0
49324 21 9 0.0000000000000000e+00 9.7683825982202495e+02 1.0023511433656985e+03 8.8629685503370854e+02 0 0 0
70975 103 15 0.0000000000000000e+00 9.7392005075943439e+02 1.0019813995661090e+03 8.7341996616401411e+02 0 0 0
51864 85 15 0.0000000000000000e+00 9.7478615555772637e+02 9.8547860465090730e+02 8.8443149431514962e+02 0 0 0
1998 19 5 1.0000000000000000e+00 9.5590125177490631e+02 9.8904368918697139e+02 8.6839597825474755e+02 0 0 0
51863 85 2 0.0000000000000000e+00 9.7594659750223752e+02 9.8616745061423853e+02 8.8073442661277841e+02 0 0 0
70971 103 12 0.0000000000000000e+00 9.7201515380421745e+02 9.9420262565921757e+02 8.7046046293067002e+02 0 0 0
51861 85 15 0.0000000000000000e+00 9.7123500164014342e+02 9.9554202492005402e+02 8.8043728926322035e+02 0 0 0
51862 85 17 0.0000000000000000e+00 9.6963235833798308e+02 9.9321399471931261e+02 8.7746494456052642e+02 0 0 0
2210 21 5 1.0000000000000000e+00 9.6098914863013738e+02 9.8378854664267215e+02 8.8155976888975977e+02 0 0 0
1965 19 5 1.0000000000000000e+00 9.5754832884327755e+02 9.9447672475698812e+02 8.7986021383300158e+02 0 0 0
1966 19 2 0.0000000000000000e+00 9.5795137277916012e+02 9.9056032105031852e+02 8.7979619771748742e+02 0 0 0
70970 103 5 1.0000000000000000e+00 9.7219047474237857e+02 9.9042918577650391e+02 8.6979636640536398e+02 0 0 0
2209 21 17 0.0000000000000000e+00 9.6039769236012148e+02 9.8501514012075427e+02 8.8508441405022597e+02 0 0 0
1967 19 7 -1.0000000000000000e+00 9.5792955014217887e+02 9.8909981769589319e+02 8.7625089596491466e+02 0 0 0
70972 103 7 -1.0000000000000000e+00 9.7164038226544471e+02 9.9716605661498295e+02 8.7274240847641897e+02 0 0 0
70969 103 17 0.0000000000000000e+00 9.7200602064440920e+02 9.8826996082941707e+02 8.6689518446220313e+02 0 0 0
1968 19 2 0.0000000000000000e+00 9.6159385352568984e+02 9.8861475434831402e+02 8.7710757428871705e+02 0 0 0
53173 103 5 1.0000000000000000e+00 9.6810771479201912e+02 9.9770741158217174e+02 8.7440454564142453e+02 0 0 0
53174 103 2 0.0000000000000000e+00 9.6627383707321474e+02 1.0009744714715458e+03 8.7482133629225689e+02 0 0 0
51860 85 8 -1.0000000000000000e+00 9.7150347038753466e+02 9.9878064162788621e+02 8.8286533900107872e+02 0 0 0
1971 19 15 0.0000000000000000e+00 9.6560824307208213e+02 9.8969438785330590e+02 8.7007187678829598e+02 0 0 0
1969 19 2 0.0000000000000000e+00 9.6364038420782708e+02 9.9092020183302589e+02 8.7494648719599275e+02 0 0 0
1970 19 15 0.0000000000000000e+00 9.6592994103702028e+02 9.9267968321065905e+02 8.7253173743715297e+02 0 0 0
5476 85 17 0.0000000000000000e+00 9.7595140298409012e+02 9.9359958314251401e+02 8.7820117175221435e+02 0 0 0
5477 85 17 0.0000000000000000e+00 9.7638482350958429e+02 9.9194148474785595e+02 8.8151272174563178e+02 0 0 0
5475 85 15 0.0000000000000000e+00 9.7504325396023307e+02 9.9046988310011568e+02 8.7630219566128244e+02 0 0 0
5474 85 12 0.0000000000000000e+00 9.7187332779938868e+02 9.9037783289446384e+02 8.7787135134937751e+02 0 0 0
70976 103 17 0.0000000000000000e+00 9.7534381695399645e+02 9.9929844554209592e+02 8.7091890739222777e+02 0 0 0
53176 103 2 0.0000000000000000e+00 9.6807119933690262e+02 1.0031724470549930e+03 8.7010933963684090e+02 0 0 0
49371 21 5 1.0000000000000000e+00 9.5832512190367493e+02 1.0007101517070788e+03 8.8484632666974733e+02 0 0 0
49334 21 17 0.0000000000000000e+00 9.6488788708343066e+02 9.8720108063004500e+02 8.8736125027960827e+02 0 0 0
49372 21 2 0.0000000000000000e+00 9.6119731970856287e+02 1.0025733707998700e+03 8.8305994682116500e+02 0 0 0
49323 21 2 0.0000000000000000e+00 9.7319912514381360e+02 1.0028574822907502e+03 8.8675133592035434e+02 0 0 0
1999 19 5 1.0000000000000000e+00 9.5876598917078081e+02 9.9082066595558024e+02 8.6649229971724458e+02 0 0 0
1972 19 17 0.0000000000000000e+00 9.6666664480521570e+02 9.8867582549025838e+02 8.6643498344066097e+02 0 0 0
53168 103 2 0.0000000000000000e+00 9.9279566305712774e+02 1.0027446871867959e+03 8.7622821344426507e+02 0 0 0
50117 30 5 1.0000000000000000e+00 9.9837679644986883e+02 9.8482884744026387e+02 8.7174750068168908e+02 0 0 0
2182 21 2 0.0000000000000000e+00 9.9704910422167723e+02 9.8579683908304378e+02 8.8306919780689509e+02 0 0 0
9350 155 17 0.0000000000000000e+00 9.8334230388133506e+02 9.9975361266917980e+02 8.7203768237465943e+02 0 0 0
68685 38 15 0.0000000000000000e+00 9.9872734009851524e+02 1.0029056157406529e+03 8.7615431600137345e+02 0 0 0
2173 21 12 0.0000000000000000e+00 9.8197634794769294e+02 9.9085175623784357e+02 8.7226286047730082e+02 0 0 0
5478 85 2 0.0000000000000000e+00 9.7769973148933934e+02 9.8860181897137022e+02 8.8293196476197738e+02 0 0 0
49298 21 15 0.0000000000000000e+00 9.8497923400362538e+02 9.8420746457005430e+02 8.7327849155452520e+02 0 0 0
70961 103 9 0.0000000000000000e+00 9.8980026185630857e+02 1.0006278593887728e+03 8.7568606510341328e+02 0 0 0
49306 21 5 1.0000000000000000e+00 9.9106089084422786e+02 9.8575667868633764e+02 8.8121578822145102e+02 0 0 0
49301 21 15 0.0000000000000000e+00 9.9310185922801725e+02 9.8612846184090154e+02 8.7273087349077082e+02 0 0 0
2175 21 17 0.0000000000000000e+00 9.8712901558669773e+02 9.8968446035886757e+02 8.6975448917643780e+02 0 0 0
2174 21 15 0.0000000000000000e+00 9.8438960798351843e+02 9.9241716110860466e+02 8.6964520935449877e+02 0 0 0
49299 21 17 0.0000000000000000e+00 9.8318315592296483e+02 9.8741403718481513e+02 8.7366232172679850e+02 0 0 0
2177 21 2 0.0000000000000000e+00 9.9171305118488976e+02 9.9194928725992293e+02 8.7267041101409325e+02 0 0 0
49300 21 2 0.0000000000000000e+00 9.9261949518542110e+02 9.8892951233871395e+02 8.7523796387716834e+02 0 0 0
2176 21 17 0.0000000000000000e+00 9.8813146641358753e+02 9.9100098825138730e+02 8.7308301561426356e+02 0 0 0
49305 21 2 0.0000000000000000e+00 9.9465667402043675e+02 9.8477995378353432e+02 8.8042294002647236e+02 0 0 0
50116 30 2 0.0000000000000000e+00 9.9838705772892479e+02 9.8729208539218962e+02 8.6888952229327958e+02 0 0 0
50115 30 15 0.0000000000000000e+00 9.9635272303788872e+02 9.8969956464618735e+02 8.6686616167872478e+02 0 0 0
9353 155 5 1.0000000000000000e+00 9.8216921831861134e+02 1.0015867324384285e+03 8.8016966562109485e+02 0 0 0
70962 103 17 0.0000000000000000e+00 9.8909524883987240e+02 9.9825710153606872e+02 8.7278981078835795e+02 0 0 0
70963 103 17 0.0000000000000000e+00 9.8964703345881128e+02 9.9574046819811224e+02 8.7010827804941084e+02 0 0 0
9351 155 7 -1.0000000000000000e+00 9.8040531239846496e+02 9.9884806826444549e+02 8.7424220060701452e+02 0 0 0
9352 155 5 1.0000000000000000e+00 9.8016420145028155e+02 1.0016243350503503e+03 8.7684906019105154e+02 0 0 0
70977 103 14 0.0000000000000000e+00 9.7739461111878745e+02 9.9714955828175493e+02 8.6848979847662633e+02 0 0 0
52146 87 6 0.0000000000000000e+00 9.9190927997092354e+02 9.8877257341482255e+02 8.8655457714778970e+02 0 0 0
2190 21 6 0.0000000000000000e+00 9.8244640409367241e+02 9.9788094165280904e+02 8.8589720801247995e+02 0 0 0
2189 21 6 0.0000000000000000e+00 9.7974352968475478e+02 9.9579419008910816e+02 8.8444310172780172e+02 0 0 0
2191 21 6 0.0000000000000000e+00 9.8449215122622456e+02 9.9485460338976895e+02 8.8648818799321430e+02 0 0 0
53165 103 2 0.0000000000000000e+00 9.9681844740269105e+02 1.0010455048997815e+03 8.7132380146186961e+02 0 0 0
70964 103 17 0.0000000000000000e+00 9.8861943640840070e+02 9.9832873099586436e+02 8.6758769582637160e+02 0 0 0
48770 13 17 0.0000000000000000e+00 8.7510065482869663e+02 8.7161221056957265e+02 8.8776478061285445e+02 1 0 0
28280 52 5 1.0000000000000000e+00 8.6703457153455270e+02 8.7929015283221167e+02 8.9237844985153345e+02 0 1 0
28285 52 2 0.0000000000000000e+00 8.7015139964671926e+02 8.7146352040498209e+02 8.8951232441828756e+02 0 1 0
28281 52 5 1.0000000000000000e+00 8.6813437875389423e+02 8.7826358199874096e+02 8.8878080530027421e+02 0 1 0
28454 57 2 0.0000000000000000e+00 8.6810088167606352e+02 8.8162201431822132e+02 9.0166432802096142e+02 0 1 0
28286 52 7 -1.0000000000000000e+00 8.7178992155296282e+02 8.6808726652122562e+02 8.8936175046119877e+02 0 1 0
28259 52 2 0.0000000000000000e+00 8.6665834792330611e+02 8.7384658599053591e+02 8.9502349645759625e+02 0 1 0
28424 57 9 0.0000000000000000e+00 8.7429808539739145e+02 8.6662889926256616e+02 8.9996461936946491e+02 0 1 0
1476 13 17 0.0000000000000000e+00 8.7606188715855319e+02 8.7465523335498267e+02 8.8996979137350706e+02 1 0 0
28441 57 5 1.0000000000000000e+00 8.7200865758843611e+02 8.7303202149769754e+02 9.0791749625479440e+02 0 1 0
28456 57 15 0.0000000000000000e+00 8.6790665367797772e+02 8.7955915446633082e+02 9.0550907512499464e+02 0 1 0
28442 57 2 0.0000000000000000e+00 8.7373873232503752e+02 8.7596115815006294e+02 9.0646054807194218e+02 0 1 0
1481 13 5 1.0000000000000000e+00 8.8073282811302795e+02 8.6781035675468024e+02 8.9222984765219041e+02 1 0 0
1483 13 7 -1.0000000000000000e+00 8.8063598051370570e+02 8.7442906582561034e+02 8.9228512832909189e+02 1 0 0
28443 57 9 0.0000000000000000e+00 8.7587083382844583e+02 8.7687329070535338e+02 9.0346156306540558e+02 0 1 0
1484 13 5 1.0000000000000000e+00 8.8316734965087937e+02 8.7591319059511568e+02 8.9466749163121335e+02 1 0 0
1477 13 5 1.0000000000000000e+00 8.7537163518508146e+02 8.7840040720196043e+02 8.9127479584340472e+02 1 0 0
1478 13 2 0.0000000000000000e+00 8.7268421781351822e+02 8.7718466501154933e+02 8.9397086013180001e+02 1 0 0
1479 13 2 0.0000000000000000e+00 8.7276499624928465e+02 8.7497643454848787e+02 8.9676311647072976e+02 1 0 0
1480 13 2 0.0000000000000000e+00 8.7658467748313547e+02 8.7540234728561177e+02 8.9747298720651304e+02 1 0 0
48771 13 2 0.0000000000000000e+00 8.7629320350350122e+02 8.7158302038696297e+02 8.9809459567857266e+02 1 0 0
48772 13 2 0.0000000000000000e+00 8.7919028001310392e+02 8.7100485444135393e+02 8.9554484465241399e+02 1 0 0
28445 57 7 -1.0000000000000000e+00 8.8186685194431266e+02 8.7676705055683215e+02 9.0160410739634813e+02 0 1 0
28444 57 17 0.0000000000000000e+00 8.7849349038967739e+02 8.7490104200071733e+02 9.0148895301900222e+02 0 1 0
48773 13 2 0.0000000000000000e+00 8.8031356626258946e+02 8.6870387886488504e+02 8.9812670478583811e+02 1 0 0
1482 13 12 0.0000000000000000e+00 8.8083343926105283e+02 8.7120844938592404e+02 8.9045094411596688e+02 1 0 0
1485 13 2 0.0000000000000000e+00 8.8563959913070471e+02 8.7343431864725051e+02 8.9381154625645729e+02 1 0 0
973 10 5 1.0000000000000000e+00 8.8816691186116475e+02 8.7485270997168186e+02 9.0130608539433467e+02 0 0 0
28439 57 9 0.0000000000000000e+00 8.7779726101180677e+02 8.6972042644806163e+02 9.0630735270184016e+02 0 1 0
28446 57 17 0.0000000000000000e+00 8.8271826872487952e+02 8.7771940106385148e+02 9.0511561247960253e+02 0 1 0
28447 57 5 1.0000000000000000e+00 8.8159026114831806e+02 8.8112127415952727e+02 9.0583779897771194e+02 0 1 0
34203 187 9 0.0000000000000000e+00 8.8769241633032732e+02 8.8367504660089992e+02 8.9802484502834625e+02 0 1 0
34193 187 2 0.0000000000000000e+00 8.8775511657272421e+02 8.8577212788312704e+02 8.8815497989852304e+02 0 1 0
977 10 2 0.0000000000000000e+00 8.8714970759305083e+02 8.8465807124374203e+02 9.0415786847934578e+02 0 0 0
28448 57 7 -1.0000000000000000e+00 8.8051389415973790e+02 8.8431507874570593e+02 9.0418426114703675e+02 0 1 0
28449 57 7 -1.0000000000000000e+00 8.7665639477622904e+02 8.8437147088391418e+02 9.0411480820984889e+02 0 1 0
28450 57 5 1.0000000000000000e+00 8.7389657712094345e+02 8.8471145769472196e+02 9.0158909804854977e+02 0 1 0
28438 57 2 0.0000000000000000e+00 8.7935460377723609e+02 8.6698409683592081e+02 9.0411791430346977e+02 0 1 0
28455 57 2 0.0000000000000000e+00 8.6863549306357902e+02 8.7785975284462211e+02 9.0187509928584382e+02 0 1 0
968 10 2 0.0000000000000000e+00 8.8985778574962035e+02 8.6672844958437486e+02 9.0176120076423661e+02 0 0 0
1498 13 9 0.0000000000000000e+00 8.8877443328478137e+02 8.6760210456123718e+02 9.0758825592248286e+02 1 0 0
48780 13 15 0.0000000000000000e+00 8.9190151980948872e+02 8.6720141750429400e+02 8.9359978815920260e+02 1 0 0
34210 187 17 0.0000000000000000e+00 9.0018099799017932e+02 8.6695877216130020e+02 8.8912182359577560e+02 0 1 0
1486 13 17 0.0000000000000000e+00 8.9545241736644698e+02 8.6833420958397937e+02 8.9393997951850486e+02 1 0 0
48778 13 2 0.0000000000000000e+00 8.8922314562754696e+02 8.6763949826095325e+02 8.8878609375038695e+02 1 0 0
969 10 2 0.0000000000000000e+00 8.9321472975209963e+02 8.6801987762161036e+02 9.0109559710597398e+02 0 0 0
48776 13 7 -1.0000000000000000e+00 8.8862933604513819e+02 8.7406169737676828e+02 8.9177550737895433e+02 1 0 0
975 10 2 0.0000000000000000e+00 8.8963793301758574e+02 8.8030676050649640e+02 9.0260471568262687e+02 0 0 0
974 10 5 1.0000000000000000e+00 8.9051344074740314e+02 8.7657047779652305e+02 9.0366539282666599e+02 0 0 0
48777 13 2 0.0000000000000000e+00 8.8879116271720420e+02 8.7002400354842325e+02 8.9142993411108660e+02 1 0 0
34214 187 5 1.0000000000000000e+00 9.0429675048570937e+02 8.7138850331181141e+02 8.9004827885413545e+02 0 1 0
34213 187 7 -1.0000000000000000e+00 9.0468882352551714e+02 8.6925169505627719e+02 8.9282668737045094e+02 0 1 0
34215 187 7 -1.0000000000000000e+00 9.0287526281457610e+02 8.7502388558359928e+02 8.9097001322064568e+02 0 1 0
36801 250 2 0.0000000000000000e+00 9.0904152573590773e+02 8.7304766707720648e+02 8.8797518606308142e+02 0 1 0
36803 250 2 0.0000000000000000e+00 9.0715003042057128e+02 8.7736161555741432e+02 8.8979393907316660e+02 0 1 0
36804 250 2 0.0000000000000000e+00 9.0509852050062500e+02 8.8035430054517485e+02 8.8895610269791234e+02 0 1 0
34205 187 5 1.0000000000000000e+00 8.9077091650213129e+02 8.7916101901505419e+02 8.9435470109586038e+02 0 1 0
668 4 2 0.0000000000000000e+00 9.0799884873515566e+02 8.6963982592588059e+02 9.0530069712568820e+02 0 0 0
48782 13 9 0.0000000000000000e+00 9.0620570909620255e+02 8.6859316124786289e+02 8.9912455980694210e+02 1 0 0
970 10 2 0.0000000000000000e+00 8.9611598251169187e+02 8.7015647585549777e+02 9.0019183187867759e+02 0 0 0
972 10 9 0.0000000000000000e+00 8.9007526270487074e+02 8.7301194358692055e+02 8.9827921539240663e+02 0 0 0
971 10 2 0.0000000000000000e+00 8.9376281680811235e+02 8.7229151887227920e+02 8.9856949370350458e+02 0 0 0
34206 187 2 0.0000000000000000e+00 8.9258339057175010e+02 8.7606674497496908e+02 8.9328631195815524e+02 0 1 0
34204 187 7 -1.0000000000000000e+00 8.9098078377191973e+02 8.8253322643749834e+02 8.9663888923781690e+02 0 1 0
34209 187 7 -1.0000000000000000e+00 8.9870732137859022e+02 8.7055056930282615e+02 8.8824725165068378e+02 0 1 0
34208 187 17 0.0000000000000000e+00 8.9834367431765781e+02 8.7357911213283899e+02 8.9065318430126342e+02 0 1 0
34207 187 9 0.0000000000000000e+00 8.9639565426548029e+02 8.7578353129442917e+02 8.9279024201000186e+02 0 1 0
1492 13 8 -1.0000000000000000e+00 8.9819737045486067e+02 8.7973578531658097e+02 9.0037557024584714e+02 1 0 0
7236 132 15 0.0000000000000000e+00 9.0944021324235086e+02 8.8051656165839813e+02 8.9594852053160093e+02 0 0 0
7235 132 15 0.0000000000000000e+00 9.0652946427757217e+02 8.8256690049456597e+02 8.9733625473136931e+02 0 0 0
48784 13 17 0.0000000000000000e+00 9.0240870302401663e+02 8.7374001697548601e+02 8.9802949922046378e+02 1 0 0
1491 13 7 -1.0000000000000000e+00 8.9978260465471635e+02 8.7759960570316639e+02 8.9739867949988070e+02 1 0 0
7237 132 17 0.0000000000000000e+00 9.1044606294864559e+02 8.7763067851159678e+02 8.9833458484644973e+02 0 0 0
1493 13 2 0.0000000000000000e+00 8.9568183844965506e+02 8.7936117501271622e+02 9.0324945801018555e+02 1 0 0
48783 13 17 0.0000000000000000e+00 9.0280978355471018e+02 8.6997222429551528e+02 8.9801409615716989e+02 1 0 0
48785 13 5 1.0000000000000000e+00 9.0333353097854956e+02 8.7727644581154470e+02 8.9841783619744353e+02 1 0 0
1494 13 15 0.0000000000000000e+00 8.9659508042615664e+02 8.7618770854451066e+02 9.0516738609906520e+02 1 0 0
34190 187 5 1.0000000000000000e+00 8.9540597658109687e+02 8.8514830272494305e+02 8.9000977044135846e+02 0 1 0
28832 59 5 1.0000000000000000e+00 9.0034864802887182e+02 8.6798243710133102e+02 9.0346593184433709e+02 0 1 0
28830 59 12 0.0000000000000000e+00 9.0256111384573160e+02 8.7319435157385487e+02 9.0695645805486788e+02 0 1 0
28829 59 5 1.0000000000000000e+00 9.0334647205495753e+02 8.7709738720118901e+02 9.0719423592436658e+02 0 1 0
28831 59 7 -1.0000000000000000e+00 9.0339058232313778e+02 8.6965055615254903e+02 9.0512162183934981e+02 0 1 0
36805 250 9 0.0000000000000000e+00 9.0235237777473287e+02 8.8128603250175706e+02 8.9147431799550236e+02 0 1 0
664 4 17 0.0000000000000000e+00 9.0890790908015515e+02 8.7902034648987581e+02 9.0281413656189022e+02 0 0 0
36796 250 17 0.0000000000000000e+00 9.0963817851156523e+02 8.8309004471842343e+02 8.9188337672615978e+02 0 1 0
34192 187 2 0.0000000000000000e+00 8.8946832865546730e+02 8.8570686687163266e+02 8.9145021180814479e+02 0 1 0
36806 250 17 0.0000000000000000e+00 9.0403053169739746e+02 8.8458030503834505e+02 8.9239336133624613e+02 0 1 0
976 10 2 0.0000000000000000e+00 8.9046910489564948e+02 8.8310706562282758e+02 9.0454390033208881e+02 0 0 0
48779 13 15 0.0000000000000000e+00 8.9274371404942781e+02 8.6811321027608642e+02 8.9013891797939436e+02 1 0 0
36790 250 2 0.0000000000000000e+00 9.2098348894434355e+02 8.8367591346680399e+02 8.9581608682826095e+02 0 1 0
36791 250 17 0.0000000000000000e+00 9.2148404418129121e+02 8.8560473866524330e+02 8.9243267971160117e+02 0 1 0
7245 132 17 0.0000000000000000e+00 9.1950610533275233e+02 8.6678467928232601e+02 9.0212904690438450e+02 0 0 0
30937 116 2 0.0000000000000000e+00 9.3206782851112132e+02 8.6750084508558757e+02 9.0583850277298131e+02 0 1 0
667 4 7 -1.0000000000000000e+00 9.1093915124396722e+02 8.6994560520261984e+02 9.0289768544754224e+02 0 0 0
666 4 2 0.0000000000000000e+00 9.1253408557237583e+02 8.7287465174975682e+02 9.0445341907943498e+02 0 0 0
7244 132 17 0.0000000000000000e+00 9.2055999480328478e+02 8.6969825234229529e+02 9.0031468418726001e+02 0 0 0
7239 132 15 0.0000000000000000e+00 9.1276676335537729e+02 8.7315620048263986e+02 8.9510224407182898e+02 0 0 0
7238 132 14 0.0000000000000000e+00 9.1371222769965777e+02 8.7640187134555538e+02 8.9674167052249550e+02 0 0 0
7240 132 5 1.0000000000000000e+00 9.1166760658941837e+02 8.6968772017387994e+02 8.9370396688407766e+02 0 0 0
665 4 2 0.0000000000000000e+00 9.1169511637940229e+02 8.7656918594687795e+02 9.0381591091706866e+02 0 0 0
663 4 7 -1.0000000000000000e+00 9.1126006833724296e+02 8.8205436526334017e+02 9.0389820961728856e+02 0 0 0
661 4 5 1.0000000000000000e+00 9.1393922948880731e+02 8.8480586837666692e+02 8.9856531087247356e+02 0 0 0
662 4 5 1.0000000000000000e+00 9.1432560066801739e+02 8.8339694962633985e+02 9.0220451501791456e+02 0 0 0
7243 132 9 0.0000000000000000e+00 9.1865945040454812e+02 8.6969057493688877e+02 8.9686102368665502e+02 0 0 0
36799 250 2 0.0000000000000000e+00 9.1360705366379239e+02 8.7598465067966083e+02 8.8877136388302836e+02 0 1 0
36798 250 5 1.0000000000000000e+00 9.1447139218381403e+02 8.7964576376535683e+02 8.8931634351983598e+02 0 1 0
36797 250 17 0.0000000000000000e+00 9.1309071326326477e+02 8.8138461479347200e+02 8.9244424813009880e+02 0 1 0
36787 250 2 0.0000000000000000e+00 9.2845239137861267e+02 8.8264753848931730e+02 8.9655381427775831e+02 0 1 0
36789 250 2 0.0000000000000000e+00 9.2301148100709383e+02 8.8049311536596701e+02 8.9600423077199628e+02 0 1 0
36786 250 2 0.0000000000000000e+00 9.2819744132533469e+02 8.8006182030649734e+02 8.9925673415880829e+02 0 1 0
28790 59 15 0.0000000000000000e+00 9.3269535587358473e+02 8.7205409680080970e+02 8.9224661428320155e+02 0 1 0
36785 250 2 0.0000000000000000e+00 9.2846378343354127e+02 8.7718987924928206e+02 9.0166866316858454e+02 0 1 0
31336 122 2 0.0000000000000000e+00 9.2906081761674534e+02 8.7822906856076884e+02 8.9004862064985639e+02 0 1 0
31334 122 17 0.0000000000000000e+00 9.2407230969502427e+02 8.7634832105850865e+02 8.9215193589475018e+02 0 1 0
31335 122 5 1.0000000000000000e+00 9.2650295284139020e+02 8.7555348393720681e+02 8.8936329822734592e+02 0 1 0
36784 250 2 0.0000000000000000e+00 9.2706371680819404e+02 8.7438640598365987e+02 9.0382587213783222e+02 0 1 0
36788 250 2 0.0000000000000000e+00 9.2650229037502083e+02 8.8022463594571695e+02 8.9461795371627431e+02 0 1 0
31332 122 5 1.0000000000000000e+00 9.2033376405238835e+02 8.7716073168128105e+02 8.9612048685497246e+02 0 1 0
31333 122 7 -1.0000000000000000e+00 9.2019624848520630e+02 8.7629426413754345e+02 8.9239289575361636e+02 0 1 0
31331 122 7 -1.0000000000000000e+00 9.2096575060104419e+02 8.7829597911142514e+02 8.9957973748845632e+02 0 1 0
36783 250 17 0.0000000000000000e+00 9.2405486534498436e+02 8.7223592915463587e+02 9.0430747354586561e+02 0 1 0
31342 122 2 0.0000000000000000e+00 9.3236663362039235e+02 8.7785683157111623e+02 8.9784137097807729e+02 0 1 0
31343 122 5 1.0000000000000000e+00 9.3235381339098183e+02 8.7430040994841897e+02 8.9910619262068394e+02 0 1 0
31330 122 7 -1.0000000000000000e+00 9.2207400551732451e+02 8.7914700325841875e+02 9.0296562522165084e+02 0 1 0
36782 250 9 0.0000000000000000e+00 9.2389420090417809e+02 8.6953168372859454e+02 9.0707703967525640e+02 0 1 0
36781 250 2 0.0000000000000000e+00 9.2732804563072341e+02 8.7073686048747300e+02 9.0721556485002804e+02 0 1 0
28792 59 2 0.0000000000000000e+00 9.2880633093677079e+02 8.7078882809373590e+02 8.9567210213288104e+02 0 1 0
37047 252 7 -1.0000000000000000e+00 9.3223395363584609e+02 8.8454558066923050e+02 9.0586337651443728e+02 0 1 0
31329 122 5 1.0000000000000000e+00 9.2498038842744154e+02 8.7941209580938812e+02 9.0551577696887227e+02 0 1 0
31328 122 17 0.0000000000000000e+00 9.2189743069409894e+02 8.7733454764797784e+02 9.0678391561521471e+02 0 1 0
28791 59 2 0.0000000000000000e+00 9.2909388968823134e+02 8.7352747570851363e+02 8.9305902299461400e+02 0 1 0
7242 132 2 0.0000000000000000e+00 9.1727075935339360e+02 8.7049156672511640e+02 8.9337107046622168e+02 0 0 0
28793 59 9 0.0000000000000000e+00 9.2698240456585336e+02 8.6939258635699571e+02 8.9870192822093588e+02 0 1 0
31337 122 2 0.0000000000000000e+00 9.3092996634849737e+02 8.8106835840320252e+02 8.8824887344681474e+02 0 1 0
31327 122 7 -1.0000000000000000e+00 9.1843439276458184e+02 8.7539742260254798e+02 9.0684328215133132e+02 0 1 0
7251 132 7 -1.0000000000000000e+00 9.1726580845275259e+02 8.6655715577087221e+02 8.8765114292003454e+02 0 0 0
69160 46 9 0.0000000000000000e+00 9.2927147374126525e+02 8.6802165617506330e+02 8.8943331333849744e+02 0 1 0
7241 132 2 0.0000000000000000e+00 9.1422163608988490e+02 8.7145074698172016e+02 8.9127509742668360e+02 0 0 0
28819 59 17 0.0000000000000000e+00 9.1219405816964036e+02 8.6657014143387187e+02 9.0802410324817424e+02 0 1 0
69169 46 5 1.0000000000000000e+00 9.4265438674830875e+02 8.7215776822852854e+02 8.8765013056221983e+02 0 1 0
69170 46 2 0.0000000000000000e+00 9.4629123908226131e+02 8.7230820348587235e+02 8.8799424695567507e+02 0 1 0
570 4 7 -1.0000000000000000e+00 9.5327502769765579e+02 8.8298030606670363e+02 8.8885205923853414e+02 0 0 0
569 4 9 0.0000000000000000e+00 9.4937532592222294e+02 8.8350918009564248e+02 8.8821897736676715e+02 0 0 0
69171 46 9 0.0000000000000000e+00 9.4876429146604460e+02 8.7430087272293463e+02 8.9052186808688464e+02 0 1 0
610 4 5 1.0000000000000000e+00 9.5197235327039573e+02 8.6730627460544918e+02 8.9183838592232166e+02 0 0 0
30938 116 2 0.0000000000000000e+00 9.3522259954532672e+02 8.6653352913623849e+02 9.0767609802970776e+02 0 1 0
609 4 17 0.0000000000000000e+00 9.5365203249280160e+02 8.7043504441896312e+02 8.9131831832958437e+02 0 0 0
31339 122 2 0.0000000000000000e+00 9.3762467649100859e+02 8.8177009716336920e+02 8.9075618318896863e+02 0 1 0
28789 59 2 0.0000000000000000e+00 9.3521054489879259e+02 8.7244727580515678e+02 8.8968265712397704e+02 0 1 0
31340 122 2 0.0000000000000000e+00 9.3529750641478438e+02 8.8336603183018326e+02 8.9341745177003668e+02 0 1 0
69174 46 2 0.0000000000000000e+00 9.5433126851414397e+02 8.8077583567874512e+02 8.9298466194070511e+02 0 1 0
69173 46 2 0.0000000000000000e+00 9.5485358456239010e+02 8.7886877506725466e+02 8.8995806320654071e+02 0 1 0
69172 46 17 0.0000000000000000e+00 9.5181623244849743e+02 8.7642117416361168e+02 8.9007007147603349e+02 0 1 0
10405 196 8 -1.0000000000000000e+00 9.3957040738090518e+02 8.6915138917955107e+02 8.9583085963739450e+02 0 0 0
31338 122 15 0.0000000000000000e+00 9.3419133711107179e+02 8.8050195779123715e+02 8.9001826323437604e+02 0 1 0
31341 122 9 0.0000000000000000e+00 9.3367670474122383e+02 8.8085722596305789e+02 8.9611985506274414e+02 0 1 0
69176 46 2 0.0000000000000000e+00 9.5158796231512520e+02 8.8051014971026382e+02 8.9623089328544950e+02 0 1 0
69175 46 2 0.0000000000000000e+00 9.5228445701188014e+02 8.7765562539976463e+02 8.9406747864153272e+02 0 1 0
69177 46 2 0.0000000000000000e+00 9.5430483302811558e+02 8.7966959366672904e+02 8.9871642658461974e+02 0 1 0
638 4 5 1.0000000000000000e+00 9.4195099599933883e+02 8.7818431654280505e+02 8.9010640714623673e+02 0 0 0
641 4 9 0.0000000000000000e+00 9.4144001490167705e+02 8.8591186176985468e+02 8.8761232589800932e+02 0 0 0
640 4 2 0.0000000000000000e+00 9.4170453425464450e+02 8.8202803987534662e+02 8.8838634419363996e+02 0 0 0
639 4 2 0.0000000000000000e+00 9.4427729156751673e+02 8.8111865072236685e+02 8.9105494273887041e+02 0 0 0
28048 51 8 -1.0000000000000000e+00 9.4202445180993914e+02 8.8299073286783459e+02 8.9571872902929920e+02 0 1 0
28045 51 5 1.0000000000000000e+00 9.4212863257396555e+02 8.7333178211099596e+02 9.0001657538413701e+02 0 1 0
28046 51 17 0.0000000000000000e+00 9.4238508746795003e+02 8.7691663782520618e+02 8.9983295568789356e+02 0 1 0
28047 51 9 0.0000000000000000e+00 9.4256719830102315e+02 8.7937748121830805e+02 8.9707954786908329e+02 0 1 0
10417 196 6 0.0000000000000000e+00 9.4174995938636084e+02 8.8058369108447323e+02 9.0319682937528341e+02 0 0 0
10416 196 17 0.0000000000000000e+00 9.4482904871600738e+02 8.8283199587053480e+02 9.0310125879411237e+02 0 0 0
10415 196 2 0.0000000000000000e+00 9.4771469945599904e+02 8.8181241639919722e+02 9.0109120128179597e+02 0 0 0
10412 196 2 0.0000000000000000e+00 9.4877201526663669e+02 8.7226494992758398e+02 8.9694249676218374e+02 0 0 0
10411 196 17 0.0000000000000000e+00 9.4841722606129792e+02 8.6913344140010940e+02 8.9862966663799114e+02 0 0 0
10413 196 2 0.0000000000000000e+00 9.4732492800672958e+02 8.7547391289427730e+02 8.9827232163686904e+02 0 0 0
28044 51 7 -1.0000000000000000e+00 9.4329626823549665e+02 8.7043189356237724e+02 9.0226690787235941e+02 0 1 0
31344 122 7 -1.0000000000000000e+00 9.3448402089484773e+02 8.7597261528459990e+02 9.0204244627346191e+02 0 1 0
10410 196 17 0.0000000000000000e+00 9.4656518970859872e+02 8.6762909330238972e+02 8.9558133251260608e+02 0 0 0
10414 196 15 0.0000000000000000e+00 9.4898894179358854e+02 8.7837759224649960e+02 9.0028439438844384e+02 0 0 0
28043 51 5 1.0000000000000000e+00 9.4331771639420538e+02 8.6990561606095173e+02 9.0590052641079558e+02 0 1 0
28042 51 2 0.0000000000000000e+00 9.3977335012925369e+02 8.7096800299885308e+02 9.0683476238766468e+02 0 1 0
31345 122 5 1.0000000000000000e+00 9.3636336985844196e+02 8.7782842864876000e+02 9.0495762304196137e+02 0 1 0
31350 122 5 1.0000000000000000e+00 9.4813594591424987e+02 8.8070523710924488e+02 9.0532291742637085e+02 0 1 0
31351 122 2 0.0000000000000000e+00 9.4766839706973940e+02 8.7731239991494476e+02 9.0671073762474828e+02 0 1 0
31353 122 17 0.0000000000000000e+00 9.5212477611509314e+02 8.7416851208335754e+02 9.0770019442948376e+02 0 1 0
10406 196 15 0.0000000000000000e+00 9.3694056733603156e+02 8.6753507519590846e+02 8.9800145498774907e+02 0 0 0
28049 51 7 -1.0000000000000000e+00 9.4379379683727905e+02 8.8585568458484033e+02 8.9794759649469438e+02 0 1 0
10418 196 6 0.0000000000000000e+00 9.4006237811965877e+02 8.8393171318327188e+02 9.0385907936300453e+02 0 0 0
10419 196 11 0.0000000000000000e+00 9.3718426927705048e+02 8.8426542203976260e+02 9.0125514991730324e+02 0 0 0
31346 122 17 0.0000000000000000e+00 9.3756170745420127e+02 8.8035319617314690e+02 9.0731567038244361e+02 0 1 0
31348 122 8 -1.0000000000000000e+00 9.4244813307649815e+02 8.8154880543841534e+02 9.0822511773663268e+02 0 1 0
31349 122 7 -1.0000000000000000e+00 9.4613230602930753e+02 8.8179692844354190e+02 9.0815680999807239e+02 0 1 0
608 4 2 0.0000000000000000e+00 9.5409698669213014e+02 8.6943869706156647e+02 8.8772556311390338e+02 0 0 0
573 4 9 0.0000000000000000e+00 9.6017711535013029e+02 8.8198020657059146e+02 8.8862768075873441e+02 0 0 0
561 4 15 0.0000000000000000e+00 9.6584839480217727e+02 8.7600893651478691e+02 8.8780522934493683e+02 0 0 0
586 4 15 0.0000000000000000e+00 9.7619860168732578e+02 8.8100148171294302e+02 8.9288602616836442e+02 0 0 0
587 4 2 0.0000000000000000e+00 9.7515575045530875e+02 8.7934290000840224e+02 8.8972242111218088e+02 0 0 0
581 4 7 -1.0000000000000000e+00 9.7106731502070920e+02 8.7003493842300395e+02 8.9021159806446406e+02 0 0 0
574 4 17 0.0000000000000000e+00 9.6222877716821847e+02 8.7979040527514860e+02 8.9069675509802903e+02 0 0 0
575 4 7 -1.0000000000000000e+00 9.6065577509332445e+02 8.7969557161807234e+02 8.9426855485003728e+02 0 0 0
576 4 17 0.0000000000000000e+00 9.6196811770125873e+02 8.7620713020920107e+02 8.9489061845128003e+02 0 0 0
582 4 17 0.0000000000000000e+00 9.7407643387437463e+02 8.7053964190682620e+02 8.8847951940494011e+02 0 0 0
585 4 2 0.0000000000000000e+00 9.7350497316037229e+02 8.7876493807425038e+02 8.9373702341602416e+02 0 0 0
584 4 2 0.0000000000000000e+00 9.7476584982398219e+02 8.7523330969368976e+02 8.9277341049746929e+02 0 0 0
583 4 5 1.0000000000000000e+00 9.7660414738741247e+02 8.7297496288331263e+02 8.9037418488644562e+02 0 0 0
69178 46 2 0.0000000000000000e+00 9.5553198186289285e+02 8.8143553424205777e+02 9.0158882564964233e+02 0 1 0
69179 46 2 0.0000000000000000e+00 9.5640770071738621e+02 8.8479473145096279e+02 8.9958814085941003e+02 0 1 0
69180 46 17 0.0000000000000000e+00 9.5695293818388723e+02 8.8350548052042859e+02 8.9612644888309353e+02 0 1 0
580 4 5 1.0000000000000000e+00 9.6829968206926981e+02 8.6793014089300971e+02 8.9204167433860471e+02 0 0 0
578 4 7 -1.0000000000000000e+00 9.6740196513809281e+02 8.7337298865726370e+02 8.9507101146082266e+02 0 0 0
577 4 5 1.0000000000000000e+00 9.6500339288332214e+02 8.7544636496511612e+02 8.9698581703599632e+02 0 0 0
3946 68 7 -1.0000000000000000e+00 9.7505288278227135e+02 8.8492691973994135e+02 9.0227306194625976e+02 0 0 0
579 4 7 -1.0000000000000000e+00 9.6799864171055731e+02 8.6969376025418592e+02 8.9558761817310130e+02 0 0 0
37021 252 12 0.0000000000000000e+00 9.6625049012284910e+02 8.7346504669204273e+02 9.0498690229011925e+02 0 1 0
37020 252 17 0.0000000000000000e+00 9.6786463605820313e+02 8.7445921996226957e+02 9.0802008427186911e+02 0 1 0
37022 252 15 0.0000000000000000e+00 9.6300381893861856e+02 8.7294603586561118e+02 9.0668072099798030e+02 0 1 0
28342 53 17 0.0000000000000000e+00 9.9725935258385005e+02 8.6976267511122046e+02 8.8809803496861662e+02 0 1 0
711 5 2 0.0000000000000000e+00 9.9646400603151540e+02 8.6962215950320331e+02 8.9892122202937094e+02 0 0 0
69626 53 2 0.0000000000000000e+00 9.9458545013473054e+02 8.7296571179182956e+02 8.9605899235572826e+02 0 1 0
28341 53 2 0.0000000000000000e+00 9.9673338744593104e+02 8.7126115812433136e+02 8.9136757751997789e+02 0 1 0
709 5 2 0.0000000000000000e+00 9.9780633859208660e+02 8.6711159575604847e+02 9.0260922480897341e+02 0 0 0
30975 116 9 0.0000000000000000e+00 9.9811514307747666e+02 8.7957159932352818e+02 8.9440375260921519e+02 0 1 0
69623 53 17 0.0000000000000000e+00 9.8805405284208837e+02 8.6813771343216342e+02 8.9313145893991123e+02 0 1 0
3945 68 5 1.0000000000000000e+00 9.7805601312594456e+02 8.8246043483722679e+02 9.0233658309881594e+02 0 0 0
3927 68 12 0.0000000000000000e+00 9.8264080865288634e+02 8.8408846046153235e+02 8.8824006277555895e+02 0 0 0
28338 53 2 0.0000000000000000e+00 9.9316475533123969e+02 8.7609059258966408e+02 8.9390413437686584e+02 0 1 0
28339 53 2 0.0000000000000000e+00 9.9422517332293512e+02 8.7546728356034237e+02 8.9045139944978678e+02 0 1 0
69625 53 2 0.0000000000000000e+00 9.9313520668839976e+02 8.6933818443576968e+02 8.9506970553938538e+02 0 1 0
3928 68 7 -1.0000000000000000e+00 9.8226605986707409e+02 8.8035105157632950e+02 8.8862909328756007e+02 0 0 0
3930 68 2 0.0000000000000000e+00 9.8291083144685660e+02 8.7599225810014275e+02 8.9255535607242734e+02 0 0 0
3929 68 5 1.0000000000000000e+00 9.8406038720405866e+02 8.7939281801699349e+02 8.9166771081673130e+02 0 0 0
28337 53 2 0.0000000000000000e+00 9.8411059625440328e+02 8.6948476939366515e+02 8.8813444851982081e+02 0 1 0
50742 69 2 0.0000000000000000e+00 9.9355510104984853e+02 8.7969492558980721e+02 8.8884523948258879e+02 0 0 0
3944 68 17 0.0000000000000000e+00 9.7843234267027367e+02 8.7863708810405922e+02 9.0186144601706098e+02 0 0 0
3931 68 7 -1.0000000000000000e+00 9.8376948591476480e+02 8.7337220230451021e+02 8.9511759608965883e+02 0 0 0
3932 68 2 0.0000000000000000e+00 9.8694290128241187e+02 8.7521434843251041e+02 8.9597428103814912e+02 0 0 0
3943 68 17 0.0000000000000000e+00 9.8157448122588596e+02 8.7659291334691511e+02 9.0087239673987619e+02 0 0 0
4023 69 2 0.0000000000000000e+00 9.9326329748977264e+02 8.8104841021647394e+02 9.0100879574620637e+02 0 0 0
4024 69 17 0.0000000000000000e+00 9.9108855157806431e+02 8.8349803595618130e+02 8.9903744617286088e+02 0 0 0
3933 68 2 0.0000000000000000e+00 9.8798013932697597e+02 8.7156920367274381e+02 8.9678759317751133e+02 0 0 0
3942 68 9 0.0000000000000000e+00 9.8454985939043650e+02 8.7847510670345582e+02 9.0034989802194104e+02 0 0 0
3934 68 15 0.0000000000000000e+00 9.8859546840826465e+02 8.7310872300472681e+02 9.0025371871187076e+02 0 0 0
3936 68 17 0.0000000000000000e+00 9.8554944790246964e+02 8.7546324024567127e+02 9.0619047725587222e+02 0 0 0
3935 68 15 0.0000000000000000e+00 9.8685015588924159e+02 8.7278145411466346e+02 9.0373423595489874e+02 0 0 0
3941 68 2 0.0000000000000000e+00 9.8230489310729592e+02 8.8096783327870378e+02 9.0238575202842549e+02 0 0 0
3939 68 5 1.0000000000000000e+00 9.8485378734582707e+02 8.8340451026884205e+02 9.0520974813061832e+02 0 0 0
3938 68 15 0.0000000000000000e+00 9.8572833571267006e+02 8.7978393297764194e+02 9.0606789521317887e+02 0 0 0
50745 69 5 1.0000000000000000e+00 9.8761963872733838e+02 8.8515316000362418e+02 8.9929978480036345e+02 0 0 0
30971 116 15 0.0000000000000000e+00 9.9711866287971657e+02 8.7601395305179517e+02 9.0422963877599784e+02 0 1 0
4022 69 2 0.0000000000000000e+00 9.9372959018216818e+02 8.7796486430976552e+02 8.9915692537098187e+02 0 0 0
4020 69 2 0.0000000000000000e+00 9.8798254203475210e+02 8.7998999105610574e+02 8.9542593569883036e+02 0 0 0
4021 69 2 0.0000000000000000e+00 9.9075955129783517e+02 8.7797000809068481e+02 8.9683960272728291e+02 0 0 0
31387 122 17 0.0000000000000000e+00 9.9145268381420237e+02 8.7544542201582988e+02 9.0791496733935378e+02 0 1 0
30970 116 14 0.0000000000000000e+00 9.9698987291283379e+02 8.7768572197988954e+02 9.0763634500038472e+02 0 1 0
50744 69 2 0.0000000000000000e+00 9.8855158710981812e+02 8.7740141898527929e+02 8.9269367351760047e+02 0 0 0
69622 53 9 0.0000000000000000e+00 9.8756655105793720e+02 8.6990678798912893e+02 8.8972953112965229e+02 0 1 0
50752 69 2 0.0000000000000000e+00 9.9452703306968874e+02 8.8581358098595388e+02 8.9605252092959995e+02 0 0 0
30972 116 5 1.0000000000000000e+00 9.9881360996015769e+02 8.7482392303031395e+02 9.0088475558304867e+02 0 1 0
50743 69 2 0.0000000000000000e+00 9.9040388706608576e+02 8.7771314252717866e+02 8.8952947746331915e+02 0 0 0
3940 68 2 0.0000000000000000e+00 9.8244445090968350e+02 8.8477037283722825e+02 9.0266047015903507e+02 0 0 0
50746 69 2 0.0000000000000000e+00 9.8459497625872086e+02 8.8423839910170341e+02 8.9744851380535408e+02 0 0 0
50747 69 9 0.0000000000000000e+00 9.8121518073436914e+02 8.8433644305972962e+02 8.9588885681118779e+02 0 0 0
31377 122 5 1.0000000000000000e+00 9.7811715213180207e+02 8.7425739636662718e+02 9.0688961937639169e+02 0 1 0
30976 116 17 0.0000000000000000e+00 9.9835279179968791e+02 8.7910160938524677e+02 8.9071853450068568e+02 0 1 0
69624 53 2 0.0000000000000000e+00 9.9161641151876699e+02 8.6750574423304704e+02 8.9184570209263484e+02 0 1 0
28340 53 2 0.0000000000000000e+00 9.9299052535183114e+02 8.7195410631540847e+02 8.9080143003400519e+02 0 1 0
712 5 2 0.0000000000000000e+00 9.9326277731878747e+02 8.6798228173025063e+02 9.0032015938257814e+02 0 0 0
34197 187 2 0.0000000000000000e+00 8.8793357200514026e+02 8.9401837039417353e+02 8.8967243572675284e+02 0 1 0
34196 187 2 0.0000000000000000e+00 8.8549005651261064e+02 8.9191489136815335e+02 8.8769402997017380e+02 0 1 0
52432 88 9 0.0000000000000000e+00 8.6980213880542112e+02 9.0022486806767597e+02 9.0559258407082655e+02 1 0 0
28452 57 17 0.0000000000000000e+00 8.6845166069489892e+02 8.8797950022445673e+02 8.9977659319040708e+02 0 1 0
28451 57 7 -1.0000000000000000e+00 8.7161151261248347e+02 8.8627060711871763e+02 8.9884635814234468e+02 0 1 0
64 1 2 0.0000000000000000e+00 8.8552493680013913e+02 9.0534979530056057e+02 8.9043994286974942e+02 0 0 0
52433 88 17 0.0000000000000000e+00 8.7136845507253520e+02 9.0260408606912915e+02 9.0800778358446144e+02 1 0 0
52430 88 5 1.0000000000000000e+00 8.6976009943046415e+02 8.9370590506250858e+02 9.0728957525592898e+02 1 0 0
52431 88 15 0.0000000000000000e+00 8.6821414200369850e+02 8.9720762961963180e+02 9.0708351697970477e+02 1 0 0
988 10 7 -1.0000000000000000e+00 8.9687174024805506e+02 8.9499100140171709e+02 8.8949302627300426e+02 0 0 0
34202 187 2 0.0000000000000000e+00 8.8910713043488988e+02 8.8691698276684963e+02 8.9697299467955690e+02 0 1 0
34191 187 2 0.0000000000000000e+00 8.9238557705473318e+02 8.8749301587512105e+02 8.8980891203307772e+02 0 1 0
34189 187 5 1.0000000000000000e+00 8.9633647210822255e+02 8.8652678771762294e+02 8.9344344218997230e+02 0 1 0
979 10 15 0.0000000000000000e+00 8.8906656798410393e+02 8.9104049433316641e+02 9.0514168715277162e+02 0 0 0
34198 187 2 0.0000000000000000e+00 8.9162148500296462e+02 8.9558133893434569e+02 8.8912264422322733e+02 0 1 0
34199 187 2 0.0000000000000000e+00 8.9213342964062406e+02 8.9361885419151884e+02 8.9239208325406719e+02 0 1 0
987 10 9 0.0000000000000000e+00 8.9811874711354596e+02 8.9313767221693661e+02 8.9273659586426936e+02 0 0 0
7224 132 2 0.0000000000000000e+00 9.0928682611152988e+02 9.0033723819421141e+02 8.9218398957699139e+02 0 0 0
34200 187 2 0.0000000000000000e+00 8.8917590727690401e+02 8.9288293097459007e+02 8.9450714077074065e+02 0 1 0
34201 187 2 0.0000000000000000e+00 8.8975552355958234e+02 8.9055370440735942e+02 8.9737454330016112e+02 0 1 0
7234 132 2 0.0000000000000000e+00 9.0518551677085304e+02 8.8603141714684489e+02 8.9668005122081513e+02 0 0 0
986 10 2 0.0000000000000000e+00 8.9567987821608892e+02 8.9382616233789724e+02 8.9558994233144426e+02 0 0 0
981 10 2 0.0000000000000000e+00 8.8896049957053413e+02 8.9565527886594384e+02 9.0169408810000630e+02 0 0 0
34188 187 9 0.0000000000000000e+00 8.9517402826584191e+02 8.8783485233455451e+02 8.9689021902529169e+02 0 1 0
34187 187 2 0.0000000000000000e+00 8.9401210357537605e+02 8.8714959100356327e+02 9.0043524888174375e+02 0 1 0
982 10 2 0.0000000000000000e+00 8.9103696600841693e+02 8.9786111598353546e+02 9.0417061040216117e+02 0 0 0
34185 187 2 0.0000000000000000e+00 8.9689683749052381e+02 8.9025157445820537e+02 9.0452153049116077e+02 0 1 0
34186 187 2 0.0000000000000000e+00 8.9352532174276337e+02 8.9031757617336928e+02 9.0257602317004648e+02 0 1 0
983 10 2 0.0000000000000000e+00 8.9452744619953990e+02 8.9725925363264480e+02 9.0280705989191233e+02 0 0 0
34184 187 2 0.0000000000000000e+00 8.9430857782260648e+02 8.9271104068317129e+02 9.0573838679671542e+02 0 1 0
34183 187 6 0.0000000000000000e+00 8.9762322249035628e+02 8.9432001707563950e+02 9.0660827583660409e+02 0 1 0
34182 187 2 0.0000000000000000e+00 9.0067520055333318e+02 8.9541458780025266e+02 9.0839411565252931e+02 0 1 0
985 10 2 0.0000000000000000e+00 8.9664832143057936e+02 8.9749875244858697e+02 8.9650387570018904e+02 0 0 0
984 10 2 0.0000000000000000e+00 8.9717835233503286e+02 8.9727814272611727e+02 9.0002250871756485e+02 0 0 0
7826 139 2 0.0000000000000000e+00 8.9569138979790091e+02 9.0479132895218947e+02 8.9368710524371011e+02 0 0 0
7823 139 14 0.0000000000000000e+00 9.0242195614269588e+02 9.0068739065863565e+02 8.9722844346698253e+02 0 0 0
7825 139 5 1.0000000000000000e+00 8.9691086445916790e+02 9.0135802096589464e+02 8.9406587441261377e+02 0 0 0
7824 139 15 0.0000000000000000e+00 9.0066232412656120e+02 9.0177014615004066e+02 8.9413751349091592e+02 0 0 0
36808 250 12 0.0000000000000000e+00 9.0392401442233199e+02 8.8965439870253385e+02 8.9179419511020922e+02 0 1 0
36807 250 5 1.0000000000000000e+00 9.0520218883731866e+02 8.8686390660660777e+02 8.8956716476417773e+02 0 1 0
36809 250 7 -1.0000000000000000e+00 9.0325159790821579e+02 8.9119351660575262e+02 8.9510490370107982e+02 0 1 0
36811 250 2 0.0000000000000000e+00 9.0482956887165415e+02 8.9205181659427137e+02 9.0103107289341085e+02 0 1 0
36810 250 5 1.0000000000000000e+00 9.0221400023705212e+02 8.9085324736080349e+02 8.9869124999438623e+02 0 1 0
36812 250 7 -1.0000000000000000e+00 9.0486068184801843e+02 8.9225261680591302e+02 9.0474647413232810e+02 0 1 0
36813 250 2 0.0000000000000000e+00 9.0640569445036033e+02 8.9115732021356439e+02 9.0811555274315651e+02 0 1 0
7816 139 2 0.0000000000000000e+00 8.9799910730974966e+02 9.0510764842746812e+02 9.0263297570598968e+02 0 0 0
7817 139 7 -1.0000000000000000e+00 9.0187236123569483e+02 9.0472677056277541e+02 9.0228550115697215e+02 0 0 0
7822 139 17 0.0000000000000000e+00 9.0597199119001527e+02 8.9924778060282529e+02 8.9687084042850256e+02 0 0 0
7225 132 9 0.0000000000000000e+00 9.0688155203199813e+02 8.9748616184756645e+02 8.9088554121190020e+02 0 0 0
7233 132 2 0.0000000000000000e+00 9.0708985172437110e+02 8.8745686757717726e+02 8.9968475888139187e+02 0 0 0
7232 132 7 -1.0000000000000000e+00 9.0932755784583401e+02 8.8875717352176912e+02 8.9675839407586511e+02 0 0 0
7226 132 17 0.0000000000000000e+00 9.0961866802294253e+02 8.9533595962232323e+02 8.9261055149875915e+02 0 0 0
7230 132 5 1.0000000000000000e+00 9.1043022750390105e+02 8.9387865965922151e+02 9.0182368231570285e+02 0 0 0
995 10 5 1.0000000000000000e+00 9.0337719367176794e+02 9.0459216048942426e+02 8.8921792196455192e+02 0 0 0
978 10 17 0.0000000000000000e+00 8.8886043642758955e+02 8.8793593034971877e+02 9.0305734787163692e+02 0 0 0
980 10 2 0.0000000000000000e+00 8.8880032758824154e+02 8.9173987893462424e+02 9.0151666724763118e+02 0 0 0
7818 139 2 0.0000000000000000e+00 9.0240745497941941e+02 9.0123063096832993e+02 9.0358078350110611e+02 0 0 0
7821 139 15 0.0000000000000000e+00 9.0978769030256774e+02 8.9925796006384132e+02 8.9773638726271372e+02 0 0 0
7820 139 15 0.0000000000000000e+00 9.0854120571614271e+02 8.9878619759860078e+02 9.0110642556864525e+02 0 0 0
7819 139 2 0.0000000000000000e+00 9.0608745276510649e+02 9.0052186442918321e+02 9.0348762546183536e+02 0 0 0
36792 250 5 1.0000000000000000e+00 9.1976325417758824e+02 8.8815894749649431e+02 8.9005833633774853e+02 0 1 0
7223 132 2 0.0000000000000000e+00 9.1248665519767246e+02 9.0198861173221405e+02 8.9124499647347670e+02 0 0 0
7222 132 2 0.0000000000000000e+00 9.1290465326651429e+02 8.9975201457850528e+02 8.8804452265443115e+02 0 0 0
7220 132 2 0.0000000000000000e+00 9.1795435130073713e+02 8.9786390803963707e+02 8.8757427648970554e+02 0 0 0
648 4 15 0.0000000000000000e+00 9.2456221154683931e+02 8.9517262884521472e+02 8.8812726776550892e+02 0 0 0
647 4 2 0.0000000000000000e+00 9.2675811112753399e+02 8.9419634017573730e+02 8.9098159667980542e+02 0 0 0
646 4 8 -1.0000000000000000e+00 9.3023677590043962e+02 8.9270020264213406e+02 8.9100932992327796e+02 0 0 0
659 4 17 0.0000000000000000e+00 9.1710283324040608e+02 8.8983144029286416e+02 8.9811519647555599e+02 0 0 0
658 4 17 0.0000000000000000e+00 9.1840367644351727e+02 8.9127608057194027e+02 8.9467484306615836e+02 0 0 0
36793 250 2 0.0000000000000000e+00 9.1646371589993817e+02 8.8953349794569169e+02 8.8853390195806423e+02 0 1 0
36794 250 9 0.0000000000000000e+00 9.1283178493890500e+02 8.8812951453681080e+02 8.8930488335897405e+02 0 1 0
36795 250 17 0.0000000000000000e+00 9.1166943662783626e+02 8.8633322993620311e+02 8.9244521830576275e+02 0 1 0
37049 252 2 0.0000000000000000e+00 9.2721588453154936e+02 8.8636053664224596e+02 9.0770261171691698e+02 0 1 0
37048 252 2 0.0000000000000000e+00 9.3022467966000897e+02 8.8780879681600470e+02 9.0611011213504480e+02 0 1 0
34245 187 2 0.0000000000000000e+00 9.1138464214190287e+02 9.0519671235308158e+02 9.0133117233269093e+02 0 1 0
660 4 7 -1.0000000000000000e+00 9.1626834073800012e+02 8.8677129369640738e+02 8.9622551794707158e+02 0 0 0
653 4 15 0.0000000000000000e+00 9.2916363492437279e+02 8.8631480873109570e+02 8.8951419150571360e+02 0 0 0
7227 132 5 1.0000000000000000e+00 9.1285305238344813e+02 8.9439578308740886e+02 8.9452556029326558e+02 0 0 0
7228 132 12 0.0000000000000000e+00 9.1492666163098909e+02 8.9619863161395290e+02 8.9680900959428345e+02 0 0 0
657 4 9 0.0000000000000000e+00 9.2151239632476961e+02 8.9363173187214750e+02 8.9461928117214973e+02 0 0 0
656 4 15 0.0000000000000000e+00 9.2357670434130841e+02 8.9120716941544879e+02 8.9694712369686715e+02 0 0 0
655 4 5 1.0000000000000000e+00 9.2635095779504559e+02 8.8876851951305889e+02 8.9586724459911784e+02 0 0 0
7231 132 2 0.0000000000000000e+00 9.1080543584478050e+02 8.9149798136865047e+02 8.9880458720195998e+02 0 0 0
654 4 2 0.0000000000000000e+00 9.2747242450029694e+02 8.8633505739297595e+02 8.9321771337379914e+02 0 0 0
7229 132 7 -1.0000000000000000e+00 9.1390817951830138e+02 8.9481398467171141e+02 9.0028563671415736e+02 0 0 0
27957 51 12 0.0000000000000000e+00 9.2684768913943242e+02 8.9239129301124535e+02 9.0297384234879701e+02 0 1 0
27955 51 15 0.0000000000000000e+00 9.2770629495629407e+02 8.9684920320958838e+02 9.0105214380433677e+02 0 1 0
27954 51 8 -1.0000000000000000e+00 9.3090796403311629e+02 8.9880413873487771e+02 9.0053763290271502e+02 0 1 0
27956 51 17 0.0000000000000000e+00 9.2844968503728035e+02 8.9573998527758999e+02 9.0442288025454070e+02 0 1 0
257 2 5 1.0000000000000000e+00 9.1912603216493471e+02 9.0379707068613504e+02 9.0626595662739430e+02 0 0 0
258 2 7 -1.0000000000000000e+00 9.2297612749216478e+02 9.0305533833090419e+02 9.0596341171924553e+02 0 0 0
27958 51 15 0.0000000000000000e+00 9.2460647612265564e+02 8.8896343047381356e+02 9.0242324370790539e+02 0 1 0
27959 51 17 0.0000000000000000e+00 9.2157273486578049e+02 8.8776990063537073e+02 9.0064152138513703e+02 0 1 0
27971 51 2 0.0000000000000000e+00 9.2578806227472489e+02 8.9135736458395115e+02 9.0696163738657731e+02 0 1 0
10422 196 2 0.0000000000000000e+00 9.3272981605988093e+02 8.9216148991059902e+02 8.9892791090853041e+02 0 0 0
34246 187 9 0.0000000000000000e+00 9.1148435804929750e+02 9.0531082305172492e+02 9.0501445080715530e+02 0 1 0
259 2 5 1.0000000000000000e+00 9.2418855026777112e+02 8.9976630579196512e+02 9.0774140298251177e+02 0 0 0
27960 51 17 0.0000000000000000e+00 9.1878153231876115e+02 8.8864891645656462e+02 9.0320133271633074e+02 0 1 0
27961 51 2 0.0000000000000000e+00 9.1648094406307234e+02 8.8949028758609586e+02 9.0626303992927342e+02 0 1 0
27962 51 2 0.0000000000000000e+00 9.1701285265609010e+02 8.9330210744054716e+02 9.0629554017893804e+02 0 1 0
27963 51 15 0.0000000000000000e+00 9.1811768045519511e+02 8.9680809140732015e+02 9.0758703777189771e+02 0 1 0
274 2 2 0.0000000000000000e+00 9.3228628151368525e+02 9.0423286982626087e+02 9.0025137326800166e+02 0 0 0
645 4 7 -1.0000000000000000e+00 9.3277968633957198e+02 8.9405427298718212e+02 8.8849850560499476e+02 0 0 0
28075 51 9 0.0000000000000000e+00 9.5444907970358884e+02 8.8904245251729594e+02 8.9061307158364718e+02 0 1 0
28053 51 17 0.0000000000000000e+00 9.5337601311472497e+02 8.8975820294747450e+02 9.0362019448266835e+02 0 1 0
28050 51 5 1.0000000000000000e+00 9.4521905347471136e+02 8.8752263942547347e+02 9.0108210993148202e+02 0 1 0
28055 51 2 0.0000000000000000e+00 9.4817585652757634e+02 8.9484135890104233e+02 9.0545534067126971e+02 0 1 0
28052 51 9 0.0000000000000000e+00 9.5152037982616082e+02 8.8660997591039359e+02 9.0312137115933513e+02 0 1 0
642 4 17 0.0000000000000000e+00 9.4042452549574614e+02 8.8911550757148996e+02 8.8932772090158937e+02 0 0 0
28054 51 2 0.0000000000000000e+00 9.5104638653586062e+02 8.9259833865202108e+02 9.0526348520187491e+02 0 1 0
10423 196 2 0.0000000000000000e+00 9.3487038158182304e+02 8.9488150014830558e+02 9.0100788630590478e+02 0 0 0
10421 196 5 1.0000000000000000e+00 9.3519656470144400e+02 8.8953203757320307e+02 8.9761060127607391e+02 0 0 0
28051 51 2 0.0000000000000000e+00 9.4838437796273945e+02 8.8871507828073732e+02 9.0256196925557981e+02 0 1 0
28056 51 2 0.0000000000000000e+00 9.4611984612944900e+02 8.9221766309958753e+02 9.0751759542042078e+02 0 1 0
10420 196 17 0.0000000000000000e+00 9.3794085338923162e+02 8.8726411969724813e+02 8.9908249191087680e+02 0 0 0
28057 51 2 0.0000000000000000e+00 9.4451783256062686e+02 8.9349350139779597e+02 9.0442049708675245e+02 0 1 0
10424 196 5 1.0000000000000000e+00 9.3528611762863545e+02 8.9195735540398005e+02 9.0334896963036044e+02 0 0 0
643 4 17 0.0000000000000000e+00 9.3789447962811641e+02 8.9191146599936656e+02 8.8942060302667335e+02 0 0 0
10425 196 9 0.0000000000000000e+00 9.3848169188236807e+02 8.9232692541230585e+02 9.0544056254776854e+02 0 0 0
28058 51 2 0.0000000000000000e+00 9.4268753119291807e+02 8.9445058233124178e+02 9.0136838150807318e+02 0 1 0
28059 51 2 0.0000000000000000e+00 9.4044347058938808e+02 8.9317354040124144e+02 8.9842874836020360e+02 0 1 0
28060 51 2 0.0000000000000000e+00 9.4316996763870350e+02 8.9387612365749271e+02 8.9587997066998139e+02 0 1 0
28063 51 2 0.0000000000000000e+00 9.4975348651997444e+02 8.9823400741165904e+02 8.9291807498619289e+02 0 1 0
28064 51 9 0.0000000000000000e+00 9.5278641749063854e+02 8.9692090243593987e+02 8.9076619053218371e+02 0 1 0
28061 51 17 0.0000000000000000e+00 9.4522337658807953e+02 8.9612582712809080e+02 8.9804363502156286e+02 0 1 0
28062 51 5 1.0000000000000000e+00 9.4664762075576550e+02 8.9687008420861389e+02 8.9429887315284191e+02 0 1 0
3964 68 7 -1.0000000000000000e+00 9.5232263445235913e+02 8.9880984261756100e+02 8.9767981053237986e+02 0 0 0
3963 68 5 1.0000000000000000e+00 9.5452744287136011e+02 9.0184355420086752e+02 8.9633853468154086e+02 0 0 0
3966 68 2 0.0000000000000000e+00 9.5130259911362361e+02 8.9767204159669814e+02 9.0472379441478529e+02 0 0 0
3965 68 17 0.0000000000000000e+00 9.5291183293011795e+02 8.9813559631079795e+02 9.0126749300099368e+02 0 0 0
3967 68 2 0.0000000000000000e+00 9.4996269467405614e+02 9.0147600548076502e+02 9.0518161957907375e+02 0 0 0
10426 196 10 0.0000000000000000e+00 9.4109356529945546e+02 8.8951330794756473e+02 9.0591290768724275e+02 0 0 0
3969 68 2 0.0000000000000000e+00 9.4472507364637318e+02 9.0178843658507446e+02 9.0290529967567818e+02 0 0 0
3968 68 7 -1.0000000000000000e+00 9.4858516795558319e+02 9.0140559049935734e+02 9.0168586436813723e+02 0 0 0
37046 252 2 0.0000000000000000e+00 9.3564466671771811e+02 8.8599456796984214e+02 9.0664977243710712e+02 0 1 0
10427 196 18 0.0000000000000000e+00 9.4370289308861186e+02 8.8735339870483313e+02 9.0716893936664894e+02 0 0 0
10441 196 6 0.0000000000000000e+00 9.4302203169294035e+02 8.9701004795047743e+02 9.0744730893391818e+02 0 0 0
272 2 2 0.0000000000000000e+00 9.3376056512662683e+02 9.0092124417857474e+02 9.0689356682495816e+02 0 0 0
273 2 2 0.0000000000000000e+00 9.3291532170697940e+02 9.0216968413816767e+02 9.0347457576930765e+02 0 0 0
28078 51 12 0.0000000000000000e+00 9.6245329317995936e+02 8.9027315653903429e+02 8.8826181355698225e+02 0 1 0
28076 51 17 0.0000000000000000e+00 9.5779756292239188e+02 8.9111480167424975e+02 8.9114374340557254e+02 0 1 0
28077 51 5 1.0000000000000000e+00 9.5970109032820221e+02 8.9276409129899696e+02 8.8828150427829144e+02 0 1 0
69181 46 5 1.0000000000000000e+00 9.5937588436637668e+02 8.8624672858741246e+02 8.9491930419882067e+02 0 1 0
69182 46 2 0.0000000000000000e+00 9.6266751602317493e+02 8.8686358427704306e+02 8.9702415381523940e+02 0 1 0
69183 46 9 0.0000000000000000e+00 9.6602577274936118e+02 8.8679607523388222e+02 8.9905312801759237e+02 0 1 0
69184 46 17 0.0000000000000000e+00 9.6847614957836458e+02 8.8931874218569078e+02 9.0041236655402668e+02 0 1 0
69185 46 17 0.0000000000000000e+00 9.6658497271736746e+02 8.9261619551070669e+02 9.0036072197578312e+02 0 1 0
69186 46 17 0.0000000000000000e+00 9.6752811758826022e+02 8.9400507898073113e+02 9.0396327326973744e+02 0 1 0
69187 46 5 1.0000000000000000e+00 9.6881610942985253e+02 8.9062498231201334e+02 9.0532946345349114e+02 0 1 0
3962 68 5 1.0000000000000000e+00 9.5731393124343322e+02 9.0021020289427918e+02 8.9417288125976404e+02 0 0 0
3947 68 8 -1.0000000000000000e+00 9.7603987032525015e+02 8.8856355154912751e+02 9.0296063942384899e+02 0 0 0
69192 46 2 0.0000000000000000e+00 9.6310123090744355e+02 8.9581424342970342e+02 9.0572105651935919e+02 0 1 0
3955 68 2 0.0000000000000000e+00 9.7211494353420517e+02 8.9847125406596456e+02 9.0008468726423746e+02 0 0 0
69188 46 2 0.0000000000000000e+00 9.6541777234094116e+02 8.8976981739782775e+02 9.0712685709096581e+02 0 1 0
3957 68 15 0.0000000000000000e+00 9.6845971965621231e+02 8.9857215197915434e+02 8.9680923233951887e+02 0 0 0
3956 68 5 1.0000000000000000e+00 9.7224477646483069e+02 8.9860872962349151e+02 8.9627815101347539e+02 0 0 0
69190 46 2 0.0000000000000000e+00 9.6175296726878037e+02 8.9195734977277618e+02 9.0190640566932643e+02 0 1 0
3958 68 9 0.0000000000000000e+00 9.6516834637806676e+02 8.9817682511415069e+02 8.9854549399919404e+02 0 0 0
69189 46 2 0.0000000000000000e+00 9.6230727655876922e+02 8.8945046044740900e+02 9.0464045750113701e+02 0 1 0
3959 68 17 0.0000000000000000e+00 9.6145533937067887e+02 8.9714889347574490e+02 8.9804094656828579e+02 0 0 0
69191 46 2 0.0000000000000000e+00 9.6039693022907079e+02 8.9520658714543822e+02 9.0285190756018028e+02 0 1 0
3961 68 7 -1.0000000000000000e+00 9.5806046810777252e+02 8.9684770684748014e+02 8.9593847790913026e+02 0 0 0
3960 68 17 0.0000000000000000e+00 9.6003675951216883e+02 8.9386731131665294e+02 8.9737770957843338e+02 0 0 0
3950 68 7 -1.0000000000000000e+00 9.7612212482073721e+02 8.9282161887118707e+02 9.0782372975255214e+02 0 0 0
69193 46 2 0.0000000000000000e+00 9.6568805254853521e+02 8.9832796341575124e+02 9.0438547526860600e+02 0 1 0
69194 46 9 0.0000000000000000e+00 9.6634132849022080e+02 9.0191802816682571e+02 9.0497122350429322e+02 0 1 0
69195 46 17 0.0000000000000000e+00 9.6942340045922435e+02 9.0173748252601956e+02 9.0730537895740474e+02 0 1 0
3953 68 2 0.0000000000000000e+00 9.7157248036796420e+02 8.9619827894501020e+02 9.0343063221520742e+02 0 0 0
3952 68 5 1.0000000000000000e+00 9.7442454356758276e+02 8.9847326344665782e+02 9.0455265874771408e+02 0 0 0
3954 68 15 0.0000000000000000e+00 9.7261660541123842e+02 8.9456506074526123e+02 9.0002196033851715e+02 0 0 0
3951 68 17 0.0000000000000000e+00 9.7576721518927104e+02 8.9682633544172995e+02 9.0743083730398882e+02 0 0 0
4615 76 2 0.0000000000000000e+00 9.6890865196075515e+02 9.0445242971648793e+02 8.9670110308594838e+02 0 0 0
4616 76 2 0.0000000000000000e+00 9.6945478468308988e+02 9.0271472055399295e+02 8.9335171090283893e+02 0 0 0
10450 196 2 0.0000000000000000e+00 9.5905154459362268e+02 8.9823542780308992e+02 9.0807043809368724e+02 0 0 0
10448 196 5 1.0000000000000000e+00 9.5635025265516072e+02 9.0304883747677195e+02 9.0609233656979791e+02 0 0 0
10449 196 5 1.0000000000000000e+00 9.5726036772559507e+02 8.9972036167966928e+02 9.0526085875902504e+02 0 0 0
4030 69 5 1.0000000000000000e+00 9.9893543081683652e+02 8.9094807450190683e+02 8.9185784678778930e+02 0 0 0
4708 76 5 1.0000000000000000e+00 9.9590017938847132e+02 8.9303442689178155e+02 9.0605625182445044e+02 0 0 0
4700 76 2 0.0000000000000000e+00 9.9739020713832497e+02 9.0227716165497952e+02 9.0481137952047152e+02 0 0 0
4028 69 2 0.0000000000000000e+00 9.8585517581888280e+02 8.9268755558401426e+02 8.9318619091709411e+02 0 0 0
4029 69 2 0.0000000000000000e+00 9.8946170611066157e+02 8.9103168804688573e+02 8.9301881343197977e+02 0 0 0
3948 68 2 0.0000000000000000e+00 9.7912643356022909e+02 8.8952628074423296e+02 9.0529675443615724e+02 0 0 0
50749 69 17 0.0000000000000000e+00 9.8051674092155986e+02 8.9058050110574743e+02 8.9299307804554849e+02 0 0 0
4027 69 2 0.0000000000000000e+00 9.8343446214566620e+02 8.9531973681651903e+02 8.9200674097470937e+02 0 0 0
4026 69 5 1.0000000000000000e+00 9.8355220575856799e+02 8.9364566149129041e+02 8.8862832590420146e+02 0 0 0
4674 76 2 0.0000000000000000e+00 9.9614515807362352e+02 8.9849901152014968e+02 8.9234226574042782e+02 0 0 0
4675 76 2 0.0000000000000000e+00 9.9421429328129284e+02 8.9705659045043001e+02 8.9531172015610809e+02 0 0 0
50748 69 17 0.0000000000000000e+00 9.7964618102226427e+02 8.8688705937342013e+02 8.9352342975637498e+02 0 0 0
4025 69 17 0.0000000000000000e+00 9.8108507794393176e+02 8.9063152105903896e+02 8.8913601367281956e+02 0 0 0
50751 69 2 0.0000000000000000e+00 9.9412891298360523e+02 8.8596803130316596e+02 8.9240338738009962e+02 0 0 0
50750 69 2 0.0000000000000000e+00 9.9260243950941356e+02 8.8924000683842746e+02 8.9129084041765486e+02 0 0 0
50753 69 9 0.0000000000000000e+00 9.9471694354074850e+02 8.8937322854195020e+02 8.9715701933862056e+02 0 0 0
4033 69 5 1.0000000000000000e+00 9.9055596267945589e+02 8.9276423132584182e+02 8.8856151293349262e+02 0 0 0
4711 76 17 0.0000000000000000e+00 9.8774325800396753e+02 8.9141887585180905e+02 9.0496842054025512e+02 0 0 0
4710 76 9 0.0000000000000000e+00 9.9040566363660105e+02 8.8869156062148295e+02 9.0394674426826748e+02 0 0 0
4709 76 15 0.0000000000000000e+00 9.9334280302730338e+02 8.9128533930342542e+02 9.0351203249017806e+02 0 0 0
69210 46 2 0.0000000000000000e+00 9.8719082098070714e+02 8.9666087546990309e+02 8.9051797337596247e+02 0 1 0
69209 46 5 1.0000000000000000e+00 9.8612510953557262e+02 8.9987069139986045e+02 8.9242267353327281e+02 0 1 0
69208 46 15 0.0000000000000000e+00 9.8837244351569200e+02 9.0211732062461920e+02 8.9456304293844971e+02 0 1 0
4036 69 14 0.0000000000000000e+00 9.9251230451613765e+02 9.0285447842497706e+02 8.8879775717592452e+02 0 0 0
4677 76 17 0.0000000000000000e+00 9.9467269951201331e+02 8.9982117529650679e+02 8.9923425095562652e+02 0 0 0
4676 76 9 0.0000000000000000e+00 9.9682781494127676e+02 8.9662481137421707e+02 8.9820212930918717e+02 0 0 0
4682 76 2 0.0000000000000000e+00 9.8040953688397803e+02 8.9877191981264446e+02 9.0022415407206836e+02 0 0 0
4680 76 7 -1.0000000000000000e+00 9.8507626036598629e+02 9.0054436083524649e+02 8.9791654730437017e+02 0 0 0
4679 76 12 0.0000000000000000e+00 9.8837130261442894e+02 9.0106933019597204e+02 9.0007184226711092e+02 0 0 0
4678 76 5 1.0000000000000000e+00 9.9222316722246751e+02 9.0152190726362005e+02 9.0159318370005644e+02 0 0 0
4681 76 5 1.0000000000000000e+00 9.8214041574491819e+02 9.0209982710654003e+02 8.9969834395054977e+02 0 0 0
4032 69 7 -1.0000000000000000e+00 9.9231896430494464e+02 8.9369357918411185e+02 8.9178613788327721e+02 0 0 0
4687 76 15 0.0000000000000000e+00 9.8081536934780308e+02 9.0334219087336908e+02 8.8997734786242586e+02 0 0 0
4685 76 2 0.0000000000000000e+00 9.7909502607425259e+02 9.0493794562534970e+02 8.9515072987724830e+02 0 0 0
4684 76 2 0.0000000000000000e+00 9.7943253209055638e+02 9.0108757145251445e+02 8.9426280544918825e+02 0 0 0
4686 76 15 0.0000000000000000e+00 9.7767155886511534e+02 9.0477190305687918e+02 8.9150373164523319e+02 0 0 0
4031 69 12 0.0000000000000000e+00 9.9599951618749378e+02 8.9291920994565498e+02 8.9044414315763242e+02 0 0 0
50754 69 17 0.0000000000000000e+00 9.9782315223250487e+02 8.9120197310254423e+02 8.9570616543997221e+02 0 0 0
4683 76 7 -1.0000000000000000e+00 9.7855910001332029e+02 8.9823701313667834e+02 8.9691147870367035e+02 0 0 0
4707 76 2 0.0000000000000000e+00 9.9712210039829995e+02 8.8940803348087161e+02 9.0562747935398613e+02 0 0 0
4706 76 15 0.0000000000000000e+00 9.9913132765817340e+02 8.8876645396627839e+02 9.0210197590418829e+02 0 0 0
4712 76 17 0.0000000000000000e+00 9.8860388584357622e+02 8.9501257142680799e+02 9.0500060094139599e+02 0 0 0
4713 76 7 -1.0000000000000000e+00 9.8691179041535634e+02 8.9520095695697262e+02 9.0832976381845765e+02 0 0 0
4673 76 2 0.0000000000000000e+00 9.9859586559528202e+02 9.0037897500933047e+02 8.9008481817008442e+02 0 0 0
50649 40 17 0.0000000000000000e+00 8.7448230549952484e+02 9.0813687901191872e+02 8.8960375821131197e+02 1 0 0
65 1 2 0.0000000000000000e+00 8.8577767277082444e+02 9.0881314532247143e+02 8.8923585801227989e+02 0 0 0
50648 40 2 0.0000000000000000e+00 8.7428223803628032e+02 9.1110284153159228e+02 8.9197864083437014e+02 1 0 0
68923 40 2 0.0000000000000000e+00 8.8022738973098228e+02 9.1235157856783155e+02 8.9271130590535199e+02 1 0 0
50647 40 2 0.0000000000000000e+00 8.7674849689767018e+02 9.1404508466217749e+02 8.9226759188226697e+02 1 0 0
7831 139 5 1.0000000000000000e+00 8.8545946824542239e+02 9.0647854500502751e+02 8.9681897127545426e+02 0 0 0
7832 139 7 -1.0000000000000000e+00 8.8660303608947902e+02 9.1003763727435842e+02 8.9545456772730222e+02 0 0 0
68921 40 5 1.0000000000000000e+00 8.8216475690351729e+02 9.1402445005196262e+02 8.8876917565915062e+02 1 0 0
68922 40 5 1.0000000000000000e+00 8.8296380069158954e+02 9.1517758945801393e+02 8.9227598868734606e+02 1 0 0
794 9 7 -1.0000000000000000e+00 8.7709203079484962e+02 9.1865387916183408e+02 8.9321773836101784e+02 0 0 0
793 9 2 0.0000000000000000e+00 8.7375820747246155e+02 9.2020875364517099e+02 8.9190563959723170e+02 0 0 0
795 9 7 -1.0000000000000000e+00 8.7908442462946880e+02 9.1958333923715816e+02 8.9647664043513441e+02 0 0 0
7841 139 2 0.0000000000000000e+00 8.8602549567993697e+02 9.2051209737643239e+02 9.0456332704918213e+02 0 0 0
7842 139 5 1.0000000000000000e+00 8.8251454738210657e+02 9.1863751483015483e+02 9.0452127136025683e+02 0 0 0
792 9 2 0.0000000000000000e+00 8.7464267994822342e+02 9.1819689670435866e+02 8.8873957024713638e+02 0 0 0
796 9 5 1.0000000000000000e+00 8.8090912380023360e+02 9.2289689243012560e+02 8.9765234511359267e+02 0 0 0
7844 139 9 0.0000000000000000e+00 8.8813355539701911e+02 9.1574436321792939e+02 9.0800979471222320e+02 0 0 0
7843 139 15 0.0000000000000000e+00 8.8474269677904579e+02 9.1757808551834694e+02 9.0724224971318631e+02 0 0 0
7836 139 7 -1.0000000000000000e+00 8.8675238645400566e+02 9.2131993055028670e+02 8.9325750689650340e+02 0 0 0
7837 139 17 0.0000000000000000e+00 8.8693648989380915e+02 9.2282470736210894e+02 8.9663422606745439e+02 0 0 0
786 9 6 0.0000000000000000e+00 8.6982897127533965e+02 9.2254800824263202e+02 8.9221281524150584e+02 0 0 0
50654 40 5 1.0000000000000000e+00 8.7954952226498483e+02 9.2405701895520008e+02 8.8854230759062193e+02 1 0 0
997 10 7 -1.0000000000000000e+00 9.0982018878624456e+02 9.0857180374125596e+02 8.8765537426987123e+02 0 0 0
996 10 7 -1.0000000000000000e+00 9.0696789013814578e+02 9.0610434011968061e+02 8.8853118216293740e+02 0 0 0
7828 139 9 0.0000000000000000e+00 8.9296590920251026e+02 9.0950999591068444e+02 8.8994363410987216e+02 0 0 0
7827 139 2 0.0000000000000000e+00 8.9517883734797692e+02 9.0849007741800347e+02 8.9288066850476753e+02 0 0 0
7830 139 17 0.0000000000000000e+00 8.8871534863582963e+02 9.0587370289414866e+02 8.9438478319969386e+02 0 0 0
7839 139 2 0.0000000000000000e+00 8.9052328416513399e+02 9.2379451761827465e+02 9.0159381142774635e+02 0 0 0
7833 139 8 -1.0000000000000000e+00 8.8879988949834342e+02 9.1240725188143392e+02 8.9342717561401400e+02 0 0 0
7840 139 15 0.0000000000000000e+00 8.8904225702535859e+02 9.2036222947266049e+02 9.0243666545070471e+02 0 0 0
7834 139 2 0.0000000000000000e+00 8.8923046227516659e+02 9.1578209170766559e+02 8.9138476661376149e+02 0 0 0
7829 139 17 0.0000000000000000e+00 8.9047996886559451e+02 9.0686133022009653e+02 8.9132372096715198e+02 0 0 0
34243 187 17 0.0000000000000000e+00 9.0619352915083925e+02 9.0640457976061066e+02 8.9806409997243793e+02 0 1 0
34244 187 5 1.0000000000000000e+00 9.0980864518645808e+02 9.0605055272002733e+02 8.9804740666851865e+02 0 1 0
34242 187 2 0.0000000000000000e+00 9.0662338519856189e+02 9.0758815544107267e+02 8.9456791103949502e+02 0 1 0
7838 139 5 1.0000000000000000e+00 8.9011849631873974e+02 9.2450249069063625e+02 8.9778293466164041e+02 0 0 0
7835 139 15 0.0000000000000000e+00 8.8906061422204141e+02 9.1946755240566199e+02 8.9089499017023422e+02 0 0 0
7811 139 17 0.0000000000000000e+00 8.9679997529143168e+02 9.1386557942544448e+02 8.9307568831768958e+02 0 0 0
7810 139 9 0.0000000000000000e+00 8.9857920157141348e+02 9.1399342771389956e+02 8.8994579130688646e+02 0 0 0
7809 139 2 0.0000000000000000e+00 9.0087998015019605e+02 9.1706243770040749e+02 8.8959071339294417e+02 0 0 0
7814 139 7 -1.0000000000000000e+00 8.9618160607780487e+02 9.0796291061202203e+02 8.9715355811549227e+02 0 0 0
7813 139 12 0.0000000000000000e+00 8.9703651046390576e+02 9.1149551923726790e+02 8.9813998198706531e+02 0 0 0
7812 139 5 1.0000000000000000e+00 8.9479901518923350e+02 9.1388706769855457e+02 8.9629566198333396e+02 0 0 0
7815 139 5 1.0000000000000000e+00 8.9518006790802042e+02 9.0579502539512021e+02 9.0015753753875595e+02 0 0 0
34241 187 2 0.0000000000000000e+00 9.0975801337936332e+02 9.0990592104559528e+02 8.9526112682980215e+02 0 1 0
34248 187 17 0.0000000000000000e+00 9.0880990378906358e+02 9.0959981501002005e+02 9.0788565335986948e+02 0 1 0
34250 187 5 1.0000000000000000e+00 9.1053178240391333e+02 9.1201761680236837e+02 9.0330066658547162e+02 0 1 0
34249 187 17 0.0000000000000000e+00 9.0694419185271909e+02 9.1139079671209049e+02 9.0486801884599754e+02 0 1 0
4297 74 7 -1.0000000000000000e+00 9.1438312716834287e+02 9.1987185568879306e+02 8.8812488065385833e+02 0 0 0
4298 74 7 -1.0000000000000000e+00 9.1806091478542851e+02 9.2053539646220065e+02 8.8897235704358013e+02 0 0 0
4299 74 5 1.0000000000000000e+00 9.2145640810162388e+02 9.1960519807501100e+02 8.8746209572750013e+02 0 0 0
4303 74 2 0.0000000000000000e+00 9.2449764935554663e+02 9.2281488997725171e+02 8.8912012870671106e+02 0 0 0
4304 74 2 0.0000000000000000e+00 9.2116336489738649e+02 9.2492702105636818e+02 8.8819859020028389e+02 0 0 0
34240 187 2 0.0000000000000000e+00 9.1139952932920698e+02 9.0732124374337468e+02 8.9273253594791322e+02 0 1 0
34236 187 2 0.0000000000000000e+00 9.2047419511667613e+02 9.0866482109503568e+02 8.9246903150299647e+02 0 1 0
34235 187 17 0.0000000000000000e+00 9.2052118942494997e+02 9.1082771102626657e+02 8.8932936350484090e+02 0 1 0
34238 187 2 0.0000000000000000e+00 9.1661503532198867e+02 9.0615844102212816e+02 8.9760685115042634e+02 0 1 0
34237 187 2 0.0000000000000000e+00 9.1947016874763983e+02 9.0591650579636837e+02 8.9497408743580854e+02 0 1 0
34239 187 2 0.0000000000000000e+00 9.1489077535687818e+02 9.0721671464641145e+02 8.9439787357161879e+02 0 1 0
255 2 9 0.0000000000000000e+00 9.1820263173692661e+02 9.1014759971144315e+02 9.0248956326548443e+02 0 0 0
256 2 2 0.0000000000000000e+00 9.1887150000834004e+02 9.0739073308785714e+02 9.0478004165056018e+02 0 0 0
206 2 6 0.0000000000000000e+00 9.1450583696369222e+02 9.1749208746559589e+02 8.9384406495050484e+02 0 0 0
207 2 2 0.0000000000000000e+00 9.1478629263067330e+02 9.2141664772610784e+02 8.9429255781729103e+02 0 0 0
208 2 2 0.0000000000000000e+00 9.1271419322643465e+02 9.2356273893534251e+02 8.9195096918687784e+02 0 0 0
204 2 6 0.0000000000000000e+00 9.1859741469437222e+02 9.1174089950503731e+02 8.9608710977292799e+02 0 0 0
205 2 15 0.0000000000000000e+00 9.1590183483959208e+02 9.1402367023455918e+02 8.9498532338296877e+02 0 0 0
201 2 6 0.0000000000000000e+00 9.2634980349526563e+02 9.0842491837008060e+02 8.9717282984175324e+02 0 0 0
200 2 6 0.0000000000000000e+00 9.2489471183534897e+02 9.0942954739099173e+02 8.9366466846975004e+02 0 0 0
199 2 2 0.0000000000000000e+00 9.2697076011682771e+02 9.0991044577887965e+02 8.9026430269706520e+02 0 0 0
34247 187 17 0.0000000000000000e+00 9.1190930194465921e+02 9.0751148746155161e+02 9.0827611157042986e+02 0 1 0
253 2 2 0.0000000000000000e+00 9.2117250033226821e+02 9.1665130495761446e+02 9.0385868590855034e+02 0 0 0
254 2 2 0.0000000000000000e+00 9.2074289771125996e+02 9.1294016410699919e+02 9.0302049124081088e+02 0 0 0
202 2 6 0.0000000000000000e+00 9.2423642653872082e+02 9.0875830235657543e+02 9.0025056484930303e+02 0 0 0
203 2 6 0.0000000000000000e+00 9.2156925091630399e+02 9.1022947408884488e+02 8.9779153030337409e+02 0 0 0
251 2 2 0.0000000000000000e+00 9.2387237594320106e+02 9.1611516070664345e+02 8.9986107423927456e+02 0 0 0
250 2 2 0.0000000000000000e+00 9.2022764917238590e+02 9.1729851678642842e+02 8.9975624687135007e+02 0 0 0
252 2 15 0.0000000000000000e+00 9.2484996518197352e+02 9.1604369770746666e+02 9.0347709576972068e+02 0 0 0
249 2 5 1.0000000000000000e+00 9.2149057227324977e+02 9.2112708885210998e+02 8.9965741655728084e+02 0 0 0
247 2 7 -1.0000000000000000e+00 9.2705278879787727e+02 9.2421241465524679e+02 9.0098284120838491e+02 0 0 0
248 2 17 0.0000000000000000e+00 9.2340322174821267e+02 9.2372322047535829e+02 9.0168891410146773e+02 0 0 0
34252 187 2 0.0000000000000000e+00 9.1497513352299393e+02 9.1025981630463082e+02 9.0717060466732028e+02 0 1 0
34253 187 2 0.0000000000000000e+00 9.1777867644247181e+02 9.1310433559303749e+02 9.0763413088936477e+02 0 1 0
244 2 7 -1.0000000000000000e+00 9.2411530035206374e+02 9.2488758850010322e+02 8.9372248324315115e+02 0 0 0
34251 187 2 0.0000000000000000e+00 9.1337464181074552e+02 9.1332259625496204e+02 9.0578932786645862e+02 0 1 0
276 2 5 1.0000000000000000e+00 9.2760155076751028e+02 9.0618507135145626e+02 9.0355594037524475e+02 0 0 0
275 2 17 0.0000000000000000e+00 9.3114504098540897e+02 9.0707002903412433e+02 9.0230746145929049e+02 0 0 0
277 2 2 0.0000000000000000e+00 9.2734365995887390e+02 9.0722434287633064e+02 9.0719385138280290e+02 0 0 0
4222 74 15 0.0000000000000000e+00 9.4988785647530699e+02 9.2123541882801794e+02 8.9863070112556215e+02 0 0 0
4221 74 8 -1.0000000000000000e+00 9.5304446355092693e+02 9.1943907139925307e+02 8.9997351135987276e+02 0 0 0
4223 74 17 0.0000000000000000e+00 9.4725580722704910e+02 9.2089839678584895e+02 8.9575691006021646e+02 0 0 0
4224 74 12 0.0000000000000000e+00 9.4737668485895347e+02 9.2457676794435554e+02 8.9519989138717108e+02 0 0 0
4602 76 6 0.0000000000000000e+00 9.5244511585734858e+02 9.2413413645907372e+02 8.9150783633976471e+02 0 0 0
4624 76 5 1.0000000000000000e+00 9.7306057799308974e+02 9.2097917836075237e+02 8.8878232846070944e+02 0 0 0
69226 46 5 1.0000000000000000e+00 9.5902352179302898e+02 9.0845913284512665e+02 8.9180486791538965e+02 0 1 0
69225 46 2 0.0000000000000000e+00 9.5670775328171464e+02 9.0663870476297450e+02 8.8915245878576468e+02 0 1 0
4603 76 2 0.0000000000000000e+00 9.5578201817427441e+02 9.2291436248222385e+02 8.8970213816550438e+02 0 0 0
4605 76 2 0.0000000000000000e+00 9.5869826728988289e+02 9.1856944088576586e+02 8.9069451459297034e+02 0 0 0
4604 76 2 0.0000000000000000e+00 9.5698476136476540e+02 9.2093391963080228e+02 8.9293863215839986e+02 0 0 0
4610 76 2 0.0000000000000000e+00 9.6253033537794317e+02 9.1074913246207416e+02 8.9787533435125965e+02 0 0 0
69228 46 9 0.0000000000000000e+00 9.5814730107786841e+02 9.1507824721558143e+02 8.9498470511279095e+02 0 1 0
69227 46 15 0.0000000000000000e+00 9.5891945798635368e+02 9.1204956801990863e+02 8.9283007067781421e+02 0 1 0
4607 76 9 0.0000000000000000e+00 9.6369652019490081e+02 9.1548540372348396e+02 8.9048087678686591e+02 0 0 0
4606 76 2 0.0000000000000000e+00 9.6111005575714557e+02 9.1746343198101943e+02 8.8815017991529692e+02 0 0 0
69229 46 17 0.0000000000000000e+00 9.6061351712302803e+02 9.1776444676412200e+02 8.9539501858002643e+02 0 1 0
69230 46 17 0.0000000000000000e+00 9.6120939681467530e+02 9.2125686233308477e+02 8.9672301394513499e+02 0 1 0
4608 76 5 1.0000000000000000e+00 9.6447156771935795e+02 9.1246736239441168e+02 8.9244383165466934e+02 0 0 0
4612 76 2 0.0000000000000000e+00 9.6186229652395866e+02 9.0791362070265473e+02 9.0272997910282834e+02 0 0 0
4613 76 17 0.0000000000000000e+00 9.6329310001157285e+02 9.0552802801269320e+02 8.9986956679927926e+02 0 0 0
4611 76 2 0.0000000000000000e+00 9.6153103642326732e+02 9.1175695836034208e+02 9.0141340415178706e+02 0 0 0
69231 46 7 -1.0000000000000000e+00 9.6171464782477847e+02 9.2319147525011510e+02 8.9994139647581767e+02 0 1 0
4614 76 15 0.0000000000000000e+00 9.6691787799703445e+02 9.0654957809789175e+02 8.9920550375926234e+02 0 0 0
69233 46 5 1.0000000000000000e+00 9.6746081005866893e+02 9.1850187418765211e+02 9.0169869005813064e+02 0 1 0
69232 46 5 1.0000000000000000e+00 9.6480992118664335e+02 9.2143705292825280e+02 9.0091458278452717e+02 0 1 0
69234 46 7 -1.0000000000000000e+00 9.6668539704085435e+02 9.1563514248141132e+02 8.9925975240969876e+02 0 1 0
4617 76 2 0.0000000000000000e+00 9.7101344424328784e+02 9.0582573895713028e+02 8.9207174358293230e+02 0 0 0
4619 76 2 0.0000000000000000e+00 9.7586627554320683e+02 9.0849403175922896e+02 8.9281188026787538e+02 0 0 0
4618 76 2 0.0000000000000000e+00 9.7361692602353685e+02 9.0598685098072542e+02 8.9466905219066541e+02 0 0 0
4609 76 5 1.0000000000000000e+00 9.6471113612256920e+02 9.0948778852937789e+02 8.9471516699235860e+02 0 0 0
69235 46 17 0.0000000000000000e+00 9.6856655677401397e+02 9.1359664882375637e+02 9.0192722601340813e+02 0 1 0
69236 46 2 0.0000000000000000e+00 9.7224058937742700e+02 9.1514285490751831e+02 9.0263416408078274e+02 0 1 0
69237 46 2 0.0000000000000000e+00 9.7247283779514953e+02 9.1493764309926769e+02 9.0636373033826521e+02 0 1 0
69239 46 2 0.0000000000000000e+00 9.7413625973120952e+02 9.1964296847425646e+02 9.0837653154371390e+02 0 1 0
69238 46 7 -1.0000000000000000e+00 9.7137059850661228e+02 9.1854618272960352e+02 9.0639840240195235e+02 0 1 0
4661 76 2 0.0000000000000000e+00 9.9553521619623484e+02 9.2392986610488890e+02 8.8916181262190048e+02 0 0 0
52612 94 2 0.0000000000000000e+00 9.7947662032898165e+02 9.2153768029385867e+02 8.8781113170757931e+02 0 0 0
52611 94 15 0.0000000000000000e+00 9.8210112295510635e+02 9.1983929459349247e+02 8.9004113174835402e+02 0 0 0
52613 94 2 0.0000000000000000e+00 9.7907086882362319e+02 9.2502286922323708e+02 8.8954477975250927e+02 0 0 0
4696 76 17 0.0000000000000000e+00 9.9654062858101008e+02 9.1275109847633712e+02 9.0272961507784623e+02 0 0 0
4699 76 8 -1.0000000000000000e+00 9.9870340399968973e+02 9.0569408936282150e+02 9.0590913732598335e+02 0 0 0
4688 76 17 0.0000000000000000e+00 9.8311509010204009e+02 9.0601120542951242e+02 8.9148118926118798e+02 0 0 0
4622 76 9 0.0000000000000000e+00 9.7748362721873059e+02 9.1556891342577774e+02 8.8785967288251447e+02 0 0 0
4621 76 2 0.0000000000000000e+00 9.7843602480088623e+02 9.1289756843280975e+02 8.9049946453673113e+02 0 0 0
4620 76 2 0.0000000000000000e+00 9.7755761959469089e+02 9.1171911797950099e+02 8.9383409915224422e+02 0 0 0
4697 76 5 1.0000000000000000e+00 9.9478655698169882e+02 9.1162603271683793e+02 9.0592070175209119e+02 0 0 0
4695 76 17 0.0000000000000000e+00 9.9660352936788479e+02 9.1214331225838237e+02 8.9901824183897986e+02 0 0 0
69207 46 14 0.0000000000000000e+00 9.8942900356835480e+02 9.0557218505173023e+02 8.9488603955528583e+02 0 1 0
4689 76 14 0.0000000000000000e+00 9.8582755813646588e+02 9.0711149542845226e+02 8.8866087114734796e+02 0 0 0
69206 46 17 0.0000000000000000e+00 9.9294015564721076e+02 9.0556126724667729e+02 8.9674058953998804e+02 0 1 0
4664 76 2 0.0000000000000000e+00 9.9526392893173670e+02 9.1830468342567690e+02 8.8841004094982009e+02 0 0 0
4690 76 15 0.0000000000000000e+00 9.8952873261342950e+02 9.0781247775152519e+02 8.8920124457635040e+02 0 0 0
4665 76 9 0.0000000000000000e+00 9.9795507946744033e+02 9.1801557715051786e+02 8.9094837541787581e+02 0 0 0
52628 94 2 0.0000000000000000e+00 9.8127146611992077e+02 9.1474524289365274e+02 8.9601190767366029e+02 0 0 0
52626 94 17 0.0000000000000000e+00 9.7809852291818697e+02 9.1190306259886177e+02 9.0015268686896832e+02 0 0 0
52625 94 9 0.0000000000000000e+00 9.8041379666997818e+02 9.0918060651201120e+02 8.9914753412071082e+02 0 0 0
52624 94 2 0.0000000000000000e+00 9.8344757115868310e+02 9.1122155122569097e+02 8.9806085795563467e+02 0 0 0
4692 76 2 0.0000000000000000e+00 9.9315693667265566e+02 9.0905845888785586e+02 8.9101865854172513e+02 0 0 0
52623 94 5 1.0000000000000000e+00 9.8572964518252525e+02 9.1323754468573213e+02 8.9557427752326157e+02 0 0 0
69205 46 15 0.0000000000000000e+00 9.9206336004295486e+02 9.0760643809811211e+02 8.9973586155164833e+02 0 1 0
4693 76 2 0.0000000000000000e+00 9.9473420309557514e+02 9.0878242369489351e+02 8.9456816363737255e+02 0 0 0
52622 94 7 -1.0000000000000000e+00 9.8633223283082873e+02 9.1231054956597598e+02 8.9209708006768744e+02 0 0 0
52621 94 8 -1.0000000000000000e+00 9.8400034855178581e+02 9.1325910677988645e+02 8.8931472832598831e+02 0 0 0
69204 46 15 0.0000000000000000e+00 9.9004626853468096e+02 9.1018531635008662e+02 9.0166596939876626e+02 0 1 0
69202 46 2 0.0000000000000000e+00 9.8463045065773883e+02 9.1073641678259310e+02 9.0281483609349527e+02 0 1 0
69203 46 2 0.0000000000000000e+00 9.8742808048170809e+02 9.1288283552584073e+02 9.0123616684696333e+02 0 1 0
52627 94 2 0.0000000000000000e+00 9.7796666536826820e+02 9.1513782365059251e+02 8.9825456330847692e+02 0 0 0
4694 76 9 0.0000000000000000e+00 9.9412156532276288e+02 9.1235378117271875e+02 8.9618862372122953e+02 0 0 0
52609 94 2 0.0000000000000000e+00 9.8449202681975794e+02 9.2279081279725551e+02 8.8798742794306634e+02 0 0 0
52610 94 2 0.0000000000000000e+00 9.8333710190845954e+02 9.2314609601804113e+02 8.9171768500394637e+02 0 0 0
4666 76 17 0.0000000000000000e+00 9.9758519720370225e+02 9.1424161995918757e+02 8.9006528894765324e+02 0 0 0
69200 46 2 0.0000000000000000e+00 9.8242852682022453e+02 9.0595998354596088e+02 9.0701630680046890e+02 0 1 0
69201 46 7 -1.0000000000000000e+00 9.8503458411875715e+02 9.0819022515389111e+02 9.0563879954283846e+02 0 1 0
52630 94 2 0.0000000000000000e+00 9.8094662915087463e+02 9.1741399032878496e+02 9.0299741759686242e+02 0 0 0
52629 94 2 0.0000000000000000e+00 9.8187166906478478e+02 9.1597138549416991e+02 8.9960935516139193e+02 0 0 0
52631 94 2 0.0000000000000000e+00 9.8250620459881679e+02 9.1891150153663045e+02 9.0638570286127037e+02 0 0 0
4698 76 7 -1.0000000000000000e+00 9.9570914739648504e+02 9.0788812087030306e+02 9.0713901329645637e+02 0 0 0
785 9 6 0.0000000000000000e+00 8.7224752162454092e+02 9.2504249287836058e+02 8.9356315454122750e+02 0 0 0
51201 72 17 0.0000000000000000e+00 8.7561733896721398e+02 9.4092155523525548e+02 8.8821424938499501e+02 1 0 0
51200 72 5 1.0000000000000000e+00 8.7642052674632066e+02 9.4374500036578684e+02 8.9039125099070770e+02 1 0 0
51199 72 7 -1.0000000000000000e+00 8.7707453840895880e+02 9.4141777525282612e+02 8.9347989251672641e+02 1 0 0
781 9 2 0.0000000000000000e+00 8.7652999716896534e+02 9.3073746650348903e+02 8.8753576349817808e+02 0 0 0
51202 72 9 0.0000000000000000e+00 8.7730897020691827e+02 9.3750036681970130e+02 8.8765629859274884e+02 1 0 0
806 9 5 1.0000000000000000e+00 8.8230343535571706e+02 9.3863352125379515e+02 8.9415527331249075e+02 0 0 0
805 9 9 0.0000000000000000e+00 8.8030867692511663e+02 9.3547936729994717e+02 8.9326714979951475e+02 0 0 0
807 9 5 1.0000000000000000e+00 8.8447855805408062e+02 9.4172825503183799e+02 8.9452339545781183e+02 0 0 0
68930 40 2 0.0000000000000000e+00 8.8301614268924880e+02 9.2552507588483581e+02 8.8794142453206962e+02 1 0 0
784 9 2 0.0000000000000000e+00 8.7563324525255109e+02 9.2555902945744390e+02 8.9267334226482080e+02 0 0 0
783 9 2 0.0000000000000000e+00 8.7797236909616504e+02 9.2865194085850737e+02 8.9319902172186653e+02 0 0 0
68931 40 9 0.0000000000000000e+00 8.8501075322132328e+02 9.2819267825170709e+02 8.8962368521241331e+02 1 0 0
51203 72 8 -1.0000000000000000e+00 8.7400999006916481e+02 9.3548333837213909e+02 8.8800894144043662e+02 1 0 0
68932 40 17 0.0000000000000000e+00 8.8728146754500676e+02 9.3127441400358794e+02 8.9054998324411724e+02 1 0 0
803 9 2 0.0000000000000000e+00 8.7508645000047147e+02 9.3283689668226032e+02 8.9659700335229684e+02 0 0 0
797 9 5 1.0000000000000000e+00 8.7768656509496361e+02 9.2533580520751957e+02 8.9832080459491453e+02 0 0 0
802 9 2 0.0000000000000000e+00 8.7621870798946759e+02 9.3309995925516660e+02 9.0026512000125854e+02 0 0 0
801 9 2 0.0000000000000000e+00 8.7498154490849140e+02 9.3296380419736636e+02 9.0407294795844268e+02 0 0 0
800 9 6 0.0000000000000000e+00 8.7296571524215972e+02 9.2975830795205570e+02 9.0506959473040263e+02 0 0 0
804 9 2 0.0000000000000000e+00 8.7670850725308412e+02 9.3510065275411671e+02 8.9385806416312255e+02 0 0 0
799 9 2 0.0000000000000000e+00 8.7659140158393893e+02 9.2865498275338120e+02 9.0456190502311824e+02 0 0 0
798 9 2 0.0000000000000000e+00 8.7594789319962229e+02 9.2615666000068222e+02 9.0165502236039049e+02 0 0 0
782 9 7 -1.0000000000000000e+00 8.7895819585454126e+02 9.3093538682218957e+02 8.9027707500741906e+02 0 0 0
51195 72 2 0.0000000000000000e+00 8.7688712113075508e+02 9.4304901080617913e+02 9.0067859523889774e+02 1 0 0
51197 72 2 0.0000000000000000e+00 8.7446305438397962e+02 9.3843336642080249e+02 8.9731837896312834e+02 1 0 0
51196 72 9 0.0000000000000000e+00 8.7748426143422660e+02 9.3949062697542149e+02 8.9925974655881498e+02 1 0 0
759 9 17 0.0000000000000000e+00 8.7181608513909566e+02 9.4339205791161180e+02 9.0062771196162248e+02 0 0 0
808 9 2 0.0000000000000000e+00 8.8725867889508379e+02 9.4361453855320633e+02 8.9282530025864298e+02 0 0 0
7853 139 2 0.0000000000000000e+00 8.8181130806809858e+02 9.3125200086114194e+02 9.0138738035001847e+02 0 0 0
7851 139 17 0.0000000000000000e+00 8.8670423639442788e+02 9.3025996208253696e+02 8.9903580137403765e+02 0 0 0
7852 139 2 0.0000000000000000e+00 8.8340080508080757e+02 9.2848981518123935e+02 8.9900859401665525e+02 0 0 0
51198 72 5 1.0000000000000000e+00 8.7380292070883615e+02 9.3928168211985133e+02 8.9364269972954878e+02 1 0 0
758 9 17 0.0000000000000000e+00 8.7141167721727777e+02 9.3969915051292060e+02 9.0203217074549582e+02 0 0 0
7855 139 2 0.0000000000000000e+00 8.8628494366814834e+02 9.3611685897595544e+02 8.9722500425020883e+02 0 0 0
756 9 12 0.0000000000000000e+00 8.7233320978728852e+02 9.3612570726247191e+02 9.0618712254611205e+02 0 0 0
757 9 15 0.0000000000000000e+00 8.7324563953752011e+02 9.3985812222637821e+02 9.0543131207649856e+02 0 0 0
7854 139 7 -1.0000000000000000e+00 8.8461667140640191e+02 9.3359165385541928e+02 8.9947507183739606e+02 0 0 0
787 9 6 0.0000000000000000e+00 8.6738937658515579e+02 9.2509912233046680e+02 8.9045402719127048e+02 0 0 0
7750 139 2 0.0000000000000000e+00 8.9479065686067258e+02 9.4024086764893798e+02 8.8836709894301578e+02 0 0 0
210 2 7 -1.0000000000000000e+00 9.0813418478856113e+02 9.2814386965198958e+02 8.8944933681079397e+02 0 0 0
211 2 5 1.0000000000000000e+00 9.0960960341807163e+02 9.3158889411258872e+02 8.8891091560124380e+02 0 0 0
50658 40 7 -1.0000000000000000e+00 8.9016482857548704e+02 9.3738793908262221e+02 8.9153305756576822e+02 1 0 0
68936 40 17 0.0000000000000000e+00 8.8925433842596067e+02 9.3951996510566619e+02 8.9451602147355595e+02 1 0 0
7850 139 7 -1.0000000000000000e+00 8.8952814106924689e+02 9.3031732529005910e+02 9.0136081789651530e+02 0 0 0
68934 40 17 0.0000000000000000e+00 8.9353273865858637e+02 9.3006760596288075e+02 8.9423888170801104e+02 1 0 0
68933 40 7 -1.0000000000000000e+00 8.9058601058574823e+02 9.2970850879595491e+02 8.9153623060707491e+02 1 0 0
50657 40 5 1.0000000000000000e+00 8.9302833372222017e+02 9.3577022343678209e+02 8.8965018013449799e+02 1 0 0
50655 40 7 -1.0000000000000000e+00 8.9739965914633922e+02 9.3506756203283021e+02 8.9428838480197987e+02 1 0 0
68935 40 5 1.0000000000000000e+00 8.9492589504825605e+02 9.3305956289159451e+02 8.9660227315109705e+02 1 0 0
50656 40 7 -1.0000000000000000e+00 8.9532821758970329e+02 9.3712036350060328e+02 8.9220358625438405e+02 1 0 0
68937 40 5 1.0000000000000000e+00 8.9154519141683568e+02 9.4021671550526946e+02 8.9744211938159515e+02 1 0 0
222 2 5 1.0000000000000000e+00 9.0627794200045207e+02 9.4283365960979438e+02 8.9998608318577669e+02 0 0 0
221 2 5 1.0000000000000000e+00 9.0796642809112006e+02 9.4168440172476983e+02 8.9672956456910174e+02 0 0 0
68938 40 2 0.0000000000000000e+00 8.9114820389719273e+02 9.4042440185673922e+02 9.0123137587519955e+02 1 0 0
220 2 9 0.0000000000000000e+00 9.1023709921971647e+02 9.4254560016944936e+02 8.9366817209173405e+02 0 0 0
218 2 2 0.0000000000000000e+00 9.1030224794905200e+02 9.4025642622756254e+02 8.8753942421753720e+02 0 0 0
68939 40 2 0.0000000000000000e+00 8.8989456594789999e+02 9.4178999364733943e+02 9.0447676041021987e+02 1 0 0
7848 139 5 1.0000000000000000e+00 8.8914991730936470e+02 9.2703213121207239e+02 9.0727168016667122e+02 0 0 0
7849 139 5 1.0000000000000000e+00 8.8997410319143762e+02 9.2997268694198374e+02 9.0519583815738213e+02 0 0 0
68940 40 15 0.0000000000000000e+00 8.9111851466782980e+02 9.4143324910442129e+02 9.0800992205261434e+02 1 0 0
4237 74 5 1.0000000000000000e+00 9.2717228154568386e+02 9.2964208341688652e+02 8.8853108625534549e+02 0 0 0
4323 74 2 0.0000000000000000e+00 9.2534564445980766e+02 9.3971691588808085e+02 8.9193828584563562e+02 0 0 0
4307 74 2 0.0000000000000000e+00 9.1560716067445048e+02 9.3158075747083979e+02 8.9057817801023657e+02 0 0 0
4321 74 2 0.0000000000000000e+00 9.2388795883121600e+02 9.3714908166544956e+02 8.8809694928878878e+02 0 0 0
4322 74 2 0.0000000000000000e+00 9.2736425203075225e+02 9.3798858086574444e+02 8.8919178382408847e+02 0 0 0
4324 74 2 0.0000000000000000e+00 9.2588090892791320e+02 9.4210715648890516e+02 8.8887476324340071e+02 0 0 0
209 2 7 -1.0000000000000000e+00 9.1097771761748857e+02 9.2576413573485763e+02 8.8933770855712169e+02 0 0 0
246 2 5 1.0000000000000000e+00 9.2913795807966744e+02 9.2527566357977764e+02 8.9784916954290111e+02 0 0 0
4305 74 15 0.0000000000000000e+00 9.2085933309896177e+02 9.2855597218492289e+02 8.8870231738102109e+02 0 0 0
219 2 2 0.0000000000000000e+00 9.1087775236764492e+02 9.4327146165696524e+02 8.8987388609142283e+02 0 0 0
245 2 7 -1.0000000000000000e+00 9.2802116356443457e+02 9.2558782883254833e+02 8.9424150551776825e+02 0 0 0
243 2 5 1.0000000000000000e+00 9.2227217313572726e+02 9.2825469382603569e+02 8.9508981639258207e+02 0 0 0
242 2 17 0.0000000000000000e+00 9.2233676970817544e+02 9.3204603835091166e+02 8.9482849752281720e+02 0 0 0
4232 74 17 0.0000000000000000e+00 9.2904011528353931e+02 9.3409349617742578e+02 9.0038518009647942e+02 0 0 0
241 2 7 -1.0000000000000000e+00 9.2229424027155540e+02 9.3466193905430612e+02 8.9771197264216710e+02 0 0 0
240 2 17 0.0000000000000000e+00 9.2379334568718809e+02 9.3801474806649446e+02 8.9737086268789926e+02 0 0 0
239 2 9 0.0000000000000000e+00 9.2657449080781657e+02 9.4033899890311375e+02 8.9702895402364902e+02 0 0 0
4306 74 2 0.0000000000000000e+00 9.1772964191385415e+02 9.2857987475350330e+02 8.9096761155834952e+02 0 0 0
4236 74 17 0.0000000000000000e+00 9.2926961625172419e+02 9.3255121218016507e+02 8.9017096195992633e+02 0 0 0
238 2 2 0.0000000000000000e+00 9.2999084584719242e+02 9.4182088749902584e+02 8.9719627061777476e+02 0 0 0
4234 74 6 0.0000000000000000e+00 9.2685154226778786e+02 9.3482718454486769e+02 8.9427103378162974e+02 0 0 0
4235 74 11 0.0000000000000000e+00 9.3050733818958474e+02 9.3470822052053416e+02 8.9303621894757100e+02 0 0 0
4233 74 6 0.0000000000000000e+00 9.2676769203018466e+02 9.3329024060220161e+02 8.9761860552713404e+02 0 0 0
4308 74 9 0.0000000000000000e+00 9.1680003931702652e+02 9.3505226492541181e+02 8.8992945520430533e+02 0 0 0
4309 74 2 0.0000000000000000e+00 9.1873349974764074e+02 9.3747985873392452e+02 8.9228961521994574e+02 0 0 0
4310 74 5 1.0000000000000000e+00 9.1807036530255539e+02 9.4058718455346173e+02 8.9412438649071282e+02 0 0 0
4341 74 2 0.0000000000000000e+00 9.2877965977901863e+02 9.3952006925469664e+02 9.0506109869151953e+02 0 0 0
234 2 2 0.0000000000000000e+00 9.2457112329462768e+02 9.4388678655738681e+02 9.0523278258146092e+02 0 0 0
4342 74 9 0.0000000000000000e+00 9.2572432123860187e+02 9.3756697717815882e+02 9.0438318923202712e+02 0 0 0
4343 74 17 0.0000000000000000e+00 9.2500200338344928e+02 9.3533597892281716e+02 9.0757479776692912e+02 0 0 0
4231 74 2 0.0000000000000000e+00 9.3205176739548153e+02 9.3292569309131329e+02 8.9863379412322183e+02 0 0 0
4311 74 7 -1.0000000000000000e+00 9.2117110299434785e+02 9.4211248372015189e+02 8.9541070265001110e+02 0 0 0
4344 74 5 1.0000000000000000e+00 9.2206902572186584e+02 9.3311983808659977e+02 9.0605390399276007e+02 0 0 0
4327 74 2 0.0000000000000000e+00 9.3142529987679848e+02 9.4045739654075771e+02 8.8924890106255475e+02 0 0 0
237 2 5 1.0000000000000000e+00 9.3223128660667555e+02 9.4410726595490621e+02 8.9921467126983373e+02 0 0 0
4312 74 5 1.0000000000000000e+00 9.2312356053825408e+02 9.4438663358775739e+02 8.9320497388780962e+02 0 0 0
229 2 2 0.0000000000000000e+00 9.1752238498424128e+02 9.4222238586153605e+02 9.0155980315677539e+02 0 0 0
232 2 2 0.0000000000000000e+00 9.2115925897759132e+02 9.4143090013114033e+02 9.0371290081671680e+02 0 0 0
230 2 2 0.0000000000000000e+00 9.1862793862186436e+02 9.3946106148552474e+02 8.9897902417742023e+02 0 0 0
231 2 2 0.0000000000000000e+00 9.2159561199043401e+02 9.4144499215364897e+02 8.9980967618170189e+02 0 0 0
4339 74 2 0.0000000000000000e+00 9.3234704795686810e+02 9.4023740785536802e+02 9.0831737312520193e+02 0 0 0
228 2 2 0.0000000000000000e+00 9.1454940556816814e+02 9.4390623895229623e+02 9.0048649070314093e+02 0 0 0
4268 74 6 0.0000000000000000e+00 9.3585209198861594e+02 9.3708730160817095e+02 8.8905035185601992e+02 0 0 0
4263 74 7 -1.0000000000000000e+00 9.3442243280593505e+02 9.2718068772350910e+02 8.8753563815243581e+02 0 0 0
4266 74 2 0.0000000000000000e+00 9.4093362433492973e+02 9.3145101196745111e+02 8.8974196808282682e+02 0 0 0
4267 74 2 0.0000000000000000e+00 9.3789099747073465e+02 9.3383962102096859e+02 8.8931901342760614e+02 0 0 0
4264 74 5 1.0000000000000000e+00 9.3780898620324012e+02 9.2653164145356004e+02 8.8913872095986324e+02 0 0 0
4265 74 5 1.0000000000000000e+00 9.4093724505338287e+02 9.2788405831472085e+02 8.9095881812283881e+02 0 0 0
4229 74 2 0.0000000000000000e+00 9.3625747495221106e+02 9.3225754342388029e+02 8.9786135412691885e+02 0 0 0
4337 74 2 0.0000000000000000e+00 9.3462167397821111e+02 9.4417735187486471e+02 9.0595270520187739e+02 0 0 0
4328 74 17 0.0000000000000000e+00 9.3315814404425578e+02 9.3984364658236461e+02 8.9252456625599382e+02 0 0 0
4329 74 5 1.0000000000000000e+00 9.3415550991416887e+02 9.3906396588902135e+02 8.9603056801835658e+02 0 0 0
4230 74 15 0.0000000000000000e+00 9.3427070942155558e+02 9.2954244680225054e+02 8.9900491399571501e+02 0 0 0
4556 76 15 0.0000000000000000e+00 9.5040937914119866e+02 9.3084742016869529e+02 8.8927187594944132e+02 0 0 0
4555 76 8 -1.0000000000000000e+00 9.5325624928593891e+02 9.3227867426386672e+02 8.9146262101934212e+02 0 0 0
4333 74 17 0.0000000000000000e+00 9.3894946424040972e+02 9.3999984895557543e+02 9.0675551521646457e+02 0 0 0
4330 74 2 0.0000000000000000e+00 9.3385345993145313e+02 9.3736061443603330e+02 8.9935895058560902e+02 0 0 0
4332 74 17 0.0000000000000000e+00 9.3794683455466429e+02 9.3946134044885684e+02 9.0301913889049843e+02 0 0 0
4331 74 9 0.0000000000000000e+00 9.3433370318753032e+02 9.3869837996088540e+02 9.0296581474530024e+02 0 0 0
8854 149 17 0.0000000000000000e+00 9.4454583050658687e+02 9.4134918295062653e+02 9.0396821562587945e+02 0 0 0
8853 149 17 0.0000000000000000e+00 9.4141575525469625e+02 9.4331040328552433e+02 9.0352130656876056e+02 0 0 0
4225 74 15 0.0000000000000000e+00 9.4725189206047855e+02 9.2826399098324885e+02 8.9640373569999906e+02 0 0 0
4226 74 17 0.0000000000000000e+00 9.4448638612656885e+02 9.3068095845274684e+02 8.9500026488781407e+02 0 0 0
4227 74 17 0.0000000000000000e+00 9.4189277041718105e+02 9.2977551538219222e+02 8.9750403495142677e+02 0 0 0
4601 76 2 0.0000000000000000e+00 9.5381438893275504e+02 9.2678051222489830e+02 8.9405458554809593e+02 0 0 0
54499 149 15 0.0000000000000000e+00 9.4248332886568369e+02 9.4392190184250887e+02 8.9529995441847348e+02 0 0 0
54502 149 5 1.0000000000000000e+00 9.4933133537977744e+02 9.4246599918654772e+02 8.9947843789006561e+02 0 0 0
54501 149 7 -1.0000000000000000e+00 9.4565709233809912e+02 9.4241127946516087e+02 9.0041455550875037e+02 0 0 0
4228 74 2 0.0000000000000000e+00 9.3985128232782063e+02 9.3279394655877581e+02 8.9643495872898711e+02 0 0 0
4336 74 2 0.0000000000000000e+00 9.3839774513494729e+02 9.4411274078692691e+02 9.0706395842720042e+02 0 0 0
11718 210 7 -1.0000000000000000e+00 9.4306963843146991e+02 9.3262134154085368e+02 9.0819835290461515e+02 0 0 0
11715 210 17 0.0000000000000000e+00 9.4796281341701183e+02 9.2902425472265304e+02 9.0824508418942048e+02 0 0 0
11717 210 5 1.0000000000000000e+00 9.4555084513182828e+02 9.3499427187158847e+02 9.0625428307561822e+02 0 0 0
11716 210 17 0.0000000000000000e+00 9.4593149001913821e+02 9.3119812522561597e+02 9.0600948172369021e+02 0 0 0
11719 210 8 -1.0000000000000000e+00 9.3924045703499996e+02 9.3356297047434998e+02 9.0758186604871855e+02 0 0 0
4598 76 5 1.0000000000000000e+00 9.6035121487831736e+02 9.2572156082372339e+02 8.8833415534206461e+02 0 0 0
4600 76 2 0.0000000000000000e+00 9.5585577386783848e+02 9.2835821303951104e+02 8.9125749642420226e+02 0 0 0
4599 76 5 1.0000000000000000e+00 9.5989387119232629e+02 9.2851856062068168e+02 8.9094768348121784e+02 0 0 0
12058 212 5 1.0000000000000000e+00 9.9833649189628079e+02 9.3901830364912519e+02 9.0313287387025775e+02 0 0 0
52603 94 7 -1.0000000000000000e+00 9.8777743789491944e+02 9.4050394614912796e+02 8.8771932164943200e+02 0 0 0
52593 94 2 0.0000000000000000e+00 9.9737756352059193e+02 9.4154356861790200e+02 8.8934513090877590e+02 0 0 0
52605 94 5 1.0000000000000000e+00 9.8900543692645897e+02 9.3459622000672425e+02 8.8885993642120923e+02 0 0 0
52604 94 7 -1.0000000000000000e+00 9.8873687731649261e+02 9.3803018871258689e+02 8.9060944780421562e+02 0 0 0
52640 94 17 0.0000000000000000e+00 9.8247809532977385e+02 9.3398627631407965e+02 9.0602758187042991e+02 0 0 0
52607 94 17 0.0000000000000000e+00 9.8885267954062545e+02 9.2797789050696906e+02 8.8753355993963612e+02 0 0 0
52642 94 2 0.0000000000000000e+00 9.7988863852185887e+02 9.3623641170852477e+02 9.0155934795483131e+02 0 0 0
52641 94 5 1.0000000000000000e+00 9.8072399148595696e+02 9.3291759600084424e+02 9.0287831796418516e+02 0 0 0
12059 212 2 0.0000000000000000e+00 9.9475131713966096e+02 9.3988371906304553e+02 9.0299058301271327e+02 0 0 0
12060 212 15 0.0000000000000000e+00 9.9110499294112958e+02 9.4129741337883866e+02 9.0288861460925796e+02 0 0 0
12062 212 5 1.0000000000000000e+00 9.8619661077342664e+02 9.4168510433789504e+02 9.0116480243036665e+02 0 0 0
52645 94 2 0.0000000000000000e+00 9.8631940310910181e+02 9.3397432258518074e+02 9.0331508541222286e+02 0 0 0
52643 94 2 0.0000000000000000e+00 9.8307056750383538e+02 9.3788790299113850e+02 9.0212984368055561e+02 0 0 0
52590 94 2 0.0000000000000000e+00 9.9625915385974463e+02 9.3573567489848494e+02 8.9703060972465448e+02 0 0 0
52646 94 2 0.0000000000000000e+00 9.8912921143807205e+02 9.3502564760308462e+02 9.0564257554704329e+02 0 0 0
52644 94 2 0.0000000000000000e+00 9.8478432972331700e+02 9.3529346149584831e+02 9.0012954357039462e+02 0 0 0
52591 94 2 0.0000000000000000e+00 9.9581792964239946e+02 9.3563098316339619e+02 8.9345978115643004e+02 0 0 0
52589 94 2 0.0000000000000000e+00 9.9522581820237076e+02 9.3926671843241570e+02 8.9777289977728117e+02 0 0 0
52592 94 2 0.0000000000000000e+00 9.9640482620347609e+02 9.3847396421061285e+02 8.9110377634938175e+02 0 0 0
52588 94 2 0.0000000000000000e+00 9.9194834732202878e+02 9.4130282947583896e+02 8.9663197578159998e+02 0 0 0
12063 212 15 0.0000000000000000e+00 9.8699067148897620e+02 9.4330445047369039e+02 9.0472152317155530e+02 0 0 0
12061 212 2 0.0000000000000000e+00 9.8800415165464381e+02 9.3928804193921644e+02 9.0355850470977725e+02 0 0 0
52639 94 17 0.0000000000000000e+00 9.8546437533159951e+02 9.3257026860574115e+02 9.0783863013963901e+02 0 0 0
52650 94 5 1.0000000000000000e+00 9.8177667417603834e+02 9.4169053326363098e+02 9.0653589223678625e+02 0 0 0
52586 94 15 0.0000000000000000e+00 9.9204640988870813e+02 9.4445298609924782e+02 9.0042405070520908e+02 0 0 0
52647 94 2 0.0000000000000000e+00 9.9043389080732925e+02 9.3755665114023191e+02 9.0784324242510093e+02 0 0 0
763 9 2 0.0000000000000000e+00 8.6715702374825707e+02 9.4612844754598632e+02 8.9201027567991468e+02 0 0 0
68968 40 15 0.0000000000000000e+00 8.7220059129935441e+02 9.5879852683216450e+02 9.0365286013850107e+02 1 0 0
809 9 2 0.0000000000000000e+00 8.8564941599859219e+02 9.4609832732765801e+02 8.9041471874329170e+02 0 0 0
812 9 15 0.0000000000000000e+00 8.8712103875986713e+02 9.5620167140976992e+02 8.8943499701439418e+02 0 0 0
810 9 2 0.0000000000000000e+00 8.8654409017310445e+02 9.4941502580484530e+02 8.8888338019920161e+02 0 0 0
811 9 17 0.0000000000000000e+00 8.8685393040712074e+02 9.5276116539873942e+02 8.9104957664865242e+02 0 0 0
68961 40 9 0.0000000000000000e+00 8.7178951224430568e+02 9.6245688121919818e+02 8.9058687456278358e+02 1 0 0
68970 40 14 0.0000000000000000e+00 8.6753891936298328e+02 9.5634355546811798e+02 8.9904442265863736e+02 1 0 0
51194 72 2 0.0000000000000000e+00 8.8026105237145384e+02 9.4465268677762776e+02 9.0003016184194985e+02 1 0 0
760 9 2 0.0000000000000000e+00 8.7174221800619284e+02 9.4627230318022168e+02 8.9809580585602464e+02 0 0 0
51193 72 15 0.0000000000000000e+00 8.8157041218228665e+02 9.4730169200918897e+02 9.0265292824468645e+02 1 0 0
761 9 2 0.0000000000000000e+00 8.6907163293674012e+02 9.4729853341553132e+02 8.9558723826369624e+02 0 0 0
764 9 17 0.0000000000000000e+00 8.6901502062112468e+02 9.4506118768871693e+02 8.8910242642444723e+02 0 0 0
51191 72 2 0.0000000000000000e+00 8.8646135957762567e+02 9.5021437823219435e+02 9.0596889205817411e+02 1 0 0
51192 72 2 0.0000000000000000e+00 8.8307338471367132e+02 9.4797132149926563e+02 9.0637547400932453e+02 1 0 0
50356 32 17 0.0000000000000000e+00 8.7638151498023194e+02 9.5484406758943453e+02 8.9039565397594208e+02 1 0 0
50354 32 2 0.0000000000000000e+00 8.7734187303461010e+02 9.5916118281494300e+02 8.8999073747457066e+02 1 0 0
50355 32 2 0.0000000000000000e+00 8.7831857103349751e+02 9.5699865694470850e+02 8.9292645203493419e+02 1 0 0
50663 40 5 1.0000000000000000e+00 8.8324927453713667e+02 9.5836396938141820e+02 9.0530345435654567e+02 1 0 0
50664 40 2 0.0000000000000000e+00 8.8047418603611095e+02 9.5663848789557494e+02 9.0332886880600734e+02 1 0 0
50665 40 9 0.0000000000000000e+00 8.8042840718789046e+02 9.5348987030250657e+02 9.0110888421025231e+02 1 0 0
68947 40 7 -1.0000000000000000e+00 8.8698362488613213e+02 9.5757767944579882e+02 9.0406939763669664e+02 1 0 0
50666 40 17 0.0000000000000000e+00 8.7865966449503799e+02 9.5157566452162519e+02 9.0408208787764283e+02 1 0 0
68950 40 2 0.0000000000000000e+00 8.7319096078798782e+02 9.5046966401589873e+02 9.0043045267042066e+02 1 0 0
68951 40 2 0.0000000000000000e+00 8.7315157830995042e+02 9.5110750907469060e+02 8.9663213549206716e+02 1 0 0
68952 40 2 0.0000000000000000e+00 8.7394206407574291e+02 9.4786705194108981e+02 8.9447254675853173e+02 1 0 0
68953 40 2 0.0000000000000000e+00 8.7699500979690777e+02 9.4914395260245044e+02 8.9281026308794708e+02 1 0 0
68948 40 2 0.0000000000000000e+00 8.7613606995822556e+02 9.5077634977872310e+02 9.0694322231932597e+02 1 0 0
50667 40 2 0.0000000000000000e+00 8.7782911594166740e+02 9.5049916861647057e+02 8.9626498395082308e+02 1 0 0
68959 40 2 0.0000000000000000e+00 8.7833113157372395e+02 9.6266540081199241e+02 9.0051521195778889e+02 1 0 0
68956 40 17 0.0000000000000000e+00 8.8361669211575986e+02 9.6041675949440264e+02 8.9426607547893275e+02 1 0 0
68955 40 17 0.0000000000000000e+00 8.8656506620384653e+02 9.6004744271871971e+02 8.9678810168860912e+02 1 0 0
68949 40 2 0.0000000000000000e+00 8.7424908016217194e+02 9.5025901354404027e+02 9.0395623675124068e+02 1 0 0
68957 40 17 0.0000000000000000e+00 8.8192177173812388e+02 9.6111712193751930e+02 8.9778050946341375e+02 1 0 0
68958 40 5 1.0000000000000000e+00 8.8205535042400675e+02 9.6319972944429742e+02 9.0090943272094376e+02 1 0 0
50671 40 2 0.0000000000000000e+00 8.7682704794994913e+02 9.5975989690129529e+02 8.9893325963351720e+02 1 0 0
51190 72 5 1.0000000000000000e+00 8.8682998582608718e+02 9.4831367428613908e+02 9.0283939641136863e+02 1 0 0
50669 40 5 1.0000000000000000e+00 8.8459054279053680e+02 9.5229543698647194e+02 8.9580231211971352e+02 1 0 0
50674 40 2 0.0000000000000000e+00 8.6939391571675219e+02 9.5798696778333135e+02 8.9369482597431784e+02 1 0 0
50351 32 5 1.0000000000000000e+00 8.8252853106250006e+02 9.6332166104591454e+02 8.8778787800447958e+02 1 0 0
50673 40 2 0.0000000000000000e+00 8.7300568968215532e+02 9.5681652867898515e+02 8.9341062179325468e+02 1 0 0
50672 40 2 0.0000000000000000e+00 8.7412001659077748e+02 9.5867334419718782e+02 8.9664716341114956e+02 1 0 0
50668 40 17 0.0000000000000000e+00 8.8116456315428172e+02 9.5102423645033275e+02 8.9462520741172932e+02 1 0 0
50670 40 2 0.0000000000000000e+00 8.8687881196130888e+02 9.5509758800338568e+02 8.9754833703132124e+02 1 0 0
68960 40 2 0.0000000000000000e+00 8.7062738275581751e+02 9.6135461700295832e+02 8.9408722850213076e+02 1 0 0
68967 40 15 0.0000000000000000e+00 8.7420727428090981e+02 9.6189455812940685e+02 9.0426216084766065e+02 1 0 0
51189 72 17 0.0000000000000000e+00 8.8640363786414264e+02 9.4603068806914098e+02 8.9999402591931960e+02 1 0 0
51188 72 7 -1.0000000000000000e+00 8.8834937430171976e+02 9.4639332507514303e+02 8.9674444387093990e+02 1 0 0
50375 32 7 -1.0000000000000000e+00 8.8771593972923006e+02 9.6376453842399440e+02 9.0530138211564577e+02 1 0 0
50350 32 9 0.0000000000000000e+00 8.8572338167615612e+02 9.6387163978269461e+02 8.8966845262075208e+02 1 0 0
50349 32 2 0.0000000000000000e+00 8.8804129701680915e+02 9.6089960771135804e+02 8.8891319102258922e+02 1 0 0
29306 98 15 0.0000000000000000e+00 8.7343432142463905e+02 9.6374946008249356e+02 8.9761012254132902e+02 0 0 0
29305 98 15 0.0000000000000000e+00 8.6980757557237280e+02 9.6344703100372408e+02 8.9875277804037046e+02 0 0 0
68969 40 17 0.0000000000000000e+00 8.6904250752190740e+02 9.5735616257392394e+02 9.0242458638492042e+02 1 0 0
223 2 2 0.0000000000000000e+00 9.0677781963551217e+02 9.4643892919491725e+02 9.0116940878911339e+02 0 0 0
224 2 2 0.0000000000000000e+00 9.0777520481521788e+02 9.5021304209761036e+02 9.0185443131687919e+02 0 0 0
225 2 2 0.0000000000000000e+00 9.0960990859209414e+02 9.4819237179398237e+02 9.0441749392076247e+02 0 0 0
68954 40 9 0.0000000000000000e+00 8.8918683477955233e+02 9.5763276771204005e+02 8.9582165171268707e+02 1 0 0
8231 145 12 0.0000000000000000e+00 9.0306141141825788e+02 9.5899015861501516e+02 8.9084152381077877e+02 0 0 0
8232 145 7 -1.0000000000000000e+00 9.0442469471089669e+02 9.5603317244292714e+02 8.8874632756133974e+02 0 0 0
51187 72 5 1.0000000000000000e+00 8.9216204077970008e+02 9.4690191704722758e+02 8.9664074246765028e+02 1 0 0
51186 72 7 -1.0000000000000000e+00 8.9535567181952388e+02 9.4905998443343890e+02 8.9708885178750120e+02 1 0 0
51185 72 7 -1.0000000000000000e+00 8.9905777829602653e+02 9.4870640063365295e+02 8.9741113291669274e+02 1 0 0
51184 72 5 1.0000000000000000e+00 8.9968946966122064e+02 9.4757395628663676e+02 9.0110960142399801e+02 1 0 0
8230 145 5 1.0000000000000000e+00 9.0214139306653362e+02 9.6247190837057246e+02 8.9140710290482343e+02 0 0 0
8229 145 17 0.0000000000000000e+00 8.9882237141061773e+02 9.6239569275013775e+02 8.9316533800489344e+02 0 0 0
8228 145 9 0.0000000000000000e+00 8.9791450514281655e+02 9.5983636583944212e+02 8.9613920245889176e+02 0 0 0
7741 139 9 0.0000000000000000e+00 9.1002056712516219e+02 9.5162030129553887e+02 8.9004332643639964e+02 0 0 0
68946 40 8 -1.0000000000000000e+00 8.9060060067162658e+02 9.5691397651207683e+02 9.0459475209360903e+02 1 0 0
7742 139 5 1.0000000000000000e+00 9.0852183245025230e+02 9.4836924634793115e+02 8.8907883261515383e+02 0 0 0
68944 40 17 0.0000000000000000e+00 8.9612373653860618e+02 9.5904406657359243e+02 9.0509188213526932e+02 1 0 0
68945 40 9 0.0000000000000000e+00 8.9270084201959196e+02 9.5976979886510651e+02 9.0344359007317382e+02 1 0 0
68942 40 7 -1.0000000000000000e+00 9.0027200807453823e+02 9.5498282263819385e+02 9.0443468498277377e+02 1 0 0
68943 40 5 1.0000000000000000e+00 8.9985256706637722e+02 9.5883249017602225e+02 9.0463160409804664e+02 1 0 0
51183 72 17 0.0000000000000000e+00 9.0225595582283472e+02 9.4626241586608182e+02 9.0354756280423362e+02 1 0 0
8227 145 2 0.0000000000000000e+00 9.0044927403465158e+02 9.5695508765040040e+02 8.9501112184863837e+02 0 0 0
8226 145 2 0.0000000000000000e+00 9.0130838966055774e+02 9.5498537043461931e+02 8.9809526646313009e+02 0 0 0
51182 72 7 -1.0000000000000000e+00 9.0028332586774980e+02 9.4702655399124012e+02 9.0694583220073810e+02 1 0 0
7743 139 5 1.0000000000000000e+00 9.0513922111199417e+02 9.4716794891117684e+02 8.8758137970569737e+02 0 0 0
8222 145 2 0.0000000000000000e+00 9.0786304671513278e+02 9.5572197830867015e+02 9.0317698763642250e+02 0 0 0
50662 40 5 1.0000000000000000e+00 8.9694456321747691e+02 9.5354999917258908e+02 9.0351256616374258e+02 1 0 0
51181 72 17 0.0000000000000000e+00 8.9964199671715505e+02 9.5056479977564925e+02 9.0784728345137432e+02 1 0 0
8223 145 2 0.0000000000000000e+00 9.0466862081669262e+02 9.5414287345879495e+02 9.0146537491941592e+02 0 0 0
50661 40 2 0.0000000000000000e+00 8.9361986580725556e+02 9.5195817600570308e+02 9.0463203402249735e+02 1 0 0
8224 145 2 0.0000000000000000e+00 9.0633082194329279e+02 9.5259204670617930e+02 8.9830155484913223e+02 0 0 0
8225 145 2 0.0000000000000000e+00 9.0417279152202047e+02 9.5397991693651375e+02 8.9564147010047634e+02 0 0 0
8220 145 17 0.0000000000000000e+00 9.1057603983501269e+02 9.6214907398040759e+02 9.0048350354916329e+02 0 0 0
8219 145 17 0.0000000000000000e+00 9.0720927898696107e+02 9.6221853374096406e+02 8.9878966518034110e+02 0 0 0
8218 145 17 0.0000000000000000e+00 9.0792578429998252e+02 9.5873463678702979e+02 8.9704114979558938e+02 0 0 0
8221 145 5 1.0000000000000000e+00 9.0979560185478761e+02 9.5891697550194920e+02 9.0231157288241513e+02 0 0 0
50660 40 9 0.0000000000000000e+00 8.9281946046604583e+02 9.4925272867971262e+02 9.0755916285640421e+02 1 0 0
50659 40 2 0.0000000000000000e+00 8.9487091486024417e+02 9.4620660567151015e+02 9.0786698768074132e+02 1 0 0
4316 74 7 -1.0000000000000000e+00 9.1847082210455642e+02 9.4661179466758176e+02 8.8952475647712663e+02 0 0 0
235 2 9 0.0000000000000000e+00 9.2632567394184059e+02 9.4626620641395857e+02 9.0256510756314924e+02 0 0 0
233 2 2 0.0000000000000000e+00 9.2092425828766250e+02 9.4472146668607616e+02 9.0583974865999915e+02 0 0 0
7740 139 2 0.0000000000000000e+00 9.1180646867534665e+02 9.5081156685242422e+02 8.9332067536681700e+02 0 0 0
7739 139 2 0.0000000000000000e+00 9.1315232960220874e+02 9.5144016545908221e+02 8.9710459882677230e+02 0 0 0
236 2 7 -1.0000000000000000e+00 9.2978947717225185e+02 9.4527442333333238e+02 9.0216848169885554e+02 0 0 0
4315 74 8 -1.0000000000000000e+00 9.1690546646278915e+02 9.4862809481985983e+02 8.9218988005124481e+02 0 0 0
4313 74 17 0.0000000000000000e+00 9.2160764132769759e+02 9.4656830503521996e+02 8.9597870292060804e+02 0 0 0
4314 74 9 0.0000000000000000e+00 9.1822593316383848e+02 9.4829890623298024e+02 8.9570119097481643e+02 0 0 0
54495 149 5 1.0000000000000000e+00 9.2763721696283358e+02 9.5040927035700133e+02 8.9412853638470949e+02 0 0 0
54494 149 17 0.0000000000000000e+00 9.2900983160785700e+02 9.5298853029321197e+02 8.9661525806234056e+02 0 0 0
54493 149 17 0.0000000000000000e+00 9.2626429874555424e+02 9.5214695323909075e+02 8.9924495114006936e+02 0 0 0
54492 149 9 0.0000000000000000e+00 9.2239913491504160e+02 9.5190868941902909e+02 9.0022207713362889e+02 0 0 0
54491 149 2 0.0000000000000000e+00 9.2368296907511308e+02 9.5287469776801333e+02 9.0334200774084184e+02 0 0 0
8210 145 2 0.0000000000000000e+00 9.1887056808673253e+02 9.6319610156525823e+02 8.9108459416427559e+02 0 0 0
8845 149 7 -1.0000000000000000e+00 9.3030575225421308e+02 9.4881474060471169e+02 8.9234850947156440e+02 0 0 0
8844 149 2 0.0000000000000000e+00 9.2743882308765274e+02 9.5266533000097684e+02 9.0376389808079614e+02 0 0 0
7738 139 2 0.0000000000000000e+00 9.1440195221712372e+02 9.5379656025547320e+02 8.9953921832299739e+02 0 0 0
8843 149 5 1.0000000000000000e+00 9.3096763697569384e+02 9.5379251705025058e+02 9.0360720292835674e+02 0 0 0
8212 145 2 0.0000000000000000e+00 9.2397423072446975e+02 9.5852850563575680e+02 8.9059563571999831e+02 0 0 0
8211 145 2 0.0000000000000000e+00 9.2090391608167306e+02 9.6055977996194713e+02 8.8923305523451268e+02 0 0 0
8215 145 5 1.0000000000000000e+00 9.1727328469436065e+02 9.5525523621905984e+02 8.9177944611464829e+02 0 0 0
8214 145 17 0.0000000000000000e+00 9.1971558808290047e+02 9.5645677332684011e+02 8.9436429252048652e+02 0 0 0
8217 145 9 0.0000000000000000e+00 9.1086161337136491e+02 9.5715510592141368e+02 8.9513354303416725e+02 0 0 0
8216 145 2 0.0000000000000000e+00 9.1475121065308667e+02 9.5709548577527357e+02 8.9429885015913078e+02 0 0 0
7737 139 2 0.0000000000000000e+00 9.1535932140401997e+02 9.5593723851900131e+02 9.0255402032796371e+02 0 0 0
7736 139 6 0.0000000000000000e+00 9.1213787481681027e+02 9.5376587902666188e+02 9.0351023313538963e+02 0 0 0
8213 145 2 0.0000000000000000e+00 9.2335426697953631e+02 9.5645474896152052e+02 8.9368289601877882e+02 0 0 0
7735 139 2 0.0000000000000000e+00 9.1247530865766180e+02 9.5540012001379296e+02 9.0681488563353275e+02 0 0 0
226 2 17 0.0000000000000000e+00 9.1324620861631070e+02 9.4843690967783868e+02 9.0381947203244113e+02 0 0 0
227 2 15 0.0000000000000000e+00 9.1605785494398958e+02 9.4695879845031095e+02 9.0177145301339499e+02 0 0 0
51151 72 7 -1.0000000000000000e+00 9.1657073182921135e+02 9.6266999479741219e+02 9.0593996423120291e+02 1 0 0
54496 149 17 0.0000000000000000e+00 9.3943291511408768e+02 9.5004758420758321e+02 8.9078793868949413e+02 0 0 0
54497 149 5 1.0000000000000000e+00 9.4248840709014848e+02 9.4785718848021395e+02 8.9099457185090671e+02 0 0 0
54498 149 2 0.0000000000000000e+00 9.4490800480756957e+02 9.4616163694300610e+02 8.9332234832246991e+02 0 0 0
49696 23 5 1.0000000000000000e+00 9.3907768770978794e+02 9.6387469327880797e+02 8.8786237287228960e+02 0 0 0
49697 23 2 0.0000000000000000e+00 9.3577683225943315e+02 9.6201591175540455e+02 8.8789435491953600e+02 0 0 0
8842 149 15 0.0000000000000000e+00 9.3466542307835687e+02 9.5252523201814597e+02 9.0405835416636296e+02 0 0 0
8841 149 14 0.0000000000000000e+00 9.3614772581587954e+02 9.4994900848293605e+02 9.0640217835042392e+02 0 0 0
8846 149 8 -1.0000000000000000e+00 9.3299285050729009e+02 9.4618953693238905e+02 8.9329705523155769e+02 0 0 0
8848 149 15 0.0000000000000000e+00 9.3613155233993962e+02 9.4750890147722839e+02 8.8791221539294463e+02 0 0 0
8849 149 7 -1.0000000000000000e+00 9.3804219986503188e+02 9.5091218115843174e+02 8.8745742232250211e+02 0 0 0
8847 149 2 0.0000000000000000e+00 9.3425237730181004e+02 9.4470885984882580e+02 8.9000785413999802e+02 0 0 0
8851 149 15 0.0000000000000000e+00 9.4068189874715119e+02 9.4821488823177697e+02 9.0027615552454768e+02 0 0 0
54500 149 2 0.0000000000000000e+00 9.4457133142516602e+02 9.4598068098011913e+02 8.9765408023522184e+02 0 0 0
8850 149 5 1.0000000000000000e+00 9.4407542875408853e+02 9.4936386820889243e+02 8.9931882763663930e+02 0 0 0
8852 149 9 0.0000000000000000e+00 9.3925125525262888e+02 9.4482872144316480e+02 9.0060143843514152e+02 0 0 0
54504 149 7 -1.0000000000000000e+00 9.5330114424207795e+02 9.4799883203324498e+02 8.9820427388132077e+02 0 0 0
54503 149 5 1.0000000000000000e+00 9.5214934219521092e+02 9.4492496815925722e+02 9.0032881372649922e+02 0 0 0
54505 149 17 0.0000000000000000e+00 9.5067722516227275e+02 9.4957137934778677e+02 8.9651494661613640e+02 0 0 0
8856 149 2 0.0000000000000000e+00 9.5335874672189982e+02 9.5028617650820524e+02 8.9163740432114787e+02 0 0 0
8855 149 2 0.0000000000000000e+00 9.5249190317283478e+02 9.5229731668394243e+02 8.9480448676619153e+02 0 0 0
49614 23 9 0.0000000000000000e+00 9.4312869671882322e+02 9.6226485263017355e+02 9.0785662187810817e+02 0 0 0
54427 149 15 0.0000000000000000e+00 9.7654933686825348e+02 9.5840231303382075e+02 8.9244443863842946e+02 0 0 0
54426 149 2 0.0000000000000000e+00 9.7353856609018294e+02 9.5962494384832053e+02 8.9054621422138337e+02 0 0 0
49686 23 9 0.0000000000000000e+00 9.5817984553820543e+02 9.6230435188849526e+02 8.8947615085819859e+02 0 0 0
49685 23 2 0.0000000000000000e+00 9.5902564670135814e+02 9.6406428714243123e+02 8.9292075399529097e+02 0 0 0
8857 149 7 -1.0000000000000000e+00 9.5671125699210438e+02 9.4866960270771972e+02 8.9223678592596673e+02 0 0 0
49341 21 5 1.0000000000000000e+00 9.6398997584014398e+02 9.5952480241321553e+02 8.8818600214977778e+02 0 0 0
49340 21 2 0.0000000000000000e+00 9.6336886650776614e+02 9.6230736969488362e+02 8.9075621862529943e+02 0 0 0
8823 149 5 1.0000000000000000e+00 9.7696151334673493e+02 9.5612002696682782e+02 9.0232845306861554e+02 0 0 0
8824 149 2 0.0000000000000000e+00 9.7429479357254615e+02 9.5889191449694374e+02 9.0194632207074415e+02 0 0 0
54472 149 17 0.0000000000000000e+00 9.6696398347067804e+02 9.5780479917136381e+02 8.9976063485991097e+02 0 0 0
54471 149 9 0.0000000000000000e+00 9.7032890762982072e+02 9.5891249284706930e+02 9.0171055457445061e+02 0 0 0
49342 21 7 -1.0000000000000000e+00 9.6694975235556444e+02 9.5864263237472744e+02 8.9033678487908526e+02 0 0 0
49343 21 5 1.0000000000000000e+00 9.6840403247236372e+02 9.5768905502865607e+02 8.9364965662168788e+02 0 0 0
54473 149 2 0.0000000000000000e+00 9.6442820265870341e+02 9.5663139140739156e+02 9.0277082451633669e+02 0 0 0
54474 149 2 0.0000000000000000e+00 9.6241964296348237e+02 9.5323058440273724e+02 9.0325430799099831e+02 0 0 0
49344 21 17 0.0000000000000000e+00 9.6938171306662628e+02 9.6116741895680275e+02 8.9545083499381224e+02 0 0 0
54433 149 9 0.0000000000000000e+00 9.7486858859940799e+02 9.6332074843303269e+02 8.9817366468470675e+02 0 0 0
2218 21 9 0.0000000000000000e+00 9.6706723296726966e+02 9.6397868709505121e+02 8.9691799240057503e+02 0 0 0
8858 149 2 0.0000000000000000e+00 9.5607136478781683e+02 9.4806660816429178e+02 8.8850468445766739e+02 0 0 0
54446 149 2 0.0000000000000000e+00 9.7482892169639263e+02 9.4649075504721384e+02 9.0609796039371338e+02 0 0 0
54475 149 2 0.0000000000000000e+00 9.5922095615154888e+02 9.5217319219582748e+02 9.0471840232270847e+02 0 0 0
8825 149 2 0.0000000000000000e+00 9.5841178664751862e+02 9.5328062212610791e+02 9.0818935778127047e+02 0 0 0
8794 149 15 0.0000000000000000e+00 9.7478741543760225e+02 9.6087912965268549e+02 9.0750550268852930e+02 0 0 0
8793 149 6 0.0000000000000000e+00 9.7669293352727891e+02 9.6371753769322368e+02 9.0612825470279074e+02 0 0 0
52594 94 9 0.0000000000000000e+00 9.9626491155697556e+02 9.4529359288312423e+02 8.8931162880916975e+02 0 0 0
52596 94 5 1.0000000000000000e+00 9.8941677257250342e+02 9.4730434147354379e+02 8.8745423456588355e+02 0 0 0
52595 94 7 -1.0000000000000000e+00 9.9304434020140081e+02 9.4714279184850443e+02 8.8855191664488473e+02 0 0 0
52583 94 2 0.0000000000000000e+00 9.9840450503370005e+02 9.4527501027161918e+02 8.9853119746193522e+02 0 0 0
52587 94 2 0.0000000000000000e+00 9.9153149219859529e+02 9.4488796285152273e+02 8.9675568253515075e+02 0 0 0
52652 94 7 -1.0000000000000000e+00 9.8107768618838122e+02 9.4618176317098005e+02 9.0115206940894234e+02 0 0 0
54429 149 17 0.0000000000000000e+00 9.8139800783266810e+02 9.6127345367263467e+02 8.9188776934973725e+02 0 0 0
54428 149 2 0.0000000000000000e+00 9.8024350888012077e+02 9.5789660066971135e+02 8.9311021418980920e+02 0 0 0
54432 149 5 1.0000000000000000e+00 9.7804579886911665e+02 9.6234750061577233e+02 9.0032215239296318e+02 0 0 0
49572 23 11 0.0000000000000000e+00 9.8860133896241996e+02 9.6126554844087411e+02 8.8805157508924697e+02 0 0 0
52653 94 5 1.0000000000000000e+00 9.8430156329830720e+02 9.4844414366547596e+02 9.0046477259034089e+02 0 0 0
8822 149 7 -1.0000000000000000e+00 9.7938725704022102e+02 9.5720094237661772e+02 9.0504809938889673e+02 0 0 0
8821 149 8 -1.0000000000000000e+00 9.8312369590996627e+02 9.5603268253319072e+02 9.0582119934127786e+02 0 0 0
8784 149 2 0.0000000000000000e+00 9.8417048620817343e+02 9.6328801575209161e+02 9.0406207075160398e+02 0 0 0
54431 149 2 0.0000000000000000e+00 9.8090789900310654e+02 9.6127555545870973e+02 9.0272609523658446e+02 0 0 0
52651 94 12 0.0000000000000000e+00 9.8199959154602652e+02 9.4494985460406429e+02 9.0461148754353803e+02 0 0 0
52654 94 2 0.0000000000000000e+00 9.8283191582184270e+02 9.4987012213072887e+02 8.9727645007931960e+02 0 0 0
8820 149 9 0.0000000000000000e+00 9.8620266148306678e+02 9.5745172391520657e+02 9.0763993238054377e+02 0 0 0
52655 94 7 -1.0000000000000000e+00 9.8232557752708169e+02 9.4828899999460066e+02 8.9380685172614687e+02 0 0 0
49575 23 2 0.0000000000000000e+00 9.8625216297987981e+02 9.6125445755810597e+02 8.9287548348493829e+02 0 0 0
52657 94 2 0.0000000000000000e+00 9.8183334335361974e+02 9.5428616193324399e+02 8.9505787868108132e+02 0 0 0
52656 94 2 0.0000000000000000e+00 9.7995058201285440e+02 9.5147569041896895e+02 8.9340927919585329e+02 0 0 0
49574 23 2 0.0000000000000000e+00 9.8433983032566857e+02 9.5811004726723070e+02 8.9242911868789622e+02 0 0 0
49573 23 5 1.0000000000000000e+00 9.8542514069270635e+02 9.5945302574310961e+02 8.8925066864927214e+02 0 0 0
52661 94 14 0.0000000000000000e+00 9.9471426483460027e+02 9.5718124313711792e+02 8.9900560440342497e+02 0 0 0
52659 94 15 0.0000000000000000e+00 9.8874086525000666e+02 9.5674485355729087e+02 8.9624418484476405e+02 0 0 0
52660 94 17 0.0000000000000000e+00 9.9082485078241439e+02 9.5744904492853198e+02 8.9908652348881822e+02 0 0 0
52658 94 15 0.0000000000000000e+00 9.8510688218670555e+02 9.5553671105761225e+02 8.9593804248977949e+02 0 0 0
52662 94 15 0.0000000000000000e+00 9.9578838615810866e+02 9.5471731031920740e+02 9.0168668426313491e+02 0 0 0
52663 94 5 1.0000000000000000e+00 9.9509201956729612e+02 9.5201163991853298e+02 9.0401522371635042e+02 0 0 0
52664 94 2 0.0000000000000000e+00 9.9336719326537445e+02 9.5296122081552562e+02 9.0730365665817021e+02 0 0 0
52561 94 6 0.0000000000000000e+00 9.9383223620409319e+02 9.6166128453785325e+02 8.9411902462226874e+02 0 0 0
52562 94 6 0.0000000000000000e+00 9.9660629866826719e+02 9.6349904483481441e+02 8.9595438142880698e+02 0 0 0
8783 149 5 1.0000000000000000e+00 9.8696133910381707e+02 9.6109566051328864e+02 9.0256542644953345e+02 0 0 0
52665 94 2 0.0000000000000000e+00 9.9430922256807037e+02 9.5662556166868512e+02 9.0752627858247126e+02 0 0 0
52666 94 9 0.0000000000000000e+00 9.9738994109449368e+02 9.5861021457497270e+02 9.0620703779868438e+02 0 0 0
52585 94 17 0.0000000000000000e+00 9.9490494157177943e+02 9.4631964656225580e+02 9.0239030481308293e+02 0 0 0
12045 212 5 1.0000000000000000e+00 9.9614247978991409e+02 9.5622679235487783e+02 8.9231667176569647e+02 0 0 0
52560 94 6 0.0000000000000000e+00 9.9489566203415643e+02 9.6322560275957585e+02 8.9068285214392370e+02 0 0 0
8782 149 17 0.0000000000000000e+00 9.8573639276768643e+02 9.6236387754193208e+02 8.9922674594233547e+02 0 0 0
8799 149 6 0.0000000000000000e+00 9.7766141711087971e+02 9.4817489705278422e+02 9.0767248588635425e+02 0 0 0
12064 212 9 0.0000000000000000e+00 9.8957625590204213e+02 9.4579047918363062e+02 9.0626329515800296e+02 0 0 0
52584 94 2 0.0000000000000000e+00 9.9834843378882135e+02 9.4502121131649449e+02 9.0243027778289070e+02 0 0 0
12044 212 15 0.0000000000000000e+00 9.9768485745309863e+02 9.5933742364093962e+02 8.9040756649110040e+02 0 0 0
12046 212 2 0.0000000000000000e+00 9.9901363444476726e+02 9.5579684716082068e+02 8.9484294381842244e+02 0 0 0
6431 98 15 0.0000000000000000e+00 8.7440552667837119e+02 9.8002585572745465e+02 8.8742942514111701e+02 0 0 0
29315 98 2 0.0000000000000000e+00 8.7339931644150010e+02 9.7641974542091202e+02 8.8811168930568556e+02 0 0 0
29304 98 2 0.0000000000000000e+00 8.6805607152429411e+02 9.6687708043631960e+02 8.9790295939447003e+02 0 0 0
6423 98 5 1.0000000000000000e+00 8.6782423074363851e+02 9.6892388158702977e+02 9.0770607914577874e+02 0 0 0
6425 98 7 -1.0000000000000000e+00 8.6668668895442363e+02 9.7135941639230145e+02 9.0082294522420159e+02 0 0 0
29293 98 17 0.0000000000000000e+00 8.7025057610318061e+02 9.7878557039752445e+02 9.0036055433064405e+02 0 0 0
6418 98 2 0.0000000000000000e+00 8.6742023639672470e+02 9.8084659608808863e+02 9.0424461961085592e+02 0 0 0
68966 40 2 0.0000000000000000e+00 8.7294418375842952e+02 9.6528386622137987e+02 9.0279003078812502e+02 1 0 0
50368 32 2 0.0000000000000000e+00 8.8816251207513403e+02 9.7114905693028436e+02 8.8794078093090366e+02 1 0 0
29314 98 8 -1.0000000000000000e+00 8.7116583715277363e+02 9.7665770480023821e+02 8.9138752526329290e+02 0 0 0
68963 40 5 1.0000000000000000e+00 8.7192782921069477e+02 9.6839665750770644e+02 8.9356830552100848e+02 1 0 0
50677 40 7 -1.0000000000000000e+00 8.7435370971053078e+02 9.6889901541011648e+02 9.0685366641206087e+02 1 0 0
50328 32 2 0.0000000000000000e+00 8.7948774873209004e+02 9.7442885135858887e+02 8.9065172158323799e+02 1 0 0
50369 32 9 0.0000000000000000e+00 8.8647674786654636e+02 9.7220490049458226e+02 8.9098939601597624e+02 1 0 0
50327 32 7 -1.0000000000000000e+00 8.7820589414072037e+02 9.7090487742379844e+02 8.8925554279715266e+02 1 0 0
68962 40 17 0.0000000000000000e+00 8.7082496238187775e+02 9.6616315957696941e+02 8.9066797720633951e+02 1 0 0
50329 32 2 0.0000000000000000e+00 8.8105385912500969e+02 9.7717717118876703e+02 8.8836252053266742e+02 1 0 0
50330 32 6 0.0000000000000000e+00 8.8431528278071357e+02 9.7852382614755288e+02 8.8975101398226263e+02 1 0 0
6430 98 9 0.0000000000000000e+00 8.8165974661083771e+02 9.8116083468906584e+02 8.9713837611689223e+02 0 0 0
6429 98 2 0.0000000000000000e+00 8.8230579889222497e+02 9.7832504032099905e+02 8.9482794880993663e+02 0 0 0
29308 98 14 0.0000000000000000e+00 8.7932126455065418e+02 9.6651857677904093e+02 8.9414366498062611e+02 0 0 0
29307 98 17 0.0000000000000000e+00 8.7643717270595209e+02 9.6433782617141594e+02 8.9539132057362713e+02 0 0 0
29309 98 15 0.0000000000000000e+00 8.8054136738689522e+02 9.7005704136808686e+02 8.9312486518491426e+02 0 0 0
6427 98 5 1.0000000000000000e+00 8.8099976548573613e+02 9.7315477336657955e+02 8.9518680745220490e+02 0 0 0
6428 98 2 0.0000000000000000e+00 8.8389056512383854e+02 9.7500446124736459e+02 8.9607109006402686e+02 0 0 0
50376 32 5 1.0000000000000000e+00 8.8582668376574861e+02 9.6581851918211839e+02 9.0787534412688058e+02 1 0 0
29278 98 15 0.0000000000000000e+00 8.8221095789127946e+02 9.8080785217335881e+02 9.0298770377019605e+02 0 0 0
29279 98 2 0.0000000000000000e+00 8.8182844955628741e+02 9.8074086980274024e+02 9.0670569186310752e+02 0 0 0
29276 98 2 0.0000000000000000e+00 8.7494061288933801e+02 9.8081573522974941e+02 9.0394804361256513e+02 0 0 0
29277 98 2 0.0000000000000000e+00 8.7856652997541516e+02 9.8162952478064517e+02 9.0261931103849895e+02 0 0 0
50676 40 2 0.0000000000000000e+00 8.7234478519560594e+02 9.6968323259833210e+02 9.0371414311958642e+02 1 0 0
68965 40 7 -1.0000000000000000e+00 8.7308157917862059e+02 9.7228649212574828e+02 8.9800035239209808e+02 1 0 0
29311 98 17 0.0000000000000000e+00 8.7561067466688894e+02 9.8259432177436395e+02 8.9717821610016097e+02 0 0 0
29310 98 17 0.0000000000000000e+00 8.7818310319910154e+02 9.7966105052704950e+02 8.9698915872009843e+02 0 0 0
50675 40 5 1.0000000000000000e+00 8.7315155760424011e+02 9.7299299804350676e+02 9.0163896369886140e+02 1 0 0
50678 40 2 0.0000000000000000e+00 8.7192055151743432e+02 9.6598055375568094e+02 9.0630753858989613e+02 1 0 0
68964 40 12 0.0000000000000000e+00 8.7094419884173567e+02 9.7175449227916340e+02 8.9496419185891841e+02 1 0 0
50370 32 17 0.0000000000000000e+00 8.8675358476725444e+02 9.6931974149305120e+02 8.9348162436392272e+02 1 0 0
29313 98 7 -1.0000000000000000e+00 8.7159054433210713e+02 9.7932266430000038e+02 8.9388113878519630e+02 0 0 0
29312 98 5 1.0000000000000000e+00 8.7458569995823507e+02 9.8169097576408171e+02 8.9366994705913226e+02 0 0 0
29275 98 5 1.0000000000000000e+00 8.7497595336444829e+02 9.8354199713640844e+02 9.0659944845412031e+02 0 0 0
29292 98 9 0.0000000000000000e+00 8.7010862768433674e+02 9.7793486434810097e+02 9.0415961717152072e+02 0 0 0
6426 98 2 0.0000000000000000e+00 8.6735948256279312e+02 9.7058690522232791e+02 8.9742564698266960e+02 0 0 0
29294 98 17 0.0000000000000000e+00 8.6711235749926436e+02 9.7834963001321603e+02 8.9804642692286905e+02 0 0 0
50335 32 15 0.0000000000000000e+00 8.9329822814461602e+02 9.8352232596893828e+02 8.8819274530045163e+02 1 0 0
50372 32 17 0.0000000000000000e+00 8.9154545375415273e+02 9.6524396144212199e+02 8.9568120694811955e+02 1 0 0
50373 32 5 1.0000000000000000e+00 8.8940060814132937e+02 9.6507154894454982e+02 8.9867650684343698e+02 1 0 0
50374 32 7 -1.0000000000000000e+00 8.8964686329861831e+02 9.6472645767591700e+02 9.0228688319420587e+02 1 0 0
8330 146 2 0.0000000000000000e+00 9.0090455906688874e+02 9.8092988584218722e+02 9.0247037399482065e+02 0 0 0
8329 146 2 0.0000000000000000e+00 8.9968586567764214e+02 9.8011455058756007e+02 8.9898233805120390e+02 0 0 0
8328 146 5 1.0000000000000000e+00 8.9650878024468454e+02 9.7831665891397574e+02 8.9999367919259191e+02 0 0 0
8323 146 2 0.0000000000000000e+00 8.9232512949316481e+02 9.7842799613275474e+02 9.0520419919995493e+02 0 0 0
8325 146 2 0.0000000000000000e+00 8.8877676628510540e+02 9.7449442754736026e+02 9.0296829252356008e+02 0 0 0
8327 146 5 1.0000000000000000e+00 8.9303325427615528e+02 9.7692775184407753e+02 9.0047386275072574e+02 0 0 0
8326 146 9 0.0000000000000000e+00 8.9019896876931773e+02 9.7505016051756559e+02 8.9935299849057537e+02 0 0 0
50336 32 6 0.0000000000000000e+00 8.9342831569185705e+02 9.8005861783705927e+02 8.8929004161693047e+02 1 0 0
50337 32 2 0.0000000000000000e+00 8.8990892713965684e+02 9.7852566623081418e+02 8.8922514229793580e+02 1 0 0
50371 32 7 -1.0000000000000000e+00 8.9032819892887130e+02 9.6823340682376715e+02 8.9341609583630714e+02 1 0 0
8251 145 8 -1.0000000000000000e+00 9.0514902658653693e+02 9.7261886514410583e+02 8.9006323726527694e+02 0 0 0
8263 145 17 0.0000000000000000e+00 9.0367936696431957e+02 9.8243185623013130e+02 8.8933364117128644e+02 0 0 0
8264 145 17 0.0000000000000000e+00 9.0087895644108255e+02 9.8265234251758886e+02 8.9210500303986453e+02 0 0 0
8252 145 2 0.0000000000000000e+00 9.0235905836791540e+02 9.7493573185039713e+02 8.8858756979374994e+02 0 0 0
8324 146 2 0.0000000000000000e+00 8.8875613381364894e+02 9.7714488847110067e+02 9.0536093454139075e+02 0 0 0
8177 145 2 0.0000000000000000e+00 8.9459070127231792e+02 9.7318549448196620e+02 9.0714362652414513e+02 0 0 0
8176 145 5 1.0000000000000000e+00 8.9252654594189676e+02 9.7027588135854626e+02 9.0730394197192277e+02 0 0 0
8175 145 7 -1.0000000000000000e+00 8.9452973408650041e+02 9.6730926520951402e+02 9.0734708984947031e+02 0 0 0
8250 145 7 -1.0000000000000000e+00 9.0477494909712323e+02 9.6889672656122775e+02 8.8875754627297601e+02 0 0 0
8262 145 9 0.0000000000000000e+00 9.0594359689790133e+02 9.7973911850311345e+02 8.9035431475912981e+02 0 0 0
8331 146 2 0.0000000000000000e+00 8.9828364915157988e+02 9.8072370575558944e+02 9.0482724566975048e+02 0 0 0
8334 146 2 0.0000000000000000e+00 8.9082890777852163e+02 9.8334617023753526e+02 9.0372234192302813e+02 0 0 0
8332 146 17 0.0000000000000000e+00 8.9615236421155919e+02 9.8293601442659656e+02 9.0725875354983646e+02 0 0 0
8335 146 2 0.0000000000000000e+00 8.8961932944826594e+02 9.8216950296776702e+02 9.0734055821711672e+02 0 0 0
8178 145 9 0.0000000000000000e+00 8.9776197185250487e+02 9.7494605566583834e+02 9.0697001134232801e+02 0 0 0
8185 145 5 1.0000000000000000e+00 9.0543698720221153e+02 9.7991595094650415e+02 9.0714194597156541e+02 0 0 0
8186 145 7 -1.0000000000000000e+00 9.0905180843051392e+02 9.8123109690061278e+02 9.0694807119861434e+02 0 0 0
8209 145 2 0.0000000000000000e+00 9.2071627225486100e+02 9.6611010194243352e+02 8.9277765057148872e+02 0 0 0
49713 23 2 0.0000000000000000e+00 9.1096661371553114e+02 9.7076929088690667e+02 8.8773558264286339e+02 0 0 0
49712 23 7 -1.0000000000000000e+00 9.1478999802135797e+02 9.6975961850882129e+02 8.8780346656055667e+02 0 0 0
8205 145 9 0.0000000000000000e+00 9.2809379281217639e+02 9.7328160681716065e+02 8.9335112375067763e+02 0 0 0
8206 145 17 0.0000000000000000e+00 9.2461759619030533e+02 9.7250788119283993e+02 8.9219119248555239e+02 0 0 0
889 9 5 1.0000000000000000e+00 9.1384926080665025e+02 9.7592384543066089e+02 8.9145048982278240e+02 0 0 0
888 9 15 0.0000000000000000e+00 9.1274726131557702e+02 9.7460688016977906e+02 8.8824083183173786e+02 0 0 0
890 9 2 0.0000000000000000e+00 9.1612429093808259e+02 9.7786600661262673e+02 8.9367343362928341e+02 0 0 0
891 9 2 0.0000000000000000e+00 9.1681160715347539e+02 9.8001665407735754e+02 8.9075184737959580e+02 0 0 0
49711 23 2 0.0000000000000000e+00 9.1857643171483323e+02 9.6873624234609065e+02 8.8819089698629557e+02 0 0 0
856 9 2 0.0000000000000000e+00 9.2238607996022120e+02 9.7629486493580271e+02 8.9089904076679852e+02 0 0 0
857 9 2 0.0000000000000000e+00 9.2560195693198978e+02 9.7692094934294198e+02 8.8887143835275242e+02 0 0 0
854 9 2 0.0000000000000000e+00 9.1759279014775257e+02 9.7489680139581992e+02 8.8897915125736290e+02 0 0 0
855 9 2 0.0000000000000000e+00 9.1944523039970761e+02 9.7424639799734587e+02 8.9242193857738687e+02 0 0 0
8204 145 2 0.0000000000000000e+00 9.2968310337410924e+02 9.7175438164146942e+02 8.9668112707733053e+02 0 0 0
892 9 9 0.0000000000000000e+00 9.1687713007200068e+02 9.8225762675857027e+02 8.8751749204389421e+02 0 0 0
858 9 2 0.0000000000000000e+00 9.2795966942928351e+02 9.7940091477203703e+02 8.8776773928522380e+02 0 0 0
8203 145 5 1.0000000000000000e+00 9.3162487518182797e+02 9.6992184799909421e+02 8.9946859179404748e+02 0 0 0
8202 145 7 -1.0000000000000000e+00 9.2886446519396486e+02 9.7141318624719588e+02 9.0142497566799125e+02 0 0 0
8201 145 8 -1.0000000000000000e+00 9.2661542349578451e+02 9.7365841732674119e+02 9.0332129065410015e+02 0 0 0
8199 145 17 0.0000000000000000e+00 9.2082118539380815e+02 9.7418159643390857e+02 9.0243580822562774e+02 0 0 0
8200 145 9 0.0000000000000000e+00 9.2319343701186210e+02 9.7198063933830895e+02 9.0435180256609340e+02 0 0 0
8208 145 2 0.0000000000000000e+00 9.2427779877172122e+02 9.6540417271699641e+02 8.9122357981154971e+02 0 0 0
8207 145 2 0.0000000000000000e+00 9.2532291899770701e+02 9.6877350877400863e+02 8.9258946042767684e+02 0 0 0
49358 21 9 0.0000000000000000e+00 9.2984631266040901e+02 9.7886030312367154e+02 9.0049688657216484e+02 0 0 0
49357 21 2 0.0000000000000000e+00 9.2945701692138994e+02 9.7887254461730720e+02 8.9656424085425874e+02 0 0 0
3300 37 17 0.0000000000000000e+00 9.2740473404638328e+02 9.8181945798911931e+02 9.0728002082310275e+02 0 0 0
51152 72 5 1.0000000000000000e+00 9.1888603860584385e+02 9.6557124491645664e+02 9.0700865821326192e+02 1 0 0
51153 72 5 1.0000000000000000e+00 9.2243850742610505e+02 9.6451360799986890e+02 9.0566264602519152e+02 1 0 0
3299 37 17 0.0000000000000000e+00 9.3022827064126591e+02 9.8346026305755800e+02 9.0502298107837782e+02 0 0 0
51154 72 2 0.0000000000000000e+00 9.2480572778639657e+02 9.6756520247007768e+02 9.0667119072253411e+02 1 0 0
8197 145 7 -1.0000000000000000e+00 9.1649768945018343e+02 9.7620154216046149e+02 9.0472437295153384e+02 0 0 0
8196 145 5 1.0000000000000000e+00 9.1863173015140967e+02 9.7623100068307031e+02 9.0794973693972145e+02 0 0 0
8198 145 5 1.0000000000000000e+00 9.1726572150554261e+02 9.7436641200048507e+02 9.0140614471999606e+02 0 0 0
49695 23 17 0.0000000000000000e+00 9.4272559949875620e+02 9.6474576854469149e+02 8.8840600669908804e+02 0 0 0
51874 85 7 -1.0000000000000000e+00 9.5284033172434170e+02 9.7125254668186415e+02 8.9019498378249125e+02 0 0 0
2235 21 7 -1.0000000000000000e+00 9.3740083927081616e+02 9.6957677107824532e+02 9.0491926130198931e+02 0 0 0
2236 21 5 1.0000000000000000e+00 9.3951518182841767e+02 9.6873759664513364e+02 9.0186185133274694e+02 0 0 0
5490 85 6 0.0000000000000000e+00 9.4454423051930030e+02 9.7854216478915521e+02 8.8816560824575163e+02 0 0 0
5489 85 6 0.0000000000000000e+00 9.4631329269742059e+02 9.7521660905214674e+02 8.8857790575038246e+02 0 0 0
5491 85 6 0.0000000000000000e+00 9.4094955561540678e+02 9.7719664216394654e+02 8.8873470483309609e+02 0 0 0
49361 21 2 0.0000000000000000e+00 9.4138218742327876e+02 9.7292929534650432e+02 8.9205066704190585e+02 0 0 0
49360 21 7 -1.0000000000000000e+00 9.3955149651672730e+02 9.7218441594467822e+02 8.9559694439307111e+02 0 0 0
2237 21 2 0.0000000000000000e+00 9.3960497777701971e+02 9.7128235426871743e+02 8.9923289128198951e+02 0 0 0
2233 21 5 1.0000000000000000e+00 9.3643229984308482e+02 9.7628873181331539e+02 9.0311855895462611e+02 0 0 0
49359 21 17 0.0000000000000000e+00 9.3351469877090074e+02 9.7764363505387064e+02 9.0096108219681628e+02 0 0 0
2234 21 12 0.0000000000000000e+00 9.3705097376668198e+02 9.7339478978725867e+02 9.0520249617855893e+02 0 0 0
49362 21 2 0.0000000000000000e+00 9.4522888558343732e+02 9.7203435963749894e+02 8.9278552314018452e+02 0 0 0
49363 21 15 0.0000000000000000e+00 9.4447125461258634e+02 9.7508795726770279e+02 8.9468384461819448e+02 0 0 0
49345 21 9 0.0000000000000000e+00 9.5470965821689629e+02 9.7354986670280459e+02 9.0107769504479165e+02 0 0 0
49364 21 15 0.0000000000000000e+00 9.4706823722212494e+02 9.7698984948792543e+02 8.9289132726410651e+02 0 0 0
2238 21 17 0.0000000000000000e+00 9.5073624110002640e+02 9.7630406714610228e+02 8.9295446969407510e+02 0 0 0
49356 21 2 0.0000000000000000e+00 9.3315018110562744e+02 9.7763801701876173e+02 8.9580060986708088e+02 0 0 0
49355 21 2 0.0000000000000000e+00 9.3578774553798428e+02 9.7577104305036187e+02 8.9780417056868669e+02 0 0 0
2239 21 14 0.0000000000000000e+00 9.5225651141772687e+02 9.7852831166040721e+02 8.9006123577395351e+02 0 0 0
2232 21 2 0.0000000000000000e+00 9.3790956640547699e+02 9.7723564081405414e+02 8.9491759840612656e+02 0 0 0
2231 21 2 0.0000000000000000e+00 9.3785192204245482e+02 9.8060009485032617e+02 8.9679499310599601e+02 0 0 0
49352 21 9 0.0000000000000000e+00 9.4598893701075406e+02 9.8250523062530760e+02 8.9306437811339754e+02 0 0 0
49351 21 2 0.0000000000000000e+00 9.4991566514285512e+02 9.8277586386115968e+02 8.9348518102140383e+02 0 0 0
2228 21 17 0.0000000000000000e+00 9.4086972983276439e+02 9.8155208582198691e+02 9.0037511069607797e+02 0 0 0
49353 21 17 0.0000000000000000e+00 9.4598917340987168e+02 9.8336380621088711e+02 8.9664581074319324e+02 0 0 0
49671 23 12 0.0000000000000000e+00 9.4826696389454935e+02 9.7020863477335149e+02 9.0708564417070943e+02 0 0 0
49672 23 7 -1.0000000000000000e+00 9.5039922549304265e+02 9.7353742795525591e+02 9.0691498840245583e+02 0 0 0
49638 23 5 1.0000000000000000e+00 9.3536056394420882e+02 9.6460942842761176e+02 9.0683155621119386e+02 0 0 0
49639 23 17 0.0000000000000000e+00 9.3832794809158406e+02 9.6637500325307792e+02 9.0827113550769400e+02 0 0 0
49684 23 2 0.0000000000000000e+00 9.5596495297634169e+02 9.6477114455315109e+02 8.9552330908627096e+02 0 0 0
51873 85 2 0.0000000000000000e+00 9.5541536872397353e+02 9.7402453435995665e+02 8.8988318925983674e+02 0 0 0
49683 23 5 1.0000000000000000e+00 9.5514336476812116e+02 9.6855616360837610e+02 8.9568685389881318e+02 0 0 0
5488 85 2 0.0000000000000000e+00 9.5878630536283993e+02 9.7391022786792257e+02 8.8831644723313332e+02 0 0 0
49346 21 17 0.0000000000000000e+00 9.5529429147042686e+02 9.7685197993145812e+02 8.9919145390041433e+02 0 0 0
49349 21 2 0.0000000000000000e+00 9.5871648199476147e+02 9.8054229340476434e+02 8.9269790770129953e+02 0 0 0
49675 23 7 -1.0000000000000000e+00 9.5808602837982664e+02 9.7591415472413178e+02 9.0505711317961755e+02 0 0 0
49674 23 2 0.0000000000000000e+00 9.5547531777633958e+02 9.7709554914152557e+02 9.0750421541948469e+02 0 0 0
5484 85 18 0.0000000000000000e+00 9.6863989909114832e+02 9.7777666593210529e+02 8.8975869366301561e+02 0 0 0
2217 21 9 0.0000000000000000e+00 9.6377146061559176e+02 9.6610062654508215e+02 8.9063520179779039e+02 0 0 0
2216 21 2 0.0000000000000000e+00 9.6068320935550241e+02 9.6837278019740734e+02 8.8975065276636258e+02 0 0 0
5487 85 5 1.0000000000000000e+00 9.6208222872480314e+02 9.7304715527310793e+02 8.8989074627499190e+02 0 0 0
49681 23 14 0.0000000000000000e+00 9.6137257163474749e+02 9.7223510933093530e+02 8.9816125523424455e+02 0 0 0
49347 21 2 0.0000000000000000e+00 9.5501700039386287e+02 9.7575827776610879e+02 8.9547984845721453e+02 0 0 0
49348 21 2 0.0000000000000000e+00 9.5833500828969477e+02 9.7693960611416401e+02 8.9455214026929491e+02 0 0 0
2223 21 2 0.0000000000000000e+00 9.5719146996511972e+02 9.8328530838667405e+02 8.9430478436924000e+02 0 0 0
49680 23 17 0.0000000000000000e+00 9.6352345388128981e+02 9.7348095001426145e+02 9.0080944699820407e+02 0 0 0
2222 21 2 0.0000000000000000e+00 9.5587173704375198e+02 9.7037729210494990e+02 9.0245645593812651e+02 0 0 0
49682 23 15 0.0000000000000000e+00 9.5851843217721716e+02 9.7009509847162838e+02 8.9736713254263532e+02 0 0 0
49677 23 2 0.0000000000000000e+00 9.6085580064816770e+02 9.8062538581626131e+02 9.0296826719279079e+02 0 0 0
49676 23 2 0.0000000000000000e+00 9.6034496842884960e+02 9.7873971328005632e+02 9.0622753886217197e+02 0 0 0
49678 23 15 0.0000000000000000e+00 9.6407653555168974e+02 9.7886619943678579e+02 9.0356771075853317e+02 0 0 0
5486 85 11 0.0000000000000000e+00 9.6537832723074177e+02 9.7278274199400630e+02 8.9170751704763825e+02 0 0 0
49679 23 15 0.0000000000000000e+00 9.6564273540813303e+02 9.7656884030922777e+02 9.0094841506094303e+02 0 0 0
5485 85 16 5.0000000000000000e-01 9.6768123410341639e+02 9.7425590076975300e+02 8.8923414366899021e+02 0 0 0
51868 85 2 0.0000000000000000e+00 9.6913231792879117e+02 9.6853842310326468e+02 8.9347644588300489e+02 0 0 0
54434 149 10 0.0000000000000000e+00 9.7316511946046796e+02 9.6606615949431671e+02 9.0041323859402303e+02 0 0 0
5483 85 2 0.0000000000000000e+00 9.7022755618264750e+02 9.6568857101997264e+02 8.9099483388778128e+02 0 0 0
54435 149 18 0.0000000000000000e+00 9.7384547092811613e+02 9.6971413374804035e+02 8.9929348067644764e+02 0 0 0
51869 85 5 1.0000000000000000e+00 9.6955431819372507e+02 9.6986511175792111e+02 8.9698084212510480e+02 0 0 0
5482 85 5 1.0000000000000000e+00 9.7398267463554680e+02 9.6624323389190931e+02 8.9074150322380251e+02 0 0 0
5481 85 17 0.0000000000000000e+00 9.7467838276365069e+02 9.6941131871250684e+02 8.9254943964205654e+02 0 0 0
5480 85 11 0.0000000000000000e+00 9.7343950640088508e+02 9.7298728222826173e+02 8.9161030285347658e+02 0 0 0
5479 85 6 0.0000000000000000e+00 9.7506811221226360e+02 9.7540426049466987e+02 8.8922560012575275e+02 0 0 0
51871 85 10 0.0000000000000000e+00 9.7047004987735522e+02 9.7667926719696698e+02 8.9589406621384433e+02 0 0 0
51870 85 9 0.0000000000000000e+00 9.6938894306677821e+02 9.7345918579685940e+02 8.9740782277481321e+02 0 0 0
51872 85 18 0.0000000000000000e+00 9.7104181613411856e+02 9.7850995415856187e+02 8.9264502153872661e+02 0 0 0
2207 21 9 0.0000000000000000e+00 9.6485173685412951e+02 9.8006622280607030e+02 8.9404474919840754e+02 0 0 0
2206 21 2 0.0000000000000000e+00 9.6674609362853460e+02 9.8074016714285096e+02 8.9717307464090732e+02 0 0 0
8786 149 16 5.0000000000000000e-01 9.7672010504094681e+02 9.7395127567398106e+02 8.9690352854270418e+02 0 0 0
8787 149 11 0.0000000000000000e+00 9.7690119866333157e+02 9.7768942855202511e+02 8.9692948452345604e+02 0 0 0
49330 21 7 -1.0000000000000000e+00 9.6313097407502858e+02 9.7879976064940729e+02 8.9069951905445714e+02 0 0 0
2220 21 7 -1.0000000000000000e+00 9.6211319001756999e+02 9.6711331324799869e+02 9.0166259147322057e+02 0 0 0
49598 23 2 0.0000000000000000e+00 9.7182981821308022e+02 9.7115455751685442e+02 9.0619348760048422e+02 0 0 0
49599 23 9 0.0000000000000000e+00 9.6921881677534464e+02 9.7038648520149968e+02 9.0356124239679968e+02 0 0 0
2219 21 8 -1.0000000000000000e+00 9.6381844306237940e+02 9.6477451462708825e+02 8.9911526015828019e+02 0 0 0
54438 149 2 0.0000000000000000e+00 9.7379114641823628e+02 9.7953448065672455e+02 9.0446857077909817e+02 0 0 0
54437 149 7 -1.0000000000000000e+00 9.7386876508013950e+02 9.7596059743451417e+02 9.0360319756864635e+02 0 0 0
49600 23 5 1.0000000000000000e+00 9.6623534823269449e+02 9.6959599243183379e+02 9.0607996431627680e+02 0 0 0
2221 21 5 1.0000000000000000e+00 9.5901422535168547e+02 9.6858653297403998e+02 9.0323667431157639e+02 0 0 0
8788 149 5 1.0000000000000000e+00 9.7574592158525400e+02 9.8039056047819543e+02 8.9949369380429471e+02 0 0 0
8789 149 2 0.0000000000000000e+00 9.7191029351336044e+02 9.8064188020315680e+02 9.0040896089188391e+02 0 0 0
54436 149 2 0.0000000000000000e+00 9.7112112345949436e+02 9.7752582056421954e+02 9.0170839055498277e+02 0 0 0
54439 149 2 0.0000000000000000e+00 9.7589624210625914e+02 9.8032038820181572e+02 9.0744864546624990e+02 0 0 0
49332 21 2 0.0000000000000000e+00 9.6635500121993175e+02 9.8151084532655898e+02 8.8803511594683209e+02 0 0 0
2205 21 2 0.0000000000000000e+00 9.6995719309733397e+02 9.8270429060517938e+02 8.9715146122583917e+02 0 0 0
49597 23 2 0.0000000000000000e+00 9.7271288829389141e+02 9.6754583598427541e+02 9.0537257462984201e+02 0 0 0
49578 23 2 0.0000000000000000e+00 9.8429883808957402e+02 9.6474380024710467e+02 8.8992654720263954e+02 0 0 0
52137 87 2 0.0000000000000000e+00 9.9247512229790902e+02 9.7526494796262693e+02 8.9191206995204720e+02 0 0 0
49577 23 2 0.0000000000000000e+00 9.8788953916063224e+02 9.6650821967972320e+02 8.9002246257189859e+02 0 0 0
49576 23 7 -1.0000000000000000e+00 9.8777374905617432e+02 9.6445819013077244e+02 8.9332576485227889e+02 0 0 0
54430 149 6 0.0000000000000000e+00 9.7998749839432810e+02 9.6438538380019907e+02 8.9346553864933014e+02 0 0 0
52557 94 2 0.0000000000000000e+00 9.9170977546921108e+02 9.6891163855653929e+02 8.9533544386186986e+02 0 0 0
8780 149 6 0.0000000000000000e+00 9.8195713741528255e+02 9.6698955838130394e+02 8.9497591529467365e+02 0 0 0
8785 149 18 0.0000000000000000e+00 9.7746226917427509e+02 9.7048005002544676e+02 8.9809798650043422e+02 0 0 0
2186 21 5 1.0000000000000000e+00 9.7741832368727830e+02 9.8239544277455411e+02 8.8971564393783547e+02 0 0 0
52136 87 5 1.0000000000000000e+00 9.9364338059155148e+02 9.7283834675252433e+02 8.8911828147942492e+02 0 0 0
12035 212 5 1.0000000000000000e+00 9.9123303377211494e+02 9.7925637050205364e+02 8.9821718891600153e+02 0 0 0
52558 94 2 0.0000000000000000e+00 9.9423693236488418e+02 9.6928354392324661e+02 8.9257270797281194e+02 0 0 0
52559 94 6 0.0000000000000000e+00 9.9262389242359018e+02 9.6612471704789778e+02 8.9120379165551265e+02 0 0 0
8781 149 11 0.0000000000000000e+00 9.8351883164423293e+02 9.6525358420004056e+02 8.9831000138369097e+02 0 0 0
8791 149 6 0.0000000000000000e+00 9.7711674966227463e+02 9.7080994612688789e+02 9.0376310826089400e+02 0 0 0
8790 149 6 0.0000000000000000e+00 9.7838372028577123e+02 9.7420403899810094e+02 9.0405598154884058e+02 0 0 0
54440 149 6 0.0000000000000000e+00 9.7751383772367330e+02 9.7706240683131534e+02 9.0632815162149791e+02 0 0 0
2185 21 11 0.0000000000000000e+00 9.8008276320030029e+02 9.8006178130421404e+02 8.8815321881717909e+02 0 0 0
52140 87 2 0.0000000000000000e+00 9.9018124044846877e+02 9.8206645312553610e+02 8.9284368940775755e+02 0 0 0
49579 23 6 0.0000000000000000e+00 9.8057621924070372e+02 9.6491747498098732e+02 8.8856991854796172e+02 0 0 0
52555 94 2 0.0000000000000000e+00 9.9194675573655070e+02 9.6778926862513686e+02 9.0052706937733387e+02 0 0 0
52556 94 7 -1.0000000000000000e+00 9.9015991075844909e+02 9.6626735147355066e+02 8.9756047072433694e+02 0 0 0
49580 23 6 0.0000000000000000e+00 9.8074231017949876e+02 9.6847258655154621e+02 8.8971379320735912e+02 0 0 0
49582 23 6 0.0000000000000000e+00 9.8067539217742979e+02 9.7456277874503485e+02 8.9338367153215245e+02 0 0 0
49583 23 6 0.0000000000000000e+00 9.8257113265722626e+02 9.7353729361790943e+02 8.9659462807176351e+02 0 0 0
49581 23 6 0.0000000000000000e+00 9.7942987841880256e+02 9.7126674197447517e+02 8.9216762921060456e+02 0 0 0
49587 23 2 0.0000000000000000e+00 9.8720560169234329e+02 9.7176638177326038e+02 9.0321920849714218e+02 0 0 0
49588 23 7 -1.0000000000000000e+00 9.9029294727749675e+02 9.6986768145770657e+02 9.0489409140309203e+02 0 0 0
52554 94 2 0.0000000000000000e+00 9.9092676897261219e+02 9.7121770513974627e+02 8.9848270705803554e+02 0 0 0
52553 94 5 1.0000000000000000e+00 9.8760728391071575e+02 9.7183021079208322e+02 8.9637156850476902e+02 0 0 0
49584 23 15 0.0000000000000000e+00 9.8349246810692068e+02 9.7268406426297292e+02 9.0009815642271212e+02 0 0 0
52139 87 7 -1.0000000000000000e+00 9.9045803685420458e+02 9.8027780863419002e+02 8.8919081269316712e+02 0 0 0
52138 87 2 0.0000000000000000e+00 9.8976404257084675e+02 9.7657441295308911e+02 8.8970329338834904e+02 0 0 0
52552 94 11 0.0000000000000000e+00 9.8689204613848301e+02 9.7223985119885356e+02 8.9262623650302658e+02 0 0 0
52551 94 16 5.0000000000000000e-01 9.8486977696330723e+02 9.7397831295482160e+02 8.9017677573674371e+02 0 0 0
49585 23 6 0.0000000000000000e+00 9.8380721004762688e+02 9.7568949318131763e+02 9.0235061768070386e+02 0 0 0
52141 87 2 0.0000000000000000e+00 9.8805682484530507e+02 9.7901633991123151e+02 8.9371718817670160e+02 0 0 0
49586 23 2 0.0000000000000000e+00 9.8732105812046245e+02 9.7541657710619074e+02 9.0230203949250506e+02 0 0 0
12037 212 7 -1.0000000000000000e+00 9.9761270917328989e+02 9.7671312171568741e+02 8.9682102119482511e+02 0 0 0
12034 212 7 -1.0000000000000000e+00 9.8787250840645208e+02 9.8089694053914150e+02 8.9889045234990749e+02 0 0 0
12033 212 12 0.0000000000000000e+00 9.8477242103600588e+02 9.8197974848161755e+02 9.0050282369101092e+02 0 0 0
12032 212 5 1.0000000000000000e+00 9.8480112623871503e+02 9.8109928374284686e+02 9.0416225030798671e+02 0 0 0
12031 212 17 0.0000000000000000e+00 9.8112150031411306e+02 9.8216273669453949e+02 9.0423868430215248e+02 0 0 0
52142 87 6 0.0000000000000000e+00 9.8432988712945519e+02 9.7872262549978575e+02 8.9289812763038196e+02 0 0 0
52143 87 6 0.0000000000000000e+00 9.8587185080970255e+02 9.8088293113685711e+02 8.9008701305534191e+02 0 0 0
12036 212 2 0.0000000000000000e+00 9.9472662297660577e+02 9.7929934226369767e+02 8.9718640225145180e+02 0 0 0
2187 21 2 0.0000000000000000e+00 9.7871845869274864e+02 9.8178734108625679e+02 8.9307086663791847e+02 0 0 0
49310 21 2 0.0000000000000000e+00 9.8223390467588615e+02 9.8308454040605625e+02 8.9347819619174822e+02 0 0 0
8792 149 6 0.0000000000000000e+00 9.7751977310481982e+02 9.6709674518823658e+02 9.0451939860009384e+02 0 0 0
49589 23 7 -1.0000000000000000e+00 9.8846333300377091e+02 9.6812767891418207e+02 9.0765769860926162e+02 0 0 0
49590 23 5 1.0000000000000000e+00 9.8450500134981860e+02 9.6780665324813071e+02 9.0744616139433174e+02 0 0 0
49591 23 5 1.0000000000000000e+00 9.8291616412368933e+02 9.7136854678467603e+02 9.0723380023982543e+02 0 0 0
12039 212 2 0.0000000000000000e+00 9.9751235135122727e+02 9.7046787031694146e+02 8.9577549841718883e+02 0 0 0
12038 212 2 0.0000000000000000e+00 9.9534268887583721e+02 9.7365712253311381e+02 8.9627934567747604e+02 0 0 0
6413 98 9 0.0000000000000000e+00 8.6882428161494829e+02 9.9618968109542789e+02 9.0712403332865074e+02 0 0 0
29834 106 15 0.0000000000000000e+00 8.6639632565255351e+02 9.8757449048977765e+02 8.9835005226432543e+02 0 0 0
29837 106 9 0.0000000000000000e+00 8.6649095778365995e+02 9.9806013760560484e+02 8.9843213748306539e+02 0 0 0
29319 98 5 1.0000000000000000e+00 8.8678192519943286e+02 9.9123022698444970e+02 8.8739825306920591e+02 0 0 0
8350 146 7 -1.0000000000000000e+00 8.8322141285483974e+02 1.0029171530581222e+03 9.0727095260557439e+02 0 0 0
8344 146 2 0.0000000000000000e+00 8.7657747223773697e+02 1.0030891687602603e+03 9.0099232121039802e+02 0 0 0
6407 98 2 0.0000000000000000e+00 8.8035426730761696e+02 9.8426812756464119e+02 9.0643882399314577e+02 0 0 0
50332 32 6 0.0000000000000000e+00 8.8485510322604387e+02 9.8465764698596672e+02 8.8794663706458186e+02 1 0 0
6408 98 9 0.0000000000000000e+00 8.8095760724305683e+02 9.8791550082135586e+02 9.0570885623565641e+02 0 0 0
29285 98 7 -1.0000000000000000e+00 8.7353873239482493e+02 9.9915452674297114e+02 9.0193864214107373e+02 0 0 0
29830 106 17 0.0000000000000000e+00 8.6919289889905906e+02 9.9686753860977683e+02 8.9136891623803194e+02 0 0 0
6409 98 2 0.0000000000000000e+00 8.8035117285913043e+02 9.8625763344851453e+02 9.0205484367848965e+02 0 0 0
29284 98 8 -1.0000000000000000e+00 8.7287672696297784e+02 9.9549510377765671e+02 9.0116434485609375e+02 0 0 0
6410 98 5 1.0000000000000000e+00 8.8153874822530167e+02 9.8758998164575223e+02 8.9871339317850220e+02 0 0 0
29282 98 17 0.0000000000000000e+00 8.7258582849770505e+02 9.8911588916438302e+02 9.0047446238322152e+02 0 0 0
29280 98 7 -1.0000000000000000e+00 8.7914913239882878e+02 9.9032680492724535e+02 8.9733145811998349e+02 0 0 0
8342 146 7 -1.0000000000000000e+00 8.8197511915781831e+02 9.9897102867679394e+02 9.0014144084076622e+02 0 0 0
8343 146 5 1.0000000000000000e+00 8.7853613212176651e+02 1.0003461332057719e+03 8.9882659781299367e+02 0 0 0
29281 98 5 1.0000000000000000e+00 8.7619620564379136e+02 9.9071773032517865e+02 8.9981480463727212e+02 0 0 0
29283 98 9 0.0000000000000000e+00 8.7078807063562022e+02 9.9245145133915514e+02 9.0191431423817460e+02 0 0 0
29829 106 7 -1.0000000000000000e+00 8.6658584823166552e+02 9.9973048277218936e+02 8.9098078447367368e+02 0 0 0
29828 106 5 1.0000000000000000e+00 8.6895455769645378e+02 1.0019938509075916e+03 8.8873743047277799e+02 0 0 0
6411 98 5 1.0000000000000000e+00 8.7041675297979987e+02 1.0014105258150431e+03 9.0274596004375371e+02 0 0 0
6412 98 2 0.0000000000000000e+00 8.7096363359855059e+02 9.9848672357115242e+02 9.0518646580033078e+02 0 0 0
29831 106 5 1.0000000000000000e+00 8.7094560892410357e+02 9.9365924323978675e+02 8.9177645405712735e+02 0 0 0
29833 106 2 0.0000000000000000e+00 8.6955041818711027e+02 9.8926052372063521e+02 8.9686940266770341e+02 0 0 0
29832 106 2 0.0000000000000000e+00 8.7186853170267887e+02 9.9125777813372656e+02 8.9439769266735073e+02 0 0 0
6404 98 7 -1.0000000000000000e+00 8.7811336934089309e+02 9.9616458939579172e+02 9.0790854238779366e+02 0 0 0
8341 146 9 0.0000000000000000e+00 8.8459724303773760e+02 9.9800359012040974e+02 9.0291170384435281e+02 0 0 0
8339 146 2 0.0000000000000000e+00 8.8560662837609721e+02 9.9461199514201223e+02 9.0795832368470531e+02 0 0 0
8340 146 2 0.0000000000000000e+00 8.8702261512036966e+02 9.9714657845570889e+02 9.0570572285554351e+02 0 0 0
8338 146 2 0.0000000000000000e+00 8.8686543322747036e+02 9.9125847780874903e+02 9.0830836638271319e+02 0 0 0
50334 32 6 0.0000000000000000e+00 8.8973706256462890e+02 9.8471117429888272e+02 8.8971530440984895e+02 1 0 0
8265 145 7 -1.0000000000000000e+00 8.9936996544642750e+02 9.8607617633005361e+02 8.9305804717125579e+02 0 0 0
8266 145 5 1.0000000000000000e+00 8.9890013868140875e+02 9.8815778545736430e+02 8.8975905197262819e+02 0 0 0
8333 146 15 0.0000000000000000e+00 8.9304374305500232e+02 9.8456564647811285e+02 9.0605981628903123e+02 0 0 0
8416 146 5 1.0000000000000000e+00 9.0129084928765587e+02 1.0015155498225123e+03 8.9910682663891498e+02 0 0 0
8417 146 7 -1.0000000000000000e+00 9.0516739020718387e+02 1.0018421952345461e+03 8.9789497941754871e+02 0 0 0
8418 146 8 -1.0000000000000000e+00 9.0586887769855889e+02 9.9875454163901293e+02 8.9572449147281122e+02 0 0 0
8419 146 2 0.0000000000000000e+00 9.0955829140767253e+02 9.9793558046322903e+02 8.9546006001903402e+02 0 0 0
893 9 17 0.0000000000000000e+00 9.1529239157551751e+02 9.8565371975874075e+02 8.8797948887724237e+02 0 0 0
8188 145 5 1.0000000000000000e+00 9.1487666570825741e+02 9.8637693315754450e+02 9.0622324498797889e+02 0 0 0
8187 145 17 0.0000000000000000e+00 9.1210552036616980e+02 9.8392514282908621e+02 9.0727251499542388e+02 0 0 0
50496 37 5 1.0000000000000000e+00 9.2524303940097093e+02 9.8714410437095535e+02 9.0445434413756118e+02 0 0 0
50495 37 7 -1.0000000000000000e+00 9.2521807387176466e+02 9.8470702912783713e+02 9.0746888762427693e+02 0 0 0
895 9 5 1.0000000000000000e+00 9.1134784680917039e+02 9.8870702327131312e+02 8.8853842813452036e+02 0 0 0
8421 146 7 -1.0000000000000000e+00 9.1491281509978410e+02 1.0019979081184547e+03 8.9526477322678443e+02 0 0 0
8420 146 15 0.0000000000000000e+00 9.1291015282093349e+02 9.9888326852842340e+02 8.9386434643544328e+02 0 0 0
8422 146 17 0.0000000000000000e+00 9.1754035676864635e+02 1.0012441089381327e+03 8.9814642725993656e+02 0 0 0
894 9 17 0.0000000000000000e+00 9.1339373341767543e+02 9.8668687449080505e+02 8.9108469395699137e+02 0 0 0
68682 37 7 -1.0000000000000000e+00 9.2996188074469535e+02 9.8793842749859982e+02 8.9875063304920661e+02 0 0 0
68681 37 5 1.0000000000000000e+00 9.2696943763487752e+02 9.8659514940344320e+02 9.0093315740248943e+02 0 0 0
68683 37 17 0.0000000000000000e+00 9.3192028387810194e+02 9.9127175705040588e+02 8.9877057516896139e+02 0 0 0
26865 37 2 0.0000000000000000e+00 9.2823065773320275e+02 9.9177014690864826e+02 8.9747908169743937e+02 0 0 0
26866 37 2 0.0000000000000000e+00 9.2670819160076849e+02 9.9380757497042612e+02 9.0065665319634797e+02 0 0 0
26867 37 7 -1.0000000000000000e+00 9.2337431493832241e+02 9.9239489316020195e+02 9.0064533921460111e+02 0 0 0
8189 145 2 0.0000000000000000e+00 9.1837651346143866e+02 9.8516526865562707e+02 9.0674484501639540e+02 0 0 0
3301 37 2 0.0000000000000000e+00 9.2336967435129316e+02 9.9329446179474667e+02 9.0422351457687898e+02 0 0 0
26863 37 15 0.0000000000000000e+00 9.3260293420044650e+02 9.8958337581125954e+02 9.0347396306113455e+02 0 0 0
26864 37 9 0.0000000000000000e+00 9.3216177260976963e+02 9.8651425048345993e+02 9.0527774175317529e+02 0 0 0
49366 21 9 0.0000000000000000e+00 9.4901385861391952e+02 9.8611430506185377e+02 8.8791280047273256e+02 0 0 0
2230 21 2 0.0000000000000000e+00 9.3660181851281754e+02 9.8404577510415413e+02 8.9712004255124441e+02 0 0 0
2229 21 5 1.0000000000000000e+00 9.3801119435464238e+02 9.8387929518646354e+02 9.0072595450061579e+02 0 0 0
68678 37 2 0.0000000000000000e+00 9.4137364487758919e+02 9.9620729108474040e+02 9.0620745792077548e+02 0 0 0
68679 37 15 0.0000000000000000e+00 9.4067872831122918e+02 9.9376556232085147e+02 9.0350853720841110e+02 0 0 0
49368 21 17 0.0000000000000000e+00 9.4340414870727670e+02 9.9045781750203355e+02 8.8969587430817489e+02 0 0 0
49367 21 17 0.0000000000000000e+00 9.4586781829073436e+02 9.8781663813202283e+02 8.8847013225636067e+02 0 0 0
49369 21 5 1.0000000000000000e+00 9.4189011437015051e+02 9.9260870171564363e+02 8.9231110804962657e+02 0 0 0
49350 21 5 1.0000000000000000e+00 9.5218146724267490e+02 9.8464060643850075e+02 8.9600254166588491e+02 0 0 0
26862 37 5 1.0000000000000000e+00 9.3506087179175290e+02 9.9243266987253821e+02 9.0256899803840997e+02 0 0 0
2243 21 7 -1.0000000000000000e+00 9.4556324740521131e+02 9.9163654475739111e+02 8.9297981362025314e+02 0 0 0
49354 21 17 0.0000000000000000e+00 9.4393263615605372e+02 9.8416193405700187e+02 8.9956222316850324e+02 0 0 0
2227 21 17 0.0000000000000000e+00 9.5340536425855203e+02 9.8794477151862225e+02 8.9657025860404110e+02 0 0 0
2245 21 2 0.0000000000000000e+00 9.4933365601109119e+02 9.9746339562801802e+02 8.9057882934995541e+02 0 0 0
2244 21 8 -1.0000000000000000e+00 9.4816197067027122e+02 9.9420185560214748e+02 8.9220946384772049e+02 0 0 0
50494 37 5 1.0000000000000000e+00 9.3935844184034795e+02 9.9903226921542239e+02 9.0786621386192667e+02 0 0 0
68680 37 2 0.0000000000000000e+00 9.3837363518936218e+02 9.9307480247324179e+02 9.0052403837523525e+02 0 0 0
2225 21 2 0.0000000000000000e+00 9.5736930293075352e+02 9.8645880559166687e+02 9.0055083500600028e+02 0 0 0
2226 21 2 0.0000000000000000e+00 9.5669207302400218e+02 9.8905743088772829e+02 8.9794155515538466e+02 0 0 0
2199 21 5 1.0000000000000000e+00 9.7606381076829166e+02 1.0024298635737459e+03 8.9330400885517327e+02 0 0 0
2224 21 2 0.0000000000000000e+00 9.5843051957873865e+02 9.8467056479686528e+02 8.9744589572917096e+02 0 0 0
49333 21 9 0.0000000000000000e+00 9.6771996328978048e+02 9.8516347781657896e+02 8.8913480940681336e+02 0 0 0
2202 21 2 0.0000000000000000e+00 9.7063284263786613e+02 9.9661271230591274e+02 8.9273881218847089e+02 0 0 0
2204 21 2 0.0000000000000000e+00 9.7051148563043182e+02 9.8646532838453209e+02 8.9610195003062177e+02 0 0 0
2208 21 7 -1.0000000000000000e+00 9.6144062380733919e+02 9.8611698817932881e+02 8.8841712031846055e+02 0 0 0
49326 21 15 0.0000000000000000e+00 9.6590811942804032e+02 9.9338902746549218e+02 8.9269514597113289e+02 0 0 0
49325 21 17 0.0000000000000000e+00 9.6857163686963349e+02 9.9456009262677367e+02 8.9003492185837513e+02 0 0 0
49327 21 2 0.0000000000000000e+00 9.6400088727424361e+02 9.9183723085547547e+02 8.9568913206219713e+02 0 0 0
49329 21 2 0.0000000000000000e+00 9.6303555532555856e+02 9.8575216276261438e+02 8.9584689779151074e+02 0 0 0
49328 21 2 0.0000000000000000e+00 9.6235516914431400e+02 9.8890535497745634e+02 8.9758962234492276e+02 0 0 0
2203 21 2 0.0000000000000000e+00 9.6680834423200793e+02 9.8609886717281847e+02 8.9584636932923172e+02 0 0 0
2201 21 2 0.0000000000000000e+00 9.7405531418834369e+02 9.9830889789142918e+02 8.9229450865927151e+02 0 0 0
2200 21 2 0.0000000000000000e+00 9.7261552019393571e+02 1.0016906589957547e+03 8.9263165858767240e+02 0 0 0
9318 155 7 -1.0000000000000000e+00 9.6986410659515059e+02 1.0030383909049709e+03 8.9834765245598430e+02 0 0 0
49311 21 7 -1.0000000000000000e+00 9.8320475462103343e+02 9.8643221873701873e+02 8.9184275748102425e+02 0 0 0
52149 87 2 0.0000000000000000e+00 9.9736768472622964e+02 9.8957023438237934e+02 8.9356895990040164e+02 0 0 0
49312 21 2 0.0000000000000000e+00 9.8172829091560141e+02 9.8616164653095564e+02 8.8826542325831110e+02 0 0 0
49313 21 2 0.0000000000000000e+00 9.7814414873414228e+02 9.8672497527917290e+02 8.8940953037534007e+02 0 0 0
68878 39 2 0.0000000000000000e+00 9.8944900886799337e+02 9.9007871843587702e+02 9.0410714391016631e+02 0 0 0
50620 39 17 0.0000000000000000e+00 9.8889880974953167e+02 1.0015102024359921e+03 9.0082694838166196e+02 0 0 0
12030 212 9 0.0000000000000000e+00 9.7949100700860731e+02 9.8577937299385405e+02 9.0377053626121881e+02 0 0 0
12026 212 2 0.0000000000000000e+00 9.8402241968003500e+02 9.9055740338504711e+02 9.0268793991886241e+02 0 0 0
52147 87 15 0.0000000000000000e+00 9.9310610571524705e+02 9.9097180378318455e+02 8.8952326432335735e+02 0 0 0
2192 21 15 0.0000000000000000e+00 9.8372842509772659e+02 9.9216935923987251e+02 8.8878223524608313e+02 0 0 0
49315 21 6 0.0000000000000000e+00 9.8236617031962260e+02 9.9471841198889535e+02 8.9147079035344439e+02 0 0 0
52144 87 6 0.0000000000000000e+00 9.8652501294555668e+02 9.8467990703936209e+02 8.8957319508309104e+02 0 0 0
52145 87 6 0.0000000000000000e+00 9.8900429627628364e+02 9.8726517709679058e+02 8.8880024775890297e+02 0 0 0
12029 212 2 0.0000000000000000e+00 9.7903401631910890e+02 9.8717142720052311e+02 9.0045738952525824e+02 0 0 0
2188 21 6 0.0000000000000000e+00 9.7827909619866125e+02 9.9402567730119847e+02 8.8762779486820284e+02 0 0 0
49314 21 6 0.0000000000000000e+00 9.7775242872171589e+02 9.9044351863150689e+02 8.8927087800089464e+02 0 0 0
12028 212 2 0.0000000000000000e+00 9.8063973251324069e+02 9.8894021462031344e+02 8.9757334963904520e+02 0 0 0
12027 212 2 0.0000000000000000e+00 9.8415465018869020e+02 9.8893209315433933e+02 8.9918351962593147e+02 0 0 0
49317 21 2 0.0000000000000000e+00 9.7993943684214435e+02 9.9798686798442361e+02 8.9425586057708551e+02 0 0 0
49316 21 2 0.0000000000000000e+00 9.7923806380252631e+02 9.9432983342971954e+02 8.9299381494352463e+02 0 0 0
49318 21 7 -1.0000000000000000e+00 9.8296573156751924e+02 9.9849026686347975e+02 8.9642145803551080e+02 0 0 0
68880 39 15 0.0000000000000000e+00 9.9302807284706091e+02 9.8674938806828345e+02 9.0609078005662445e+02 0 0 0
49319 21 7 -1.0000000000000000e+00 9.8392099731745441e+02 1.0003612049025631e+03 8.9955764704923138e+02 0 0 0
12025 212 2 0.0000000000000000e+00 9.8168662357419930e+02 9.9083187046719604e+02 9.0587494054438116e+02 0 0 0
68877 39 15 0.0000000000000000e+00 9.8877929605540010e+02 9.9326707308861046e+02 9.0216856269314087e+02 0 0 0
12024 212 2 0.0000000000000000e+00 9.7823282019362273e+02 9.9234085715173399e+02 9.0482507784693564e+02 0 0 0
12023 212 5 1.0000000000000000e+00 9.7849013847703088e+02 9.9609937283646809e+02 9.0456489464747483e+02 0 0 0
68876 39 2 0.0000000000000000e+00 9.8749674465124019e+02 9.9497872509756110e+02 8.9897013431453217e+02 0 0 0
50621 39 5 1.0000000000000000e+00 9.8914550915912514e+02 9.9845359351320985e+02 8.9859919080850852e+02 0 0 0
68881 39 9 0.0000000000000000e+00 9.9475289750891613e+02 9.8985048409434830e+02 9.0655406109763305e+02 0 0 0
52148 87 6 0.0000000000000000e+00 9.9633844157789474e+02 9.9255963709619186e+02 8.9118970784547696e+02 0 0 0
68879 39 5 1.0000000000000000e+00 9.8969514686399498e+02 9.8601173199025618e+02 9.0432790002159322e+02 0 0 0
12022 212 17 0.0000000000000000e+00 9.8029590298740675e+02 9.9501332545037371e+02 9.0765918461210015e+02 0 0 0
12020 212 17 0.0000000000000000e+00 9.8031247970328536e+02 1.0007618993416091e+03 9.0825559272264979e+02 0 0 0
48791 13 7 -1.0000000000000000e+00 8.8315161770499583e+02 8.6654343363435680e+02 9.1557657750563442e+02 1 0 0
48792 13 5 1.0000000000000000e+00 8.8346718302424222e+02 8.6736294533927946e+02 9.1912443469042228e+02 1 0 0
1499 13 17 0.0000000000000000e+00 8.8542038304659695e+02 8.6645121565610589e+02 9.0897528380012170e+02 1 0 0
48793 13 5 1.0000000000000000e+00 8.8670719227098391e+02 8.6954198048178137e+02 9.1912219600878734e+02 1 0 0
28440 57 7 -1.0000000000000000e+00 8.7593155045477556e+02 8.7190440565359097e+02 9.0840703519782687e+02 0 1 0
1495 13 7 -1.0000000000000000e+00 8.9644128962616071e+02 8.7676782409659745e+02 9.0893971411814869e+02 1 0 0
28828 59 17 0.0000000000000000e+00 9.0471931960357040e+02 8.7529565644396735e+02 9.1030296500748341e+02 0 1 0
28827 59 9 0.0000000000000000e+00 9.0588343784780670e+02 8.7508207501702293e+02 9.1403466410171916e+02 0 1 0
48794 13 7 -1.0000000000000000e+00 8.9051218796537660e+02 8.6954380985989167e+02 9.2012695963399392e+02 1 0 0
48786 13 17 0.0000000000000000e+00 8.9803327831172373e+02 8.7478158346804639e+02 9.1171128917845317e+02 1 0 0
48788 13 2 0.0000000000000000e+00 8.9591496922211070e+02 8.7104249558853235e+02 9.1457791548177056e+02 1 0 0
1497 13 15 0.0000000000000000e+00 8.9153124893747827e+02 8.6997532537228108e+02 9.0927299750102111e+02 1 0 0
1502 13 2 0.0000000000000000e+00 8.9715087702582548e+02 8.7176925481418675e+02 9.1872137740611527e+02 1 0 0
48787 13 5 1.0000000000000000e+00 8.9903435036227791e+02 8.7102034788050491e+02 9.1198882631885306e+02 1 0 0
1501 13 2 0.0000000000000000e+00 8.9468719359977638e+02 8.7105861494548367e+02 9.2179762290050496e+02 1 0 0
1503 13 7 -1.0000000000000000e+00 9.0041230875851249e+02 8.7046424222271969e+02 9.2032981367390119e+02 1 0 0
31310 122 2 0.0000000000000000e+00 9.0096073459003878e+02 8.8581924563643622e+02 9.2702561912405463e+02 0 1 0
31313 122 15 0.0000000000000000e+00 9.0942030538454333e+02 8.8425468548093170e+02 9.2322911821725154e+02 0 1 0
1496 13 5 1.0000000000000000e+00 8.9111654465837387e+02 8.7394549460754024e+02 9.0963226748698264e+02 1 0 0
48789 13 15 0.0000000000000000e+00 8.9412371546535201e+02 8.7391265766448464e+02 9.1638969035108050e+02 1 0 0
48790 13 2 0.0000000000000000e+00 8.9227739652292428e+02 8.7379963975587555e+02 9.1319157661971121e+02 1 0 0
34140 187 15 0.0000000000000000e+00 8.9243909889016550e+02 8.8501551463371311e+02 9.2154553643393240e+02 0 1 0
34141 187 17 0.0000000000000000e+00 8.9498919401038427e+02 8.8234204152903999e+02 9.2045210896435412e+02 0 1 0
31314 122 2 0.0000000000000000e+00 9.0828623436637724e+02 8.8203932806356079e+02 9.2615968148370303e+02 0 1 0
34142 187 17 0.0000000000000000e+00 8.9872711439653790e+02 8.8245715116454403e+02 9.2082091145396396e+02 0 1 0
34143 187 2 0.0000000000000000e+00 9.0227371683981619e+02 8.8216107627313124e+02 9.1928059522766921e+02 0 1 0
34144 187 2 0.0000000000000000e+00 9.0285681276693788e+02 8.8041251657065368e+02 9.1624134193977034e+02 0 1 0
34145 187 15 0.0000000000000000e+00 9.0640417061085770e+02 8.8016372223845406e+02 9.1738312535806233e+02 0 1 0
1504 13 2 0.0000000000000000e+00 8.9841005884463732e+02 8.6727454481381665e+02 9.2001426271553510e+02 1 0 0
34146 187 2 0.0000000000000000e+00 9.0881392362449617e+02 8.8286765405872256e+02 9.1586232081741093e+02 0 1 0
48795 13 17 0.0000000000000000e+00 8.9094441756071944e+02 8.7229743765535738e+02 9.2286376102280667e+02 1 0 0
28822 59 2 0.0000000000000000e+00 9.1010327038653543e+02 8.6881522903812947e+02 9.1210613305752076e+02 0 1 0
28826 59 2 0.0000000000000000e+00 9.0959982981609323e+02 8.7358389909021787e+02 9.1360777327357380e+02 0 1 0
31316 122 2 0.0000000000000000e+00 9.0913826164160025e+02 8.7693826011200338e+02 9.2356974971172156e+02 0 1 0
28823 59 2 0.0000000000000000e+00 9.0769030367924756e+02 8.6914458251266933e+02 9.1488670407795564e+02 0 1 0
28824 59 2 0.0000000000000000e+00 9.0896226230654793e+02 8.6932103543476705e+02 9.1820731322896813e+02 0 1 0
31317 122 2 0.0000000000000000e+00 9.0949825334777472e+02 8.7657783166422143e+02 9.1989336211338707e+02 0 1 0
31311 122 2 0.0000000000000000e+00 9.0315757976861551e+02 8.8537204915961604e+02 9.2373532503522131e+02 0 1 0
30929 116 9 0.0000000000000000e+00 9.1401089276553057e+02 8.6660865571913882e+02 9.1642052791601873e+02 0 1 0
30928 116 17 0.0000000000000000e+00 9.1467975567388430e+02 8.6800777878374686e+02 9.2003693333290857e+02 0 1 0
37056 252 6 0.0000000000000000e+00 9.2621856126267483e+02 8.6696853987176689e+02 9.1268168676929167e+02 0 1 0
28820 59 5 1.0000000000000000e+00 9.1455467053307018e+02 8.6931974772497074e+02 9.0910859353521823e+02 0 1 0
37050 252 6 0.0000000000000000e+00 9.2525872574509401e+02 8.8341790724740326e+02 9.0937639832338289e+02 0 1 0
36780 250 5 1.0000000000000000e+00 9.3050645282049595e+02 8.7208726312062970e+02 9.0884525230111660e+02 0 1 0
31315 122 2 0.0000000000000000e+00 9.1116932181555944e+02 8.8018100169137574e+02 9.2437045688091428e+02 0 1 0
28825 59 2 0.0000000000000000e+00 9.1094548238860466e+02 8.7234016151811591e+02 9.1682633193244487e+02 0 1 0
34147 187 17 0.0000000000000000e+00 9.1091222076769247e+02 8.8276004669444023e+02 9.1913471679627605e+02 0 1 0
28821 59 2 0.0000000000000000e+00 9.1140108838031563e+02 8.7153572768640652e+02 9.0959271681273094e+02 0 1 0
36773 250 5 1.0000000000000000e+00 9.2874239697479402e+02 8.6749701923332680e+02 9.2638383358104363e+02 0 1 0
31323 122 5 1.0000000000000000e+00 9.2027076559217210e+02 8.7056703503144877e+02 9.1937894193037903e+02 0 1 0
37055 252 15 0.0000000000000000e+00 9.2339687590606320e+02 8.6954062168576627e+02 9.1325474137950357e+02 0 1 0
36823 250 9 0.0000000000000000e+00 9.1625365064812206e+02 8.8366642557486921e+02 9.2589520228704191e+02 0 1 0
37054 252 6 0.0000000000000000e+00 9.2574584947818084e+02 8.7255119514388446e+02 9.1402388233923898e+02 0 1 0
31326 122 17 0.0000000000000000e+00 9.1950978222779986e+02 8.7527086013759811e+02 9.1058066856070491e+02 0 1 0
37053 252 6 0.0000000000000000e+00 9.2473374987542434e+02 8.7603676688605594e+02 9.1424212892241371e+02 0 1 0
37052 252 6 0.0000000000000000e+00 9.2546436248987209e+02 8.7650558729284671e+02 9.1044143264800005e+02 0 1 0
36818 250 14 0.0000000000000000e+00 9.1877586132476097e+02 8.8277993269029184e+02 9.1252626354889753e+02 0 1 0
37051 252 6 0.0000000000000000e+00 9.2464777227569493e+02 8.8016022863225612e+02 9.1132547757011559e+02 0 1 0
27979 51 11 0.0000000000000000e+00 9.2844219527820292e+02 8.7658344017560023e+02 9.1998111961690631e+02 0 1 0
27978 51 16 5.0000000000000000e-01 9.2950888652535650e+02 8.7877301159555259e+02 9.1702255953585711e+02 0 1 0
36819 250 15 0.0000000000000000e+00 9.1668229363656690e+02 8.8173099333751475e+02 9.1523261597684234e+02 0 1 0
36820 250 5 1.0000000000000000e+00 9.1475319891010486e+02 8.7968282464349249e+02 9.1767662054331959e+02 0 1 0
36821 250 2 0.0000000000000000e+00 9.1590862730941387e+02 8.8030563918175267e+02 9.2144172105199107e+02 0 1 0
36822 250 2 0.0000000000000000e+00 9.1739485056910019e+02 8.8378097862197319e+02 9.2222056301070768e+02 0 1 0
36887 251 6 0.0000000000000000e+00 9.2134760684916694e+02 8.8293760965313618e+02 9.1990766588234021e+02 0 1 0
36886 251 6 0.0000000000000000e+00 9.2240243531298893e+02 8.8054432626726725e+02 9.1709741316211137e+02 0 1 0
36888 251 15 0.0000000000000000e+00 9.2407224351623552e+02 8.8103923683591506e+02 9.2179336621266339e+02 0 1 0
31325 122 9 0.0000000000000000e+00 9.1820409068826496e+02 8.7376014875353553e+02 9.1366093692033940e+02 0 1 0
31324 122 2 0.0000000000000000e+00 9.1856493554983729e+02 8.7063390658278229e+02 9.1574194312628208e+02 0 1 0
36885 251 6 0.0000000000000000e+00 9.2489460082067524e+02 8.8288749640114270e+02 9.1563482699920576e+02 0 1 0
31318 122 2 0.0000000000000000e+00 9.1281639623499643e+02 8.7551926713286230e+02 9.2049846469803276e+02 0 1 0
27980 51 5 1.0000000000000000e+00 9.2960257353073791e+02 8.7453661222650703e+02 9.2330471961169815e+02 0 1 0
34156 187 9 0.0000000000000000e+00 9.3084497722218191e+02 8.8355805449880756e+02 9.2513031854165115e+02 0 1 0
36884 251 6 0.0000000000000000e+00 9.2730363367680889e+02 8.8483154563885807e+02 9.1750739661317743e+02 0 1 0
31321 122 9 0.0000000000000000e+00 9.2156786940611153e+02 8.7282418153438641e+02 9.2569312288952017e+02 0 1 0
31319 122 2 0.0000000000000000e+00 9.1616295462419237e+02 8.7495180348278745e+02 9.2243301090163027e+02 0 1 0
27981 51 2 0.0000000000000000e+00 9.3118942068150238e+02 8.7724054246570495e+02 9.2541717898677518e+02 0 1 0
31322 122 7 -1.0000000000000000e+00 9.2082138519100181e+02 8.7003890319185678e+02 9.2302688755404415e+02 0 1 0
36776 250 17 0.0000000000000000e+00 9.2629411742508978e+02 8.6859049888264906e+02 9.1944818393280514e+02 0 1 0
36779 250 7 -1.0000000000000000e+00 9.3044496566888483e+02 8.7020400229398763e+02 9.1228171609392496e+02 0 1 0
36778 250 8 -1.0000000000000000e+00 9.3020570900763448e+02 8.7228870162081216e+02 9.1576380703883854e+02 0 1 0
34148 187 6 0.0000000000000000e+00 9.1275693999521798e+02 8.8574611659851269e+02 9.1738766318040325e+02 0 1 0
36889 251 6 0.0000000000000000e+00 9.2222599722162511e+02 8.7784960391908487e+02 9.2256124102196191e+02 0 1 0
36890 251 2 0.0000000000000000e+00 9.2341502670290561e+02 8.7795931617018459e+02 9.2616347935537021e+02 0 1 0
36774 250 7 -1.0000000000000000e+00 9.2555208467783848e+02 8.6707097612425866e+02 9.2474728613799289e+02 0 1 0
27977 51 18 0.0000000000000000e+00 9.3208330088030186e+02 8.7798135793688232e+02 9.1486637229677729e+02 0 1 0
36777 250 9 0.0000000000000000e+00 9.3003451426217782e+02 8.6937164426014851e+02 9.1835233758833363e+02 0 1 0
34155 187 5 1.0000000000000000e+00 9.2772114471727673e+02 8.8467977058764291e+02 9.2700922163711220e+02 0 1 0
36891 251 2 0.0000000000000000e+00 9.2558426427148220e+02 8.7606712191302506e+02 9.2838109926803293e+02 0 1 0
34157 187 10 0.0000000000000000e+00 9.3163970478286922e+02 8.8321419246325183e+02 9.2143943522576058e+02 0 1 0
36817 250 17 0.0000000000000000e+00 9.1650775515452233e+02 8.8580527718599035e+02 9.1165993371120533e+02 0 1 0
36816 250 15 0.0000000000000000e+00 9.1300609403736064e+02 8.8519475572249530e+02 9.1031473753748890e+02 0 1 0
34153 187 2 0.0000000000000000e+00 9.2329539744420686e+02 8.8542232204120876e+02 9.2741223874618231e+02 0 1 0
30927 116 5 1.0000000000000000e+00 9.1557240232266543e+02 8.6666890929813565e+02 9.2366750697070393e+02 0 1 0
31320 122 2 0.0000000000000000e+00 9.1786197287066432e+02 8.7363857963695420e+02 9.2543992636741132e+02 0 1 0
30691 115 18 0.0000000000000000e+00 9.4641916537003522e+02 8.6706131600618676e+02 9.2806982707700968e+02 0 1 0
36129 243 2 0.0000000000000000e+00 9.4057417601442125e+02 8.6945198322779368e+02 9.2423047906968463e+02 0 1 0
28039 51 2 0.0000000000000000e+00 9.3791979338629744e+02 8.6711080737208545e+02 9.1314495474486228e+02 0 1 0
28035 51 5 1.0000000000000000e+00 9.4799479009860693e+02 8.6856852854051738e+02 9.1197414351560064e+02 0 1 0
36130 243 2 0.0000000000000000e+00 9.3728601064473764e+02 8.6761369587243200e+02 9.2571364080144951e+02 0 1 0
28041 51 9 0.0000000000000000e+00 9.3878715395785650e+02 8.7357558611399725e+02 9.0926602252531370e+02 0 1 0
28037 51 2 0.0000000000000000e+00 9.4255040589311034e+02 8.6760774897218892e+02 9.1093718762078572e+02 0 1 0
27982 51 2 0.0000000000000000e+00 9.3280842782702416e+02 8.7888689978352306e+02 9.2838793784122220e+02 0 1 0
36116 243 2 0.0000000000000000e+00 9.5035935677390933e+02 8.6984471063531907e+02 9.2499602513525849e+02 0 1 0
27976 51 18 0.0000000000000000e+00 9.3478401456239806e+02 8.8055809240385099e+02 9.1387253150314825e+02 0 1 0
36125 243 5 1.0000000000000000e+00 9.3477930449383359e+02 8.7457163889559240e+02 9.2286124900213315e+02 0 1 0
36126 243 2 0.0000000000000000e+00 9.3644279916610674e+02 8.7659627798340148e+02 9.2578851877004968e+02 0 1 0
36124 243 11 0.0000000000000000e+00 9.3570831509012680e+02 8.7707096016925641e+02 9.2021191862903584e+02 0 1 0
36123 243 16 5.0000000000000000e-01 9.3913059754437165e+02 8.7627549706275033e+02 9.1887169450458975e+02 0 1 0
36122 243 18 0.0000000000000000e+00 9.4013571526018086e+02 8.7436671138284134e+02 9.1561322412328457e+02 0 1 0
37039 252 10 0.0000000000000000e+00 9.4222272708833793e+02 8.8084067206291797e+02 9.1572505609477685e+02 0 1 0
37040 252 18 0.0000000000000000e+00 9.4152045398470852e+02 8.8223469448861943e+02 9.1942673552587814e+02 0 1 0
37041 252 18 0.0000000000000000e+00 9.3878757796145578e+02 8.8480585229200960e+02 9.1919044144973805e+02 0 1 0
37038 252 9 0.0000000000000000e+00 9.4563940287535524e+02 8.8221803392142920e+02 9.1477410178469017e+02 0 1 0
37037 252 5 1.0000000000000000e+00 9.4931380730033720e+02 8.8105969559402376e+02 9.1516048429407090e+02 0 1 0
36121 243 18 0.0000000000000000e+00 9.4391413804785134e+02 8.7483450352734940e+02 9.1509800707932777e+02 0 1 0
36874 251 18 0.0000000000000000e+00 9.3788351486287661e+02 8.8123406150278129e+02 9.2455586930866457e+02 0 1 0
31347 122 9 0.0000000000000000e+00 9.3901198161151763e+02 8.8299007581051251e+02 9.0968389729158469e+02 0 1 0
36120 243 10 0.0000000000000000e+00 9.4683446453269539e+02 8.7447521332750375e+02 9.1718626886140999e+02 0 1 0
36875 251 16 5.0000000000000000e-01 9.3761109407741696e+02 8.8453884486372363e+02 9.2616376195112662e+02 0 1 0
36117 243 2 0.0000000000000000e+00 9.4680790693773861e+02 8.7095199886873854e+02 9.2452145441117602e+02 0 1 0
36118 243 5 1.0000000000000000e+00 9.4697343660269223e+02 8.7476353837814293e+02 9.2334661448408679e+02 0 1 0
37036 252 2 0.0000000000000000e+00 9.5216781894027179e+02 8.8325190498023505e+02 9.1552284931630743e+02 0 1 0
37029 252 17 0.0000000000000000e+00 9.5190451628323865e+02 8.8105080578618754e+02 9.2208066645560791e+02 0 1 0
36127 243 2 0.0000000000000000e+00 9.3893538512798159e+02 8.7435954041905529e+02 9.2424141193731452e+02 0 1 0
36873 251 18 0.0000000000000000e+00 9.4115292046391426e+02 8.7957444918891917e+02 9.2420574877965294e+02 0 1 0
36128 243 7 -1.0000000000000000e+00 9.4094847570514571e+02 8.7204645504612972e+02 9.2189098762920082e+02 0 1 0
31352 122 9 0.0000000000000000e+00 9.4869931803474833e+02 8.7465499367810662e+02 9.0909123122128017e+02 0 1 0
31354 122 2 0.0000000000000000e+00 9.5385075881462615e+02 8.7318084048311675e+02 9.1087489737366730e+02 0 1 0
37031 252 6 0.0000000000000000e+00 9.4939406011804249e+02 8.8511101644533710e+02 9.2199080804796699e+02 0 1 0
37030 252 6 0.0000000000000000e+00 9.4833426864246155e+02 8.8152401877930185e+02 9.2179008146023966e+02 0 1 0
37028 252 2 0.0000000000000000e+00 9.5330812454992918e+02 8.7955846342385905e+02 9.1861186929650103e+02 0 1 0
36119 243 9 0.0000000000000000e+00 9.4527188291635662e+02 8.7641010414209018e+02 9.2040951368179424e+02 0 1 0
28033 51 7 -1.0000000000000000e+00 9.5173441923370603e+02 8.6755656117240233e+02 9.1743415681580382e+02 0 1 0
28032 51 5 1.0000000000000000e+00 9.5130120905915305e+02 8.7074783255354896e+02 9.1999473131754280e+02 0 1 0
28034 51 17 0.0000000000000000e+00 9.4832969736514337e+02 8.6776119158032816e+02 9.1593595245689039e+02 0 1 0
34158 187 18 0.0000000000000000e+00 9.3421171877193126e+02 8.8505322845210173e+02 9.1957404868366746e+02 0 1 0
28040 51 2 0.0000000000000000e+00 9.3810124993109764e+02 8.7069934194008772e+02 9.1194689750475493e+02 0 1 0
36865 251 11 0.0000000000000000e+00 9.4346955561200718e+02 8.8532842926386581e+02 9.2406119213051102e+02 0 1 0
36872 251 10 0.0000000000000000e+00 9.4206323958804876e+02 8.7958774520745635e+02 9.2785903470378298e+02 0 1 0
36870 251 5 1.0000000000000000e+00 9.4774468253661814e+02 8.7795399404468424e+02 9.2776888965661840e+02 0 1 0
28031 51 7 -1.0000000000000000e+00 9.5335506032697867e+02 8.7218120377212665e+02 9.2295420414938201e+02 0 1 0
28030 51 7 -1.0000000000000000e+00 9.5299881489862321e+02 8.7285916520187936e+02 9.2675373174008121e+02 0 1 0
37027 252 15 0.0000000000000000e+00 9.5410152541407388e+02 8.7622462118078488e+02 9.1703360347230887e+02 0 1 0
36869 251 2 0.0000000000000000e+00 9.4951978189615932e+02 8.8070841953504089e+02 9.2598513134328277e+02 0 1 0
36868 251 2 0.0000000000000000e+00 9.4812146393730143e+02 8.8404437647919838e+02 9.2692583251349186e+02 0 1 0
27975 51 10 0.0000000000000000e+00 9.3284879798070369e+02 8.8352128934215534e+02 9.1294497164905613e+02 0 1 0
28036 51 2 0.0000000000000000e+00 9.4467656278901859e+02 8.6869232810545202e+02 9.1402077731349186e+02 0 1 0
37065 252 6 0.0000000000000000e+00 9.4144203054175262e+02 8.6647643315517189e+02 9.1975862478252839e+02 0 1 0
28038 51 15 0.0000000000000000e+00 9.3909480771245399e+02 8.6674146694879209e+02 9.0945983512936584e+02 0 1 0
31358 122 2 0.0000000000000000e+00 9.6340860129897169e+02 8.6915604071967107e+02 9.1676001423523132e+02 0 1 0
31361 122 17 0.0000000000000000e+00 9.7173125764242263e+02 8.7191236098231889e+02 9.1709262383357850e+02 0 1 0
31359 122 2 0.0000000000000000e+00 9.6708893479624578e+02 8.6849063726358645e+02 9.1619302307202292e+02 0 1 0
31356 122 2 0.0000000000000000e+00 9.5854348719108646e+02 8.6779004441984057e+02 9.1323769644895344e+02 0 1 0
37035 252 2 0.0000000000000000e+00 9.5526018099869509e+02 8.8517878602879364e+02 9.1451046907811997e+02 0 1 0
31355 122 2 0.0000000000000000e+00 9.5571076548875340e+02 8.7010207970924853e+02 9.1244498527294843e+02 0 1 0
37018 252 8 -1.0000000000000000e+00 9.7398120098723768e+02 8.7664416610687283e+02 9.1137395852778127e+02 0 1 0
37019 252 15 0.0000000000000000e+00 9.7036448552711022e+02 8.7538884152761682e+02 9.1061931159946255e+02 0 1 0
37024 252 17 0.0000000000000000e+00 9.6072323892612167e+02 8.7504734245427801e+02 9.1220317247872481e+02 0 1 0
37023 252 17 0.0000000000000000e+00 9.5982535108187949e+02 8.7394781746844205e+02 9.0874033373710836e+02 0 1 0
37025 252 2 0.0000000000000000e+00 9.5859804740443849e+02 8.7813654708544641e+02 9.1185516226624588e+02 0 1 0
37026 252 2 0.0000000000000000e+00 9.5781550351156181e+02 8.7731637788744035e+02 9.1571853645686951e+02 0 1 0
31366 122 17 0.0000000000000000e+00 9.7677777837619340e+02 8.7631837692775173e+02 9.2123722894270736e+02 0 1 0
36851 251 8 -1.0000000000000000e+00 9.5558778763973794e+02 8.8390637015706443e+02 9.2408617344651543e+02 0 1 0
31362 122 5 1.0000000000000000e+00 9.7451801799400300e+02 8.7103075840370479e+02 9.1447874138046052e+02 0 1 0
31360 122 2 0.0000000000000000e+00 9.6846293760566584e+02 8.7207194732068638e+02 9.1514973338751111e+02 0 1 0
31357 122 2 0.0000000000000000e+00 9.6222102953101250e+02 8.6701125898163559e+02 9.1360057553234708e+02 0 1 0
31399 122 2 0.0000000000000000e+00 9.8990349978779216e+02 8.6671221868342514e+02 9.1261317724864932e+02 0 1 0
30969 116 17 0.0000000000000000e+00 9.9738892764246498e+02 8.7981727394560573e+02 9.1087401150797746e+02 0 1 0
34445 188 5 1.0000000000000000e+00 9.9548292221098779e+02 8.7897681002582783e+02 9.1828736806324218e+02 0 1 0
34446 188 7 -1.0000000000000000e+00 9.9879738199350652e+02 8.7922112647104655e+02 9.2053335710370595e+02 0 1 0
3937 68 14 0.0000000000000000e+00 9.8494531350243494e+02 8.7776424500799487e+02 9.0919213164511643e+02 0 0 0
31364 122 9 0.0000000000000000e+00 9.7990588473722653e+02 8.7035808759497343e+02 9.1911023722050641e+02 0 1 0
31363 122 2 0.0000000000000000e+00 9.7756789361304027e+02 8.7207999283252673e+02 9.1666566409036545e+02 0 1 0
31365 122 17 0.0000000000000000e+00 9.7921816691599508e+02 8.7330615858708927e+02 9.2124222837545619e+02 0 1 0
31386 122 15 0.0000000000000000e+00 9.9066384610963007e+02 8.7782694038974796e+02 9.1092910798483717e+02 0 1 0
31385 122 15 0.0000000000000000e+00 9.9261564734129081e+02 8.8092336260661671e+02 9.1217214876413186e+02 0 1 0
31384 122 2 0.0000000000000000e+00 9.9079282685739327e+02 8.8426479729718687e+02 9.1221816017396691e+02 0 1 0
34442 188 9 0.0000000000000000e+00 9.9244283451917011e+02 8.7159504959153003e+02 9.2431553017710462e+02 0 1 0
34444 188 17 0.0000000000000000e+00 9.9369282335636149e+02 8.7745870312369561e+02 9.2130691833620631e+02 0 1 0
34443 188 17 0.0000000000000000e+00 9.9355895417644979e+02 8.7356808413454314e+02 9.2130186646623838e+02 0 1 0
31383 122 2 0.0000000000000000e+00 9.8879721130682924e+02 8.8262836280154318e+02 9.0943495082745198e+02 0 1 0
31380 122 5 1.0000000000000000e+00 9.8024767793544072e+02 8.8291470949804170e+02 9.1127930829837214e+02 0 1 0
31381 122 2 0.0000000000000000e+00 9.8319951599077103e+02 8.8544101889462638e+02 9.1120075944623420e+02 0 1 0
31379 122 7 -1.0000000000000000e+00 9.7808836407838385e+02 8.8130443531179071e+02 9.0860289789503065e+02 0 1 0
31378 122 12 0.0000000000000000e+00 9.7758828299632592e+02 8.7764087620211376e+02 9.0847021559803045e+02 0 1 0
30965 116 2 0.0000000000000000e+00 9.9859029001788576e+02 8.7027182937000862e+02 9.1917546024698618e+02 0 1 0
31382 122 7 -1.0000000000000000e+00 9.8694049897330399e+02 8.8580118072597895e+02 9.1013791594293878e+02 0 1 0
31375 122 9 0.0000000000000000e+00 9.8116866890300059e+02 8.6989589088435832e+02 9.1225840326457626e+02 0 1 0
31376 122 17 0.0000000000000000e+00 9.7958693753345642e+02 8.7252719475918025e+02 9.1001829780346611e+02 0 1 0
31373 122 2 0.0000000000000000e+00 9.8721721813184445e+02 8.7074688738414204e+02 9.1383097565969388e+02 0 1 0
31388 122 14 0.0000000000000000e+00 9.9015941481526716e+02 8.7212167620915454e+02 9.0901658959999122e+02 0 1 0
34435 188 15 0.0000000000000000e+00 9.8914721861174291e+02 8.8378385283673322e+02 9.2146430394802337e+02 0 1 0
31372 122 2 0.0000000000000000e+00 9.8501272381994158e+02 8.7388705568279784e+02 9.1311535457235823e+02 0 1 0
34436 188 17 0.0000000000000000e+00 9.8865582101599750e+02 8.8044714320606852e+02 9.2320354635152069e+02 0 1 0
31374 122 2 0.0000000000000000e+00 9.8470543210360313e+02 8.6998758361441844e+02 9.1093218432777235e+02 0 1 0
31389 122 15 0.0000000000000000e+00 9.9187357029138479e+02 8.7150253476347518e+02 9.1227406432479347e+02 0 1 0
34437 188 14 0.0000000000000000e+00 9.8698131430015428e+02 8.7699553744383650e+02 9.2316269014847444e+02 0 1 0
31394 122 17 0.0000000000000000e+00 9.8545707067673084e+02 8.6758362159120134e+02 9.1649942318913918e+02 0 1 0
31390 122 5 1.0000000000000000e+00 9.9360517871608988e+02 8.6910518784622502e+02 9.1484854199174526e+02 0 1 0
31392 122 2 0.0000000000000000e+00 9.9036965389755858e+02 8.7114151600233447e+02 9.1821691983482606e+02 0 1 0
31393 122 9 0.0000000000000000e+00 9.8756120587780447e+02 8.6861889330219128e+02 9.1937413148916801e+02 0 1 0
34441 188 2 0.0000000000000000e+00 9.8874891852689257e+02 8.7167324736133355e+02 9.2468091432955794e+02 0 1 0
34438 188 15 0.0000000000000000e+00 9.8378459825461971e+02 8.7557992049500751e+02 9.2431079775630849e+02 0 1 0
34439 188 5 1.0000000000000000e+00 9.8230122638472506e+02 8.7404611171943179e+02 9.2750824366178676e+02 0 1 0
34440 188 2 0.0000000000000000e+00 9.8520412500035218e+02 8.7180558898035599e+02 9.2617814536265928e+02 0 1 0
34413 188 9 0.0000000000000000e+00 9.8380026824113304e+02 8.8226622348316278e+02 9.2843639534202032e+02 0 1 0
31371 122 2 0.0000000000000000e+00 9.8313617555341375e+02 8.7479655682264399e+02 9.1636955551404458e+02 0 1 0
31370 122 2 0.0000000000000000e+00 9.7968294052961176e+02 8.7499092813326968e+02 9.1476220324155850e+02 0 1 0
31391 122 2 0.0000000000000000e+00 9.9351923454459063e+02 8.7261512823523833e+02 9.1645869042891763e+02 0 1 0
31368 122 5 1.0000000000000000e+00 9.8156284308591933e+02 8.8011739560584329e+02 9.1809570249397746e+02 0 1 0
31369 122 2 0.0000000000000000e+00 9.8083564872647628e+02 8.7862365935649461e+02 9.1474435653597982e+02 0 1 0
31367 122 17 0.0000000000000000e+00 9.8011205084349194e+02 8.7807375114720196e+02 9.2095438339401994e+02 0 1 0
34434 188 15 0.0000000000000000e+00 9.8840967834868684e+02 8.8488734154834697e+02 9.2489558931645252e+02 0 1 0
30966 116 2 0.0000000000000000e+00 9.9876164508658144e+02 8.7197491442343971e+02 9.1579977087213308e+02 0 1 0
30964 116 7 -1.0000000000000000e+00 9.9701959630506201e+02 8.6791093887819773e+02 9.2183476599801702e+02 0 1 0
30967 116 15 0.0000000000000000e+00 9.9900595874093131e+02 8.7417516244896501e+02 9.1256355677342788e+02 0 1 0
31291 122 15 0.0000000000000000e+00 8.6676605394092996e+02 8.9195942099204581e+02 9.2524277858053483e+02 0 1 0
52434 88 17 0.0000000000000000e+00 8.7424249864458909e+02 9.0386967716062497e+02 9.0988513689568970e+02 1 0 0
52435 88 7 -1.0000000000000000e+00 8.7777590649011120e+02 9.0525857540795016e+02 9.0952449446352182e+02 1 0 0
31299 122 2 0.0000000000000000e+00 8.7720126341754906e+02 8.9169254942436828e+02 9.2215559854121705e+02 0 1 0
31300 122 2 0.0000000000000000e+00 8.8094188345481587e+02 8.9169484528116493e+02 9.2338609594519039e+02 0 1 0
31298 122 5 1.0000000000000000e+00 8.7767525199067677e+02 8.8827306216757393e+02 9.2102780368377898e+02 0 1 0
31303 122 2 0.0000000000000000e+00 8.8741697774702800e+02 8.9323300029543930e+02 9.2905532692067413e+02 0 1 0
31301 122 6 0.0000000000000000e+00 8.8347274710225145e+02 8.9429787926952690e+02 9.2438322337158650e+02 0 1 0
31302 122 2 0.0000000000000000e+00 8.8727194253290043e+02 8.9437131439692587e+02 9.2544482844185677e+02 0 1 0
31297 122 5 1.0000000000000000e+00 8.7693578278412315e+02 8.8699484613917264e+02 9.2464925829550180e+02 0 1 0
31296 122 7 -1.0000000000000000e+00 8.7332555896668089e+02 8.8774796470916226e+02 9.2591890873061016e+02 0 1 0
31294 122 2 0.0000000000000000e+00 8.6661776859301290e+02 8.8720126058931407e+02 9.2872049107760824e+02 0 1 0
31290 122 6 0.0000000000000000e+00 8.6709776381977713e+02 8.9540899340115391e+02 9.2482326857500470e+02 0 1 0
52429 88 2 0.0000000000000000e+00 8.6804857368503519e+02 8.9410254734625414e+02 9.1076867740338776e+02 1 0 0
31137 121 2 0.0000000000000000e+00 8.7046379817544573e+02 8.9946856174464767e+02 9.1647012172325060e+02 0 1 0
31138 121 2 0.0000000000000000e+00 8.6933892029973345e+02 8.9834434222190237e+02 9.1309251918829068e+02 0 1 0
31136 121 2 0.0000000000000000e+00 8.7362801933132869e+02 9.0108406813699105e+02 9.1767070758333114e+02 0 1 0
31135 121 2 0.0000000000000000e+00 8.7483226223873589e+02 8.9784946587293723e+02 9.1873448304672161e+02 0 1 0
31134 121 6 0.0000000000000000e+00 8.7579841375477326e+02 8.9790755520840048e+02 9.2266225327018446e+02 0 1 0
31133 121 2 0.0000000000000000e+00 8.7865114411444097e+02 8.9849037144654415e+02 9.2483033634532137e+02 0 1 0
31289 122 6 0.0000000000000000e+00 8.7052473185531574e+02 8.9552085036050698e+02 9.2278368136756455e+02 0 1 0
31288 122 6 0.0000000000000000e+00 8.7228515800132038e+02 8.9665479358989921e+02 9.2588787851039228e+02 0 1 0
31287 122 6 0.0000000000000000e+00 8.7058562866236321e+02 8.9974754709191302e+02 9.2626665421188909e+02 0 1 0
31295 122 7 -1.0000000000000000e+00 8.7043089223559605e+02 8.8652166261141338e+02 9.2799065056645122e+02 0 1 0
31132 121 2 0.0000000000000000e+00 8.8004118221396925e+02 8.9725762644818815e+02 9.2804532888553899e+02 0 1 0
31139 121 9 0.0000000000000000e+00 8.6638259746500978e+02 9.0081929711789508e+02 9.1228709931048445e+02 0 1 0
34139 187 12 0.0000000000000000e+00 8.9336677827600988e+02 8.8839758140780020e+02 9.2001323426466274e+02 0 1 0
34138 187 17 0.0000000000000000e+00 8.9508958087296321e+02 8.8773409491715483e+02 9.1681955331852612e+02 0 1 0
31309 122 2 0.0000000000000000e+00 8.9717519080542888e+02 8.8640861327277582e+02 9.2700136830437941e+02 0 1 0
31304 122 2 0.0000000000000000e+00 8.9126108926027086e+02 8.9306576417534120e+02 9.2933752004670714e+02 0 1 0
34136 187 8 -1.0000000000000000e+00 8.9949088825289607e+02 8.9196886370219090e+02 9.2050552817009361e+02 0 1 0
34137 187 15 0.0000000000000000e+00 8.9865632324279227e+02 8.8881769912751793e+02 9.1808266676627682e+02 0 1 0
34181 187 2 0.0000000000000000e+00 9.0366707917711426e+02 8.9502957904361767e+02 9.1089617173261695e+02 0 1 0
34178 187 7 -1.0000000000000000e+00 9.0785664724654669e+02 8.9384805187614154e+02 9.1840999475319359e+02 0 1 0
34180 187 5 1.0000000000000000e+00 9.0552209077771511e+02 8.9198715118157816e+02 9.1214148168998838e+02 0 1 0
34179 187 5 1.0000000000000000e+00 9.0519672547049709e+02 8.9243386873611814e+02 9.1598434419313810e+02 0 1 0
34177 187 7 -1.0000000000000000e+00 9.0929602221485925e+02 8.9225925881674777e+02 9.2139666574566979e+02 0 1 0
31308 122 5 1.0000000000000000e+00 8.9826183010195848e+02 8.8996504031961956e+02 9.2667799690004790e+02 0 1 0
36814 250 2 0.0000000000000000e+00 9.0931968582534591e+02 8.9024720845297259e+02 9.1074890393759495e+02 0 1 0
31312 122 17 0.0000000000000000e+00 9.0681683918896454e+02 8.8689279211384394e+02 9.2395330387762817e+02 0 1 0
261 2 9 0.0000000000000000e+00 9.3005544808381160e+02 8.9715534042692911e+02 9.1157393974577133e+02 0 0 0
36824 250 17 0.0000000000000000e+00 9.1442970307230064e+02 8.8678264125205283e+02 9.2628194675717759e+02 0 1 0
27974 51 9 0.0000000000000000e+00 9.3119836097842847e+02 8.8644532748818960e+02 9.1172534243679183e+02 0 1 0
27973 51 5 1.0000000000000000e+00 9.3074045636829476e+02 8.9033487803569085e+02 9.1187967217521395e+02 0 1 0
34149 187 6 0.0000000000000000e+00 9.1634723457196628e+02 8.8600999014252602e+02 9.1794111247605565e+02 0 1 0
27972 51 2 0.0000000000000000e+00 9.2747153032629171e+02 8.9140484963330550e+02 9.1016062803966565e+02 0 1 0
34176 187 2 0.0000000000000000e+00 9.1125094393478139e+02 8.8884128254091468e+02 9.2097453862220516e+02 0 1 0
36850 250 2 0.0000000000000000e+00 9.1554730407924001e+02 9.0051929127909068e+02 9.1874169351459784e+02 0 1 0
36849 250 7 -1.0000000000000000e+00 9.1823077509958182e+02 9.0071603405412372e+02 9.2133213921125946e+02 0 1 0
36848 250 2 0.0000000000000000e+00 9.1729546690121288e+02 8.9912514234202592e+02 9.2464080700097941e+02 0 1 0
36847 250 2 0.0000000000000000e+00 9.1999546191716377e+02 8.9764917589457218e+02 9.2686313513059497e+02 0 1 0
260 2 17 0.0000000000000000e+00 9.2724095660085197e+02 8.9843087818555773e+02 9.0937545943974567e+02 0 0 0
34150 187 11 0.0000000000000000e+00 9.1890642429004379e+02 8.8876915412534470e+02 9.1864518690728198e+02 0 1 0
34171 187 6 0.0000000000000000e+00 9.1814380691316831e+02 8.9418684515872326e+02 9.1527526102412810e+02 0 1 0
264 2 5 1.0000000000000000e+00 9.3121328284392587e+02 8.9330201363524588e+02 9.1710880553282618e+02 0 0 0
34152 187 5 1.0000000000000000e+00 9.2133857964848403e+02 8.8843388232139398e+02 9.2578976091518939e+02 0 1 0
27970 51 5 1.0000000000000000e+00 9.2263089748930986e+02 8.9246747684040849e+02 9.0855030634925879e+02 0 1 0
27969 51 17 0.0000000000000000e+00 9.2346010187166951e+02 8.8930949614001031e+02 9.1047237040058894e+02 0 1 0
34175 187 2 0.0000000000000000e+00 9.1347484652580056e+02 8.9195893982276380e+02 9.1998018641748206e+02 0 1 0
265 2 2 0.0000000000000000e+00 9.3250639745287469e+02 8.9647351145591779e+02 9.1844631369166791e+02 0 0 0
36815 250 15 0.0000000000000000e+00 9.1273162380060057e+02 8.8899302072490548e+02 9.0989332618834464e+02 0 1 0
27964 51 2 0.0000000000000000e+00 9.1702739550978345e+02 8.9835609574064722e+02 9.1087517741154181e+02 0 1 0
27965 51 17 0.0000000000000000e+00 9.2104768815662578e+02 8.9935097672936354e+02 9.1134613750372864e+02 0 1 0
34174 187 6 0.0000000000000000e+00 9.1321034472433587e+02 8.9113414055050237e+02 9.1643520560005152e+02 0 1 0
27966 51 6 0.0000000000000000e+00 9.2234836515314578e+02 8.9597415412829150e+02 9.1208374777331960e+02 0 1 0
34173 187 15 0.0000000000000000e+00 9.1430655480957716e+02 8.8932531345339771e+02 9.1342191428264744e+02 0 1 0
27968 51 11 0.0000000000000000e+00 9.2404969483279046e+02 8.9031209585195427e+02 9.1422726459174339e+02 0 1 0
27967 51 6 0.0000000000000000e+00 9.2462227202159306e+02 8.9388257631499937e+02 9.1419320907541407e+02 0 1 0
34172 187 6 0.0000000000000000e+00 9.1752499767617644e+02 8.9134645738918141e+02 9.1293723248691606e+02 0 1 0
34170 187 6 0.0000000000000000e+00 9.2010287012754691e+02 8.9473886150387534e+02 9.1839957267493708e+02 0 1 0
34169 187 6 0.0000000000000000e+00 9.2071942632553544e+02 8.9862913383962382e+02 9.1882525614791916e+02 0 1 0
34164 187 2 0.0000000000000000e+00 9.2773296925754642e+02 8.9778702741312247e+02 9.2148038288021473e+02 0 1 0
34163 187 2 0.0000000000000000e+00 9.2854116600731140e+02 8.9521555533210187e+02 9.2383549640329477e+02 0 1 0
34165 187 7 -1.0000000000000000e+00 9.2542848919973301e+02 8.9477624089586175e+02 9.2037511780264333e+02 0 1 0
36883 251 6 0.0000000000000000e+00 9.2989881710547377e+02 8.8752747375570618e+02 9.1827132887466723e+02 0 1 0
36882 251 2 0.0000000000000000e+00 9.3002664052211526e+02 8.8838419298543749e+02 9.2187139589991136e+02 0 1 0
34151 187 17 0.0000000000000000e+00 9.2111634932497668e+02 8.8848970039188191e+02 9.2172719323339379e+02 0 1 0
267 2 17 0.0000000000000000e+00 9.3049767618111332e+02 9.0209989084102574e+02 9.1757016956820621e+02 0 0 0
34168 187 6 0.0000000000000000e+00 9.2237324998429676e+02 9.0232446723862734e+02 9.1932268305224773e+02 0 1 0
34162 187 5 1.0000000000000000e+00 9.3228689657964742e+02 8.9620292390782299e+02 9.2385339223600920e+02 0 1 0
36881 251 2 0.0000000000000000e+00 9.2646049753545822e+02 8.8807547180226925e+02 9.2218233664939692e+02 0 1 0
36880 251 7 -1.0000000000000000e+00 9.2731682370342548e+02 8.9087071436361873e+02 9.2454986089415468e+02 0 1 0
34167 187 2 0.0000000000000000e+00 9.2287778130330923e+02 9.0118794762052471e+02 9.2274886801868934e+02 0 1 0
34166 187 2 0.0000000000000000e+00 9.2362981856529643e+02 8.9732557560907958e+02 9.2272489134078455e+02 0 1 0
268 2 2 0.0000000000000000e+00 9.2862622742811595e+02 9.0339306357558314e+02 9.1478164017261497e+02 0 0 0
269 2 2 0.0000000000000000e+00 9.3209965656549946e+02 9.0470644937734892e+02 9.1420911846915646e+02 0 0 0
271 2 2 0.0000000000000000e+00 9.3057198076983946e+02 9.0204422954824497e+02 9.0908114527888029e+02 0 0 0
270 2 2 0.0000000000000000e+00 9.3260374597546934e+02 9.0492037881467456e+02 9.1045628209295808e+02 0 0 0
36825 250 17 0.0000000000000000e+00 9.1209082150530628e+02 8.8626022320524453e+02 9.2931336831579824e+02 0 1 0
36879 251 2 0.0000000000000000e+00 9.2884226974646299e+02 8.8973194999403859e+02 9.2812152497967782e+02 0 1 0
36878 251 2 0.0000000000000000e+00 9.3205021864660841e+02 8.8910275480669702e+02 9.2603879243953088e+02 0 1 0
262 2 8 -1.0000000000000000e+00 9.3358935645940164e+02 8.9631151862356819e+02 9.1237132897909260e+02 0 0 0
37034 252 5 1.0000000000000000e+00 9.5403624202200956e+02 8.8739577796688172e+02 9.1733680073095456e+02 0 1 0
36864 251 6 0.0000000000000000e+00 9.4099750347918189e+02 8.8833011835068703e+02 9.2392521042529097e+02 0 1 0
36867 251 5 1.0000000000000000e+00 9.4782072288815630e+02 8.8759799150447384e+02 9.2865391077129925e+02 0 1 0
37033 252 17 0.0000000000000000e+00 9.5049749943402742e+02 8.8766938816169841e+02 9.1625881589025641e+02 0 1 0
37032 252 11 0.0000000000000000e+00 9.4781264644944724e+02 8.8674245643330732e+02 9.1892199711897183e+02 0 1 0
37042 252 16 5.0000000000000000e-01 9.4094199629716036e+02 8.8731376399424994e+02 9.1685442983597261e+02 0 1 0
36866 251 17 0.0000000000000000e+00 9.4463913617846038e+02 8.8627866349040255e+02 9.2745521655367679e+02 0 1 0
36876 251 11 0.0000000000000000e+00 9.3635006445529723e+02 8.8671929632963383e+02 9.2903465677545694e+02 0 1 0
266 2 9 0.0000000000000000e+00 9.3362443808656883e+02 8.9979064373780420e+02 9.1697002486921247e+02 0 0 0
34161 187 11 0.0000000000000000e+00 9.3468616739233823e+02 8.9362476017780136e+02 9.2233180072792516e+02 0 1 0
263 2 7 -1.0000000000000000e+00 9.3441123639101511e+02 8.9423503747435279e+02 9.1578023939884690e+02 0 0 0
310 2 5 1.0000000000000000e+00 9.3669336892227409e+02 9.0088887386939518e+02 9.2823518155268755e+02 0 0 0
10440 196 6 0.0000000000000000e+00 9.4324489979990426e+02 8.9422169849111185e+02 9.1023207000274374e+02 0 0 0
36863 251 6 0.0000000000000000e+00 9.4082711770923072e+02 8.9201559207346418e+02 9.2526698572990006e+02 0 1 0
37045 252 2 0.0000000000000000e+00 9.3575821305865475e+02 8.8878899856463681e+02 9.0924462802757466e+02 0 1 0
34159 187 18 0.0000000000000000e+00 9.3601558992845878e+02 8.8782247236840431e+02 9.2153253541291008e+02 0 1 0
34160 187 16 5.0000000000000000e-01 9.3662423252752876e+02 8.9133350639866421e+02 9.2031921499237399e+02 0 1 0
10442 196 15 0.0000000000000000e+00 9.4457478514129468e+02 9.0020520399415727e+02 9.0911780046897945e+02 0 0 0
300 2 15 0.0000000000000000e+00 9.4048263735148362e+02 8.9880118202933181e+02 9.2026730682127823e+02 0 0 0
10437 196 6 0.0000000000000000e+00 9.3936814527150773e+02 8.9999502525648018e+02 9.1164083945773029e+02 0 0 0
10438 196 6 0.0000000000000000e+00 9.3865847963295732e+02 8.9647869155080400e+02 9.1098520231890075e+02 0 0 0
305 2 2 0.0000000000000000e+00 9.4592847676327688e+02 9.0284330268978260e+02 9.2470043955572783e+02 0 0 0
37043 252 11 0.0000000000000000e+00 9.3852870713263167e+02 8.8822330877680554e+02 9.1427104959636586e+02 0 1 0
37044 252 5 1.0000000000000000e+00 9.3696284850092468e+02 8.9106662479537488e+02 9.1232551639289056e+02 0 1 0
10439 196 6 0.0000000000000000e+00 9.4093789722739143e+02 8.9469949605100112e+02 9.1325773848527876e+02 0 0 0
10428 196 18 0.0000000000000000e+00 9.4584608327055946e+02 8.8662312453718232e+02 9.1029511117508378e+02 0 0 0
10434 196 7 -1.0000000000000000e+00 9.4564624124678767e+02 9.0248272324759705e+02 9.1758026798229275e+02 0 0 0
303 2 15 0.0000000000000000e+00 9.4354535670873247e+02 8.9885577762985361e+02 9.2295396989146184e+02 0 0 0
10433 196 2 0.0000000000000000e+00 9.4848095642210160e+02 9.0002919804518160e+02 9.1864324540772554e+02 0 0 0
301 2 17 0.0000000000000000e+00 9.4176763093956208e+02 8.9516622325954586e+02 9.2004775790946019e+02 0 0 0
302 2 14 0.0000000000000000e+00 9.4517233449083471e+02 8.9566264261015976e+02 9.2135385675025475e+02 0 0 0
10432 196 2 0.0000000000000000e+00 9.4651299024987463e+02 8.9868521464159005e+02 9.1571256697445438e+02 0 0 0
10430 196 11 0.0000000000000000e+00 9.4604366904210258e+02 8.9188186947003101e+02 9.1498530089938049e+02 0 0 0
10431 196 5 1.0000000000000000e+00 9.4788435329865467e+02 8.9524797065788971e+02 9.1472884085695523e+02 0 0 0
10429 196 16 5.0000000000000000e-01 9.4492418376471301e+02 8.8941902495470151e+02 9.1243545742391120e+02 0 0 0
34275 187 9 0.0000000000000000e+00 9.5183870556653574e+02 9.0146684762389646e+02 9.2393508290840953e+02 0 1 0
36861 251 2 0.0000000000000000e+00 9.4458938422869142e+02 8.9394258906174878e+02 9.2720714698173424e+02 0 1 0
36862 251 17 0.0000000000000000e+00 9.4154809110127337e+02 8.9339638064836686e+02 9.2882785310835936e+02 0 1 0
36859 251 2 0.0000000000000000e+00 9.4678579524411668e+02 8.9059147983210266e+02 9.2291210100558840e+02 0 1 0
36860 251 15 0.0000000000000000e+00 9.4766402836257021e+02 8.9187385478954275e+02 9.2622144973316756e+02 0 1 0
10443 196 6 0.0000000000000000e+00 9.4823339099367740e+02 9.0087635808365087e+02 9.1006680218305269e+02 0 0 0
36858 251 2 0.0000000000000000e+00 9.5044033368313444e+02 8.9121340019040838e+02 9.2141592414288937e+02 0 1 0
304 2 5 1.0000000000000000e+00 9.4359791410530363e+02 9.0039404894714835e+02 9.2650376861071777e+02 0 0 0
36857 251 17 0.0000000000000000e+00 9.5225459397898521e+02 8.9425741156291281e+02 9.2236260827190858e+02 0 1 0
10435 196 2 0.0000000000000000e+00 9.4183591548119580e+02 9.0303078612482636e+02 9.1681296277304796e+02 0 0 0
10436 196 2 0.0000000000000000e+00 9.4060297365150689e+02 8.9973832494590920e+02 9.1505488323052646e+02 0 0 0
10444 196 2 0.0000000000000000e+00 9.5199515331889711e+02 9.0068797499127049e+02 9.1077986009656206e+02 0 0 0
34274 187 2 0.0000000000000000e+00 9.5320845847118699e+02 9.0486326207511229e+02 9.2413191665796001e+02 0 1 0
299 2 15 0.0000000000000000e+00 9.3737034486379844e+02 9.0008898752848654e+02 9.2174175709678855e+02 0 0 0
309 2 17 0.0000000000000000e+00 9.3864464275494822e+02 9.0388327290012296e+02 9.2652130092894220e+02 0 0 0
298 2 2 0.0000000000000000e+00 9.3764351419682237e+02 9.0301139950298762e+02 9.1919276402845696e+02 0 0 0
34276 187 17 0.0000000000000000e+00 9.4970536363038434e+02 8.9973135181022178e+02 9.2666026316383284e+02 0 1 0
36877 251 5 1.0000000000000000e+00 9.3407136507099915e+02 8.8957665983334766e+02 9.2934445457833829e+02 0 1 0
69196 46 5 1.0000000000000000e+00 9.7135930440973436e+02 9.0444841736172521e+02 9.0921491458606238e+02 0 1 0
69197 46 12 0.0000000000000000e+00 9.7509319244887274e+02 9.0412827862103086e+02 9.0847523168473458e+02 0 1 0
10446 196 7 -1.0000000000000000e+00 9.5862644162280299e+02 9.0246418813815421e+02 9.1159969316747242e+02 0 0 0
10445 196 2 0.0000000000000000e+00 9.5504320098580638e+02 9.0195291289105137e+02 9.1238524427687923e+02 0 0 0
36856 251 17 0.0000000000000000e+00 9.5536853819099417e+02 8.9697066977488726e+02 9.2241476158130877e+02 0 1 0
10447 196 7 -1.0000000000000000e+00 9.5728944302045863e+02 9.0498846394873476e+02 9.0935591959207011e+02 0 0 0
36853 251 17 0.0000000000000000e+00 9.5780124106918151e+02 8.8999362639939329e+02 9.2664826685987941e+02 0 1 0
36855 251 15 0.0000000000000000e+00 9.5812945654988255e+02 8.9680603762463704e+02 9.2507373756705715e+02 0 1 0
10451 196 2 0.0000000000000000e+00 9.5797927451661383e+02 8.9796889221534605e+02 9.1144482653642297e+02 0 0 0
36854 251 12 0.0000000000000000e+00 9.5875060582621757e+02 8.9317137561218499e+02 9.2497307933515299e+02 0 1 0
10452 196 6 0.0000000000000000e+00 9.5820142214892508e+02 8.9903520958220656e+02 9.1495151027737552e+02 0 0 0
34296 187 5 1.0000000000000000e+00 9.7042818559824616e+02 8.9303959538953495e+02 9.2792523405255918e+02 0 1 0
34295 187 5 1.0000000000000000e+00 9.6757651964369381e+02 8.9553911775105189e+02 9.2724862137226921e+02 0 1 0
10454 196 2 0.0000000000000000e+00 9.6253317332027143e+02 8.9937014908069398e+02 9.1840300829404009e+02 0 0 0
10453 196 2 0.0000000000000000e+00 9.5866382748866295e+02 9.0030216094303876e+02 9.1868527349243288e+02 0 0 0
10457 196 9 0.0000000000000000e+00 9.5916010348566579e+02 9.0317711493831314e+02 9.2431240044093829e+02 0 0 0
10455 196 2 0.0000000000000000e+00 9.6442565344499315e+02 8.9902959961679801e+02 9.2192448089823438e+02 0 0 0
10456 196 2 0.0000000000000000e+00 9.6290236875184246e+02 9.0172835321358264e+02 9.2400622741061386e+02 0 0 0
36852 251 15 0.0000000000000000e+00 9.5807069025393992e+02 8.8692290311177123e+02 9.2411285722935372e+02 0 1 0
4721 76 2 0.0000000000000000e+00 9.6969951640445743e+02 8.9046351356449134e+02 9.2127715602827914e+02 0 0 0
4720 76 7 -1.0000000000000000e+00 9.7140553252956602e+02 8.9293938612602199e+02 9.1886463860006972e+02 0 0 0
4719 76 2 0.0000000000000000e+00 9.7508125255920186e+02 8.9336619849945828e+02 9.1996289264124789e+02 0 0 0
34297 187 7 -1.0000000000000000e+00 9.7353131997232629e+02 8.9110942340890358e+02 9.2885477940709268e+02 0 1 0
11135 203 2 0.0000000000000000e+00 9.9660042602065005e+02 9.0007840917817407e+02 9.2621336123148376e+02 0 0 0
11134 203 8 -1.0000000000000000e+00 9.9563222464486796e+02 9.0162358326006336e+02 9.2313885579403086e+02 0 0 0
34427 188 12 0.0000000000000000e+00 9.9153760086977422e+02 8.9550909777300944e+02 9.1687661120067833e+02 0 1 0
3949 68 15 0.0000000000000000e+00 9.7962042649535977e+02 8.9155037848610493e+02 9.0841925683712543e+02 0 0 0
34426 188 5 1.0000000000000000e+00 9.9530867261039941e+02 8.9579795122308826e+02 9.1753484551135432e+02 0 1 0
4718 76 2 0.0000000000000000e+00 9.7781913598890776e+02 8.9391925764006760e+02 9.1728076445284705e+02 0 0 0
4717 76 17 0.0000000000000000e+00 9.8138933861036116e+02 8.9239809931607033e+02 9.1701964037187508e+02 0 0 0
34429 188 5 1.0000000000000000e+00 9.8740965618191319e+02 8.9967998118237654e+02 9.2121029552144046e+02 0 1 0
4714 76 5 1.0000000000000000e+00 9.8460167921788820e+02 8.9415871819337963e+02 9.1128459001124122e+02 0 0 0
34431 188 7 -1.0000000000000000e+00 9.8601528541501716e+02 8.9226051177542888e+02 9.2160950724961515e+02 0 1 0
34430 188 2 0.0000000000000000e+00 9.8707964476136783e+02 8.9592212178848433e+02 9.2120951250319240e+02 0 1 0
34424 188 9 0.0000000000000000e+00 9.9448995747130198e+02 8.9208028450948575e+02 9.2405742749502190e+02 0 1 0
34432 188 2 0.0000000000000000e+00 9.8890782680248208e+02 8.9090512458400633e+02 9.2384199686703073e+02 0 1 0
34433 188 2 0.0000000000000000e+00 9.9081376907964443e+02 8.8784711780648149e+02 9.2470567557343281e+02 0 1 0
34423 188 2 0.0000000000000000e+00 9.9397801939495560e+02 8.9077889664476254e+02 9.2758733853321564e+02 0 1 0
4716 76 7 -1.0000000000000000e+00 9.8160915556445752e+02 8.8890608641744882e+02 9.1526582897649610e+02 0 0 0
4715 76 5 1.0000000000000000e+00 9.8262002627516040e+02 8.9080655051248766e+02 9.1223312557878262e+02 0 0 0
34422 188 2 0.0000000000000000e+00 9.9090050133616421e+02 8.8951126529277053e+02 9.2920513952566569e+02 0 1 0
34425 188 17 0.0000000000000000e+00 9.9556637336191045e+02 8.9343357526736258e+02 9.2067847085615722e+02 0 1 0
34428 188 7 -1.0000000000000000e+00 9.8894815935926692e+02 8.9819809298062091e+02 9.1805456778791995e+02 0 1 0
69198 46 7 -1.0000000000000000e+00 9.7796771083716442e+02 9.0235738886640831e+02 9.1024045847724710e+02 0 1 0
69199 46 5 1.0000000000000000e+00 9.8127174449897950e+02 9.0418442939870636e+02 9.1032068029759796e+02 0 1 0
11133 203 7 -1.0000000000000000e+00 9.9555087985414059e+02 9.0239341860995523e+02 9.1938923303862998e+02 0 0 0
11128 203 2 0.0000000000000000e+00 9.8637188479822873e+02 9.0501250402375445e+02 9.1701550253547316e+02 0 0 0
11129 203 9 0.0000000000000000e+00 9.9007047620422793e+02 9.0423664961989618e+02 9.1581553196039499e+02 0 0 0
31272 122 2 0.0000000000000000e+00 8.6724722163134197e+02 9.1646270405760549e+02 9.2890879802551910e+02 0 1 0
51847 80 15 0.0000000000000000e+00 8.7172522851333372e+02 9.1960438852615653e+02 9.2322977388997390e+02 1 0 0
51838 80 2 0.0000000000000000e+00 8.6683022063437102e+02 9.2433058029040592e+02 9.2509268978104615e+02 1 0 0
52436 88 5 1.0000000000000000e+00 8.7660584733924316e+02 9.0758217111223928e+02 9.1233427680535840e+02 1 0 0
52443 88 2 0.0000000000000000e+00 8.7251089247737889e+02 9.1221853970649499e+02 9.2783159825405585e+02 1 0 0
51846 80 5 1.0000000000000000e+00 8.7287860814228884e+02 9.2316922479456571e+02 9.2317335298530065e+02 1 0 0
52438 88 7 -1.0000000000000000e+00 8.7107343943965600e+02 9.0708723489679903e+02 9.1608275016574044e+02 1 0 0
52439 88 17 0.0000000000000000e+00 8.7112408849478152e+02 9.0988723954796444e+02 9.1879864143976374e+02 1 0 0
52437 88 5 1.0000000000000000e+00 8.7385277993607849e+02 9.0908897639876579e+02 9.1423011757717904e+02 1 0 0
52440 88 2 0.0000000000000000e+00 8.7038339356995527e+02 9.1235826633294698e+02 9.2131424426037279e+02 1 0 0
52441 88 2 0.0000000000000000e+00 8.7314375199861058e+02 9.1475700698835840e+02 9.2216719944357453e+02 1 0 0
53569 135 2 0.0000000000000000e+00 8.7627017814756516e+02 9.0881556474438128e+02 9.2651403967311171e+02 1 0 0
53568 135 2 0.0000000000000000e+00 8.7968879323237627e+02 9.0783697724493311e+02 9.2663608423930509e+02 1 0 0
53571 135 2 0.0000000000000000e+00 8.6890721500842130e+02 9.0814717252977937e+02 9.2479088230301636e+02 1 0 0
53570 135 2 0.0000000000000000e+00 8.7274708873801899e+02 9.0761078881820947e+02 9.2542083437357883e+02 1 0 0
51845 80 2 0.0000000000000000e+00 8.7274893188053545e+02 9.2411590341391047e+02 9.1956702573711254e+02 1 0 0
53564 135 15 0.0000000000000000e+00 8.8196886027108553e+02 9.1625810301209685e+02 9.2520573419400114e+02 1 0 0
51844 80 15 0.0000000000000000e+00 8.7093087741426098e+02 9.2356843390385814e+02 9.1607971034221896e+02 1 0 0
51843 80 2 0.0000000000000000e+00 8.6886858593988052e+02 9.2290623017324174e+02 9.1304461679455710e+02 1 0 0
53566 135 2 0.0000000000000000e+00 8.8232070316998897e+02 9.1087898002731970e+02 9.2857631739195415e+02 1 0 0
53567 135 2 0.0000000000000000e+00 8.8250072343543889e+02 9.0723760125437298e+02 9.2921458744368920e+02 1 0 0
53565 135 2 0.0000000000000000e+00 8.8023663337178664e+02 9.1379030087108106e+02 9.2734061661700252e+02 1 0 0
52442 88 7 -1.0000000000000000e+00 8.7532105598169755e+02 9.1329317764850350e+02 9.2534366197035513e+02 1 0 0
53563 135 17 0.0000000000000000e+00 8.8066417981013831e+02 9.1851063292698848e+02 9.2245299315738191e+02 1 0 0
53562 135 2 0.0000000000000000e+00 8.8136222930204292e+02 9.2172433509950770e+02 9.2398474314265286e+02 1 0 0
53561 135 2 0.0000000000000000e+00 8.8320207538459215e+02 9.2450255602472600e+02 9.2229161790181479e+02 1 0 0
53560 135 2 0.0000000000000000e+00 8.8421752038359068e+02 9.2497562463927784e+02 9.1874301569928593e+02 1 0 0
53573 135 7 -1.0000000000000000e+00 8.6750356559019235e+02 9.0621349375267789e+02 9.2836132624285744e+02 1 0 0
51848 80 9 0.0000000000000000e+00 8.6789997890691734e+02 9.1867070817601359e+02 9.2320629420745252e+02 1 0 0
31273 122 5 1.0000000000000000e+00 8.6753202935525314e+02 9.1308711075918416e+02 9.2733706190961630e+02 0 1 0
51849 80 17 0.0000000000000000e+00 8.6668242787513498e+02 9.1998652534619896e+02 9.1978292039836379e+02 1 0 0
7846 139 17 0.0000000000000000e+00 8.9083842537569899e+02 9.2175357037374181e+02 9.1052579920844960e+02 0 0 0
7845 139 17 0.0000000000000000e+00 8.8918790704608477e+02 9.1860338213637397e+02 9.1039828842809993e+02 0 0 0
7847 139 7 -1.0000000000000000e+00 8.9199790731684686e+02 9.2477734008605705e+02 9.0861024152338393e+02 0 0 0
282 2 5 1.0000000000000000e+00 9.2748293695811651e+02 9.1974496314547366e+02 9.1121089440098399e+02 0 0 0
281 2 17 0.0000000000000000e+00 9.2930531257148311e+02 9.1742538718099195e+02 9.0868370978919666e+02 0 0 0
283 2 2 0.0000000000000000e+00 9.3024784640526752e+02 9.2222807607223501e+02 9.1056747782227160e+02 0 0 0
280 2 17 0.0000000000000000e+00 9.3090066046453580e+02 9.1579233441249823e+02 9.1146477593204224e+02 0 0 0
279 2 17 0.0000000000000000e+00 9.3153611029525143e+02 9.1185286930124289e+02 9.1172811748574134e+02 0 0 0
34255 187 2 0.0000000000000000e+00 9.2230394949871345e+02 9.1468790056130058e+02 9.1012413597214913e+02 0 1 0
34256 187 2 0.0000000000000000e+00 9.2224430385473329e+02 9.1506346887589177e+02 9.1386646241504411e+02 0 1 0
34257 187 9 0.0000000000000000e+00 9.2221101900549945e+02 9.1188239343751252e+02 9.1584121197360832e+02 0 1 0
34259 187 5 1.0000000000000000e+00 9.2365152597389522e+02 9.1425946010945881e+02 9.2280935646721116e+02 0 1 0
34258 187 17 0.0000000000000000e+00 9.2270425299946089e+02 9.1221957230593375e+02 9.1973800989544623e+02 0 1 0
34260 187 12 0.0000000000000000e+00 9.2524651274742087e+02 9.1474019932713873e+02 9.2618183163817207e+02 0 1 0
34254 187 2 0.0000000000000000e+00 9.1863799226266610e+02 9.1418583085823764e+02 9.1103793590459247e+02 0 1 0
34261 187 7 -1.0000000000000000e+00 9.2799752358826834e+02 9.1228706640108192e+02 9.2617594244537031e+02 0 1 0
34262 187 5 1.0000000000000000e+00 9.3115490905442664e+02 9.1243581011700155e+02 9.2833379090783478e+02 0 1 0
278 2 9 0.0000000000000000e+00 9.2916001296551372e+02 9.1009774613483853e+02 9.0893808513164788e+02 0 0 0
293 2 7 -1.0000000000000000e+00 9.2825491028648287e+02 9.1330533580832059e+02 9.1652204438691831e+02 0 0 0
294 2 5 1.0000000000000000e+00 9.2971945807903717e+02 9.1042869215309349e+02 9.1872582423894426e+02 0 0 0
292 2 12 0.0000000000000000e+00 9.2633462224048628e+02 9.1658795942337383e+02 9.1655132260040011e+02 0 0 0
291 2 5 1.0000000000000000e+00 9.2630486569450670e+02 9.2058300214552776e+02 9.1677822775595496e+02 0 0 0
290 2 17 0.0000000000000000e+00 9.3010714808076932e+02 9.2031434241335421e+02 9.1714118934659007e+02 0 0 0
308 2 17 0.0000000000000000e+00 9.4165222840336526e+02 9.0607184243962922e+02 9.2766590181760114e+02 0 0 0
306 2 2 0.0000000000000000e+00 9.4628805796838344e+02 9.0639379993777254e+02 9.2330037330449568e+02 0 0 0
10460 196 2 0.0000000000000000e+00 9.5433096814149826e+02 9.0838986486558395e+02 9.1603519935459406e+02 0 0 0
10461 196 2 0.0000000000000000e+00 9.5385485286172877e+02 9.1177238268538360e+02 9.1785482416669947e+02 0 0 0
34273 187 2 0.0000000000000000e+00 9.5251246354932823e+02 9.0863268415377820e+02 9.2390312081278739e+02 0 1 0
11740 210 7 -1.0000000000000000e+00 9.5182596507176629e+02 9.2087780236115850e+02 9.1906343924518319e+02 0 0 0
34271 187 15 0.0000000000000000e+00 9.5112574670822835e+02 9.0766339018977897e+02 9.2838963875734225e+02 0 1 0
307 2 9 0.0000000000000000e+00 9.4279780193522595e+02 9.0792094463900708e+02 9.2443389539899840e+02 0 0 0
34272 187 5 1.0000000000000000e+00 9.5457091225666011e+02 9.0826435182239868e+02 9.2695298063885434e+02 0 1 0
296 2 7 -1.0000000000000000e+00 9.3641695564747965e+02 9.0989150956379751e+02 9.2108928956610589e+02 0 0 0
295 2 2 0.0000000000000000e+00 9.3352379119617672e+02 9.1083409571736286e+02 9.1879155699736498e+02 0 0 0
10462 196 2 0.0000000000000000e+00 9.5084276310620157e+02 9.1035508437020064e+02 9.1979745653795192e+02 0 0 0
10464 196 15 0.0000000000000000e+00 9.5034955760846469e+02 9.1599666022533984e+02 9.1833465574630941e+02 0 0 0
297 2 2 0.0000000000000000e+00 9.3669202132312375e+02 9.0646496086012655e+02 9.1965829241264362e+02 0 0 0
10468 196 2 0.0000000000000000e+00 9.4140989703020966e+02 9.1495897925387715e+02 9.1768915347219149e+02 0 0 0
10475 196 2 0.0000000000000000e+00 9.5142088714962642e+02 9.2045952752333062e+02 9.2589475751204918e+02 0 0 0
10473 196 7 -1.0000000000000000e+00 9.4686306041710293e+02 9.1937925981490400e+02 9.2279382167355050e+02 0 0 0
10472 196 9 0.0000000000000000e+00 9.4441531722945922e+02 9.1935565472796213e+02 9.1983350195815717e+02 0 0 0
10469 196 2 0.0000000000000000e+00 9.3873083567655328e+02 9.1432198175200847e+02 9.2040107441033558e+02 0 0 0
10467 196 2 0.0000000000000000e+00 9.4314487098444818e+02 9.1176205551535259e+02 9.1638692243928244e+02 0 0 0
10474 196 5 1.0000000000000000e+00 9.4836192039539981e+02 9.1792052314916555e+02 9.2583196650401089e+02 0 0 0
10466 196 2 0.0000000000000000e+00 9.4671842510444117e+02 9.1030626414143364e+02 9.1630453449574952e+02 0 0 0
10465 196 2 0.0000000000000000e+00 9.4752065013752997e+02 9.1416635610436231e+02 9.1646987993178129e+02 0 0 0
10476 196 9 0.0000000000000000e+00 9.5474364566087809e+02 9.1883192882403762e+02 9.2550880954058312e+02 0 0 0
10471 196 2 0.0000000000000000e+00 9.4141916107512054e+02 9.1973587938232129e+02 9.2218772775567209e+02 0 0 0
10470 196 2 0.0000000000000000e+00 9.3857827614850157e+02 9.1751159837623538e+02 9.2263686237179400e+02 0 0 0
11737 210 17 0.0000000000000000e+00 9.4671336131525720e+02 9.2263460817676082e+02 9.1235681623451171e+02 0 0 0
11738 210 2 0.0000000000000000e+00 9.4984714509814023e+02 9.2213948063324153e+02 9.1469851199511493e+02 0 0 0
11739 210 2 0.0000000000000000e+00 9.4870823937931141e+02 9.2281938996134056e+02 9.1820895227195581e+02 0 0 0
10463 196 17 0.0000000000000000e+00 9.5194725390496740e+02 9.1396042741432643e+02 9.2120894087986017e+02 0 0 0
288 2 2 0.0000000000000000e+00 9.3724031007111944e+02 9.2217972632742476e+02 9.1601726304622980e+02 0 0 0
289 2 9 0.0000000000000000e+00 9.3372312551536641e+02 9.2050094278260440e+02 9.1585554868897566e+02 0 0 0
11735 210 5 1.0000000000000000e+00 9.4169320186092330e+02 9.2170030145241719e+02 9.0954541038818900e+02 0 0 0
11736 210 7 -1.0000000000000000e+00 9.4533182035211064e+02 9.2106226565661154e+02 9.0914947823929344e+02 0 0 0
10477 196 17 0.0000000000000000e+00 9.5463141676620126e+02 9.1528993368913029e+02 9.2729044596347421e+02 0 0 0
10459 196 5 1.0000000000000000e+00 9.5643298118722680e+02 9.0615314658177545e+02 9.1843165727926623e+02 0 0 0
10458 196 5 1.0000000000000000e+00 9.5791075622434209e+02 9.0619885427929273e+02 9.2204768153360942e+02 0 0 0
11741 210 2 0.0000000000000000e+00 9.5491317327725653e+02 9.1951965761483405e+02 9.1745054875448250e+02 0 0 0
11109 203 2 0.0000000000000000e+00 9.6294836247941055e+02 9.1264800156161698e+02 9.2343288915692585e+02 0 0 0
11110 203 2 0.0000000000000000e+00 9.6189165420441236e+02 9.1510453249728403e+02 9.2070470310416783e+02 0 0 0
11113 203 5 1.0000000000000000e+00 9.6030405146032535e+02 9.1603338985432265e+02 9.1363048068174260e+02 0 0 0
11108 203 2 0.0000000000000000e+00 9.6243906451478188e+02 9.0926931131744709e+02 9.2487367280160765e+02 0 0 0
11111 203 9 0.0000000000000000e+00 9.5857551875327829e+02 9.1338206378563586e+02 9.1960503848271162e+02 0 0 0
11112 203 17 0.0000000000000000e+00 9.5879209919181744e+02 9.1344632680455459e+02 9.1579127365227566e+02 0 0 0
10482 196 7 -1.0000000000000000e+00 9.5518251472715542e+02 9.2437632547307635e+02 9.2855517900026894e+02 0 0 0
11117 203 2 0.0000000000000000e+00 9.7013763598479375e+02 9.1520512163930596e+02 9.1855334015745632e+02 0 0 0
11116 203 5 1.0000000000000000e+00 9.6786284752394931e+02 9.1806850954597417e+02 9.1723716623184214e+02 0 0 0
11118 203 7 -1.0000000000000000e+00 9.7376556620943188e+02 9.1665230963491729e+02 9.1889793699506697e+02 0 0 0
11119 203 2 0.0000000000000000e+00 9.7625190817892894e+02 9.1920417375491081e+02 9.1745560118141850e+02 0 0 0
11115 203 7 -1.0000000000000000e+00 9.6626389226033518e+02 9.1725326891227996e+02 9.1385574857197287e+02 0 0 0
11114 203 12 0.0000000000000000e+00 9.6265724780335631e+02 9.1871889270531733e+02 9.1259729079208762e+02 0 0 0
11092 203 2 0.0000000000000000e+00 9.6944817920874243e+02 9.2345902028396790e+02 9.2842755636103834e+02 0 0 0
11107 203 2 0.0000000000000000e+00 9.6311767219400201e+02 9.0784041683829605e+02 9.2842732761788125e+02 0 0 0
11120 203 2 0.0000000000000000e+00 9.7945417684201288e+02 9.1976033911941215e+02 9.1917629927559381e+02 0 0 0
11121 203 15 0.0000000000000000e+00 9.8030634779269189e+02 9.2326723768277634e+02 9.1781744547341145e+02 0 0 0
11132 203 5 1.0000000000000000e+00 9.9601801923325456e+02 9.0640077632380985e+02 9.1992097803815591e+02 0 0 0
11122 203 15 0.0000000000000000e+00 9.7788213860618976e+02 9.2297173180147320e+02 9.1511523873762087e+02 0 0 0
11123 203 17 0.0000000000000000e+00 9.7938889374734219e+02 9.2029368606873675e+02 9.1293366408217662e+02 0 0 0
52633 94 2 0.0000000000000000e+00 9.8628380961626021e+02 9.2173307716963348e+02 9.1201697221858285e+02 0 0 0
11130 203 17 0.0000000000000000e+00 9.9127913035052131e+02 9.0760621102261598e+02 9.1727840980714427e+02 0 0 0
11126 203 5 1.0000000000000000e+00 9.8516082329487483e+02 9.1253939600901685e+02 9.1614162615378484e+02 0 0 0
11131 203 17 0.0000000000000000e+00 9.9334574038615756e+02 9.0905098609248375e+02 9.2026028967855132e+02 0 0 0
11127 203 2 0.0000000000000000e+00 9.8651951994781916e+02 9.0897276950695721e+02 9.1671404461016448e+02 0 0 0
11125 203 15 0.0000000000000000e+00 9.8265150604923724e+02 9.1396875064197820e+02 9.1363417391753239e+02 0 0 0
80792 382 17 0.0000000000000000e+00 9.9699512326886816e+02 9.1554911569630599e+02 9.2405402558298476e+02 0 1 0
80791 382 17 0.0000000000000000e+00 9.9488922821806784e+02 9.1751634595410496e+02 9.2648975584924040e+02 0 1 0
80790 382 15 0.0000000000000000e+00 9.9408583692879756e+02 9.2136657605842834e+02 9.2570082022789040e+02 0 1 0
80789 382 12 0.0000000000000000e+00 9.9703219382323834e+02 9.2093689871365643e+02 9.2376083347358440e+02 0 1 0
11124 203 14 0.0000000000000000e+00 9.8156533750541689e+02 9.1746000194479529e+02 9.1253457953977932e+02 0 0 0
80788 382 17 0.0000000000000000e+00 9.9708238088067060e+02 9.2349915434590116e+02 9.2110019015022556e+02 0 1 0
52632 94 2 0.0000000000000000e+00 9.8412829836161927e+02 9.2094055631377751e+02 9.0893641847701701e+02 0 0 0
52634 94 17 0.0000000000000000e+00 9.8395887550337488e+02 9.2417521654394193e+02 9.1338696235133114e+02 0 0 0
11038 203 2 0.0000000000000000e+00 9.8703036087571832e+02 9.2490386057562887e+02 9.2902135403564171e+02 0 0 0
53556 135 2 0.0000000000000000e+00 8.8263919138881658e+02 9.3105494942616076e+02 9.2648657655177294e+02 1 0 0
53555 135 2 0.0000000000000000e+00 8.7973642070584674e+02 9.2946595989163166e+02 9.2863971664509404e+02 1 0 0
53559 135 5 1.0000000000000000e+00 8.8635645176322680e+02 9.2818181578777433e+02 9.1857982420500343e+02 1 0 0
53557 135 9 0.0000000000000000e+00 8.8538745966483407e+02 9.3299676930169585e+02 9.2438075231108905e+02 1 0 0
754 9 15 0.0000000000000000e+00 8.7305071559765804e+02 9.3619511695374672e+02 9.1165905765839977e+02 0 0 0
755 9 17 0.0000000000000000e+00 8.7444985875821078e+02 9.3427221939386300e+02 9.0881138225735708e+02 0 0 0
753 9 8 -1.0000000000000000e+00 8.7208796934216286e+02 9.3863972887616978e+02 9.1401029744013863e+02 0 0 0
68983 40 9 0.0000000000000000e+00 8.6838601441534786e+02 9.4438315173685442e+02 9.2739059037523361e+02 1 0 0
6926 130 17 0.0000000000000000e+00 8.8801204704223414e+02 9.3994601230395335e+02 9.2416381046191225e+02 0 0 0
53558 135 5 1.0000000000000000e+00 8.8620089198338576e+02 9.3066093815107354e+02 9.2146033634466289e+02 1 0 0
68979 40 15 0.0000000000000000e+00 8.6821896929834986e+02 9.4318107275769967e+02 9.1833265038183163e+02 1 0 0
68981 40 5 1.0000000000000000e+00 8.6919406394828673e+02 9.4061270873367164e+02 9.2226318226973706e+02 1 0 0
6925 130 9 0.0000000000000000e+00 8.8660239273372326e+02 9.4250355578313133e+02 9.2649702307283621e+02 0 0 0
68982 40 15 0.0000000000000000e+00 8.7019083153624604e+02 9.4362929066297113e+02 9.2422522255877504e+02 1 0 0
6924 130 15 0.0000000000000000e+00 8.8430520036482926e+02 9.4353687797245595e+02 9.2933358031898160e+02 0 0 0
8147 145 2 0.0000000000000000e+00 8.8808889346750948e+02 9.4431094162828799e+02 9.1775556253930438e+02 0 0 0
54260 144 15 0.0000000000000000e+00 8.7719371426678390e+02 9.3563821584208927e+02 9.2822624342656025e+02 1 0 0
54261 144 17 0.0000000000000000e+00 8.7597744970791018e+02 9.3209956559545583e+02 9.2889875650608815e+02 1 0 0
51839 80 15 0.0000000000000000e+00 8.6657791187823022e+02 9.2692484695013798e+02 9.2223986624266684e+02 1 0 0
6930 130 5 1.0000000000000000e+00 8.9365083704057110e+02 9.3686935833210305e+02 9.2871920759292425e+02 0 0 0
6929 130 5 1.0000000000000000e+00 8.9333899336414117e+02 9.3697817926303480e+02 9.2517751704517184e+02 0 0 0
6927 130 17 0.0000000000000000e+00 8.8891198711928712e+02 9.3804451727478101e+02 9.2100372171421964e+02 0 0 0
6928 130 7 -1.0000000000000000e+00 8.9068881540389725e+02 9.3528613775338169e+02 9.2293329269219237e+02 0 0 0
6935 130 7 -1.0000000000000000e+00 8.9826995328618614e+02 9.2677870547959799e+02 9.2827965127228276e+02 0 0 0
6936 130 2 0.0000000000000000e+00 8.9628467470492274e+02 9.2916195276037672e+02 9.2606149051511341e+02 0 0 0
8156 145 2 0.0000000000000000e+00 9.0072132653539347e+02 9.4434041922156894e+02 9.1946157597540162e+02 0 0 0
68941 40 2 0.0000000000000000e+00 8.9373530534798192e+02 9.4328122296923095e+02 9.0998298405639309e+02 1 0 0
284 2 2 0.0000000000000000e+00 9.2985370192760251e+02 9.2607436601016116e+02 9.1032714972400754e+02 0 0 0
4345 74 12 0.0000000000000000e+00 9.2063230695897039e+02 9.3445809450788761e+02 9.0934829839559370e+02 0 0 0
4347 74 5 1.0000000000000000e+00 9.2269034801799103e+02 9.3911959248991093e+02 9.1515210614615114e+02 0 0 0
285 2 2 0.0000000000000000e+00 9.3084846376513633e+02 9.2870828144420068e+02 9.1265143676210414e+02 0 0 0
4346 74 7 -1.0000000000000000e+00 9.2186215598172441e+02 9.3708405282162119e+02 9.1189468224278494e+02 0 0 0
4340 74 2 0.0000000000000000e+00 9.2868736016832520e+02 9.4093049548878025e+02 9.0875624332836230e+02 0 0 0
4348 74 2 0.0000000000000000e+00 9.2162913187831703e+02 9.4266960690071403e+02 9.1428950544176905e+02 0 0 0
4334 74 17 0.0000000000000000e+00 9.3940369042319219e+02 9.4103542662168138e+02 9.1030179962033696e+02 0 0 0
287 2 2 0.0000000000000000e+00 9.3761643114072581e+02 9.2564620686559590e+02 9.1448417190236557e+02 0 0 0
11711 210 5 1.0000000000000000e+00 9.5017911539877286e+02 9.2777667360154533e+02 9.1944228975121712e+02 0 0 0
286 2 2 0.0000000000000000e+00 9.3439969302034285e+02 9.2735279581943064e+02 9.1307384394920030e+02 0 0 0
4338 74 2 0.0000000000000000e+00 9.3410898424766197e+02 9.4354666344835482e+02 9.0951771456906579e+02 0 0 0
11725 210 2 0.0000000000000000e+00 9.3471215419139480e+02 9.3875045508113442e+02 9.1787877238224894e+02 0 0 0
11724 210 5 1.0000000000000000e+00 9.3528445593372999e+02 9.3934266245051333e+02 9.1421626603794186e+02 0 0 0
11723 210 17 0.0000000000000000e+00 9.3605065151294480e+02 9.3598339230359181e+02 9.1244403892147648e+02 0 0 0
11713 210 2 0.0000000000000000e+00 9.5080037251005808e+02 9.2819279956404444e+02 9.1412541831260251e+02 0 0 0
11712 210 2 0.0000000000000000e+00 9.4979887068878293e+02 9.3046268452536003e+02 9.1674205350762179e+02 0 0 0
11721 210 15 0.0000000000000000e+00 9.3821897005568644e+02 9.3150845020585268e+02 9.1306767199258297e+02 0 0 0
11734 210 5 1.0000000000000000e+00 9.4085389073156659e+02 9.2532317665395624e+02 9.0971625279002706e+02 0 0 0
11714 210 9 0.0000000000000000e+00 9.5096164688999806e+02 9.2900465731030613e+02 9.1031785933596620e+02 0 0 0
11720 210 2 0.0000000000000000e+00 9.3725194938871482e+02 9.3109183521574005e+02 9.0947596574467809e+02 0 0 0
54457 149 5 1.0000000000000000e+00 9.5028422582208111e+02 9.3499587708627791e+02 9.1997516771592575e+02 0 0 0
54456 149 7 -1.0000000000000000e+00 9.5278520896006330e+02 9.3722325689617992e+02 9.1800643730021125e+02 0 0 0
11686 210 17 0.0000000000000000e+00 9.4925240799403923e+02 9.3941995758951350e+02 9.1377993403140624e+02 0 0 0
11733 210 7 -1.0000000000000000e+00 9.4231408751454467e+02 9.2677573566560238e+02 9.1294774188978283e+02 0 0 0
11710 210 15 0.0000000000000000e+00 9.4687606021132046e+02 9.2778273924719463e+02 9.2126975871386946e+02 0 0 0
11687 210 17 0.0000000000000000e+00 9.5227744783045318e+02 9.3916749769655462e+02 9.1172879787296188e+02 0 0 0
11730 210 9 0.0000000000000000e+00 9.4419723968910046e+02 9.3363954650804897e+02 9.1690047553068848e+02 0 0 0
11732 210 17 0.0000000000000000e+00 9.4128413901346016e+02 9.2677952976520430e+02 9.1676253224736683e+02 0 0 0
11731 210 17 0.0000000000000000e+00 9.4332760855710194e+02 9.2988446188560658e+02 9.1619507357318639e+02 0 0 0
11709 210 14 0.0000000000000000e+00 9.4345466965837500e+02 9.2648851213357125e+02 9.2214215521071981e+02 0 0 0
11708 210 17 0.0000000000000000e+00 9.4011450869100474e+02 9.2760387636669509e+02 9.2342047650232030e+02 0 0 0
11707 210 15 0.0000000000000000e+00 9.3889097477904227e+02 9.3126969761645853e+02 9.2287994139360865e+02 0 0 0
54458 149 2 0.0000000000000000e+00 9.4988717002655881e+02 9.3714904804151479e+02 9.2300002071236088e+02 0 0 0
11722 210 7 -1.0000000000000000e+00 9.3596103328827860e+02 9.3345547010719724e+02 9.1544241638357391e+02 0 0 0
11685 210 9 0.0000000000000000e+00 9.4802308859177049e+02 9.4112156113575816e+02 9.1687761646095998e+02 0 0 0
11726 210 15 0.0000000000000000e+00 9.3753713731005644e+02 9.3889900749417700e+02 9.2075837088433252e+02 0 0 0
11728 210 5 1.0000000000000000e+00 9.4171513552920294e+02 9.3919591451126485e+02 9.1979737173482283e+02 0 0 0
11727 210 2 0.0000000000000000e+00 9.3914806080964490e+02 9.3811672339857660e+02 9.1731000089474458e+02 0 0 0
11729 210 15 0.0000000000000000e+00 9.4279986439174058e+02 9.3544853593792141e+02 9.1988928202359716e+02 0 0 0
11706 210 15 0.0000000000000000e+00 9.4225162063334926e+02 9.3285470752855531e+02 9.2225910954712003e+02 0 0 0
11705 210 2 0.0000000000000000e+00 9.4355875767325153e+02 9.3278786330104151e+02 9.2569487149886845e+02 0 0 0
54460 149 17 0.0000000000000000e+00 9.5169426026444091e+02 9.4312751438767532e+02 9.2695651297857819e+02 0 0 0
8807 149 2 0.0000000000000000e+00 9.5356987755701459e+02 9.4411575278989108e+02 9.1359288701717855e+02 0 0 0
54459 149 9 0.0000000000000000e+00 9.5099528778298475e+02 9.4001817858912534e+02 9.2527548310350551e+02 0 0 0
4386 74 7 -1.0000000000000000e+00 9.4442615666749339e+02 9.4164242598545320e+02 9.2552337476300659e+02 0 0 0
11684 210 2 0.0000000000000000e+00 9.4946784951583845e+02 9.4279743820852548e+02 9.2011658435422021e+02 0 0 0
4387 74 2 0.0000000000000000e+00 9.4459886923263662e+02 9.3792807380986494e+02 9.2501893095229252e+02 0 0 0
4385 74 2 0.0000000000000000e+00 9.4437433190670629e+02 9.4027664696999693e+02 9.2881930099034594e+02 0 0 0
11702 210 2 0.0000000000000000e+00 9.4776293046917237e+02 9.3340089466243910e+02 9.2896302855175998e+02 0 0 0
11703 210 7 -1.0000000000000000e+00 9.4894942355645594e+02 9.3275764232923757e+02 9.2549977036034147e+02 0 0 0
11704 210 2 0.0000000000000000e+00 9.4607418507332216e+02 9.3285185458123544e+02 9.2282808038103121e+02 0 0 0
8810 149 7 -1.0000000000000000e+00 9.5481941375162671e+02 9.4381658102088363e+02 9.2920094960837457e+02 0 0 0
11093 203 2 0.0000000000000000e+00 9.6596515345015928e+02 9.2534816993617005e+02 9.2925214425153467e+02 0 0 0
11688 210 17 0.0000000000000000e+00 9.5602560285664333e+02 9.3826193343931675e+02 9.1101281281192996e+02 0 0 0
11697 210 17 0.0000000000000000e+00 9.5684137472029306e+02 9.3500819102131800e+02 9.2573421298126857e+02 0 0 0
10487 196 2 0.0000000000000000e+00 9.6644845721163165e+02 9.3016997493403608e+02 9.2427363778123208e+02 0 0 0
10483 196 5 1.0000000000000000e+00 9.5687256960107527e+02 9.2669837513803725e+02 9.2575625956033616e+02 0 0 0
10490 196 2 0.0000000000000000e+00 9.6871755391622048e+02 9.2525615996177339e+02 9.1465194259191912e+02 0 0 0
10488 196 2 0.0000000000000000e+00 9.6634732418794943e+02 9.2859454634914118e+02 9.2073646323746073e+02 0 0 0
10492 196 9 0.0000000000000000e+00 9.7357745933189540e+02 9.2822225351495990e+02 9.1462218438060052e+02 0 0 0
10489 196 15 0.0000000000000000e+00 9.6716270606376361e+02 9.2615587026812932e+02 9.1777529235847453e+02 0 0 0
10491 196 2 0.0000000000000000e+00 9.6979173957514581e+02 9.2884039647021962e+02 9.1436357784454447e+02 0 0 0
11690 210 2 0.0000000000000000e+00 9.5632316110378122e+02 9.3324131056961153e+02 9.1590114275929750e+02 0 0 0
11691 210 2 0.0000000000000000e+00 9.5728159372668199e+02 9.2980394553867006e+02 9.1476180621181811e+02 0 0 0
11692 210 2 0.0000000000000000e+00 9.5492128338046177e+02 9.2690278003482422e+02 9.1610537762703086e+02 0 0 0
11693 210 2 0.0000000000000000e+00 9.5618269814989776e+02 9.2781166152974993e+02 9.1942270681530829e+02 0 0 0
11689 210 5 1.0000000000000000e+00 9.5808237434796126e+02 9.3585035162861038e+02 9.1329435613917349e+02 0 0 0
10486 196 5 1.0000000000000000e+00 9.6530840332936964e+02 9.3020432878015799e+02 9.2798658494970732e+02 0 0 0
10494 196 5 1.0000000000000000e+00 9.7252545151026936e+02 9.3498914716835020e+02 9.1157097297267990e+02 0 0 0
11695 210 2 0.0000000000000000e+00 9.5883398656668044e+02 9.3266844399735271e+02 9.2024782851374539e+02 0 0 0
11696 210 9 0.0000000000000000e+00 9.5607210604465172e+02 9.3326070393941086e+02 9.2250734553389714e+02 0 0 0
8809 149 9 0.0000000000000000e+00 9.5504393098887522e+02 9.4025318329858044e+02 9.1838901512246935e+02 0 0 0
10493 196 2 0.0000000000000000e+00 9.7369969520031702e+02 9.3133149169947774e+02 9.1241437013690768e+02 0 0 0
54451 149 17 0.0000000000000000e+00 9.6721417505215254e+02 9.3941167238137427e+02 9.1214151129815718e+02 0 0 0
8802 149 2 0.0000000000000000e+00 9.6552989751628252e+02 9.3549326639997207e+02 9.1819304730222996e+02 0 0 0
8801 149 5 1.0000000000000000e+00 9.6913704042830750e+02 9.3584721800768170e+02 9.1837654198716336e+02 0 0 0
8800 149 5 1.0000000000000000e+00 9.7049548904910080e+02 9.3928577245770850e+02 9.1705481097619952e+02 0 0 0
8804 149 2 0.0000000000000000e+00 9.6749695405590660e+02 9.3586644371874024e+02 9.1284637054450650e+02 0 0 0
8803 149 2 0.0000000000000000e+00 9.6582083777811931e+02 9.3334763131264333e+02 9.1502576195152631e+02 0 0 0
11694 210 2 0.0000000000000000e+00 9.5972452603311467e+02 9.2927732882507996e+02 9.1923992209584696e+02 0 0 0
10501 196 5 1.0000000000000000e+00 9.7532161380197113e+02 9.3506495123389607e+02 9.2671069725881330e+02 0 0 0
10500 196 7 -1.0000000000000000e+00 9.7638180785877319e+02 9.3163902386789857e+02 9.2516169727054341e+02 0 0 0
54452 149 15 0.0000000000000000e+00 9.6580451742014043e+02 9.4075049912200325e+02 9.1532952841167480e+02 0 0 0
54453 149 2 0.0000000000000000e+00 9.6244160851306060e+02 9.3929457550742313e+02 9.1632033802557783e+02 0 0 0
54450 149 9 0.0000000000000000e+00 9.7399111558739810e+02 9.4056605664949711e+02 9.1693864887335212e+02 0 0 0
54449 149 2 0.0000000000000000e+00 9.7295912381371340e+02 9.4423027766589917e+02 9.1641354348581081e+02 0 0 0
54448 149 2 0.0000000000000000e+00 9.7476467328388037e+02 9.4435653660008813e+02 9.1307640879010569e+02 0 0 0
54454 149 2 0.0000000000000000e+00 9.6206681451124655e+02 9.4060974573615169e+02 9.1977452939731927e+02 0 0 0
54455 149 2 0.0000000000000000e+00 9.6059307693263588e+02 9.4404868128703015e+02 9.2023120109137574e+02 0 0 0
10495 196 7 -1.0000000000000000e+00 9.7584862217004979e+02 9.3620176790895891e+02 9.1322760574468111e+02 0 0 0
8808 149 2 0.0000000000000000e+00 9.5591539182082249e+02 9.4135766495815596e+02 9.1504383609559829e+02 0 0 0
54461 149 5 1.0000000000000000e+00 9.6971647734888268e+02 9.4188588850164081e+02 9.2842221819486963e+02 0 0 0
8814 149 7 -1.0000000000000000e+00 9.6689022436580774e+02 9.3945042405341758e+02 9.2852174720006747e+02 0 0 0
8813 149 7 -1.0000000000000000e+00 9.6304858603059222e+02 9.4030059936079169e+02 9.2872231307717561e+02 0 0 0
8812 149 5 1.0000000000000000e+00 9.6203602095590429e+02 9.4398862639578817e+02 9.2874959660258833e+02 0 0 0
10499 196 8 -1.0000000000000000e+00 9.7664543916651667e+02 9.3266513296450432e+02 9.2155606260293337e+02 0 0 0
54462 149 7 -1.0000000000000000e+00 9.7155103200313135e+02 9.4203066172615399e+02 9.2523114330011424e+02 0 0 0
10484 196 7 -1.0000000000000000e+00 9.5895272366961944e+02 9.2922879289301773e+02 9.2770342224880483e+02 0 0 0
53260 133 2 0.0000000000000000e+00 9.9607959889111157e+02 9.2603290210776538e+02 9.2935315983443161e+02 0 0 0
52649 94 17 0.0000000000000000e+00 9.8483740117142236e+02 9.4180946609725083e+02 9.0887385621829765e+02 0 0 0
52648 94 9 0.0000000000000000e+00 9.8723407014180873e+02 9.3894099426080049e+02 9.0960353057145642e+02 0 0 0
80787 382 15 0.0000000000000000e+00 9.9574752153623217e+02 9.2505031719127362e+02 9.1787802869554912e+02 0 1 0
80786 382 8 -1.0000000000000000e+00 9.9431196265407857e+02 9.2604821653824467e+02 9.1462822227663162e+02 0 1 0
10498 196 9 0.0000000000000000e+00 9.7706923636834983e+02 9.3597473981447911e+02 9.1959500405982806e+02 0 0 0
10497 196 17 0.0000000000000000e+00 9.7912527789596584e+02 9.3522690159514480e+02 9.1649469616953138e+02 0 0 0
10496 196 5 1.0000000000000000e+00 9.7969804638572782e+02 9.3636046450674769e+02 9.1312262605837793e+02 0 0 0
11049 203 15 0.0000000000000000e+00 9.8906136907954567e+02 9.4187254353732055e+02 9.2001729849992330e+02 0 0 0
52635 94 5 1.0000000000000000e+00 9.8391057813816451e+02 9.2636450084533180e+02 9.1626904821976188e+02 0 0 0
52637 94 9 0.0000000000000000e+00 9.8778221190882414e+02 9.3164077834464820e+02 9.1364798367590549e+02 0 0 0
52638 94 17 0.0000000000000000e+00 9.8525752701677379e+02 9.3057179009980382e+02 9.1106176690926554e+02 0 0 0
52636 94 2 0.0000000000000000e+00 9.8575697230629055e+02 9.2959367674501095e+02 9.1588021607827670e+02 0 0 0
11046 203 2 0.0000000000000000e+00 9.8884109373588842e+02 9.3488411505885153e+02 9.2616558347047282e+02 0 0 0
11047 203 2 0.0000000000000000e+00 9.8765913209241160e+02 9.3693096590302707e+02 9.2304441941276013e+02 0 0 0
11051 203 2 0.0000000000000000e+00 9.9241417482306019e+02 9.3918656795448317e+02 9.1553292328996122e+02 0 0 0
11048 203 17 0.0000000000000000e+00 9.9041644783262268e+02 9.3857384084626278e+02 9.2113588473893253e+02 0 0 0
11052 203 2 0.0000000000000000e+00 9.8968128368461953e+02 9.3667153232255487e+02 9.1669825138363467e+02 0 0 0
11057 203 9 0.0000000000000000e+00 9.9567851186175415e+02 9.4193113334587531e+02 9.2403830925642478e+02 0 0 0
11056 203 2 0.0000000000000000e+00 9.9751525635957228e+02 9.3878442515347751e+02 9.2289200809206966e+02 0 0 0
11055 203 2 0.0000000000000000e+00 9.9473174636482895e+02 9.3636569909348816e+02 9.2287029767853085e+02 0 0 0
11054 203 2 0.0000000000000000e+00 9.9343023338966589e+02 9.3504577739864544e+02 9.1956694967757096e+02 0 0 0
11053 203 2 0.0000000000000000e+00 9.9278858298431430e+02 9.3470647282871300e+02 9.1580649606508769e+02 0 0 0
11050 203 2 0.0000000000000000e+00 9.8921419319237725e+02 9.4112243948836863e+02 9.1634489559730753e+02 0 0 0
11045 203 2 0.0000000000000000e+00 9.9066489509797168e+02 9.3613057350729366e+02 9.2930762573479069e+02 0 0 0
11058 203 7 -1.0000000000000000e+00 9.9270446490030770e+02 9.4374179731790048e+02 9.2517899620849369e+02 0 0 0
11042 203 9 0.0000000000000000e+00 9.8156507598373003e+02 9.3325134468818999e+02 9.2922663547600666e+02 0 0 0
11041 203 2 0.0000000000000000e+00 9.8205300641119493e+02 9.2945417483770677e+02 9.2858024700050692e+02 0 0 0
11040 203 2 0.0000000000000000e+00 9.8576684287617763e+02 9.2970155898135340e+02 9.2859048269144751e+02 0 0 0
11039 203 2 0.0000000000000000e+00 9.8861519068645202e+02 9.2775757834119099e+02 9.2713764308721090e+02 0 0 0
11064 203 17 0.0000000000000000e+00 9.8111320986748945e+02 9.4213170914980140e+02 9.2939463914139424e+02 0 0 0
68978 40 2 0.0000000000000000e+00 8.6684466697845892e+02 9.4563281790679071e+02 9.1577208438938703e+02 1 0 0
50686 40 5 1.0000000000000000e+00 8.6658285508817119e+02 9.4898459226290834e+02 9.1424353227504776e+02 1 0 0
68985 40 7 -1.0000000000000000e+00 8.7012769006567453e+02 9.5948546339432141e+02 9.2788064918555835e+02 1 0 0
50687 40 17 0.0000000000000000e+00 8.6908327194543961e+02 9.4820437139968419e+02 9.2780929420746531e+02 1 0 0
68986 40 17 0.0000000000000000e+00 8.6686524016142118e+02 9.6027891358045019e+02 9.2594420344524929e+02 1 0 0
8148 145 7 -1.0000000000000000e+00 8.8796162951371286e+02 9.4812034028187236e+02 9.1772178926363108e+02 0 0 0
8146 145 2 0.0000000000000000e+00 8.8795300958207986e+02 9.4624986191642756e+02 9.2153527247817010e+02 0 0 0
12160 217 8 -1.0000000000000000e+00 8.8736303824090248e+02 9.5997392647874938e+02 9.1936538978773751e+02 0 0 0
8143 145 6 0.0000000000000000e+00 8.8739877331017829e+02 9.5362849522507281e+02 9.2726605369258243e+02 0 0 0
8173 145 2 0.0000000000000000e+00 8.9706536943660524e+02 9.6091588210940586e+02 9.0972516798241691e+02 0 0 0
8171 145 2 0.0000000000000000e+00 8.9968559037863656e+02 9.5725546877900342e+02 9.1324857917380007e+02 0 0 0
8174 145 9 0.0000000000000000e+00 8.9481712953250849e+02 9.6396006086010971e+02 9.0868920401029777e+02 0 0 0
8157 145 2 0.0000000000000000e+00 9.0335323858979370e+02 9.4675187889228766e+02 9.1819242099471273e+02 0 0 0
8165 145 17 0.0000000000000000e+00 9.1003207049729792e+02 9.5129641289855624e+02 9.2185416967597905e+02 0 0 0
12161 217 15 0.0000000000000000e+00 8.9085730893202651e+02 9.6101433314880876e+02 9.1903574111173350e+02 0 0 0
12162 217 17 0.0000000000000000e+00 8.9163336722108761e+02 9.6378441270002452e+02 9.1665736280946055e+02 0 0 0
8144 145 15 0.0000000000000000e+00 8.8866264176600055e+02 9.5071364041264815e+02 9.2497292490898599e+02 0 0 0
8168 145 2 0.0000000000000000e+00 9.0474377604341646e+02 9.5106399672667658e+02 9.1647841510565297e+02 0 0 0
8169 145 2 0.0000000000000000e+00 9.0280978954358477e+02 9.5419863011192547e+02 9.1514186830650351e+02 0 0 0
8167 145 2 0.0000000000000000e+00 9.0828616812508835e+02 9.5187463430635034e+02 9.1794556955494204e+02 0 0 0
8170 145 2 0.0000000000000000e+00 9.0345908702065424e+02 9.5767659697462511e+02 9.1375607623036285e+02 0 0 0
8172 145 2 0.0000000000000000e+00 9.0038139036122675e+02 9.5961305479092050e+02 9.1051263466970477e+02 0 0 0
8166 145 15 0.0000000000000000e+00 9.1004899040097473e+02 9.4863067153009331e+02 9.1916587154048818e+02 0 0 0
8149 145 7 -1.0000000000000000e+00 8.8903368275190599e+02 9.4964390661301809e+02 9.1430139869301797e+02 0 0 0
8150 145 5 1.0000000000000000e+00 8.9100015304110684e+02 9.5257549619404506e+02 9.1590477219976276e+02 0 0 0
8151 145 5 1.0000000000000000e+00 8.9393614000283083e+02 9.5065974837385568e+02 9.1733153003601853e+02 0 0 0
8145 145 6 0.0000000000000000e+00 8.9048701958416257e+02 9.4874401782254643e+02 9.2235354079064234e+02 0 0 0
8153 145 2 0.0000000000000000e+00 8.9600052914452021e+02 9.5244716294631326e+02 9.2234770197148850e+02 0 0 0
8152 145 2 0.0000000000000000e+00 8.9412304346431711e+02 9.5391173964089467e+02 9.1916017369724523e+02 0 0 0
8162 145 2 0.0000000000000000e+00 9.0815234567398829e+02 9.5554212596280070e+02 9.2642468565795252e+02 0 0 0
8154 145 6 0.0000000000000000e+00 8.9748271219338756e+02 9.4900693572963280e+02 9.2370321092350014e+02 0 0 0
8155 145 2 0.0000000000000000e+00 8.9790681599631625e+02 9.4582367677180275e+02 9.2172871519086596e+02 0 0 0
8161 145 5 1.0000000000000000e+00 9.0472656532019107e+02 9.5384709122938420e+02 9.2660157499007062e+02 0 0 0
8158 145 2 0.0000000000000000e+00 9.0042450371563052e+02 9.4948833146486788e+02 9.1906108698875289e+02 0 0 0
8160 145 5 1.0000000000000000e+00 9.0205268537686334e+02 9.5366656763901562e+02 9.2386686682007746e+02 0 0 0
51179 72 2 0.0000000000000000e+00 8.9632204191241021e+02 9.5546010360822083e+02 9.1139473069077872e+02 1 0 0
51178 72 5 1.0000000000000000e+00 8.9349613882958533e+02 9.5710298250010931e+02 9.1369674929682731e+02 1 0 0
51177 72 7 -1.0000000000000000e+00 8.9586280193273478e+02 9.5739462539139186e+02 9.1624555659002283e+02 1 0 0
8159 145 9 0.0000000000000000e+00 9.0104803864081941e+02 9.5300626154486565e+02 9.2022849991600958e+02 0 0 0
51180 72 9 0.0000000000000000e+00 8.9857459539978424e+02 9.5215645295574495e+02 9.1115787632034665e+02 1 0 0
51176 72 9 0.0000000000000000e+00 8.9782003992354601e+02 9.5933501269130932e+02 9.1881195362199890e+02 1 0 0
7588 138 2 0.0000000000000000e+00 9.0181157454584479e+02 9.6114127380525622e+02 9.2870374221749717e+02 0 0 0
51175 72 2 0.0000000000000000e+00 8.9947146773981069e+02 9.6182600298352475e+02 9.1661265172968274e+02 1 0 0
8134 145 2 0.0000000000000000e+00 8.9184603037425245e+02 9.5769513251748413e+02 9.2260687755557581e+02 0 0 0
8133 145 5 1.0000000000000000e+00 8.8935116564148063e+02 9.5913710192012331e+02 9.2535063297629677e+02 0 0 0
8132 145 11 0.0000000000000000e+00 8.9093092403507671e+02 9.5958301694050851e+02 9.2873233404975758e+02 0 0 0
7729 139 2 0.0000000000000000e+00 9.0653262579110060e+02 9.5958917643353846e+02 9.2407968348105953e+02 0 0 0
7730 139 7 -1.0000000000000000e+00 9.0732569013001410e+02 9.5793633113513681e+02 9.2090912711340343e+02 0 0 0
51173 72 2 0.0000000000000000e+00 8.9600816670386848e+02 9.6290870832993721e+02 9.1392576757596521e+02 1 0 0
7728 139 2 0.0000000000000000e+00 9.0743871640083876e+02 9.6275604098430665e+02 9.2600872611040347e+02 0 0 0
8139 145 6 0.0000000000000000e+00 8.9151828628793487e+02 9.4563999733466142e+02 9.2761765134316045e+02 0 0 0
8138 145 2 0.0000000000000000e+00 8.9480540989657493e+02 9.4736576705800724e+02 9.2820275257992546e+02 0 0 0
8136 145 7 -1.0000000000000000e+00 8.9584335442341171e+02 9.5411183686169306e+02 9.2787921953243620e+02 0 0 0
8135 145 2 0.0000000000000000e+00 8.9360126708138966e+02 9.5559959077201688e+02 9.2528395254061297e+02 0 0 0
8137 145 2 0.0000000000000000e+00 8.9388060805899204e+02 9.5087660445619235e+02 9.2717825851508121e+02 0 0 0
8163 145 2 0.0000000000000000e+00 9.1163627631460770e+02 9.5683850177477177e+02 9.2529957369439558e+02 0 0 0
4349 74 7 -1.0000000000000000e+00 9.1959222642477516e+02 9.4610628847944383e+02 9.1434608195546116e+02 0 0 0
7731 139 7 -1.0000000000000000e+00 9.1097497018315789e+02 9.5765505239180095e+02 9.1982721202573236e+02 0 0 0
8164 145 2 0.0000000000000000e+00 9.1132558560504981e+02 9.5295930458026680e+02 9.2513107445216110e+02 0 0 0
7732 139 5 1.0000000000000000e+00 9.1166954470228052e+02 9.5716941895656157e+02 9.1616585937926834e+02 0 0 0
7733 139 5 1.0000000000000000e+00 9.1388349292958173e+02 9.5682124010079565e+02 9.1311927806959920e+02 0 0 0
4350 74 2 0.0000000000000000e+00 9.1866612969398443e+02 9.4520918012137361e+02 9.1068207577446287e+02 0 0 0
4357 74 5 1.0000000000000000e+00 9.2849441037949941e+02 9.5323809867369641e+02 9.1311576571395472e+02 0 0 0
4356 74 15 0.0000000000000000e+00 9.2823818572680591e+02 9.4948265520694906e+02 9.1155521225971290e+02 0 0 0
4358 74 2 0.0000000000000000e+00 9.3200124668942442e+02 9.5203341348670256e+02 9.1310936912564080e+02 0 0 0
4351 74 2 0.0000000000000000e+00 9.1969546587596415e+02 9.4839147206501048e+02 9.0914282514460172e+02 0 0 0
[truncated: 17,222,651 more chars]
