# Supplementary material for: Targeted modulation of protein liquid–liquid phase separation by evolution of amino-acid sequence
Source: PLoS Comput Biol. 2021 Aug 24;17(8):e1009328. doi: 10.1371/journal.pcbi.1009328 (PMC8415608; doi:10.1371/journal.pcbi.1009328)
Supplement: S1 Data — The supporting data archive contains the raw data used in the figures; a series of Lammps scripts that can be used to generate the simulation data; analysis scripts used to post-process the data; and a full listing of all sequences across all genetic-algorithm runs reported alongside their phase-diagram widths. (ZIP) [file pcbi.1009328.s009.zip › lammps_input/set_pair_param.txt]

bond_coeff          1     9.600     3.81 
#                  type1  type2 epsilon sigma  lambda  lj_cut  coulm_cut
pair_coeff          *       *   0.000   0.000  0.0000  0.000  0.000
pair_coeff            1     1   0.512   6.180  1.000  18.540  0.000
pair_coeff            1     2   0.233   5.340  1.000  16.020  0.000
pair_coeff            1     3   0.110   6.270  1.000  18.810  0.000
pair_coeff            1     4   0.249   5.900  1.000  17.700  0.000
pair_coeff            1     5   0.196   6.370  1.000  19.110  0.000
pair_coeff            1     6   0.307   5.610  1.000  16.830  0.000
pair_coeff            1     7   0.122   5.880  1.000  17.640  0.000
pair_coeff            1     8   0.165   6.050  1.000  18.150  0.000
pair_coeff            1     9   0.438   6.320  1.000  18.960  0.000
pair_coeff            1    10   0.493   6.020  1.000  18.060  0.000
pair_coeff            1    11   0.641   6.180  1.000  18.540  0.000
pair_coeff            1    12   0.220   6.100  1.000  18.300  0.000
pair_coeff            1    13   0.525   6.480  1.000  19.440  0.000
pair_coeff            1    14   0.661   6.270  1.000  18.810  0.000
pair_coeff            1    15   0.184   5.680  1.000  17.040  0.000
pair_coeff            1    16   0.312   6.130  1.000  18.390  0.000
pair_coeff            1    17   0.173   5.930  1.000  17.790  0.000
pair_coeff            1    18   0.241   5.870  1.000  17.610  0.000
pair_coeff            1    19   0.449   5.830  1.000  17.490  0.000
pair_coeff            1    20   0.588   6.180  1.000  18.540  0.000
pair_coeff            1    21   0.301   6.180  1.000  18.540  0.000
pair_coeff            1    22   0.106   5.340  1.000  16.020  0.000
pair_coeff            1    23   0.020   6.270  1.000  18.810  0.000
pair_coeff            1    24   0.117   5.900  1.000  17.700  0.000
pair_coeff            1    25   0.080   6.370  1.000  19.110  0.000
pair_coeff            1    26   0.157   5.610  1.000  16.830  0.000
pair_coeff            1    27   0.028   5.880  1.000  17.640  0.000
pair_coeff            1    28   0.058   6.050  1.000  18.150  0.000
pair_coeff            1    29   0.249   6.320  1.000  18.960  0.000
pair_coeff            1    30   0.288   6.020  1.000  18.060  0.000
pair_coeff            1    31   0.390   6.180  1.000  18.540  0.000
pair_coeff            1    32   0.097   6.100  1.000  18.300  0.000
pair_coeff            1    33   0.309   6.480  1.000  19.440  0.000
pair_coeff            1    34   0.404   6.270  1.000  18.810  0.000
pair_coeff            1    35   0.072   5.680  1.000  17.040  0.000
pair_coeff            1    36   0.161   6.130  1.000  18.390  0.000
pair_coeff            1    37   0.064   5.930  1.000  17.790  0.000
pair_coeff            1    38   0.111   5.870  1.000  17.610  0.000
pair_coeff            1    39   0.256   5.830  1.000  17.490  0.000
pair_coeff            1    40   0.354   6.180  1.000  18.540  0.000
pair_coeff            2     2   0.077   4.500  1.000  13.500  0.000
pair_coeff            2     3   0.070   5.430 -1.000  16.290  0.000
pair_coeff            2     4   0.055   5.060  1.000  15.180  0.000
pair_coeff            2     5   0.007   5.530  1.000  16.590  0.000
pair_coeff            2     6   0.087   4.770  1.000  14.310  0.000
pair_coeff            2     7   0.011   5.040 -1.000  15.120  0.000
pair_coeff            2     8   0.061   5.210 -1.000  15.630  0.000
pair_coeff            2     9   0.181   5.480  1.000  16.440  0.000
pair_coeff            2    10   0.231   5.180  1.000  15.540  0.000
pair_coeff            2    11   0.337   5.340  1.000  16.020  0.000
pair_coeff            2    12   0.001   5.260 -1.000  15.780  0.000
pair_coeff            2    13   0.237   5.640  1.000  16.920  0.000
pair_coeff            2    14   0.333   5.430  1.000  16.290  0.000
pair_coeff            2    15   0.020   4.840  1.000  14.520  0.000
pair_coeff            2    16   0.065   5.290  1.000  15.870  0.000
pair_coeff            2    17   0.009   5.090  1.000  15.270  0.000
pair_coeff            2    18   0.027   5.030  1.000  15.090  0.000
pair_coeff            2    19   0.201   4.990  1.000  14.970  0.000
pair_coeff            2    20   0.285   5.340  1.000  16.020  0.000
pair_coeff            2    21   0.106   5.340  1.000  16.020  0.000
pair_coeff            2    22   0.003   4.500 -1.000  13.500  0.000
pair_coeff            2    23   0.106   5.430 -1.000  16.290  0.000
pair_coeff            2    24   0.018   5.060 -1.000  15.180  0.000
pair_coeff            2    25   0.052   5.530 -1.000  16.590  0.000
pair_coeff            2    26   0.004   4.770  1.000  14.310  0.000
pair_coeff            2    27   0.064   5.040 -1.000  15.120  0.000
pair_coeff            2    28   0.099   5.210 -1.000  15.630  0.000
pair_coeff            2    29   0.070   5.480  1.000  16.440  0.000
pair_coeff            2    30   0.105   5.180  1.000  15.540  0.000
pair_coeff            2    31   0.178   5.340  1.000  16.020  0.000
pair_coeff            2    32   0.058   5.260 -1.000  15.780  0.000
pair_coeff            2    33   0.108   5.640  1.000  16.920  0.000
pair_coeff            2    34   0.175   5.430  1.000  16.290  0.000
pair_coeff            2    35   0.042   4.840 -1.000  14.520  0.000
pair_coeff            2    36   0.011   5.290 -1.000  15.870  0.000
pair_coeff            2    37   0.050   5.090 -1.000  15.270  0.000
pair_coeff            2    38   0.038   5.030 -1.000  15.090  0.000
pair_coeff            2    39   0.084   4.990  1.000  14.970  0.000
pair_coeff            2    40   0.142   5.340  1.000  16.020  0.000
pair_coeff            3     3   0.210   6.360 -1.000  19.080  35.000
pair_coeff            3     4   0.049   5.990 -1.000  17.970  0.000
pair_coeff            3     5   0.146   6.460 -1.000  19.380  35.000
pair_coeff            3     6   0.049   5.700 -1.000  17.100  0.000
pair_coeff            3     7   0.001   5.970  1.000  17.910  35.000
pair_coeff            3     8   0.018   6.140  1.000  18.420  35.000
pair_coeff            3     9   0.126   6.410  1.000  19.230  0.000
pair_coeff            3    10   0.111   6.110  1.000  18.330  0.000
pair_coeff            3    11   0.230   6.270  1.000  18.810  0.000
pair_coeff            3    12   0.051   6.190 -1.000  18.570  0.000
pair_coeff            3    13   0.138   6.570  1.000  19.710  0.000
pair_coeff            3    14   0.228   6.360  1.000  19.080  0.000
pair_coeff            3    15   0.084   5.770 -1.000  17.310  0.000
pair_coeff            3    16   0.043   6.220 -1.000  18.660  35.000
pair_coeff            3    17   0.062   6.020 -1.000  18.060  0.000
pair_coeff            3    18   0.095   5.960 -1.000  17.880  0.000
pair_coeff            3    19   0.038   5.920  1.000  17.760  0.000
pair_coeff            3    20   0.181   6.270  1.000  18.810  0.000
pair_coeff            3    21   0.020   6.270  1.000  18.810  0.000
pair_coeff            3    22   0.106   5.430 -1.000  16.290  0.000
pair_coeff            3    23   0.203   6.360 -1.000  19.080  35.000
pair_coeff            3    24   0.091   5.990 -1.000  17.970  0.000
pair_coeff            3    25   0.158   6.460 -1.000  19.380  35.000
pair_coeff            3    26   0.091   5.700 -1.000  17.100  0.000
pair_coeff            3    27   0.056   5.970 -1.000  17.910  35.000
pair_coeff            3    28   0.044   6.140 -1.000  18.420  35.000
pair_coeff            3    29   0.031   6.410  1.000  19.230  0.000
pair_coeff            3    30   0.021   6.110  1.000  18.330  0.000
pair_coeff            3    31   0.104   6.270  1.000  18.810  0.000
pair_coeff            3    32   0.092   6.190 -1.000  18.570  0.000
pair_coeff            3    33   0.040   6.570  1.000  19.710  0.000
pair_coeff            3    34   0.103   6.360  1.000  19.080  0.000
pair_coeff            3    35   0.115   5.770 -1.000  17.310  0.000
pair_coeff            3    36   0.087   6.220 -1.000  18.660  35.000
pair_coeff            3    37   0.100   6.020 -1.000  18.060  0.000
pair_coeff            3    38   0.123   5.960 -1.000  17.880  0.000
pair_coeff            3    39   0.030   5.920 -1.000  17.760  0.000
pair_coeff            3    40   0.070   6.270  1.000  18.810  0.000
pair_coeff            4     4   0.061   5.620  1.000  16.860  0.000
pair_coeff            4     5   0.031   6.090  1.000  18.270  0.000
pair_coeff            4     6   0.088   5.330  1.000  15.990  0.000
pair_coeff            4     7   0.018   5.600  1.000  16.800  0.000
pair_coeff            4     8   0.009   5.770  1.000  17.310  0.000
pair_coeff            4     9   0.181   6.040  1.000  18.120  0.000
pair_coeff            4    10   0.242   5.740  1.000  17.220  0.000
pair_coeff            4    11   0.361   5.900  1.000  17.700  0.000
pair_coeff            4    12   0.031   5.820  1.000  17.460  0.000
pair_coeff            4    13   0.210   6.200  1.000  18.600  0.000
pair_coeff            4    14   0.353   5.990  1.000  17.970  0.000
pair_coeff            4    15   0.039   5.400  1.000  16.200  0.000
pair_coeff            4    16   0.101   5.850  1.000  17.550  0.000
pair_coeff            4    17   0.028   5.650  1.000  16.950  0.000
pair_coeff            4    18   0.031   5.590  1.000  16.770  0.000
pair_coeff            4    19   0.195   5.550  1.000  16.650  0.000
pair_coeff            4    20   0.319   5.900  1.000  17.700  0.000
pair_coeff            4    21   0.117   5.900  1.000  17.700  0.000
pair_coeff            4    22   0.018   5.060 -1.000  15.180  0.000
pair_coeff            4    23   0.091   5.990 -1.000  17.970  0.000
pair_coeff            4    24   0.014   5.620 -1.000  16.860  0.000
pair_coeff            4    25   0.035   6.090 -1.000  18.270  0.000
pair_coeff            4    26   0.005   5.330  1.000  15.990  0.000
pair_coeff            4    27   0.044   5.600 -1.000  16.800  0.000
pair_coeff            4    28   0.050   5.770 -1.000  17.310  0.000
pair_coeff            4    29   0.070   6.040  1.000  18.120  0.000
pair_coeff            4    30   0.112   5.740  1.000  17.220  0.000
pair_coeff            4    31   0.195   5.900  1.000  17.700  0.000
pair_coeff            4    32   0.035   5.820 -1.000  17.460  0.000
pair_coeff            4    33   0.090   6.200  1.000  18.600  0.000
pair_coeff            4    34   0.190   5.990  1.000  17.970  0.000
pair_coeff            4    35   0.029   5.400 -1.000  16.200  0.000
pair_coeff            4    36   0.014   5.850  1.000  17.550  0.000
pair_coeff            4    37   0.037   5.650 -1.000  16.950  0.000
pair_coeff            4    38   0.035   5.590 -1.000  16.770  0.000
pair_coeff            4    39   0.079   5.550  1.000  16.650  0.000
pair_coeff            4    40   0.166   5.900  1.000  17.700  0.000
pair_coeff            5     5   0.016   6.560 -1.000  19.680  35.000
pair_coeff            5     6   0.022   5.800  1.000  17.400  0.000
pair_coeff            5     7   0.084   6.070  1.000  18.210  35.000
pair_coeff            5     8   0.081   6.240  1.000  18.720  35.000
pair_coeff            5     9   0.201   6.510  1.000  19.530  0.000
pair_coeff            5    10   0.189   6.210  1.000  18.630  0.000
pair_coeff            5    11   0.319   6.370  1.000  19.110  0.000
pair_coeff            5    12   0.018   6.290  1.000  18.870  0.000
pair_coeff            5    13   0.235   6.670  1.000  20.010  0.000
pair_coeff            5    14   0.312   6.460  1.000  19.380  0.000
pair_coeff            5    15   0.007   5.870 -1.000  17.610  0.000
pair_coeff            5    16   0.066   6.320  1.000  18.960  35.000
pair_coeff            5    17   0.004   6.120 -1.000  18.360  0.000
pair_coeff            5    18   0.004   6.060  1.000  18.180  0.000
pair_coeff            5    19   0.122   6.020  1.000  18.060  0.000
pair_coeff            5    20   0.265   6.370  1.000  19.110  0.000
pair_coeff            5    21   0.080   6.370  1.000  19.110  0.000
pair_coeff            5    22   0.052   5.530 -1.000  16.590  0.000
pair_coeff            5    23   0.158   6.460 -1.000  19.380  35.000
pair_coeff            5    24   0.035   6.090 -1.000  18.270  0.000
pair_coeff            5    25   0.068   6.560 -1.000  19.680  35.000
pair_coeff            5    26   0.041   5.800 -1.000  17.400  0.000
pair_coeff            5    27   0.002   6.070  1.000  18.210  35.000
pair_coeff            5    28   0.000   6.240 -1.000  18.720  35.000
pair_coeff            5    29   0.084   6.510  1.000  19.530  0.000
pair_coeff            5    30   0.075   6.210  1.000  18.630  0.000
pair_coeff            5    31   0.166   6.370  1.000  19.110  0.000
pair_coeff            5    32   0.044   6.290 -1.000  18.870  0.000
pair_coeff            5    33   0.107   6.670  1.000  20.010  0.000
pair_coeff            5    34   0.161   6.460  1.000  19.380  0.000
pair_coeff            5    35   0.061   5.870 -1.000  17.610  0.000
pair_coeff            5    36   0.010   6.320 -1.000  18.960  35.000
pair_coeff            5    37   0.059   6.120 -1.000  18.360  0.000
pair_coeff            5    38   0.054   6.060 -1.000  18.180  0.000
pair_coeff            5    39   0.028   6.020  1.000  18.060  0.000
pair_coeff            5    40   0.128   6.370  1.000  19.110  0.000
pair_coeff            6     6   0.142   5.040  1.000  15.120  0.000
pair_coeff            6     7   0.004   5.310  1.000  15.930  0.000
pair_coeff            6     8   0.022   5.480 -1.000  16.440  0.000
pair_coeff            6     9   0.228   5.750  1.000  17.250  0.000
pair_coeff            6    10   0.320   5.450  1.000  16.350  0.000
pair_coeff            6    11   0.438   5.610  1.000  16.830  0.000
pair_coeff            6    12   0.030   5.530  1.000  16.590  0.000
pair_coeff            6    13   0.291   5.910  1.000  17.730  0.000
pair_coeff            6    14   0.425   5.700  1.000  17.100  0.000
pair_coeff            6    15   0.046   5.110  1.000  15.330  0.000
pair_coeff            6    16   0.100   5.560  1.000  16.680  0.000
pair_coeff            6    17   0.023   5.360  1.000  16.080  0.000
pair_coeff            6    18   0.049   5.300  1.000  15.900  0.000
pair_coeff            6    19   0.257   5.260  1.000  15.780  0.000
pair_coeff            6    20   0.393   5.610  1.000  16.830  0.000
pair_coeff            6    21   0.157   5.610  1.000  16.830  0.000
pair_coeff            6    22   0.004   4.770  1.000  14.310  0.000
pair_coeff            6    23   0.091   5.700 -1.000  17.100  0.000
pair_coeff            6    24   0.005   5.330  1.000  15.990  0.000
pair_coeff            6    25   0.041   5.800 -1.000  17.400  0.000
pair_coeff            6    26   0.042   5.040  1.000  15.120  0.000
pair_coeff            6    27   0.054   5.310 -1.000  15.930  0.000
pair_coeff            6    28   0.072   5.480 -1.000  16.440  0.000
pair_coeff            6    29   0.103   5.750  1.000  17.250  0.000
pair_coeff            6    30   0.167   5.450  1.000  16.350  0.000
pair_coeff            6    31   0.249   5.610  1.000  16.830  0.000
pair_coeff            6    32   0.036   5.530 -1.000  16.590  0.000
pair_coeff            6    33   0.146   5.910  1.000  17.730  0.000
pair_coeff            6    34   0.239   5.700  1.000  17.100  0.000
pair_coeff            6    35   0.025   5.110 -1.000  15.330  0.000
pair_coeff            6    36   0.013   5.560  1.000  16.680  0.000
pair_coeff            6    37   0.041   5.360 -1.000  16.080  0.000
pair_coeff            6    38   0.023   5.300 -1.000  15.900  0.000
pair_coeff            6    39   0.123   5.260  1.000  15.780  0.000
pair_coeff            6    40   0.218   5.610  1.000  16.830  0.000
pair_coeff            7     7   0.062   5.580 -1.000  16.740  35.000
pair_coeff            7     8   0.088   5.750 -1.000  17.250  35.000
pair_coeff            7     9   0.147   6.020  1.000  18.060  0.000
pair_coeff            7    10   0.110   5.720  1.000  17.160  0.000
pair_coeff            7    11   0.234   5.880  1.000  17.640  0.000
pair_coeff            7    12   0.028   5.800 -1.000  17.400  0.000
pair_coeff            7    13   0.158   6.180  1.000  18.540  0.000
pair_coeff            7    14   0.245   5.970  1.000  17.910  0.000
pair_coeff            7    15   0.005   5.380 -1.000  16.140  0.000
pair_coeff            7    16   0.088   5.830  1.000  17.490  35.000
pair_coeff            7    17   0.001   5.630  1.000  16.890  0.000
pair_coeff            7    18   0.046   5.570 -1.000  16.710  0.000
pair_coeff            7    19   0.100   5.530  1.000  16.590  0.000
pair_coeff            7    20   0.203   5.880  1.000  17.640  0.000
pair_coeff            7    21   0.028   5.880  1.000  17.640  0.000
pair_coeff            7    22   0.064   5.040 -1.000  15.120  0.000
pair_coeff            7    23   0.056   5.970 -1.000  17.910  35.000
pair_coeff            7    24   0.044   5.600 -1.000  16.800  0.000
pair_coeff            7    25   0.002   6.070  1.000  18.210  35.000
pair_coeff            7    26   0.054   5.310 -1.000  15.930  0.000
pair_coeff            7    27   0.100   5.580 -1.000  16.740  35.000
pair_coeff            7    28   0.118   5.750 -1.000  17.250  35.000
pair_coeff            7    29   0.046   6.020  1.000  18.060  0.000
pair_coeff            7    30   0.020   5.720  1.000  17.160  0.000
pair_coeff            7    31   0.107   5.880  1.000  17.640  0.000
pair_coeff            7    32   0.076   5.800 -1.000  17.400  0.000
pair_coeff            7    33   0.054   6.180  1.000  18.540  0.000
pair_coeff            7    34   0.114   5.970  1.000  17.910  0.000
pair_coeff            7    35   0.060   5.380 -1.000  16.140  0.000
pair_coeff            7    36   0.005   5.830  1.000  17.490  35.000
pair_coeff            7    37   0.056   5.630 -1.000  16.890  0.000
pair_coeff            7    38   0.089   5.570 -1.000  16.710  0.000
pair_coeff            7    39   0.013   5.530  1.000  16.590  0.000
pair_coeff            7    40   0.085   5.880  1.000  17.640  0.000
pair_coeff            8     8   0.103   5.920 -1.000  17.760  35.000
pair_coeff            8     9   0.151   6.190  1.000  18.570  0.000
pair_coeff            8    10   0.135   5.890  1.000  17.670  0.000
pair_coeff            8    11   0.260   6.050  1.000  18.150  0.000
pair_coeff            8    12   0.034   5.970 -1.000  17.910  0.000
pair_coeff            8    13   0.178   6.350  1.000  19.050  0.000
pair_coeff            8    14   0.256   6.140  1.000  18.420  0.000
pair_coeff            8    15   0.026   5.550 -1.000  16.650  0.000
pair_coeff            8    16   0.065   6.000  1.000  18.000  35.000
pair_coeff            8    17   0.022   5.800 -1.000  17.400  0.000
pair_coeff            8    18   0.055   5.740 -1.000  17.220  0.000
pair_coeff            8    19   0.081   5.700  1.000  17.100  0.000
pair_coeff            8    20   0.216   6.050  1.000  18.150  0.000
pair_coeff            8    21   0.058   6.050  1.000  18.150  0.000
pair_coeff            8    22   0.099   5.210 -1.000  15.630  0.000
pair_coeff            8    23   0.044   6.140 -1.000  18.420  35.000
pair_coeff            8    24   0.050   5.770 -1.000  17.310  0.000
pair_coeff            8    25   0.000   6.240 -1.000  18.720  35.000
pair_coeff            8    26   0.072   5.480 -1.000  16.440  0.000
pair_coeff            8    27   0.118   5.750 -1.000  17.250  35.000
pair_coeff            8    28   0.128   5.920 -1.000  17.760  35.000
pair_coeff            8    29   0.049   6.190  1.000  18.570  0.000
pair_coeff            8    30   0.038   5.890  1.000  17.670  0.000
pair_coeff            8    31   0.124   6.050  1.000  18.150  0.000
pair_coeff            8    32   0.080   5.970 -1.000  17.910  0.000
pair_coeff            8    33   0.068   6.350  1.000  19.050  0.000
pair_coeff            8    34   0.122   6.140  1.000  18.420  0.000
pair_coeff            8    35   0.074   5.550 -1.000  16.650  0.000
pair_coeff            8    36   0.011   6.000 -1.000  18.000  35.000
pair_coeff            8    37   0.072   5.800 -1.000  17.400  0.000
pair_coeff            8    38   0.095   5.740 -1.000  17.220  0.000
pair_coeff            8    39   0.000   5.700 -1.000  17.100  0.000
pair_coeff            8    40   0.094   6.050  1.000  18.150  0.000
pair_coeff            9     9   0.338   6.460  1.000  19.380  0.000
pair_coeff            9    10   0.399   6.160  1.000  18.480  0.000
pair_coeff            9    11   0.541   6.320  1.000  18.960  0.000
pair_coeff            9    12   0.176   6.240  1.000  18.720  0.000
pair_coeff            9    13   0.404   6.620  1.000  19.860  0.000
pair_coeff            9    14   0.539   6.410  1.000  19.230  0.000
pair_coeff            9    15   0.150   5.820  1.000  17.460  0.000
pair_coeff            9    16   0.250   6.270  1.000  18.810  0.000
pair_coeff            9    17   0.147   6.070  1.000  18.210  0.000
pair_coeff            9    18   0.206   6.010  1.000  18.030  0.000
pair_coeff            9    19   0.337   5.970  1.000  17.910  0.000
pair_coeff            9    20   0.484   6.320  1.000  18.960  0.000
pair_coeff            9    21   0.249   6.320  1.000  18.960  0.000
pair_coeff            9    22   0.070   5.480  1.000  16.440  0.000
pair_coeff            9    23   0.031   6.410  1.000  19.230  0.000
pair_coeff            9    24   0.070   6.040  1.000  18.120  0.000
pair_coeff            9    25   0.084   6.510  1.000  19.530  0.000
pair_coeff            9    26   0.103   5.750  1.000  17.250  0.000
pair_coeff            9    27   0.046   6.020  1.000  18.060  0.000
pair_coeff            9    28   0.049   6.190  1.000  18.570  0.000
pair_coeff            9    29   0.179   6.460  1.000  19.380  0.000
pair_coeff            9    30   0.222   6.160  1.000  18.480  0.000
pair_coeff            9    31   0.321   6.320  1.000  18.960  0.000
pair_coeff            9    32   0.066   6.240  1.000  18.720  0.000
pair_coeff            9    33   0.225   6.620  1.000  19.860  0.000
pair_coeff            9    34   0.320   6.410  1.000  19.230  0.000
pair_coeff            9    35   0.048   5.820  1.000  17.460  0.000
pair_coeff            9    36   0.118   6.270  1.000  18.810  0.000
pair_coeff            9    37   0.046   6.070  1.000  18.210  0.000
pair_coeff            9    38   0.087   6.010  1.000  18.030  0.000
pair_coeff            9    39   0.178   5.970  1.000  17.910  0.000
pair_coeff            9    40   0.281   6.320  1.000  18.960  0.000
pair_coeff           10    10   0.521   5.860  1.000  17.580  0.000
pair_coeff           10    11   0.650   6.020  1.000  18.060  0.000
pair_coeff           10    12   0.189   5.940  1.000  17.820  0.000
pair_coeff           10    13   0.475   6.320  1.000  18.960  0.000
pair_coeff           10    14   0.625   6.110  1.000  18.330  0.000
pair_coeff           10    15   0.187   5.520  1.000  16.560  0.000
pair_coeff           10    16   0.258   5.970  1.000  17.910  0.000
pair_coeff           10    17   0.157   5.770  1.000  17.310  0.000
pair_coeff           10    18   0.223   5.710  1.000  17.130  0.000
pair_coeff           10    19   0.445   5.670  1.000  17.010  0.000
pair_coeff           10    20   0.592   6.020  1.000  18.060  0.000
pair_coeff           10    21   0.288   6.020  1.000  18.060  0.000
pair_coeff           10    22   0.105   5.180  1.000  15.540  0.000
pair_coeff           10    23   0.021   6.110  1.000  18.330  0.000
pair_coeff           10    24   0.112   5.740  1.000  17.220  0.000
pair_coeff           10    25   0.075   6.210  1.000  18.630  0.000
pair_coeff           10    26   0.167   5.450  1.000  16.350  0.000
pair_coeff           10    27   0.020   5.720  1.000  17.160  0.000
pair_coeff           10    28   0.038   5.890  1.000  17.670  0.000
pair_coeff           10    29   0.222   6.160  1.000  18.480  0.000
pair_coeff           10    30   0.306   5.860  1.000  17.580  0.000
pair_coeff           10    31   0.397   6.020  1.000  18.060  0.000
pair_coeff           10    32   0.075   5.940  1.000  17.820  0.000
pair_coeff           10    33   0.274   6.320  1.000  18.960  0.000
pair_coeff           10    34   0.379   6.110  1.000  18.330  0.000
pair_coeff           10    35   0.074   5.520  1.000  16.560  0.000
pair_coeff           10    36   0.124   5.970  1.000  17.910  0.000
pair_coeff           10    37   0.053   5.770  1.000  17.310  0.000
pair_coeff           10    38   0.099   5.710  1.000  17.130  0.000
pair_coeff           10    39   0.254   5.670  1.000  17.010  0.000
pair_coeff           10    40   0.356   6.020  1.000  18.060  0.000
pair_coeff           11    11   0.771   6.180  1.000  18.540  0.000
pair_coeff           11    12   0.320   6.100  1.000  18.300  0.000
pair_coeff           11    13   0.604   6.480  1.000  19.440  0.000
pair_coeff           11    14   0.758   6.270  1.000  18.810  0.000
pair_coeff           11    15   0.304   5.680  1.000  17.040  0.000
pair_coeff           11    16   0.388   6.130  1.000  18.390  0.000
pair_coeff           11    17   0.280   5.930  1.000  17.790  0.000
pair_coeff           11    18   0.342   5.870  1.000  17.610  0.000
pair_coeff           11    19   0.562   5.830  1.000  17.490  0.000
pair_coeff           11    20   0.726   6.180  1.000  18.540  0.000
pair_coeff           11    21   0.390   6.180  1.000  18.540  0.000
pair_coeff           11    22   0.178   5.340  1.000  16.020  0.000
pair_coeff           11    23   0.104   6.270  1.000  18.810  0.000
pair_coeff           11    24   0.195   5.900  1.000  17.700  0.000
pair_coeff           11    25   0.166   6.370  1.000  19.110  0.000
pair_coeff           11    26   0.249   5.610  1.000  16.830  0.000
pair_coeff           11    27   0.107   5.880  1.000  17.640  0.000
pair_coeff           11    28   0.124   6.050  1.000  18.150  0.000
pair_coeff           11    29   0.321   6.320  1.000  18.960  0.000
pair_coeff           11    30   0.397   6.020  1.000  18.060  0.000
pair_coeff           11    31   0.481   6.180  1.000  18.540  0.000
pair_coeff           11    32   0.167   6.100  1.000  18.300  0.000
pair_coeff           11    33   0.365   6.480  1.000  19.440  0.000
pair_coeff           11    34   0.472   6.270  1.000  18.810  0.000
pair_coeff           11    35   0.156   5.680  1.000  17.040  0.000
pair_coeff           11    36   0.214   6.130  1.000  18.390  0.000
pair_coeff           11    37   0.139   5.930  1.000  17.790  0.000
pair_coeff           11    38   0.182   5.870  1.000  17.610  0.000
pair_coeff           11    39   0.336   5.830  1.000  17.490  0.000
pair_coeff           11    40   0.450   6.180  1.000  18.540  0.000
pair_coeff           12    12   0.018   6.020 -1.000  18.060  0.000
pair_coeff           12    13   0.195   6.400  1.000  19.200  0.000
pair_coeff           12    14   0.329   6.190  1.000  18.570  0.000
pair_coeff           12    15   0.024   5.600 -1.000  16.800  0.000
pair_coeff           12    16   0.042   6.050  1.000  18.150  0.000
pair_coeff           12    17   0.005   5.850  1.000  17.550  0.000
pair_coeff           12    18   0.008   5.790  1.000  17.370  0.000
pair_coeff           12    19   0.160   5.750  1.000  17.250  0.000
pair_coeff           12    20   0.270   6.100  1.000  18.300  0.000
pair_coeff           12    21   0.097   6.100  1.000  18.300  0.000
pair_coeff           12    22   0.058   5.260 -1.000  15.780  0.000
pair_coeff           12    23   0.092   6.190 -1.000  18.570  0.000
pair_coeff           12    24   0.035   5.820 -1.000  17.460  0.000
pair_coeff           12    25   0.044   6.290 -1.000  18.870  0.000
pair_coeff           12    26   0.036   5.530 -1.000  16.590  0.000
pair_coeff           12    27   0.076   5.800 -1.000  17.400  0.000
pair_coeff           12    28   0.080   5.970 -1.000  17.910  0.000
pair_coeff           12    29   0.066   6.240  1.000  18.720  0.000
pair_coeff           12    30   0.075   5.940  1.000  17.820  0.000
pair_coeff           12    31   0.167   6.100  1.000  18.300  0.000
pair_coeff           12    32   0.069   6.020 -1.000  18.060  0.000
pair_coeff           12    33   0.079   6.400  1.000  19.200  0.000
pair_coeff           12    34   0.173   6.190  1.000  18.570  0.000
pair_coeff           12    35   0.074   5.600 -1.000  16.800  0.000
pair_coeff           12    36   0.027   6.050 -1.000  18.150  0.000
pair_coeff           12    37   0.053   5.850 -1.000  17.550  0.000
pair_coeff           12    38   0.051   5.790 -1.000  17.370  0.000
pair_coeff           12    39   0.055   5.750  1.000  17.250  0.000
pair_coeff           12    40   0.132   6.100  1.000  18.300  0.000
pair_coeff           13    13   0.458   6.780  1.000  20.340  0.000
pair_coeff           13    14   0.607   6.570  1.000  19.710  0.000
pair_coeff           13    15   0.178   5.980  1.000  17.940  0.000
pair_coeff           13    16   0.312   6.430  1.000  19.290  0.000
pair_coeff           13    17   0.189   6.230  1.000  18.690  0.000
pair_coeff           13    18   0.279   6.170  1.000  18.510  0.000
pair_coeff           13    19   0.443   6.130  1.000  18.390  0.000
pair_coeff           13    20   0.556   6.480  1.000  19.440  0.000
pair_coeff           13    21   0.309   6.480  1.000  19.440  0.000
pair_coeff           13    22   0.108   5.640  1.000  16.920  0.000
pair_coeff           13    23   0.040   6.570  1.000  19.710  0.000
pair_coeff           13    24   0.090   6.200  1.000  18.600  0.000
pair_coeff           13    25   0.107   6.670  1.000  20.010  0.000
pair_coeff           13    26   0.146   5.910  1.000  17.730  0.000
pair_coeff           13    27   0.054   6.180  1.000  18.540  0.000
pair_coeff           13    28   0.068   6.350  1.000  19.050  0.000
pair_coeff           13    29   0.225   6.620  1.000  19.860  0.000
pair_coeff           13    30   0.274   6.320  1.000  18.960  0.000
pair_coeff           13    31   0.365   6.480  1.000  19.440  0.000
pair_coeff           13    32   0.079   6.400  1.000  19.200  0.000
pair_coeff           13    33   0.263   6.780  1.000  20.340  0.000
pair_coeff           13    34   0.367   6.570  1.000  19.710  0.000
pair_coeff           13    35   0.068   5.980  1.000  17.940  0.000
pair_coeff           13    36   0.161   6.430  1.000  19.290  0.000
pair_coeff           13    37   0.075   6.230  1.000  18.690  0.000
pair_coeff           13    38   0.138   6.170  1.000  18.510  0.000
pair_coeff           13    39   0.253   6.130  1.000  18.390  0.000
pair_coeff           13    40   0.331   6.480  1.000  19.440  0.000
pair_coeff           14    14   0.756   6.360  1.000  19.080  0.000
pair_coeff           14    15   0.318   5.770  1.000  17.310  0.000
pair_coeff           14    16   0.419   6.220  1.000  18.660  0.000
pair_coeff           14    17   0.281   6.020  1.000  18.060  0.000
pair_coeff           14    18   0.349   5.960  1.000  17.880  0.000
pair_coeff           14    19   0.558   5.920  1.000  17.760  0.000
pair_coeff           14    20   0.699   6.270  1.000  18.810  0.000
pair_coeff           14    21   0.404   6.270  1.000  18.810  0.000
pair_coeff           14    22   0.175   5.430  1.000  16.290  0.000
pair_coeff           14    23   0.103   6.360  1.000  19.080  0.000
pair_coeff           14    24   0.190   5.990  1.000  17.970  0.000
pair_coeff           14    25   0.161   6.460  1.000  19.380  0.000
pair_coeff           14    26   0.239   5.700  1.000  17.100  0.000
pair_coeff           14    27   0.114   5.970  1.000  17.910  0.000
pair_coeff           14    28   0.122   6.140  1.000  18.420  0.000
pair_coeff           14    29   0.320   6.410  1.000  19.230  0.000
pair_coeff           14    30   0.379   6.110  1.000  18.330  0.000
pair_coeff           14    31   0.472   6.270  1.000  18.810  0.000
pair_coeff           14    32   0.173   6.190  1.000  18.570  0.000
pair_coeff           14    33   0.367   6.570  1.000  19.710  0.000
pair_coeff           14    34   0.470   6.360  1.000  19.080  0.000
pair_coeff           14    35   0.165   5.770  1.000  17.310  0.000
pair_coeff           14    36   0.236   6.220  1.000  18.660  0.000
pair_coeff           14    37   0.140   6.020  1.000  18.060  0.000
pair_coeff           14    38   0.187   5.960  1.000  17.880  0.000
pair_coeff           14    39   0.333   5.920  1.000  17.760  0.000
pair_coeff           14    40   0.431   6.270  1.000  18.810  0.000
pair_coeff           15    15   0.000   5.180 -1.000  15.540  0.000
pair_coeff           15    16   0.059   5.630  1.000  16.890  0.000
pair_coeff           15    17   0.012   5.430 -1.000  16.290  0.000
pair_coeff           15    18   0.014   5.370 -1.000  16.110  0.000
pair_coeff           15    19   0.161   5.330  1.000  15.990  0.000
pair_coeff           15    20   0.250   5.680  1.000  17.040  0.000
pair_coeff           15    21   0.072   5.680  1.000  17.040  0.000
pair_coeff           15    22   0.042   4.840 -1.000  14.520  0.000
pair_coeff           15    23   0.115   5.770 -1.000  17.310  0.000
pair_coeff           15    24   0.029   5.400 -1.000  16.200  0.000
pair_coeff           15    25   0.061   5.870 -1.000  17.610  0.000
pair_coeff           15    26   0.025   5.110 -1.000  15.330  0.000
pair_coeff           15    27   0.060   5.380 -1.000  16.140  0.000
pair_coeff           15    28   0.074   5.550 -1.000  16.650  0.000
pair_coeff           15    29   0.048   5.820  1.000  17.460  0.000
pair_coeff           15    30   0.074   5.520  1.000  16.560  0.000
pair_coeff           15    31   0.156   5.680  1.000  17.040  0.000
pair_coeff           15    32   0.074   5.600 -1.000  16.800  0.000
pair_coeff           15    33   0.068   5.980  1.000  17.940  0.000
pair_coeff           15    34   0.165   5.770  1.000  17.310  0.000
pair_coeff           15    35   0.057   5.180 -1.000  15.540  0.000
pair_coeff           15    36   0.015   5.630 -1.000  16.890  0.000
pair_coeff           15    37   0.065   5.430 -1.000  16.290  0.000
pair_coeff           15    38   0.066   5.370 -1.000  16.110  0.000
pair_coeff           15    39   0.056   5.330  1.000  15.990  0.000
pair_coeff           15    40   0.118   5.680  1.000  17.040  0.000
pair_coeff           16    16   0.187   6.080  1.000  18.240  35.000
pair_coeff           16    17   0.055   5.880  1.000  17.640  0.000
pair_coeff           16    18   0.078   5.820  1.000  17.460  0.000
pair_coeff           16    19   0.261   5.780  1.000  17.340  0.000
pair_coeff           16    20   0.334   6.130  1.000  18.390  0.000
pair_coeff           16    21   0.161   6.130  1.000  18.390  0.000
pair_coeff           16    22   0.011   5.290 -1.000  15.870  0.000
pair_coeff           16    23   0.087   6.220 -1.000  18.660  35.000
pair_coeff           16    24   0.014   5.850  1.000  17.550  0.000
pair_coeff           16    25   0.010   6.320 -1.000  18.960  35.000
pair_coeff           16    26   0.013   5.560  1.000  16.680  0.000
pair_coeff           16    27   0.005   5.830  1.000  17.490  35.000
pair_coeff           16    28   0.011   6.000 -1.000  18.000  35.000
pair_coeff           16    29   0.118   6.270  1.000  18.810  0.000
pair_coeff           16    30   0.124   5.970  1.000  17.910  0.000
pair_coeff           16    31   0.214   6.130  1.000  18.390  0.000
pair_coeff           16    32   0.027   6.050 -1.000  18.150  0.000
pair_coeff           16    33   0.161   6.430  1.000  19.290  0.000
pair_coeff           16    34   0.236   6.220  1.000  18.660  0.000
pair_coeff           16    35   0.015   5.630 -1.000  16.890  0.000
pair_coeff           16    36   0.074   6.080  1.000  18.240  35.000
pair_coeff           16    37   0.018   5.880 -1.000  17.640  0.000
pair_coeff           16    38   0.002   5.820 -1.000  17.460  0.000
pair_coeff           16    39   0.125   5.780  1.000  17.340  0.000
pair_coeff           16    40   0.176   6.130  1.000  18.390  0.000
pair_coeff           17    17   0.001   5.680  1.000  17.040  0.000
pair_coeff           17    18   0.019   5.620 -1.000  16.860  0.000
pair_coeff           17    19   0.124   5.580  1.000  16.740  0.000
pair_coeff           17    20   0.212   5.930  1.000  17.790  0.000
pair_coeff           17    21   0.064   5.930  1.000  17.790  0.000
pair_coeff           17    22   0.050   5.090 -1.000  15.270  0.000
pair_coeff           17    23   0.100   6.020 -1.000  18.060  0.000
pair_coeff           17    24   0.037   5.650 -1.000  16.950  0.000
pair_coeff           17    25   0.059   6.120 -1.000  18.360  0.000
pair_coeff           17    26   0.041   5.360 -1.000  16.080  0.000
pair_coeff           17    27   0.056   5.630 -1.000  16.890  0.000
pair_coeff           17    28   0.072   5.800 -1.000  17.400  0.000
pair_coeff           17    29   0.046   6.070  1.000  18.210  0.000
pair_coeff           17    30   0.053   5.770  1.000  17.310  0.000
pair_coeff           17    31   0.139   5.930  1.000  17.790  0.000
pair_coeff           17    32   0.053   5.850 -1.000  17.550  0.000
pair_coeff           17    33   0.075   6.230  1.000  18.690  0.000
pair_coeff           17    34   0.140   6.020  1.000  18.060  0.000
pair_coeff           17    35   0.065   5.430 -1.000  16.290  0.000
pair_coeff           17    36   0.018   5.880 -1.000  17.640  0.000
pair_coeff           17    37   0.056   5.680 -1.000  17.040  0.000
pair_coeff           17    38   0.070   5.620 -1.000  16.860  0.000
pair_coeff           17    39   0.030   5.580  1.000  16.740  0.000
pair_coeff           17    40   0.091   5.930  1.000  17.790  0.000
pair_coeff           18    18   0.011   5.560  1.000  16.680  0.000
pair_coeff           18    19   0.189   5.520  1.000  16.560  0.000
pair_coeff           18    20   0.283   5.870  1.000  17.610  0.000
pair_coeff           18    21   0.111   5.870  1.000  17.610  0.000
pair_coeff           18    22   0.038   5.030 -1.000  15.090  0.000
pair_coeff           18    23   0.123   5.960 -1.000  17.880  0.000
pair_coeff           18    24   0.035   5.590 -1.000  16.770  0.000
pair_coeff           18    25   0.054   6.060 -1.000  18.180  0.000
pair_coeff           18    26   0.023   5.300 -1.000  15.900  0.000
pair_coeff           18    27   0.089   5.570 -1.000  16.710  0.000
pair_coeff           18    28   0.095   5.740 -1.000  17.220  0.000
pair_coeff           18    29   0.087   6.010  1.000  18.030  0.000
pair_coeff           18    30   0.099   5.710  1.000  17.130  0.000
pair_coeff           18    31   0.182   5.870  1.000  17.610  0.000
pair_coeff           18    32   0.051   5.790 -1.000  17.370  0.000
pair_coeff           18    33   0.138   6.170  1.000  18.510  0.000
pair_coeff           18    34   0.187   5.960  1.000  17.880  0.000
pair_coeff           18    35   0.066   5.370 -1.000  16.110  0.000
pair_coeff           18    36   0.002   5.820 -1.000  17.460  0.000
pair_coeff           18    37   0.070   5.620 -1.000  16.860  0.000
pair_coeff           18    38   0.049   5.560 -1.000  16.680  0.000
pair_coeff           18    39   0.075   5.520  1.000  16.560  0.000
pair_coeff           18    40   0.140   5.870  1.000  17.610  0.000
pair_coeff           19    19   0.510   5.480  1.000  16.440  0.000
pair_coeff           19    20   0.518   5.830  1.000  17.490  0.000
pair_coeff           19    21   0.256   5.830  1.000  17.490  0.000
pair_coeff           19    22   0.084   4.990  1.000  14.970  0.000
pair_coeff           19    23   0.030   5.920 -1.000  17.760  0.000
pair_coeff           19    24   0.079   5.550  1.000  16.650  0.000
pair_coeff           19    25   0.028   6.020  1.000  18.060  0.000
pair_coeff           19    26   0.123   5.260  1.000  15.780  0.000
pair_coeff           19    27   0.013   5.530  1.000  16.590  0.000
pair_coeff           19    28   0.000   5.700 -1.000  17.100  0.000
pair_coeff           19    29   0.178   5.970  1.000  17.910  0.000
pair_coeff           19    30   0.254   5.670  1.000  17.010  0.000
pair_coeff           19    31   0.336   5.830  1.000  17.490  0.000
pair_coeff           19    32   0.055   5.750  1.000  17.250  0.000
pair_coeff           19    33   0.253   6.130  1.000  18.390  0.000
pair_coeff           19    34   0.333   5.920  1.000  17.760  0.000
pair_coeff           19    35   0.056   5.330  1.000  15.990  0.000
pair_coeff           19    36   0.125   5.780  1.000  17.340  0.000
pair_coeff           19    37   0.030   5.580  1.000  16.740  0.000
pair_coeff           19    38   0.075   5.520  1.000  16.560  0.000
pair_coeff           19    39   0.299   5.480  1.000  16.440  0.000
pair_coeff           19    40   0.305   5.830  1.000  17.490  0.000
pair_coeff           20    20   0.658   6.180  1.000  18.540  0.000
pair_coeff           20    21   0.354   6.180  1.000  18.540  0.000
pair_coeff           20    22   0.142   5.340  1.000  16.020  0.000
pair_coeff           20    23   0.070   6.270  1.000  18.810  0.000
pair_coeff           20    24   0.166   5.900  1.000  17.700  0.000
pair_coeff           20    25   0.128   6.370  1.000  19.110  0.000
pair_coeff           20    26   0.218   5.610  1.000  16.830  0.000
pair_coeff           20    27   0.085   5.880  1.000  17.640  0.000
pair_coeff           20    28   0.094   6.050  1.000  18.150  0.000
pair_coeff           20    29   0.281   6.320  1.000  18.960  0.000
pair_coeff           20    30   0.356   6.020  1.000  18.060  0.000
pair_coeff           20    31   0.450   6.180  1.000  18.540  0.000
pair_coeff           20    32   0.132   6.100  1.000  18.300  0.000
pair_coeff           20    33   0.331   6.480  1.000  19.440  0.000
pair_coeff           20    34   0.431   6.270  1.000  18.810  0.000
pair_coeff           20    35   0.118   5.680  1.000  17.040  0.000
pair_coeff           20    36   0.176   6.130  1.000  18.390  0.000
pair_coeff           20    37   0.091   5.930  1.000  17.790  0.000
pair_coeff           20    38   0.140   5.870  1.000  17.610  0.000
pair_coeff           20    39   0.305   5.830  1.000  17.490  0.000
pair_coeff           20    40   0.403   6.180  1.000  18.540  0.000
pair_coeff           21    21   0.301   6.180  1.000  18.540  0.000
pair_coeff           21    22   0.106   5.340  1.000  16.020  0.000
pair_coeff           21    23   0.020   6.270  1.000  18.810  0.000
pair_coeff           21    24   0.117   5.900  1.000  17.700  0.000
pair_coeff           21    25   0.080   6.370  1.000  19.110  0.000
pair_coeff           21    26   0.157   5.610  1.000  16.830  0.000
pair_coeff           21    27   0.028   5.880  1.000  17.640  0.000
pair_coeff           21    28   0.058   6.050  1.000  18.150  0.000
pair_coeff           21    29   0.249   6.320  1.000  18.960  0.000
pair_coeff           21    30   0.288   6.020  1.000  18.060  0.000
pair_coeff           21    31   0.390   6.180  1.000  18.540  0.000
pair_coeff           21    32   0.097   6.100  1.000  18.300  0.000
pair_coeff           21    33   0.309   6.480  1.000  19.440  0.000
pair_coeff           21    34   0.404   6.270  1.000  18.810  0.000
pair_coeff           21    35   0.072   5.680  1.000  17.040  0.000
pair_coeff           21    36   0.161   6.130  1.000  18.390  0.000
pair_coeff           21    37   0.064   5.930  1.000  17.790  0.000
pair_coeff           21    38   0.111   5.870  1.000  17.610  0.000
pair_coeff           21    39   0.256   5.830  1.000  17.490  0.000
pair_coeff           21    40   0.354   6.180  1.000  18.540  0.000
pair_coeff           22    22   0.003   4.500 -1.000  13.500  0.000
pair_coeff           22    23   0.106   5.430 -1.000  16.290  0.000
pair_coeff           22    24   0.018   5.060 -1.000  15.180  0.000
pair_coeff           22    25   0.052   5.530 -1.000  16.590  0.000
pair_coeff           22    26   0.004   4.770  1.000  14.310  0.000
pair_coeff           22    27   0.064   5.040 -1.000  15.120  0.000
pair_coeff           22    28   0.099   5.210 -1.000  15.630  0.000
pair_coeff           22    29   0.070   5.480  1.000  16.440  0.000
pair_coeff           22    30   0.105   5.180  1.000  15.540  0.000
pair_coeff           22    31   0.178   5.340  1.000  16.020  0.000
pair_coeff           22    32   0.058   5.260 -1.000  15.780  0.000
pair_coeff           22    33   0.108   5.640  1.000  16.920  0.000
pair_coeff           22    34   0.175   5.430  1.000  16.290  0.000
pair_coeff           22    35   0.042   4.840 -1.000  14.520  0.000
pair_coeff           22    36   0.011   5.290 -1.000  15.870  0.000
pair_coeff           22    37   0.050   5.090 -1.000  15.270  0.000
pair_coeff           22    38   0.038   5.030 -1.000  15.090  0.000
pair_coeff           22    39   0.084   4.990  1.000  14.970  0.000
pair_coeff           22    40   0.142   5.340  1.000  16.020  0.000
pair_coeff           23    23   0.203   6.360 -1.000  19.080  35.000
pair_coeff           23    24   0.091   5.990 -1.000  17.970  0.000
pair_coeff           23    25   0.158   6.460 -1.000  19.380  35.000
pair_coeff           23    26   0.091   5.700 -1.000  17.100  0.000
pair_coeff           23    27   0.056   5.970 -1.000  17.910  35.000
pair_coeff           23    28   0.044   6.140 -1.000  18.420  35.000
pair_coeff           23    29   0.031   6.410  1.000  19.230  0.000
pair_coeff           23    30   0.021   6.110  1.000  18.330  0.000
pair_coeff           23    31   0.104   6.270  1.000  18.810  0.000
pair_coeff           23    32   0.092   6.190 -1.000  18.570  0.000
pair_coeff           23    33   0.040   6.570  1.000  19.710  0.000
pair_coeff           23    34   0.103   6.360  1.000  19.080  0.000
pair_coeff           23    35   0.115   5.770 -1.000  17.310  0.000
pair_coeff           23    36   0.087   6.220 -1.000  18.660  35.000
pair_coeff           23    37   0.100   6.020 -1.000  18.060  0.000
pair_coeff           23    38   0.123   5.960 -1.000  17.880  0.000
pair_coeff           23    39   0.030   5.920 -1.000  17.760  0.000
pair_coeff           23    40   0.070   6.270  1.000  18.810  0.000
pair_coeff           24    24   0.014   5.620 -1.000  16.860  0.000
pair_coeff           24    25   0.035   6.090 -1.000  18.270  0.000
pair_coeff           24    26   0.005   5.330  1.000  15.990  0.000
pair_coeff           24    27   0.044   5.600 -1.000  16.800  0.000
pair_coeff           24    28   0.050   5.770 -1.000  17.310  0.000
pair_coeff           24    29   0.070   6.040  1.000  18.120  0.000
pair_coeff           24    30   0.112   5.740  1.000  17.220  0.000
pair_coeff           24    31   0.195   5.900  1.000  17.700  0.000
pair_coeff           24    32   0.035   5.820 -1.000  17.460  0.000
pair_coeff           24    33   0.090   6.200  1.000  18.600  0.000
pair_coeff           24    34   0.190   5.990  1.000  17.970  0.000
pair_coeff           24    35   0.029   5.400 -1.000  16.200  0.000
pair_coeff           24    36   0.014   5.850  1.000  17.550  0.000
pair_coeff           24    37   0.037   5.650 -1.000  16.950  0.000
pair_coeff           24    38   0.035   5.590 -1.000  16.770  0.000
pair_coeff           24    39   0.079   5.550  1.000  16.650  0.000
pair_coeff           24    40   0.166   5.900  1.000  17.700  0.000
pair_coeff           25    25   0.068   6.560 -1.000  19.680  35.000
pair_coeff           25    26   0.041   5.800 -1.000  17.400  0.000
pair_coeff           25    27   0.002   6.070  1.000  18.210  35.000
pair_coeff           25    28   0.000   6.240 -1.000  18.720  35.000
pair_coeff           25    29   0.084   6.510  1.000  19.530  0.000
pair_coeff           25    30   0.075   6.210  1.000  18.630  0.000
pair_coeff           25    31   0.166   6.370  1.000  19.110  0.000
pair_coeff           25    32   0.044   6.290 -1.000  18.870  0.000
pair_coeff           25    33   0.107   6.670  1.000  20.010  0.000
pair_coeff           25    34   0.161   6.460  1.000  19.380  0.000
pair_coeff           25    35   0.061   5.870 -1.000  17.610  0.000
pair_coeff           25    36   0.010   6.320 -1.000  18.960  35.000
pair_coeff           25    37   0.059   6.120 -1.000  18.360  0.000
pair_coeff           25    38   0.054   6.060 -1.000  18.180  0.000
pair_coeff           25    39   0.028   6.020  1.000  18.060  0.000
pair_coeff           25    40   0.128   6.370  1.000  19.110  0.000
pair_coeff           26    26   0.042   5.040  1.000  15.120  0.000
pair_coeff           26    27   0.054   5.310 -1.000  15.930  0.000
pair_coeff           26    28   0.072   5.480 -1.000  16.440  0.000
pair_coeff           26    29   0.103   5.750  1.000  17.250  0.000
pair_coeff           26    30   0.167   5.450  1.000  16.350  0.000
pair_coeff           26    31   0.249   5.610  1.000  16.830  0.000
pair_coeff           26    32   0.036   5.530 -1.000  16.590  0.000
pair_coeff           26    33   0.146   5.910  1.000  17.730  0.000
pair_coeff           26    34   0.239   5.700  1.000  17.100  0.000
pair_coeff           26    35   0.025   5.110 -1.000  15.330  0.000
pair_coeff           26    36   0.013   5.560  1.000  16.680  0.000
pair_coeff           26    37   0.041   5.360 -1.000  16.080  0.000
pair_coeff           26    38   0.023   5.300 -1.000  15.900  0.000
pair_coeff           26    39   0.123   5.260  1.000  15.780  0.000
pair_coeff           26    40   0.218   5.610  1.000  16.830  0.000
pair_coeff           27    27   0.100   5.580 -1.000  16.740  35.000
pair_coeff           27    28   0.118   5.750 -1.000  17.250  35.000
pair_coeff           27    29   0.046   6.020  1.000  18.060  0.000
pair_coeff           27    30   0.020   5.720  1.000  17.160  0.000
pair_coeff           27    31   0.107   5.880  1.000  17.640  0.000
pair_coeff           27    32   0.076   5.800 -1.000  17.400  0.000
pair_coeff           27    33   0.054   6.180  1.000  18.540  0.000
pair_coeff           27    34   0.114   5.970  1.000  17.910  0.000
pair_coeff           27    35   0.060   5.380 -1.000  16.140  0.000
pair_coeff           27    36   0.005   5.830  1.000  17.490  35.000
pair_coeff           27    37   0.056   5.630 -1.000  16.890  0.000
pair_coeff           27    38   0.089   5.570 -1.000  16.710  0.000
pair_coeff           27    39   0.013   5.530  1.000  16.590  0.000
pair_coeff           27    40   0.085   5.880  1.000  17.640  0.000
pair_coeff           28    28   0.128   5.920 -1.000  17.760  35.000
pair_coeff           28    29   0.049   6.190  1.000  18.570  0.000
pair_coeff           28    30   0.038   5.890  1.000  17.670  0.000
pair_coeff           28    31   0.124   6.050  1.000  18.150  0.000
pair_coeff           28    32   0.080   5.970 -1.000  17.910  0.000
pair_coeff           28    33   0.068   6.350  1.000  19.050  0.000
pair_coeff           28    34   0.122   6.140  1.000  18.420  0.000
pair_coeff           28    35   0.074   5.550 -1.000  16.650  0.000
pair_coeff           28    36   0.011   6.000 -1.000  18.000  35.000
pair_coeff           28    37   0.072   5.800 -1.000  17.400  0.000
pair_coeff           28    38   0.095   5.740 -1.000  17.220  0.000
pair_coeff           28    39   0.000   5.700 -1.000  17.100  0.000
pair_coeff           28    40   0.094   6.050  1.000  18.150  0.000
pair_coeff           29    29   0.179   6.460  1.000  19.380  0.000
pair_coeff           29    30   0.222   6.160  1.000  18.480  0.000
pair_coeff           29    31   0.321   6.320  1.000  18.960  0.000
pair_coeff           29    32   0.066   6.240  1.000  18.720  0.000
pair_coeff           29    33   0.225   6.620  1.000  19.860  0.000
pair_coeff           29    34   0.320   6.410  1.000  19.230  0.000
pair_coeff           29    35   0.048   5.820  1.000  17.460  0.000
pair_coeff           29    36   0.118   6.270  1.000  18.810  0.000
pair_coeff           29    37   0.046   6.070  1.000  18.210  0.000
pair_coeff           29    38   0.087   6.010  1.000  18.030  0.000
pair_coeff           29    39   0.178   5.970  1.000  17.910  0.000
pair_coeff           29    40   0.281   6.320  1.000  18.960  0.000
pair_coeff           30    30   0.306   5.860  1.000  17.580  0.000
pair_coeff           30    31   0.397   6.020  1.000  18.060  0.000
pair_coeff           30    32   0.075   5.940  1.000  17.820  0.000
pair_coeff           30    33   0.274   6.320  1.000  18.960  0.000
pair_coeff           30    34   0.379   6.110  1.000  18.330  0.000
pair_coeff           30    35   0.074   5.520  1.000  16.560  0.000
pair_coeff           30    36   0.124   5.970  1.000  17.910  0.000
pair_coeff           30    37   0.053   5.770  1.000  17.310  0.000
pair_coeff           30    38   0.099   5.710  1.000  17.130  0.000
pair_coeff           30    39   0.254   5.670  1.000  17.010  0.000
pair_coeff           30    40   0.356   6.020  1.000  18.060  0.000
pair_coeff           31    31   0.481   6.180  1.000  18.540  0.000
pair_coeff           31    32   0.167   6.100  1.000  18.300  0.000
pair_coeff           31    33   0.365   6.480  1.000  19.440  0.000
pair_coeff           31    34   0.472   6.270  1.000  18.810  0.000
pair_coeff           31    35   0.156   5.680  1.000  17.040  0.000
pair_coeff           31    36   0.214   6.130  1.000  18.390  0.000
pair_coeff           31    37   0.139   5.930  1.000  17.790  0.000
pair_coeff           31    38   0.182   5.870  1.000  17.610  0.000
pair_coeff           31    39   0.336   5.830  1.000  17.490  0.000
pair_coeff           31    40   0.450   6.180  1.000  18.540  0.000
pair_coeff           32    32   0.069   6.020 -1.000  18.060  0.000
pair_coeff           32    33   0.079   6.400  1.000  19.200  0.000
pair_coeff           32    34   0.173   6.190  1.000  18.570  0.000
pair_coeff           32    35   0.074   5.600 -1.000  16.800  0.000
pair_coeff           32    36   0.027   6.050 -1.000  18.150  0.000
pair_coeff           32    37   0.053   5.850 -1.000  17.550  0.000
pair_coeff           32    38   0.051   5.790 -1.000  17.370  0.000
pair_coeff           32    39   0.055   5.750  1.000  17.250  0.000
pair_coeff           32    40   0.132   6.100  1.000  18.300  0.000
pair_coeff           33    33   0.263   6.780  1.000  20.340  0.000
pair_coeff           33    34   0.367   6.570  1.000  19.710  0.000
pair_coeff           33    35   0.068   5.980  1.000  17.940  0.000
pair_coeff           33    36   0.161   6.430  1.000  19.290  0.000
pair_coeff           33    37   0.075   6.230  1.000  18.690  0.000
pair_coeff           33    38   0.138   6.170  1.000  18.510  0.000
pair_coeff           33    39   0.253   6.130  1.000  18.390  0.000
pair_coeff           33    40   0.331   6.480  1.000  19.440  0.000
pair_coeff           34    34   0.470   6.360  1.000  19.080  0.000
pair_coeff           34    35   0.165   5.770  1.000  17.310  0.000
pair_coeff           34    36   0.236   6.220  1.000  18.660  0.000
pair_coeff           34    37   0.140   6.020  1.000  18.060  0.000
pair_coeff           34    38   0.187   5.960  1.000  17.880  0.000
pair_coeff           34    39   0.333   5.920  1.000  17.760  0.000
pair_coeff           34    40   0.431   6.270  1.000  18.810  0.000
pair_coeff           35    35   0.057   5.180 -1.000  15.540  0.000
pair_coeff           35    36   0.015   5.630 -1.000  16.890  0.000
pair_coeff           35    37   0.065   5.430 -1.000  16.290  0.000
pair_coeff           35    38   0.066   5.370 -1.000  16.110  0.000
pair_coeff           35    39   0.056   5.330  1.000  15.990  0.000
pair_coeff           35    40   0.118   5.680  1.000  17.040  0.000
pair_coeff           36    36   0.074   6.080  1.000  18.240  35.000
pair_coeff           36    37   0.018   5.880 -1.000  17.640  0.000
pair_coeff           36    38   0.002   5.820 -1.000  17.460  0.000
pair_coeff           36    39   0.125   5.780  1.000  17.340  0.000
pair_coeff           36    40   0.176   6.130  1.000  18.390  0.000
pair_coeff           37    37   0.056   5.680 -1.000  17.040  0.000
pair_coeff           37    38   0.070   5.620 -1.000  16.860  0.000
pair_coeff           37    39   0.030   5.580  1.000  16.740  0.000
pair_coeff           37    40   0.091   5.930  1.000  17.790  0.000
pair_coeff           38    38   0.049   5.560 -1.000  16.680  0.000
pair_coeff           38    39   0.075   5.520  1.000  16.560  0.000
pair_coeff           38    40   0.140   5.870  1.000  17.610  0.000
pair_coeff           39    39   0.299   5.480  1.000  16.440  0.000
pair_coeff           39    40   0.305   5.830  1.000  17.490  0.000
pair_coeff           40    40   0.403   6.180  1.000  18.540  0.000
 
