# Supplementary material for: Targeted modulation of protein liquid–liquid phase separation by evolution of amino-acid sequence
Source: PLoS Comput Biol. 2021 Aug 24;17(8):e1009328. doi: 10.1371/journal.pcbi.1009328 (PMC8415608; doi:10.1371/journal.pcbi.1009328)
Supplement: S1 Data — The supporting data archive contains the raw data used in the figures; a series of Lammps scripts that can be used to generate the simulation data; analysis scripts used to post-process the data; and a full listing of all sequences across all genetic-algorithm runs reported alongside their phase-diagram widths. (ZIP) [file pcbi.1009328.s009.zip › lammps_input/run.txt]

# {...} denotes variables set for each simulation run.

variable temperature equal 200
variable randomSeed equal {...}
variable startpoint string {...}
variable sim_type string direct
variable number_steps equal 50000000

# Initialise parameters for units and box type
units       real
dimension   3
boundary    p p p
atom_style  full

# Initial pair style and bond parameters
# The code implementing the 'ljlambda' pair style is available at https://doi.org/10.6084/m9.figshare.13663685.v1
bond_style  harmonic
pair_style  ljlambda 0.1 0.0 35.0
dielectric  80.0


# Create new simulation box or load exisiting box

read_data       ${startpoint}

# Set pair parameters
include         set_pair_param.txt      # or: set_pair_param_catpi.txt

reset_ids
velocity        all create ${temperature} ${randomSeed}

# bonded particles don't pairwise interact
special_bonds fene

# neighbour list settings
neighbor  3.5 multi     
neigh_modify    every 10 delay 0

# Timestep and computational parameters
comm_style      tiled
timestep        10

# Relax sim box by performing minimization
min_style       fire
minimize 0.0 1.0e-8 1000 100000

# perform integration by fix nve, add langevin dynamics
fix             fxnve   all nve
fix             fxlange all langevin ${temperature} ${temperature} 100000.0 ${randomSeed}
    
# fix computational distribution
fix             fxbal  all balance 1000 1.1 rcb

# Collecting average density

variable        curDens equal density
fix             myAverage all ave/time 10 80 1000 v_curDens file densities
variable        curAvgDens equal f_myAverage

# Collecting densities along z-axis

compute         myChunk all chunk/atom bin/1d z lower 0.04 units reduced
fix             densityRegions all ave/chunk 1000 80 100000 myChunk density/mass file densities_chunked.dat

# Collecting average radius of gyration

compute         molChunk all chunk/atom molecule
compute         gyrChunk all gyration/chunk molChunk
fix             fxGyr all ave/time 100 8 1000 c_gyrChunk file gyration mode vector

# Thermo output settings
thermo          1000
thermo_style    custom step pe ecoul ke temp press density v_curAvgDens
thermo_modify   flush yes

# Dump time series
dump            1 all custom 100000 result.xyz id mol type q x y z fx fy fz

# Equilibration
run 200000

# Run simulation
run             ${number_steps}

# Write final configuration for restarting different simulation from it
write_data      finished nocoeff
