# Supplementary material for: Targeted modulation of protein liquid–liquid phase separation by evolution of amino-acid sequence
Source: PLoS Comput Biol. 2021 Aug 24;17(8):e1009328. doi: 10.1371/journal.pcbi.1009328 (PMC8415608; doi:10.1371/journal.pcbi.1009328)
Supplement: S1 Data — The supporting data archive contains the raw data used in the figures; a series of Lammps scripts that can be used to generate the simulation data; analysis scripts used to post-process the data; and a full listing of all sequences across all genetic-algorithm runs reported alongside their phase-diagram widths. (ZIP) [file pcbi.1009328.s009.zip › lammps_input/FUS.dat]

LAMMPS data file via write_data, version 19 Sep 2019, timestep = 1000000

10432 atoms
40 atom types
10368 bonds
1 bond types

5.3282324910734235e+02 6.6717675089265447e+02 xlo xhi
5.3282324910734235e+02 6.6717675089265447e+02 ylo yhi
5.3282324910734235e+02 9.3588375446327871e+02 zlo zhi

Masses

1 131.2
2 57.05
3 128.2
4 101.1
5 156.2
6 71.08
7 115.1
8 129.1
9 163.2
10 99.07
11 113.2
12 128.1
13 186.2
14 147.2
15 87.08
16 137.1
17 114.1
18 97.12
19 103.1
20 113.2
21 131.2
22 57.05
23 128.2
24 101.1
25 156.2
26 71.08
27 115.1
28 129.1
29 163.2
30 99.07
31 113.2
32 128.1
33 186.2
34 147.2
35 87.08
36 137.1
37 114.1
38 97.12
39 103.1
40 113.2

Atoms # full

1593 10 12 0.0000000000000000e+00 5.3913565638904447e+02 5.4834310516115852e+02 5.4847675523621945e+02 0 0 0
1589 10 9 0.0000000000000000e+00 5.4140019352841978e+02 5.3696350373090547e+02 5.5284032442376554e+02 0 0 0
1591 10 12 0.0000000000000000e+00 5.4305724479260243e+02 5.4236351455321449e+02 5.4804466527118882e+02 0 0 0
1590 10 2 0.0000000000000000e+00 5.4218131264975773e+02 5.4034555942474776e+02 5.5140790703992707e+02 0 0 0
1592 10 18 0.0000000000000000e+00 5.4011291905603468e+02 5.4458771541392798e+02 5.4846436019130829e+02 0 0 0
1594 10 15 0.0000000000000000e+00 5.3582531008641479e+02 5.4966819631344799e+02 5.4712904554531599e+02 0 0 0
1573 10 18 0.0000000000000000e+00 5.3662836674949131e+02 5.3370594961681309e+02 5.4505894839473046e+02 0 0 0
3725 23 12 0.0000000000000000e+00 5.4453954157572196e+02 5.4622831859640814e+02 5.3647895009973956e+02 0 0 0
3727 23 12 0.0000000000000000e+00 5.5041810790839395e+02 5.4246026668504942e+02 5.3514536951248874e+02 0 0 0
3726 23 12 0.0000000000000000e+00 5.4724042170859627e+02 5.4457596144998536e+02 5.3490744924849173e+02 0 0 0
1570 10 12 0.0000000000000000e+00 5.4183281669507892e+02 5.3923775894968071e+02 5.4418072960586676e+02 0 0 0
3728 23 15 0.0000000000000000e+00 5.5321360901124763e+02 5.4007249597304497e+02 5.3449044310233137e+02 0 0 0
6223 39 15 0.0000000000000000e+00 5.4565644015426733e+02 5.3551883080670405e+02 5.6748939625306161e+02 0 0 0
1572 10 6 0.0000000000000000e+00 5.3916897236819113e+02 5.3429118604387509e+02 5.4241816523413308e+02 0 0 0
4498 28 9 0.0000000000000000e+00 5.3713842517393050e+02 5.5416328977809189e+02 5.4342032720399186e+02 0 0 0
6222 39 12 0.0000000000000000e+00 5.4684717350566314e+02 5.3869794903154150e+02 5.6517926672852650e+02 0 0 0
1588 10 15 0.0000000000000000e+00 5.3807273335498815e+02 5.3788034589483016e+02 5.5374492592588399e+02 0 0 0
1587 10 15 0.0000000000000000e+00 5.3615239946304064e+02 5.4039794592376256e+02 5.5534896884805119e+02 0 0 0
3670 23 15 0.0000000000000000e+00 5.4096199904935600e+02 5.4317129304760908e+02 5.6709346764098314e+02 0 0 0
3724 23 2 0.0000000000000000e+00 5.4155566001649663e+02 5.4902180334879961e+02 5.3579113961388657e+02 0 0 0
1586 10 15 0.0000000000000000e+00 5.3641764545136425e+02 5.4128034589386152e+02 5.5903721320110230e+02 0 0 0
2928 18 12 0.0000000000000000e+00 5.4353496410343041e+02 5.5198557724328907e+02 5.5615085198859003e+02 0 -1 0
2927 18 2 0.0000000000000000e+00 5.4490695930584968e+02 5.4841907762096378e+02 5.5535918285111700e+02 0 -1 0
2923 18 18 0.0000000000000000e+00 5.5448331148895863e+02 5.4178943655907949e+02 5.5951249710083653e+02 0 -1 0
2926 18 9 0.0000000000000000e+00 5.4767912484875762e+02 5.4645404788987196e+02 5.5640046426082483e+02 0 -1 0
2925 18 2 0.0000000000000000e+00 5.4758101539257825e+02 5.4330436399763005e+02 5.5857019535154404e+02 0 -1 0
2924 18 12 0.0000000000000000e+00 5.5077896509021957e+02 5.4135435598846027e+02 5.5913651575270706e+02 0 -1 0
6224 39 15 0.0000000000000000e+00 5.4848098979518522e+02 5.3379564144676419e+02 5.6922776273213651e+02 0 0 0
3425 22 6 0.0000000000000000e+00 5.4936994544270681e+02 5.4879227705886763e+02 5.6236026329231390e+02 0 0 0
3424 22 1 0.0000000000000000e+00 5.5105467944794043e+02 5.5171118581262988e+02 5.6057031510860531e+02 0 0 0
1571 10 18 0.0000000000000000e+00 5.4197595472806529e+02 5.3542698742652146e+02 5.4493103607682610e+02 0 0 0
3671 23 12 0.0000000000000000e+00 5.3857998513290227e+02 5.4129393658636957e+02 5.6462372597682736e+02 0 0 0
3672 23 15 0.0000000000000000e+00 5.3923790601905398e+02 5.4407926522188791e+02 5.6743755882885739e+02 0 0 0
3722 23 9 0.0000000000000000e+00 5.3630911641773980e+02 5.4788248853171069e+02 5.3778223220429993e+02 0 0 0
1585 10 12 0.0000000000000000e+00 5.3488975878604867e+02 5.4495061655840686e+02 5.6068845558937051e+02 0 0 0
3721 23 15 0.0000000000000000e+00 5.3548423279068243e+02 5.5149162306140204e+02 5.3710310113998776e+02 0 0 0
3723 23 2 0.0000000000000000e+00 5.3924075399145909e+02 5.4600719408253781e+02 5.3627246494583892e+02 0 0 0
1563 10 15 0.0000000000000000e+00 5.4893216941736409e+02 5.3308250406510979e+02 5.5067886103032254e+02 0 0 0
1567 10 9 0.0000000000000000e+00 5.4676856113354108e+02 5.3335214119673640e+02 5.4094585837986676e+02 0 0 0
6220 39 15 0.0000000000000000e+00 5.4268848884649833e+02 5.3524022408996552e+02 5.6458821703451656e+02 0 0 0
4500 28 2 0.0000000000000000e+00 5.4129639685767665e+02 5.5467781405552967e+02 5.3910595408544350e+02 0 0 0
1581 10 2 0.0000000000000000e+00 5.3506815010462924e+02 5.4291954609173115e+02 5.5041282683467421e+02 0 0 0
4499 28 18 0.0000000000000000e+00 5.3997017949523627e+02 5.5229462438295820e+02 5.4176115107673866e+02 0 0 0
1562 10 15 0.0000000000000000e+00 5.4763165263894791e+02 5.3442536314100505e+02 5.5377025637521967e+02 0 0 0
3652 23 9 0.0000000000000000e+00 5.5465237991977301e+02 5.3662626034757386e+02 5.6483444937807087e+02 0 0 0
217 2 15 0.0000000000000000e+00 5.5415428909770424e+02 5.3422400464828161e+02 5.3852577148162663e+02 0 0 0
216 2 15 0.0000000000000000e+00 5.5359371435543278e+02 5.3536980578556108e+02 5.4191455306132627e+02 0 0 0
1583 10 15 0.0000000000000000e+00 5.3313084142149660e+02 5.4473606149372927e+02 5.5441708251823923e+02 0 0 0
3673 23 15 0.0000000000000000e+00 5.3536399468234822e+02 5.4457483553708175e+02 5.6849268372483175e+02 0 0 0
1580 10 9 0.0000000000000000e+00 5.3484782102553163e+02 5.4083294076288121e+02 5.4705781807232324e+02 0 0 0
3426 22 15 0.0000000000000000e+00 5.4800720802381352e+02 5.4823571737692623e+02 5.6594826723318783e+02 0 0 0
6221 39 12 0.0000000000000000e+00 5.4384617713370142e+02 5.3831311871429193e+02 5.6249566498079287e+02 0 0 0
3667 23 9 0.0000000000000000e+00 5.3964182340397167e+02 5.3702956003736779e+02 5.6940072539489290e+02 0 0 0
843 6 12 0.0000000000000000e+00 5.3490416211846536e+02 5.5264606795110262e+02 5.6151130133395804e+02 0 0 0
1568 10 2 0.0000000000000000e+00 5.4673553135924465e+02 5.3736988329569260e+02 5.4119606926442941e+02 0 0 0
1561 10 12 0.0000000000000000e+00 5.4638361678179876e+02 5.3525433343843576e+02 5.5736358858181404e+02 0 0 0
1569 10 12 0.0000000000000000e+00 5.4426025072732443e+02 5.4053195971475566e+02 5.4118363711674090e+02 0 0 0
167 2 17 0.0000000000000000e+00 5.3827074215663026e+02 5.4090324481022094e+02 5.3359919824624069e+02 0 0 0
164 2 1 0.0000000000000000e+00 5.3666569658324931e+02 5.3633685344592800e+02 5.3747913986907804e+02 0 0 0
1595 10 2 0.0000000000000000e+00 5.3299850174594064e+02 5.5026099842624774e+02 5.4489901845141560e+02 0 0 0
3427 22 17 0.0000000000000000e+00 5.4725313724555554e+02 5.5081333427675065e+02 5.6860974293857657e+02 0 0 0
3731 23 12 0.0000000000000000e+00 5.4565347085961264e+02 5.3449646920948487e+02 5.3375520308485352e+02 0 0 0
1584 10 15 0.0000000000000000e+00 5.3546642522463924e+02 5.4584993643116002e+02 5.5711098884787202e+02 0 0 0
3651 23 2 0.0000000000000000e+00 5.5327156743519470e+02 5.3339518567786206e+02 5.6429161328642067e+02 0 0 0
165 2 6 0.0000000000000000e+00 5.3403737184979684e+02 5.3589720644490251e+02 5.3434204630759450e+02 0 0 0
3674 23 12 0.0000000000000000e+00 5.3345372024626147e+02 5.4773285516557235e+02 5.6934906999383361e+02 0 0 0
9250 57 9 0.0000000000000000e+00 5.3332305357402947e+02 5.3498757613060286e+02 5.6565295814933290e+02 0 0 0
3428 22 7 -1.0000000000000000e+00 5.4388702602561341e+02 5.5207741525110919e+02 5.6900273355057186e+02 0 0 0
3730 23 2 0.0000000000000000e+00 5.4865597287668265e+02 5.3520369592743702e+02 5.3603254117941538e+02 0 0 0
3729 23 9 0.0000000000000000e+00 5.5166673003620326e+02 5.3653622143298446e+02 5.3411833243361002e+02 0 0 0
3668 23 2 0.0000000000000000e+00 5.3732554750349868e+02 5.4018990521717694e+02 5.6935857903411897e+02 0 0 0
868 6 15 0.0000000000000000e+00 5.6295729982241369e+02 5.4188807460577686e+02 5.6810830410810297e+02 0 0 0
7633 47 15 0.0000000000000000e+00 5.7315891189593481e+02 5.3910790629094902e+02 5.5617493824821167e+02 0 1 0
866 6 2 0.0000000000000000e+00 5.5927310791106140e+02 5.4705103616279860e+02 5.6531833107803163e+02 0 0 0
865 6 9 0.0000000000000000e+00 5.5570983582785209e+02 5.4838612011563669e+02 5.6466969202874509e+02 0 0 0
2921 18 17 0.0000000000000000e+00 5.5700155335579348e+02 5.4291298132457302e+02 5.6469108475457085e+02 0 -1 0
2922 18 18 0.0000000000000000e+00 5.5737330179595142e+02 5.4353701225200291e+02 5.6107535468571348e+02 0 -1 0
7628 47 9 0.0000000000000000e+00 5.7605689897679929e+02 5.3932552198533438e+02 5.5084278367140519e+02 0 1 0
5866 36 9 0.0000000000000000e+00 5.6876185599299936e+02 5.5380077604064559e+02 5.4673054017009611e+02 0 0 0
5867 36 17 0.0000000000000000e+00 5.6587272642178993e+02 5.5377323036534528e+02 5.4896932183674357e+02 0 0 0
5868 36 15 0.0000000000000000e+00 5.6528421800165006e+02 5.5362898886034520e+02 5.5261994826845694e+02 0 0 0
4898 31 12 0.0000000000000000e+00 5.7185098473834705e+02 5.3846261814225375e+02 5.6752453640343560e+02 0 1 0
867 6 12 0.0000000000000000e+00 5.6254277812976773e+02 5.4559758934266983e+02 5.6627507658763477e+02 0 0 0
7627 47 15 0.0000000000000000e+00 5.7496883034182588e+02 5.3685916274253805e+02 5.4819364393170940e+02 0 1 0
218 2 9 0.0000000000000000e+00 5.5775405929168608e+02 5.3408665337690957e+02 5.3769869843198228e+02 0 0 0
856 6 9 0.0000000000000000e+00 5.6423245294558262e+02 5.5402860537172126e+02 5.5853567376142519e+02 0 0 0
7637 47 12 0.0000000000000000e+00 5.6618640853229226e+02 5.3585407504894044e+02 5.5094099383075422e+02 0 1 0
7636 47 2 0.0000000000000000e+00 5.6811680478967116e+02 5.3365285826403908e+02 5.5357230266210888e+02 0 1 0
7638 47 12 0.0000000000000000e+00 5.6815157557515113e+02 5.3888974056174925e+02 5.4912990844395381e+02 0 1 0
863 6 15 0.0000000000000000e+00 5.5934381819636735e+02 5.5357752062827717e+02 5.6416928664672002e+02 0 0 0
7639 47 12 0.0000000000000000e+00 5.7030156797271559e+02 5.4206451284181946e+02 5.4990907842859940e+02 0 1 0
7640 47 15 0.0000000000000000e+00 5.7054911717862467e+02 5.4519630874794132e+02 5.5232355429160191e+02 0 1 0
7641 47 9 0.0000000000000000e+00 5.7368756785634139e+02 5.4692872239915937e+02 5.5339115061716768e+02 0 1 0
7642 47 2 0.0000000000000000e+00 5.7765724010879387e+02 5.4652938318115434e+02 5.5295677841321037e+02 0 1 0
3654 23 4 0.0000000000000000e+00 5.5962131562178661e+02 5.3377414873757493e+02 5.6797345913038089e+02 0 0 0
857 6 15 0.0000000000000000e+00 5.6388356518568946e+02 5.5013426121256339e+02 5.5793824633687564e+02 0 0 0
858 6 12 0.0000000000000000e+00 5.6481819212809387e+02 5.4840814603132856e+02 5.5450162650044479e+02 0 0 0
862 6 4 0.0000000000000000e+00 5.6207018034358839e+02 5.5119993564430831e+02 5.6339627558982761e+02 0 0 0
859 6 15 0.0000000000000000e+00 5.6142294503606809e+02 5.5027096027583752e+02 5.5593505703220546e+02 0 0 0
860 6 4 0.0000000000000000e+00 5.5844841656801339e+02 5.5121973740571707e+02 5.5830130498759252e+02 0 0 0
861 6 7 -1.0000000000000000e+00 5.6028199576669942e+02 5.4923282020522367e+02 5.6086933573456292e+02 0 0 0
280 2 15 0.0000000000000000e+00 5.7558703645823584e+02 5.3580893513810940e+02 5.4548588987942207e+02 0 0 0
281 2 12 0.0000000000000000e+00 5.7480155806170092e+02 5.3861153613016188e+02 5.4328457231119103e+02 0 0 0
4900 31 6 0.0000000000000000e+00 5.7036759303671397e+02 5.3339222989674590e+02 5.6274467152977445e+02 0 1 0
3653 23 2 0.0000000000000000e+00 5.5650643495053544e+02 5.3592482409494494e+02 5.6812210538455906e+02 0 0 0
7632 47 18 0.0000000000000000e+00 5.7487264253522426e+02 5.4187186749571902e+02 5.5840647432112746e+02 0 1 0
7634 47 9 0.0000000000000000e+00 5.7284905377968278e+02 5.3548209468656296e+02 5.5714171209318101e+02 0 1 0
7635 47 2 0.0000000000000000e+00 5.6906569147927200e+02 5.3480540064581112e+02 5.5684850400613993e+02 0 1 0
7626 47 2 0.0000000000000000e+00 5.7143340666664255e+02 5.3624651246892654e+02 5.5031527116259758e+02 0 1 0
8808 55 9 0.0000000000000000e+00 5.7751079587348261e+02 5.4951107289634604e+02 5.6442738226108361e+02 0 0 0
8809 55 4 0.0000000000000000e+00 5.7744998662129990e+02 5.5275823488452284e+02 5.6681882990051520e+02 0 0 0
8807 55 7 -1.0000000000000000e+00 5.7708295770543646e+02 5.5183519051940129e+02 5.6143250064678261e+02 0 0 0
8806 55 17 0.0000000000000000e+00 5.7773857060208866e+02 5.5383061219134811e+02 5.5825910755817142e+02 0 0 0
215 2 12 0.0000000000000000e+00 5.5615534410411306e+02 5.3607878531858807e+02 5.4456296379704168e+02 0 0 0
773 5 15 0.0000000000000000e+00 5.7309551305806565e+02 5.4160508149740065e+02 5.3698167929788838e+02 0 0 0
4899 31 12 0.0000000000000000e+00 5.7075860839852248e+02 5.3658152931748373e+02 5.6437655370800849e+02 0 1 0
8810 55 12 0.0000000000000000e+00 5.7478172588913628e+02 5.5507493557990858e+02 5.6823318408149328e+02 0 0 0
778 5 12 0.0000000000000000e+00 5.7049271438931567e+02 5.3333585015274457e+02 5.4136869711636257e+02 0 0 0
869 6 15 0.0000000000000000e+00 5.6642903059751529e+02 5.4295119082402528e+02 5.6953071961848104e+02 0 0 0
7625 47 15 0.0000000000000000e+00 5.7332312594820576e+02 5.3300870201439443e+02 5.4961972499492424e+02 0 1 0
2920 18 9 0.0000000000000000e+00 5.5640500424079130e+02 5.4205275730628159e+02 5.6840485803507045e+02 0 -1 0
222 2 2 0.0000000000000000e+00 5.6105332329345617e+02 5.4029651950155301e+02 5.3420885124211895e+02 0 0 0
219 2 15 0.0000000000000000e+00 5.5856944339256165e+02 5.3754124423132987e+02 5.3954848024484613e+02 0 0 0
779 5 15 0.0000000000000000e+00 5.6970679517721771e+02 5.3662244787376392e+02 5.3962579677594420e+02 0 0 0
864 6 2 0.0000000000000000e+00 5.5699036702558999e+02 5.5166348104999599e+02 5.6628355930449356e+02 0 0 0
775 5 2 0.0000000000000000e+00 5.7535443408940966e+02 5.3519502475995728e+02 5.3513546268019695e+02 0 0 0
221 2 9 0.0000000000000000e+00 5.6334100261862636e+02 5.4063775206185949e+02 5.3712548041792741e+02 0 0 0
774 5 9 0.0000000000000000e+00 5.7543424715051628e+02 5.3849417510746332e+02 5.3692546994830900e+02 0 0 0
772 5 15 0.0000000000000000e+00 5.7184559195819713e+02 5.4478260368065799e+02 5.3553544102909461e+02 0 0 0
781 5 15 0.0000000000000000e+00 5.6732127898662679e+02 5.3581762829756599e+02 5.3499194749745197e+02 0 0 0
220 2 15 0.0000000000000000e+00 5.6182762395339546e+02 5.3920946083879949e+02 5.4000307850172135e+02 0 0 0
780 5 2 0.0000000000000000e+00 5.6616243899891026e+02 5.3548858642932419e+02 5.3853562119527840e+02 0 0 0
2919 18 15 0.0000000000000000e+00 5.5851851197327505e+02 5.4505512727330529e+02 5.6959801578700717e+02 0 -1 0
7655 47 12 0.0000000000000000e+00 5.8210932862728009e+02 5.3398060642623170e+02 5.6267064199073388e+02 0 1 0
278 2 15 0.0000000000000000e+00 5.7812612058616753e+02 5.3317645314268532e+02 5.4713172434177545e+02 0 0 0
3759 24 6 0.0000000000000000e+00 5.8443078742402383e+02 5.3647410648480775e+02 5.3949036592172638e+02 0 0 0
3760 24 4 0.0000000000000000e+00 5.8544135344257927e+02 5.3283709485463601e+02 5.3918657733336931e+02 0 0 0
271 2 15 0.0000000000000000e+00 5.8938067720516585e+02 5.3328437904996167e+02 5.5309027464975134e+02 0 0 0
288 2 18 0.0000000000000000e+00 5.9599644840834628e+02 5.4466350177846834e+02 5.4956773742628889e+02 0 0 0
7629 47 15 0.0000000000000000e+00 5.7817485681131393e+02 5.3860170926154922e+02 5.5408594796167370e+02 0 1 0
7643 47 12 0.0000000000000000e+00 5.8141811707482975e+02 5.4709053609984960e+02 5.5333210062690455e+02 0 1 0
800 5 15 0.0000000000000000e+00 5.8691971436175970e+02 5.5018159510286239e+02 5.3665454636322124e+02 0 0 0
7653 47 9 0.0000000000000000e+00 5.8596368291523640e+02 5.3765983809088561e+02 5.6546762116890727e+02 0 1 0
286 2 2 0.0000000000000000e+00 5.8905096904891616e+02 5.4472306356247577e+02 5.4916966005878680e+02 0 0 0
5022 31 12 0.0000000000000000e+00 5.9593722274253116e+02 5.4766009876958060e+02 5.6698751292036854e+02 0 0 0
3753 24 17 0.0000000000000000e+00 5.9461665165448142e+02 5.4625270535015591e+02 5.3847613009858981e+02 0 0 0
3752 24 15 0.0000000000000000e+00 5.9545386406132263e+02 5.4779656081161568e+02 5.4195866398587611e+02 0 0 0
3751 24 6 0.0000000000000000e+00 5.9180756676016995e+02 5.4851894402511880e+02 5.4222919717899765e+02 0 0 0
5761 36 15 0.0000000000000000e+00 5.9957945903257394e+02 5.4057446212951686e+02 5.4817686828778528e+02 0 0 0
3754 24 7 -1.0000000000000000e+00 5.9170992857151896e+02 5.4368422877833245e+02 5.3891672656032279e+02 0 0 0
3755 24 9 0.0000000000000000e+00 5.8811545899227383e+02 5.4393661935235252e+02 5.3995166732660402e+02 0 0 0
3756 24 4 0.0000000000000000e+00 5.8413468956424481e+02 5.4440556817800518e+02 5.3955536700555695e+02 0 0 0
3750 24 1 0.0000000000000000e+00 5.8905068965224268e+02 5.5050734908146001e+02 5.4429571118842807e+02 0 0 0
279 2 15 0.0000000000000000e+00 5.7915540856989207e+02 5.3539483297560321e+02 5.4420499516170537e+02 0 0 0
283 2 15 0.0000000000000000e+00 5.8014562274172386e+02 5.4299030797799287e+02 5.4434264782246964e+02 0 0 0
282 2 15 0.0000000000000000e+00 5.7852400193224207e+02 5.3955913506764853e+02 5.4416439644238017e+02 0 0 0
276 2 9 0.0000000000000000e+00 5.8227959136998084e+02 5.3669294847713138e+02 5.4921044917400570e+02 0 0 0
275 2 15 0.0000000000000000e+00 5.8562501422852540e+02 5.3558105293924280e+02 5.4795176317297876e+02 0 0 0
7630 47 12 0.0000000000000000e+00 5.7852214204013660e+02 5.3830960324205205e+02 5.5803536077670765e+02 0 1 0
3758 24 12 0.0000000000000000e+00 5.8382917060760201e+02 5.3907347660460050e+02 5.3709413669002470e+02 0 0 0
3765 24 6 0.0000000000000000e+00 5.9292938511657576e+02 5.3922241890631199e+02 5.3827334164006425e+02 0 0 0
272 2 4 0.0000000000000000e+00 5.8701963670163707e+02 5.3581437702293010e+02 5.5415581663084663e+02 0 0 0
285 2 9 0.0000000000000000e+00 5.8634368539382399e+02 5.4467104875785685e+02 5.4643843550706970e+02 0 0 0
284 2 15 0.0000000000000000e+00 5.8261883541329200e+02 5.4582552677225840e+02 5.4537488824417653e+02 0 0 0
274 2 2 0.0000000000000000e+00 5.8893913834435091e+02 5.3507488034460687e+02 5.4753656936997936e+02 0 0 0
273 2 15 0.0000000000000000e+00 5.8944260165196727e+02 5.3645714394849631e+02 5.5107916704026286e+02 0 0 0
7654 47 2 0.0000000000000000e+00 5.8549904129679544e+02 5.3606440662751368e+02 5.6217458419609397e+02 0 1 0
7644 47 12 0.0000000000000000e+00 5.8484494433861323e+02 5.4546555938109429e+02 5.5242879741524587e+02 0 1 0
7646 47 15 0.0000000000000000e+00 5.8537249063718230e+02 5.4390663862151393e+02 5.5779659985685839e+02 0 1 0
7647 47 9 0.0000000000000000e+00 5.8424140844762940e+02 5.4380223417409911e+02 5.6142799118135417e+02 0 1 0
7645 47 12 0.0000000000000000e+00 5.8499142582284685e+02 5.4208713901671422e+02 5.5423016704872146e+02 0 1 0
3766 24 9 0.0000000000000000e+00 5.9499363787329662e+02 5.3623012108013245e+02 5.3757134221645140e+02 0 0 0
7652 47 2 0.0000000000000000e+00 5.8880969771071420e+02 5.3932323757539677e+02 5.6685537078361585e+02 0 1 0
7651 47 12 0.0000000000000000e+00 5.8705475855768702e+02 5.4257906766388930e+02 5.6845674566084551e+02 0 1 0
7649 47 18 0.0000000000000000e+00 5.8263947791826558e+02 5.4562147312653713e+02 5.6780913485305109e+02 0 1 0
7648 47 17 0.0000000000000000e+00 5.8489330410716718e+02 5.4388251639424777e+02 5.6511562739074179e+02 0 1 0
296 2 12 0.0000000000000000e+00 5.9524088618806547e+02 5.4029210310839835e+02 5.5568360546027930e+02 0 0 0
295 2 12 0.0000000000000000e+00 5.9292559460009466e+02 5.3978388482978198e+02 5.5849995892886795e+02 0 0 0
294 2 15 0.0000000000000000e+00 5.9288165368603120e+02 5.4358182727102530e+02 5.5820135442237313e+02 0 0 0
293 2 9 0.0000000000000000e+00 5.9145422583302889e+02 5.4596492724627569e+02 5.5549812759191479e+02 0 0 0
287 2 12 0.0000000000000000e+00 5.9279921515766489e+02 5.4554135838181980e+02 5.4775188228059267e+02 0 0 0
5021 31 15 0.0000000000000000e+00 5.9351708073645045e+02 5.4752732113901004e+02 5.6406217045393396e+02 0 0 0
5020 31 9 0.0000000000000000e+00 5.9006716565021748e+02 5.4711534731485119e+02 5.6216626236788943e+02 0 0 0
3757 24 12 0.0000000000000000e+00 5.8220849733108412e+02 5.4250875970550203e+02 5.3691209403688788e+02 0 0 0
292 2 15 0.0000000000000000e+00 5.9448349660971917e+02 5.4805365558356573e+02 5.5452917189490643e+02 0 0 0
291 2 2 0.0000000000000000e+00 5.9747796592342968e+02 5.5041687587262982e+02 5.5527985190607035e+02 0 0 0
801 5 9 0.0000000000000000e+00 5.8773752709370979e+02 5.4843367990183287e+02 5.3339416743627817e+02 0 0 0
799 5 12 0.0000000000000000e+00 5.8301507537427244e+02 5.5039662718306897e+02 5.3702456730637232e+02 0 0 0
298 2 15 0.0000000000000000e+00 5.9812903522046020e+02 5.4475384167034474e+02 5.5628996667733293e+02 0 0 0
289 2 12 0.0000000000000000e+00 5.9739662824332629e+02 5.4798463471650757e+02 5.5034063825794635e+02 0 0 0
3764 24 2 0.0000000000000000e+00 5.9202687976952836e+02 5.3826344979126100e+02 5.4182626174509778e+02 0 0 0
5016 31 12 0.0000000000000000e+00 5.8894392957755610e+02 5.5098902711887695e+02 5.5050343707876129e+02 0 0 0
5018 31 2 0.0000000000000000e+00 5.8667832739701703e+02 5.5068647842648511e+02 5.5722332016527730e+02 0 0 0
5019 31 15 0.0000000000000000e+00 5.8818425443900082e+02 5.5002942096807294e+02 5.6091660440842168e+02 0 0 0
5017 31 15 0.0000000000000000e+00 5.8714541266822221e+02 5.5239900735783647e+02 5.5378209769240937e+02 0 0 0
5015 31 18 0.0000000000000000e+00 5.8663063973740134e+02 5.5380733720480839e+02 5.4952364367579059e+02 0 0 0
290 2 15 0.0000000000000000e+00 5.9989979362914221e+02 5.4829337777108469e+02 5.5318413162031595e+02 0 0 0
3773 24 2 0.0000000000000000e+00 5.9385512190834027e+02 5.4539122074347495e+02 5.3401051077092177e+02 0 0 0
277 2 2 0.0000000000000000e+00 5.8071786608886066e+02 5.3332467979340470e+02 5.4998684989897117e+02 0 0 0
7631 47 12 0.0000000000000000e+00 5.7829901566360036e+02 5.4160764820741667e+02 5.6003885824054487e+02 0 1 0
297 2 18 0.0000000000000000e+00 5.9903854496084182e+02 5.4090166742174370e+02 5.5561925792712361e+02 0 0 0
3767 24 18 0.0000000000000000e+00 5.9840800416730713e+02 5.3717211853128288e+02 5.3842016783961333e+02 0 0 0
804 5 18 0.0000000000000000e+00 5.9494909541739707e+02 5.5458516192464333e+02 5.3307804137085293e+02 0 0 0
5023 31 12 0.0000000000000000e+00 5.9913825325319351e+02 5.4909103463656970e+02 5.6829421779303573e+02 0 0 0
3772 24 12 0.0000000000000000e+00 5.9690182495281215e+02 5.4754378520279977e+02 5.3309692792153965e+02 0 0 0
798 5 12 0.0000000000000000e+00 5.8201432421822676e+02 5.5258693963451822e+02 5.3367813743163504e+02 0 0 0
299 2 9 0.0000000000000000e+00 5.9932677547238768e+02 5.4641020418276207e+02 5.5956653353010336e+02 0 0 0
301 2 2 0.0000000000000000e+00 5.9918562779467152e+02 5.4117745503353660e+02 5.6215625702149066e+02 0 0 0
3771 24 2 0.0000000000000000e+00 5.9975781325746948e+02 5.4570441219928807e+02 5.3469414769523235e+02 0 0 0
5760 36 9 0.0000000000000000e+00 5.9722164175798514e+02 5.3768880349683423e+02 5.4847629786982088e+02 0 0 0
270 2 15 0.0000000000000000e+00 5.9282496847944822e+02 5.3441966601714148e+02 5.5201845304635117e+02 0 0 0
3769 24 12 0.0000000000000000e+00 5.9945286174896694e+02 5.4238848268222296e+02 5.3641713911912166e+02 0 0 0
3763 24 9 0.0000000000000000e+00 5.9306377992485034e+02 5.3568127914209856e+02 5.4419602145974500e+02 0 0 0
3775 24 15 0.0000000000000000e+00 5.9033955901381046e+02 5.4128300925472956e+02 5.3316463115744421e+02 0 0 0
4494 28 12 0.0000000000000000e+00 5.4472376275892452e+02 5.5969791942194888e+02 5.4497390591720955e+02 0 0 0
4493 28 2 0.0000000000000000e+00 5.4657111349282661e+02 5.5757726496670114e+02 5.4762953805216694e+02 0 0 0
4491 28 15 0.0000000000000000e+00 5.5248070612149729e+02 5.5693233158146359e+02 5.4342306725007552e+02 0 0 0
4492 28 9 0.0000000000000000e+00 5.5025013795208338e+02 5.5646340628468647e+02 5.4650637895462717e+02 0 0 0
4497 28 15 0.0000000000000000e+00 5.3740172461282089e+02 5.5782687794479966e+02 5.4447661832267704e+02 0 0 0
4490 28 15 0.0000000000000000e+00 5.5191745271147943e+02 5.6061269629755122e+02 5.4172211222018132e+02 0 0 0
2929 18 12 0.0000000000000000e+00 5.4162402629621533e+02 5.5534645586262013e+02 5.5643168828792818e+02 0 -1 0
2930 18 17 0.0000000000000000e+00 5.4404984885387069e+02 5.5564402636008617e+02 5.5927191352276134e+02 0 -1 0
2931 18 12 0.0000000000000000e+00 5.4748623127301687e+02 5.5730411689893867e+02 5.6037220437097415e+02 0 -1 0
4489 28 12 0.0000000000000000e+00 5.5235319983093802e+02 5.5977997240339005e+02 5.3799065522337821e+02 0 0 0
4868 30 12 0.0000000000000000e+00 5.3902509345570707e+02 5.7679852912155093e+02 5.3517999382480434e+02 0 0 0
568 4 2 0.0000000000000000e+00 5.3495678877775083e+02 5.6579853450906330e+02 5.3619348749174605e+02 1 0 0
4496 28 15 0.0000000000000000e+00 5.3952291133661220e+02 5.6029000063336377e+02 5.4277086189711576e+02 0 0 0
4495 28 12 0.0000000000000000e+00 5.4251914837683057e+02 5.5805590718912924e+02 5.4231217393081499e+02 0 0 0
4501 28 9 0.0000000000000000e+00 5.4048307584944325e+02 5.5735712643179113e+02 5.3616018265340620e+02 0 0 0
851 6 12 0.0000000000000000e+00 5.5367949998752351e+02 5.6274406402062255e+02 5.5621186998436576e+02 0 0 0
3432 22 12 0.0000000000000000e+00 5.3548624071958625e+02 5.6107446003128541e+02 5.6911927587389266e+02 0 0 0
844 6 15 0.0000000000000000e+00 5.3764930213278717e+02 5.5517463428480244e+02 5.6081831963746708e+02 0 0 0
565 4 2 0.0000000000000000e+00 5.3742352234154930e+02 5.6727602415896285e+02 5.4355394152365977e+02 1 0 0
4502 28 2 0.0000000000000000e+00 5.3715911280437797e+02 5.5877604626549839e+02 5.3588203555333314e+02 0 0 0
5828 36 2 0.0000000000000000e+00 5.4745338025287992e+02 5.6646470185011390e+02 5.5122656568761465e+02 0 0 0
5829 36 12 0.0000000000000000e+00 5.4667686310781733e+02 5.6272596541603582e+02 5.5090296763331810e+02 0 0 0
4503 28 12 0.0000000000000000e+00 5.3385637947666987e+02 5.5821421126849214e+02 5.3393238856619132e+02 0 0 0
5830 36 18 0.0000000000000000e+00 5.4844624298336885e+02 5.6361968113927060e+02 5.4764299342148695e+02 0 0 0
4504 28 12 0.0000000000000000e+00 5.3380673792249820e+02 5.6204446194009961e+02 5.3481051751852067e+02 0 0 0
5831 36 12 0.0000000000000000e+00 5.5131755314034228e+02 5.6564416882429680e+02 5.4716684741843312e+02 0 0 0
5833 36 2 0.0000000000000000e+00 5.5074008553477552e+02 5.6780145975694745e+02 5.3999544956683678e+02 0 0 0
5834 36 15 0.0000000000000000e+00 5.5159882149165935e+02 5.7134976533844360e+02 5.3856098788158397e+02 0 0 0
5832 36 15 0.0000000000000000e+00 5.5082517152829439e+02 5.6562786584935475e+02 5.4308173728010263e+02 0 0 0
501 4 12 0.0000000000000000e+00 5.5368149785379660e+02 5.7664468124423524e+02 5.4168326774000798e+02 1 0 0
4511 28 15 0.0000000000000000e+00 5.3339225071923624e+02 5.6128728593765129e+02 5.5222860722523387e+02 0 0 0
563 4 2 0.0000000000000000e+00 5.3412515995116826e+02 5.7111616468032116e+02 5.4541921639432280e+02 1 0 0
562 4 12 0.0000000000000000e+00 5.3562337230507694e+02 5.7308692182675941e+02 5.4824369475839387e+02 1 0 0
5835 36 9 0.0000000000000000e+00 5.5220262961658170e+02 5.6927521446096989e+02 5.3529070295589736e+02 0 0 0
567 4 4 0.0000000000000000e+00 5.3611763521194280e+02 5.6638425614486152e+02 5.3941428621767284e+02 1 0 0
564 4 9 0.0000000000000000e+00 5.3366686475088295e+02 5.6757190712989973e+02 5.4485574830344331e+02 1 0 0
4866 30 12 0.0000000000000000e+00 5.4400048100552874e+02 5.7322600817825253e+02 5.3875802168034852e+02 0 0 0
850 6 12 0.0000000000000000e+00 5.5084516456237395e+02 5.6071436767908187e+02 5.5433220670683295e+02 0 0 0
846 6 12 0.0000000000000000e+00 5.4054866978940368e+02 5.6212300622821795e+02 5.5984289707550738e+02 0 0 0
5827 36 9 0.0000000000000000e+00 5.4691696855244788e+02 5.7034018781525845e+02 5.4987647721119208e+02 0 0 0
5826 36 15 0.0000000000000000e+00 5.4847395849464272e+02 5.7158711403640257e+02 5.5311353873432745e+02 0 0 0
849 6 2 0.0000000000000000e+00 5.4922458031927852e+02 5.6260475385088387e+02 5.5724632786118150e+02 0 0 0
848 6 9 0.0000000000000000e+00 5.4750406769104984e+02 5.6453523304705186e+02 5.6001998434011102e+02 0 0 0
847 6 18 0.0000000000000000e+00 5.4421981536982207e+02 5.6288873403478465e+02 5.6045361981850181e+02 0 0 0
845 6 15 0.0000000000000000e+00 5.3901208896705668e+02 5.5884871855677898e+02 5.6070055369732188e+02 0 0 0
2897 18 12 0.0000000000000000e+00 5.3381226089710458e+02 5.7147562819297070e+02 5.5982097109370852e+02 0 -1 0
5824 36 15 0.0000000000000000e+00 5.5117717307187047e+02 5.7072250852018897e+02 5.5576879741882465e+02 0 0 0
5825 36 15 0.0000000000000000e+00 5.5073679622206623e+02 5.7412198487874434e+02 5.5407832334593093e+02 0 0 0
2934 18 15 0.0000000000000000e+00 5.4774039370709261e+02 5.6291015025392448e+02 5.6769601101820649e+02 0 -1 0
2933 18 17 0.0000000000000000e+00 5.4766693131259365e+02 5.6025047628843197e+02 5.6493545804479493e+02 0 -1 0
2932 18 9 0.0000000000000000e+00 5.4805624567252971e+02 5.5675169840561341e+02 5.6428755457538716e+02 0 -1 0
2899 18 2 0.0000000000000000e+00 5.3742413074573847e+02 5.6909248783236308e+02 5.5780988168912518e+02 0 -1 0
2901 18 9 0.0000000000000000e+00 5.3990551034085127e+02 5.6754865483062463e+02 5.6352329379592561e+02 0 -1 0
2902 18 15 0.0000000000000000e+00 5.4301065164494912e+02 5.6921310274751227e+02 5.6511476318810458e+02 0 -1 0
2900 18 15 0.0000000000000000e+00 5.3965870153950607e+02 5.7001424129610587e+02 5.6075453642776881e+02 0 -1 0
566 4 15 0.0000000000000000e+00 5.3759321766961739e+02 5.6373334115375644e+02 5.4173801129074354e+02 1 0 0
2903 18 12 0.0000000000000000e+00 5.4610498304983139e+02 5.7062440053029297e+02 5.6690924144915141e+02 0 -1 0
2898 18 15 0.0000000000000000e+00 5.3440779696128459e+02 5.6793971878925595e+02 5.5952047398869922e+02 0 -1 0
4110 26 12 0.0000000000000000e+00 5.5443203703415747e+02 5.5851506844442247e+02 5.6569778598970822e+02 0 0 0
4867 30 12 0.0000000000000000e+00 5.4220098889266251e+02 5.7566934361734855e+02 5.3643641738091435e+02 0 0 0
4488 28 15 0.0000000000000000e+00 5.5504960372916401e+02 5.5686515637403204e+02 5.3763396891383150e+02 0 0 0
4513 28 15 0.0000000000000000e+00 5.3554893684665421e+02 5.6092899831567706e+02 5.5895007625587732e+02 0 0 0
561 4 18 0.0000000000000000e+00 5.3605369488216616e+02 5.7564830634760051e+02 5.5074763190982083e+02 1 0 0
555 4 9 0.0000000000000000e+00 5.4914358545755397e+02 5.7655475817381148e+02 5.4768566017641638e+02 1 0 0
560 4 4 0.0000000000000000e+00 5.3890838644614723e+02 5.7596924405851178e+02 5.5341491903479493e+02 1 0 0
2892 18 15 0.0000000000000000e+00 5.4538881486265825e+02 5.7637109019735203e+02 5.6404619454314127e+02 0 -1 0
5820 36 15 0.0000000000000000e+00 5.5405336585570592e+02 5.7330735637559019e+02 5.5013056487151141e+02 0 0 0
5822 36 15 0.0000000000000000e+00 5.5212185504610079e+02 5.7287286423370995e+02 5.5713745533201916e+02 0 0 0
5821 36 15 0.0000000000000000e+00 5.5361390404751000e+02 5.7250825604292299e+02 5.5372843334302718e+02 0 0 0
5823 36 12 0.0000000000000000e+00 5.4875071787749789e+02 5.7154805179466780e+02 5.5847845961078042e+02 0 0 0
2893 18 9 0.0000000000000000e+00 5.4163400707076846e+02 5.7618395986184373e+02 5.6360459642507271e+02 0 -1 0
8832 55 15 0.0000000000000000e+00 5.5526124735523092e+02 5.7506183538207426e+02 5.5871372765940555e+02 0 0 0
4512 28 2 0.0000000000000000e+00 5.3477164472493780e+02 5.6006108825990793e+02 5.5551233307615860e+02 0 0 0
4509 28 15 0.0000000000000000e+00 5.3386987895109405e+02 5.6096936841124250e+02 5.4650791281895636e+02 0 0 0
4514 28 9 0.0000000000000000e+00 5.3353560874009315e+02 5.6178135763655450e+02 5.6197302697796647e+02 0 0 0
4510 28 4 0.0000000000000000e+00 5.3374280656604094e+02 5.6362299709034539e+02 5.4932700132660864e+02 0 0 0
4487 28 15 0.0000000000000000e+00 5.5488172367538937e+02 5.5546193570722039e+02 5.3408686147659648e+02 0 0 0
547 4 9 0.0000000000000000e+00 5.5157716780459702e+02 5.7674204139518054e+02 5.3392736933638764e+02 1 0 0
4507 28 18 0.0000000000000000e+00 5.3325214949084659e+02 5.5953672825422211e+02 5.4141944127659656e+02 0 0 0
4863 30 9 0.0000000000000000e+00 5.4039912000745903e+02 5.6366500885001437e+02 5.3385863706620819e+02 0 0 0
4865 30 2 0.0000000000000000e+00 5.4372072015401181e+02 5.6950143834193636e+02 5.3752422508283382e+02 0 0 0
4864 30 2 0.0000000000000000e+00 5.4305380213734827e+02 5.6647254476371654e+02 5.3514819079818960e+02 0 0 0
2896 18 18 0.0000000000000000e+00 5.3629009708237891e+02 5.7401588890323569e+02 5.5871621746199753e+02 0 -1 0
8839 55 15 0.0000000000000000e+00 5.5501061155322998e+02 5.7617321759065442e+02 5.6740057306680501e+02 0 0 0
5865 36 12 0.0000000000000000e+00 5.6958735719713661e+02 5.5624186991220938e+02 5.4384845945786958e+02 0 0 0
853 6 9 0.0000000000000000e+00 5.5685664362697855e+02 5.5686739546831836e+02 5.5523001136633650e+02 0 0 0
855 6 2 0.0000000000000000e+00 5.6278833451381695e+02 5.5707260533456838e+02 5.5708576330101596e+02 0 0 0
854 6 15 0.0000000000000000e+00 5.6037966743588311e+02 5.5532458180150365e+02 5.5436424618129615e+02 0 0 0
8811 55 12 0.0000000000000000e+00 5.7247526509555541e+02 5.5806672813143302e+02 5.6677110561645543e+02 0 0 0
4109 26 2 0.0000000000000000e+00 5.5737697235002531e+02 5.5961856265031145e+02 5.6781276166153964e+02 0 0 0
5842 36 2 0.0000000000000000e+00 5.6869619346493539e+02 5.6225960986962843e+02 5.3997169276060845e+02 0 0 0
500 4 4 0.0000000000000000e+00 5.5635601690656586e+02 5.7576151326138734e+02 5.3921268002161514e+02 1 0 0
4100 26 9 0.0000000000000000e+00 5.6495660285237852e+02 5.7652939156128377e+02 5.6663381656141974e+02 0 0 0
852 6 15 0.0000000000000000e+00 5.5611418576171593e+02 5.6035629551213401e+02 5.5679723296742714e+02 0 0 0
8834 55 18 0.0000000000000000e+00 5.5914417849649362e+02 5.7174343281207507e+02 5.6391487771207869e+02 0 0 0
4118 26 12 0.0000000000000000e+00 5.5857427360739268e+02 5.6479909682783966e+02 5.4749240263574029e+02 0 0 0
8823 55 18 0.0000000000000000e+00 5.5705222435459643e+02 5.6831077950166014e+02 5.5882050458095239e+02 0 0 0
8824 55 2 0.0000000000000000e+00 5.5608460111693114e+02 5.6815760010276779e+02 5.5497461502708984e+02 0 0 0
8833 55 12 0.0000000000000000e+00 5.5826943525868387e+02 5.7431906626518116e+02 5.6124685885093140e+02 0 0 0
5818 36 9 0.0000000000000000e+00 5.6136641638788740e+02 5.7200428673292492e+02 5.4873796688011714e+02 0 0 0
5819 36 2 0.0000000000000000e+00 5.5792306591212241e+02 5.7294867126513566e+02 5.4962673153159187e+02 0 0 0
5864 36 17 0.0000000000000000e+00 5.7101357154185041e+02 5.5894073654461613e+02 5.4172670637069643e+02 0 0 0
5862 36 12 0.0000000000000000e+00 5.7292249702820209e+02 5.6313880652691228e+02 5.4167288438712581e+02 0 0 0
5863 36 12 0.0000000000000000e+00 5.7144120003188380e+02 5.6114310061409788e+02 5.4477943962301401e+02 0 0 0
5844 36 12 0.0000000000000000e+00 5.7408746307008266e+02 5.5889538933213714e+02 5.3770688666354704e+02 0 0 0
5841 36 9 0.0000000000000000e+00 5.6555232472478826e+02 5.6389424426418918e+02 5.3909775282768862e+02 0 0 0
5845 36 12 0.0000000000000000e+00 5.7580170114130692e+02 5.5545662498967386e+02 5.3835006109496464e+02 0 0 0
4119 26 15 0.0000000000000000e+00 5.6045107001833719e+02 5.6150071555534953e+02 5.4758302822561188e+02 0 0 0
5817 36 15 0.0000000000000000e+00 5.6528352560821793e+02 5.7141122564474756e+02 5.4944055499613432e+02 0 0 0
5861 36 2 0.0000000000000000e+00 5.7359180850395171e+02 5.6672305221326758e+02 5.4194169422627397e+02 0 0 0
5860 36 9 0.0000000000000000e+00 5.7186114695216020e+02 5.6913960912717130e+02 5.3967363699892610e+02 0 0 0
5859 36 2 0.0000000000000000e+00 5.7547414634484016e+02 5.6966078879658971e+02 5.3881645306958785e+02 0 0 0
5858 36 12 0.0000000000000000e+00 5.7715216517156682e+02 5.6883228809794491e+02 5.3541161120720597e+02 0 0 0
4128 26 15 0.0000000000000000e+00 5.7051199431588827e+02 5.7056195477846893e+02 5.5277501503316989e+02 0 0 0
4127 26 12 0.0000000000000000e+00 5.6987281953560034e+02 5.7180250800185718e+02 5.5634623172962279e+02 0 0 0
4130 26 9 0.0000000000000000e+00 5.7306888469050307e+02 5.6587676714281235e+02 5.4985797852155224e+02 0 0 0
4129 26 15 0.0000000000000000e+00 5.6950076679452957e+02 5.6774152735899145e+02 5.5037207431774164e+02 0 0 0
4131 26 15 0.0000000000000000e+00 5.7655171165014531e+02 5.6655327387842840e+02 5.5160417496884440e+02 0 0 0
4126 26 2 0.0000000000000000e+00 5.6872127540194163e+02 5.6827091762301211e+02 5.5709942813595353e+02 0 0 0
4121 26 7 -1.0000000000000000e+00 5.6502722984549439e+02 5.5981644061060888e+02 5.4766060209710326e+02 0 0 0
4122 26 4 0.0000000000000000e+00 5.6798019058492298e+02 5.6097416289447381e+02 5.4993343287909943e+02 0 0 0
4123 26 15 0.0000000000000000e+00 5.6695318623319724e+02 5.6354964939532567e+02 5.5268499359362727e+02 0 0 0
4120 26 4 0.0000000000000000e+00 5.6209910659967443e+02 5.5793598632522117e+02 5.4687104957232543e+02 0 0 0
5843 36 2 0.0000000000000000e+00 5.7091655466687826e+02 5.6090997791479708e+02 5.3725414239373117e+02 0 0 0
5812 36 15 0.0000000000000000e+00 5.7701568758798476e+02 5.7152563769067922e+02 5.4427151951542044e+02 0 0 0
498 4 12 0.0000000000000000e+00 5.6129134373248860e+02 5.7709591112936528e+02 5.4319887304725307e+02 1 0 0
5839 36 18 0.0000000000000000e+00 5.6209294955915300e+02 5.6746820198964906e+02 5.4352553756417524e+02 0 0 0
5814 36 4 0.0000000000000000e+00 5.7247655854561890e+02 5.7245854149206946e+02 5.4617965929890227e+02 0 0 0
5815 36 15 0.0000000000000000e+00 5.6922227562984347e+02 5.7450733371907609e+02 5.4544830577115067e+02 0 0 0
8835 55 9 0.0000000000000000e+00 5.6049725846984188e+02 5.7118389297292379e+02 5.6765212811113054e+02 0 0 0
8826 55 2 0.0000000000000000e+00 5.5821699604488879e+02 5.7490605540947536e+02 5.5455603018100942e+02 0 0 0
8827 55 9 0.0000000000000000e+00 5.6166770830267444e+02 5.7635732826616970e+02 5.5376543601039623e+02 0 0 0
4112 26 15 0.0000000000000000e+00 5.5893373935234342e+02 5.6224834681433549e+02 5.6285935855558432e+02 0 0 0
4117 26 15 0.0000000000000000e+00 5.6093450294535035e+02 5.6444732991896421e+02 5.5079632166603153e+02 0 0 0
4111 26 12 0.0000000000000000e+00 5.5568184922990110e+02 5.6171865774318337e+02 5.6445327088605222e+02 0 0 0
4113 26 9 0.0000000000000000e+00 5.6259687489270073e+02 5.6076343339185314e+02 5.6304350202460171e+02 0 0 0
4098 26 12 0.0000000000000000e+00 5.6415228215680941e+02 5.7389045644876944e+02 5.6036561982210901e+02 0 0 0
4125 26 9 0.0000000000000000e+00 5.6904848178977454e+02 5.6457690269001910e+02 5.5824454927661191e+02 0 0 0
4124 26 2 0.0000000000000000e+00 5.6874821060487432e+02 5.6184199670264729e+02 5.5566391227929716e+02 0 0 0
8803 55 1 0.0000000000000000e+00 5.7196297159398591e+02 5.5655322690881030e+02 5.5493160018551066e+02 0 0 0
8825 55 12 0.0000000000000000e+00 5.5800754760141979e+02 5.7118870698731132e+02 5.5383344550348386e+02 0 0 0
4476 28 9 0.0000000000000000e+00 5.7073235667776669e+02 5.7607008041727408e+02 5.3902519067683090e+02 0 0 0
4115 26 2 0.0000000000000000e+00 5.6086907413256813e+02 5.6386679144939933e+02 5.5761608235865390e+02 0 0 0
4114 26 15 0.0000000000000000e+00 5.6187443103977489e+02 5.6040388031441387e+02 5.5944648296451055e+02 0 0 0
4116 26 9 0.0000000000000000e+00 5.6135921522730723e+02 5.6560803214261250e+02 5.5424090851146480e+02 0 0 0
8819 55 9 0.0000000000000000e+00 5.6713960968508911e+02 5.6840330067062632e+02 5.6676685937849584e+02 0 0 0
8822 55 12 0.0000000000000000e+00 5.5887635087831961e+02 5.6697571303713642e+02 5.6214503740715566e+02 0 0 0
8818 55 6 0.0000000000000000e+00 5.7105011840780935e+02 5.6786975610114916e+02 5.6664343663862894e+02 0 0 0
4142 26 2 0.0000000000000000e+00 5.7144164341531655e+02 5.7539395130179923e+02 5.6188214362957001e+02 0 0 0
8820 55 18 0.0000000000000000e+00 5.6442297052432912e+02 5.6708482393119164e+02 5.6449448388205906e+02 0 0 0
8821 55 4 0.0000000000000000e+00 5.6265688022799304e+02 5.6802642564851431e+02 5.6157354731369367e+02 0 0 0
4138 26 17 0.0000000000000000e+00 5.7515236134425209e+02 5.7293195576586402e+02 5.5584109190699667e+02 0 0 0
4140 26 2 0.0000000000000000e+00 5.7607933055887167e+02 5.7325035921889855e+02 5.6120025602625435e+02 0 0 0
4141 26 9 0.0000000000000000e+00 5.7316217285614016e+02 5.7220704713092766e+02 5.6358063409946396e+02 0 0 0
4137 26 12 0.0000000000000000e+00 5.7602935019336121e+02 5.7184305529152675e+02 5.5242857683127852e+02 0 0 0
4099 26 2 0.0000000000000000e+00 5.6461675303056791e+02 5.7373612383653017e+02 5.6430330042714957e+02 0 0 0
5840 36 15 0.0000000000000000e+00 5.6518779933367694e+02 5.6577591478410534e+02 5.4232703091410667e+02 0 0 0
8804 55 6 0.0000000000000000e+00 5.7110427720269251e+02 5.5579439207956875e+02 5.5848261375712002e+02 0 0 0
5838 36 12 0.0000000000000000e+00 5.6096440403532017e+02 5.6951243887708529e+02 5.4034573636162793e+02 0 0 0
5816 36 2 0.0000000000000000e+00 5.6686986805666652e+02 5.7460392968290500e+02 5.4813423936663480e+02 0 0 0
5813 36 15 0.0000000000000000e+00 5.7509057003020507e+02 5.7492158450330862e+02 5.4437701302519997e+02 0 0 0
497 4 12 0.0000000000000000e+00 5.6474670712530883e+02 5.7586945855423244e+02 5.4217934183702823e+02 1 0 0
4108 26 9 0.0000000000000000e+00 5.6065602553290762e+02 5.6134611017606028e+02 5.6970532711745136e+02 0 0 0
4962 31 18 0.0000000000000000e+00 5.7057001935987944e+02 5.7655421630163835e+02 5.6751995650484605e+02 0 0 0
8805 55 15 0.0000000000000000e+00 5.7465781491948405e+02 5.5513963840750591e+02 5.6021125892780879e+02 0 0 0
4485 28 15 0.0000000000000000e+00 5.5785386341271544e+02 5.5873389255725237e+02 5.3319544674838767e+02 0 0 0
4967 31 15 0.0000000000000000e+00 5.7742658762146050e+02 5.7526464640115512e+02 5.6883842275214158e+02 0 0 0
495 4 9 0.0000000000000000e+00 5.6143488131003539e+02 5.7501076163732273e+02 5.3534560069784152e+02 1 0 0
5837 36 12 0.0000000000000000e+00 5.5833287866644412e+02 5.6861364696878718e+02 5.3786676872921248e+02 0 0 0
4478 28 15 0.0000000000000000e+00 5.7310577146074445e+02 5.7222768913212599e+02 5.3375827539476927e+02 0 0 0
496 4 4 0.0000000000000000e+00 5.6360560847813065e+02 5.7554480759507635e+02 5.3853475722867415e+02 1 0 0
5836 36 15 0.0000000000000000e+00 5.5608454024229047e+02 5.7020992953983273e+02 5.3546953303830151e+02 0 0 0
4477 28 2 0.0000000000000000e+00 5.7334121422347096e+02 5.7486948011544678e+02 5.3677227242413881e+02 0 0 0
4484 28 15 0.0000000000000000e+00 5.6001422247550909e+02 5.6144487286480728e+02 5.3473727753158903e+02 0 0 0
4483 28 2 0.0000000000000000e+00 5.6184332660216990e+02 5.6468253656546619e+02 5.3386240113776080e+02 0 0 0
4101 26 15 0.0000000000000000e+00 5.6258340317307056e+02 5.7646579837516799e+02 5.6948270217761183e+02 0 0 0
8836 55 2 0.0000000000000000e+00 5.5705167440713046e+02 5.7133449390351700e+02 5.6960479039797974e+02 0 0 0
5007 31 15 0.0000000000000000e+00 5.9576566015791616e+02 5.6531375650900236e+02 5.6151475019445161e+02 0 0 0
5011 31 15 0.0000000000000000e+00 5.9030179786984570e+02 5.6401654859571534e+02 5.5183846995754084e+02 0 0 0
4980 31 15 0.0000000000000000e+00 5.9622282774983080e+02 5.7534325468093732e+02 5.6541280141058417e+02 0 0 0
5012 31 9 0.0000000000000000e+00 5.8720875411047973e+02 5.6163867765862085e+02 5.5236252239229646e+02 0 0 0
7135 44 12 0.0000000000000000e+00 5.8683818185789221e+02 5.5582260657033544e+02 5.6822607271985692e+02 0 0 0
7134 44 18 0.0000000000000000e+00 5.8430304632739080e+02 5.5838545085899239e+02 5.6731144493008128e+02 0 0 0
5006 31 15 0.0000000000000000e+00 5.9913909878200354e+02 5.6572287726421951e+02 5.6320071519665930e+02 0 0 0
4132 26 15 0.0000000000000000e+00 5.7888019846298289e+02 5.6577324266590529e+02 5.5462740935725822e+02 0 0 0
4133 26 9 0.0000000000000000e+00 5.8238877584627539e+02 5.6671050216015215e+02 5.5467718494517976e+02 0 0 0
4134 26 2 0.0000000000000000e+00 5.8326863087579841e+02 5.7038671178602260e+02 5.5448975877072837e+02 0 0 0
806 5 2 0.0000000000000000e+00 5.8972567907182236e+02 5.5790017757480155e+02 5.3715512917944352e+02 0 0 0
4139 26 4 0.0000000000000000e+00 5.7818692487111821e+02 5.7276948749909570e+02 5.5810908468233947e+02 0 0 0
4135 26 12 0.0000000000000000e+00 5.8271361761167600e+02 5.7354055858630124e+02 5.5241517607702281e+02 0 0 0
4136 26 15 0.0000000000000000e+00 5.7898252737601956e+02 5.7302352175938836e+02 5.5097131521498966e+02 0 0 0
5009 31 15 0.0000000000000000e+00 5.9535824214313755e+02 5.6687307702224962e+02 5.5486067827298120e+02 0 0 0
5013 31 2 0.0000000000000000e+00 5.8522254121756737e+02 5.5892411809511520e+02 5.5105014656458650e+02 0 0 0
5810 36 6 0.0000000000000000e+00 5.8151477719576258e+02 5.6821876897137906e+02 5.4260936026331638e+02 0 0 0
5811 36 18 0.0000000000000000e+00 5.7832646694484401e+02 5.6796810038342483e+02 5.4491782393378048e+02 0 0 0
5846 36 12 0.0000000000000000e+00 5.7904548358945942e+02 5.5612952936470685e+02 5.3945413249019089e+02 0 0 0
5796 36 9 0.0000000000000000e+00 5.9967757038392631e+02 5.5935707797600060e+02 5.4070092670376278e+02 0 0 0
5805 36 9 0.0000000000000000e+00 5.8667299766510939e+02 5.7454652559545423e+02 5.4387858311992670e+02 0 0 0
5804 36 2 0.0000000000000000e+00 5.8831924998853856e+02 5.7164275969312155e+02 5.4567777382099609e+02 0 0 0
5806 36 2 0.0000000000000000e+00 5.8482644070642300e+02 5.7299789901985503e+02 5.4110852837589175e+02 0 0 0
5807 36 12 0.0000000000000000e+00 5.8451075420288623e+02 5.7490087279602119e+02 5.3810138577735597e+02 0 0 0
813 5 9 0.0000000000000000e+00 5.9201941306048570e+02 5.6417318984839960e+02 5.3845027129056768e+02 0 0 0
5803 36 18 0.0000000000000000e+00 5.8944563552308534e+02 5.6791827210933002e+02 5.4588851841486758e+02 0 0 0
5802 36 9 0.0000000000000000e+00 5.8616238080090761e+02 5.6574075904278516e+02 5.4585187457334484e+02 0 0 0
4332 27 12 0.0000000000000000e+00 5.9823255413146865e+02 5.7684746418416273e+02 5.4221982619290395e+02 0 0 0
5801 36 15 0.0000000000000000e+00 5.8871728880539035e+02 5.6337563956637337e+02 5.4429442850946145e+02 0 0 0
5800 36 15 0.0000000000000000e+00 5.9073269137157172e+02 5.6040722847182349e+02 5.4485263099849044e+02 0 0 0
5799 36 12 0.0000000000000000e+00 5.9375193927420707e+02 5.5806159633779589e+02 5.4538053276299922e+02 0 0 0
5798 36 12 0.0000000000000000e+00 5.9716286202753315e+02 5.5723997167736809e+02 5.4702451628091058e+02 0 0 0
5797 36 2 0.0000000000000000e+00 5.9922543942327491e+02 5.5939229439873623e+02 5.4471446886982221e+02 0 0 0
4449 28 15 0.0000000000000000e+00 5.9472955025249132e+02 5.6823039970189484e+02 5.5220913643306653e+02 0 0 0
4452 28 2 0.0000000000000000e+00 5.9069003442651342e+02 5.7152887703557633e+02 5.5722253573609919e+02 0 0 0
4451 28 9 0.0000000000000000e+00 5.8861038691617853e+02 5.6832454773150312e+02 5.5654902808375925e+02 0 0 0
4450 28 2 0.0000000000000000e+00 5.9117460003819360e+02 5.6853889898712816e+02 5.5364930477152973e+02 0 0 0
4331 27 12 0.0000000000000000e+00 5.9782743721382587e+02 5.7477822689919242e+02 5.3870944439648508e+02 0 0 0
4330 27 2 0.0000000000000000e+00 5.9711342885104818e+02 5.7168044440150402e+02 5.3668147066993845e+02 0 0 0
4329 27 9 0.0000000000000000e+00 5.9984914407211113e+02 5.6988211783496024e+02 5.3499141090923763e+02 0 0 0
814 5 17 0.0000000000000000e+00 5.9313483462906879e+02 5.6799445981909196e+02 5.3801881884144859e+02 0 0 0
4966 31 2 0.0000000000000000e+00 5.7960060511732524e+02 5.7485871475076010e+02 5.6568195705831999e+02 0 0 0
4448 28 4 0.0000000000000000e+00 5.9504581306839270e+02 5.7090610991283529e+02 5.4958587375994978e+02 0 0 0
5847 36 15 0.0000000000000000e+00 5.8054057144851618e+02 5.5934786662760791e+02 5.3830643734611613e+02 0 0 0
5008 31 12 0.0000000000000000e+00 5.9420322267946972e+02 5.6714952455942353e+02 5.5855595439272099e+02 0 0 0
4453 28 12 0.0000000000000000e+00 5.8825679020408597e+02 5.7462897849067838e+02 5.5650178577371378e+02 0 0 0
4454 28 15 0.0000000000000000e+00 5.9143775637752401e+02 5.7548270651618770e+02 5.5468411855645206e+02 0 0 0
5014 31 12 0.0000000000000000e+00 5.8351763572643688e+02 5.5559061786465270e+02 5.5040019190202338e+02 0 0 0
4447 28 7 -1.0000000000000000e+00 5.9786708879204764e+02 5.7298883375193122e+02 5.5130163668809587e+02 0 0 0
4972 31 2 0.0000000000000000e+00 5.8978909685939800e+02 5.7509938596454560e+02 5.6945938015518107e+02 0 0 0
5010 31 15 0.0000000000000000e+00 5.9383360915231447e+02 5.6535814191959150e+02 5.5161287511013813e+02 0 0 0
4979 31 15 0.0000000000000000e+00 5.9392498059556954e+02 5.7391960579395652e+02 5.6304099428207257e+02 0 0 0
807 5 9 0.0000000000000000e+00 5.8574007809693069e+02 5.5854337185208158e+02 5.3639599257895725e+02 0 0 0
5848 36 9 0.0000000000000000e+00 5.8087241989524966e+02 5.6322400269466459e+02 5.3897229252609486e+02 0 0 0
812 5 12 0.0000000000000000e+00 5.9173341233393887e+02 5.6218302270651918e+02 5.3545907800742020e+02 0 0 0
4981 31 9 0.0000000000000000e+00 5.9919696699715814e+02 5.7559295584852396e+02 5.6750727280680564e+02 0 0 0
5849 36 2 0.0000000000000000e+00 5.7891399405895606e+02 5.6345977641670504e+02 5.3597901820906657e+02 0 0 0
5809 36 18 0.0000000000000000e+00 5.8247605803765850e+02 5.6887887187655622e+02 5.3880787453961511e+02 0 0 0
5808 36 12 0.0000000000000000e+00 5.8513911444678695e+02 5.7133002283687802e+02 5.3842412345692071e+02 0 0 0
4977 31 15 0.0000000000000000e+00 5.8897409123626539e+02 5.7456323982941240e+02 5.6294425401660999e+02 0 0 0
7133 44 12 0.0000000000000000e+00 5.8073791493576948e+02 5.5707170520821353e+02 5.6690925130882897e+02 0 0 0
4978 31 12 0.0000000000000000e+00 5.9116582840602405e+02 5.7183087999322163e+02 5.6225296951917119e+02 0 0 0
4455 28 15 0.0000000000000000e+00 5.9142612191151068e+02 5.7598353902329814e+02 5.5074881536010821e+02 0 0 0
4456 28 9 0.0000000000000000e+00 5.9389627473947110e+02 5.7677184108123004e+02 5.4770629571845313e+02 0 0 0
805 5 12 0.0000000000000000e+00 5.9271464799770558e+02 5.5529567247712407e+02 5.3639615437259022e+02 0 0 0
7132 44 2 0.0000000000000000e+00 5.7953204605171891e+02 5.5989291027945421e+02 5.6948227472446479e+02 0 0 0
815 5 15 0.0000000000000000e+00 5.9102280084193160e+02 5.6947124444735800e+02 5.3493046616327865e+02 0 0 0
808 5 2 0.0000000000000000e+00 5.8735420855524376e+02 5.5744303308897031e+02 5.3309260148181363e+02 0 0 0
5850 36 12 0.0000000000000000e+00 5.7833816433275797e+02 5.6138012634993845e+02 5.3290066097626345e+02 0 0 0
4084 26 12 0.0000000000000000e+00 5.3589267867473586e+02 5.9745581414617095e+02 5.6165316454309425e+02 0 0 0
4079 26 17 0.0000000000000000e+00 5.3872695379226536e+02 5.9440582112174957e+02 5.4576932188736998e+02 0 0 0
4703 29 12 0.0000000000000000e+00 5.3853880524279532e+02 5.8566589492527532e+02 5.4355584121943718e+02 0 0 0
4076 26 1 0.0000000000000000e+00 5.3721010909628683e+02 5.9187952756273592e+02 5.3820139874086294e+02 0 0 0
4077 26 6 0.0000000000000000e+00 5.3967633784603800e+02 5.9069799581662767e+02 5.4120766877392089e+02 0 0 0
4702 29 2 0.0000000000000000e+00 5.3505436598851793e+02 5.8665952091047677e+02 5.4466773490959361e+02 0 0 0
4704 29 12 0.0000000000000000e+00 5.3623294666659149e+02 5.8596202259389031e+02 5.4078219060993126e+02 0 0 0
9352 58 15 0.0000000000000000e+00 5.3828156567925271e+02 5.8389265404976322e+02 5.6891987573413849e+02 0 0 0
6718 42 12 0.0000000000000000e+00 5.4825273358156130e+02 5.9877684444724775e+02 5.4627826265696763e+02 0 0 0
4085 26 6 0.0000000000000000e+00 5.3929303547968095e+02 5.9874896914007388e+02 5.6026275896392076e+02 0 0 0
6717 42 2 0.0000000000000000e+00 5.5103019395660203e+02 5.9709277018318767e+02 5.4851992911029379e+02 0 0 0
4698 29 18 0.0000000000000000e+00 5.3695354674232749e+02 5.8647475667921572e+02 5.5308436358576137e+02 0 0 0
549 4 12 0.0000000000000000e+00 5.4588565981158547e+02 5.8067402049666805e+02 5.3427572679182629e+02 1 0 0
2894 18 2 0.0000000000000000e+00 5.3941407753750616e+02 5.7864427203924492e+02 5.6117908024718554e+02 0 -1 0
2895 18 12 0.0000000000000000e+00 5.3588491482368624e+02 5.7788893722854436e+02 5.5913078784487311e+02 0 -1 0
9119 56 2 0.0000000000000000e+00 5.4833086677643701e+02 5.9591324015740383e+02 5.6444423503249982e+02 0 0 0
6719 42 12 0.0000000000000000e+00 5.4512056021639171e+02 5.9720022756832327e+02 5.4499123965243302e+02 0 0 0
536 4 4 0.0000000000000000e+00 5.3728392231779173e+02 5.8783532934004882e+02 5.3398571672198909e+02 1 0 0
8840 55 9 0.0000000000000000e+00 5.5380352498185005e+02 5.7971730720722996e+02 5.6826500199214684e+02 0 0 0
2887 18 15 0.0000000000000000e+00 5.3721934259646821e+02 5.9039876282328964e+02 5.6299391008578743e+02 0 -1 0
9116 56 18 0.0000000000000000e+00 5.5299150634200691e+02 5.9549418963855828e+02 5.6898978874412228e+02 0 0 0
4078 26 15 0.0000000000000000e+00 5.3733959407989539e+02 5.9175651127566607e+02 5.4368015989872936e+02 0 0 0
551 4 12 0.0000000000000000e+00 5.4485568367110773e+02 5.8051592175317444e+02 5.4017126064327351e+02 1 0 0
2890 18 15 0.0000000000000000e+00 5.4425973601160729e+02 5.8242156135785319e+02 5.6198184969045496e+02 0 -1 0
552 4 17 0.0000000000000000e+00 5.4286972000520677e+02 5.7798921733909776e+02 5.4251601734830570e+02 1 0 0
556 4 2 0.0000000000000000e+00 5.4586132636734567e+02 5.7782158468192790e+02 5.4938156003196127e+02 1 0 0
554 4 2 0.0000000000000000e+00 5.4704338264172861e+02 5.7852762879340105e+02 5.4550132195714991e+02 1 0 0
559 4 15 0.0000000000000000e+00 5.4028841027662656e+02 5.7858513803670508e+02 5.5645791027199289e+02 1 0 0
553 4 4 0.0000000000000000e+00 5.4344909443574647e+02 5.8004608359231213e+02 5.4546807653684357e+02 1 0 0
557 4 4 0.0000000000000000e+00 5.4474027077587391e+02 5.8098299812933897e+02 5.5115199213235269e+02 1 0 0
558 4 12 0.0000000000000000e+00 5.4303530663276558e+02 5.7917940929044494e+02 5.5376019046832516e+02 1 0 0
6698 42 2 0.0000000000000000e+00 5.5306558782511729e+02 5.8510150221087258e+02 5.4437433616180579e+02 0 0 0
525 4 12 0.0000000000000000e+00 5.4770270607788439e+02 5.9267622787253265e+02 5.3818200878990217e+02 1 0 0
6699 42 6 0.0000000000000000e+00 5.5414805875489560e+02 5.8846214431329599e+02 5.4628178073466734e+02 0 0 0
505 4 6 0.0000000000000000e+00 5.5524038228700067e+02 5.8303400772602527e+02 5.5196292281024682e+02 1 0 0
507 4 18 0.0000000000000000e+00 5.5101945818248032e+02 5.8580552900955774e+02 5.4958330224619635e+02 1 0 0
550 4 15 0.0000000000000000e+00 5.4463535537394125e+02 5.8257080609584057e+02 5.3731439948484967e+02 1 0 0
526 4 15 0.0000000000000000e+00 5.4413664510751357e+02 5.9327923584020243e+02 5.3717632379079203e+02 1 0 0
513 4 2 0.0000000000000000e+00 5.4514555924783974e+02 5.9750173062734950e+02 5.5080338397012247e+02 1 0 0
2886 18 15 0.0000000000000000e+00 5.3383960590127049e+02 5.8928867497228566e+02 5.6386225150311202e+02 0 -1 0
4080 26 7 -1.0000000000000000e+00 5.3890102852917516e+02 5.9344454038253684e+02 5.4937937882221775e+02 0 0 0
2888 18 15 0.0000000000000000e+00 5.3889895669798568e+02 5.8700392501822466e+02 5.6352598519707408e+02 0 -1 0
524 4 12 0.0000000000000000e+00 5.4731597591967318e+02 5.9645231681141001e+02 5.3855018920753150e+02 1 0 0
4081 26 9 0.0000000000000000e+00 5.3780351923744377e+02 5.9370964179529562e+02 5.5294450876553651e+02 0 0 0
508 4 4 0.0000000000000000e+00 5.4856227560205423e+02 5.8865653514352698e+02 5.5028291949727588e+02 1 0 0
512 4 12 0.0000000000000000e+00 5.4614983565584839e+02 5.9408823127408982e+02 5.4929555848126734e+02 1 0 0
4088 26 15 0.0000000000000000e+00 5.4801642814719230e+02 5.9424723261132806e+02 5.5926741739281647e+02 0 0 0
4087 26 12 0.0000000000000000e+00 5.4435474920079309e+02 5.9555128034583606e+02 5.5980682972584293e+02 0 0 0
511 4 2 0.0000000000000000e+00 5.4783745870387486e+02 5.9324433280904418e+02 5.4589714070338925e+02 1 0 0
510 4 18 0.0000000000000000e+00 5.4436767615770464e+02 5.9152590155389726e+02 5.4542116031569503e+02 1 0 0
4869 30 15 0.0000000000000000e+00 5.3628854055463535e+02 5.7944876429998328e+02 5.3366970801157788e+02 0 0 0
4089 26 9 0.0000000000000000e+00 5.4936028647232638e+02 5.9165814993259687e+02 5.5671898817583440e+02 0 0 0
4090 26 2 0.0000000000000000e+00 5.5256160670004954e+02 5.9311704205208071e+02 5.5779087123543616e+02 0 0 0
509 4 12 0.0000000000000000e+00 5.4632407938785980e+02 5.8882448663863863e+02 5.4704159089832922e+02 1 0 0
4082 26 4 0.0000000000000000e+00 5.3594991905528332e+02 5.9584708906160802e+02 5.5569213221093548e+02 0 0 0
9117 56 18 0.0000000000000000e+00 5.5320135473808807e+02 5.9223505512501742e+02 5.6743780745307879e+02 0 0 0
4086 26 4 0.0000000000000000e+00 5.4312261020163328e+02 5.9920708429079707e+02 5.6095679048256284e+02 0 0 0
535 4 7 -1.0000000000000000e+00 5.3372336105363831e+02 5.8670868605228168e+02 5.3502374785444101e+02 1 0 0
8841 55 15 0.0000000000000000e+00 5.5192239577555722e+02 5.8273176223233713e+02 5.6967064583993874e+02 0 0 0
506 4 9 0.0000000000000000e+00 5.5142282504522018e+02 5.8225145256232213e+02 5.5073950406863912e+02 1 0 0
4699 29 15 0.0000000000000000e+00 5.3404017950454352e+02 5.8857041918223638e+02 5.5265175303870228e+02 0 0 0
8831 55 15 0.0000000000000000e+00 5.5277926796314716e+02 5.7739808876910195e+02 5.6006683691009846e+02 0 0 0
4091 26 6 0.0000000000000000e+00 5.5490153717771886e+02 5.9190334842598224e+02 5.6018453822247136e+02 0 0 0
2891 18 15 0.0000000000000000e+00 5.4679620647443153e+02 5.8004171140265726e+02 5.6404750374442699e+02 0 -1 0
9120 56 9 0.0000000000000000e+00 5.4803045042756321e+02 5.9955714659313230e+02 5.6490983026672211e+02 0 0 0
527 4 9 0.0000000000000000e+00 5.4235279249740563e+02 5.9491767921398002e+02 5.3423964379125186e+02 1 0 0
9351 58 12 0.0000000000000000e+00 5.3651706862491358e+02 5.8041167640475317e+02 5.6921723551295304e+02 0 0 0
9118 56 12 0.0000000000000000e+00 5.4947239330130014e+02 5.9299242420756593e+02 5.6634218476287037e+02 0 0 0
2889 18 12 0.0000000000000000e+00 5.4092179303886121e+02 5.8423074992982345e+02 5.6193277862171954e+02 0 -1 0
6716 42 9 0.0000000000000000e+00 5.5246381621607520e+02 5.9752735654980984e+02 5.5217440600683665e+02 0 0 0
4697 29 12 0.0000000000000000e+00 5.3464725284420842e+02 5.8335739424732003e+02 5.5319777806414072e+02 0 0 0
546 4 15 0.0000000000000000e+00 5.5257801697655725e+02 5.8015518092354762e+02 5.3406018139267587e+02 1 0 0
4083 26 12 0.0000000000000000e+00 5.3420974412614146e+02 5.9719677209601230e+02 5.5865275439670404e+02 0 0 0
6720 42 15 0.0000000000000000e+00 5.4299356939441816e+02 5.9925711900727379e+02 5.4283202776536496e+02 0 0 0
4159 26 15 0.0000000000000000e+00 5.7005734422509340e+02 5.9838995250597281e+02 5.6490948879408586e+02 0 0 0
4804 30 15 0.0000000000000000e+00 5.6524808433518581e+02 5.9884698752752331e+02 5.3462678162975021e+02 0 0 0
6933 43 15 0.0000000000000000e+00 5.7592900034530942e+02 5.9861378709214785e+02 5.5226931533060417e+02 0 0 0
6709 42 15 0.0000000000000000e+00 5.5540329728226038e+02 5.9772029916516158e+02 5.5888461396695402e+02 0 0 0
6930 43 15 0.0000000000000000e+00 5.7184628628619907e+02 5.9645853738276764e+02 5.5709421954964091e+02 0 0 0
6931 43 12 0.0000000000000000e+00 5.7551681861783641e+02 5.9684576418812128e+02 5.5701822100835977e+02 0 0 0
499 4 6 0.0000000000000000e+00 5.5909102010660274e+02 5.7829756213144731e+02 5.4049966466328908e+02 1 0 0
4475 28 2 0.0000000000000000e+00 5.6827092144062533e+02 5.7875980428974299e+02 5.3784634543902564e+02 0 0 0
4144 26 12 0.0000000000000000e+00 5.7533497535710035e+02 5.8105397133297333e+02 5.5996716944399520e+02 0 0 0
4143 26 4 0.0000000000000000e+00 5.7306168205108372e+02 5.7804507475417984e+02 5.5972726650638981e+02 0 0 0
4964 31 2 0.0000000000000000e+00 5.7545662259848552e+02 5.7958960554012367e+02 5.6414900774917942e+02 0 0 0
8828 55 15 0.0000000000000000e+00 5.6222218141117719e+02 5.7864908625408009e+02 5.5680249189511278e+02 0 0 0
4145 26 15 0.0000000000000000e+00 5.7294677826325847e+02 5.8333993185588520e+02 5.6191220956604241e+02 0 0 0
4963 31 12 0.0000000000000000e+00 5.7207837471410471e+02 5.7814630297233350e+02 5.6454059068139952e+02 0 0 0
9109 56 2 0.0000000000000000e+00 5.5996960314386365e+02 5.9617186627261151e+02 5.6426593019997131e+02 0 0 0
4802 30 9 0.0000000000000000e+00 5.6921055855430814e+02 5.9517777058049342e+02 5.3975682386114511e+02 0 0 0
6715 42 18 0.0000000000000000e+00 5.5557816727819409e+02 5.9946339819929676e+02 5.5281193491766555e+02 0 0 0
502 4 15 0.0000000000000000e+00 5.5545157712778609e+02 5.7845158926552381e+02 5.4440239755280390e+02 1 0 0
9077 56 15 0.0000000000000000e+00 5.7031953671538099e+02 5.9352887581230982e+02 5.6820941669433489e+02 0 0 0
503 4 9 0.0000000000000000e+00 5.5739923475479827e+02 5.7955782271004261e+02 5.4772718841753522e+02 1 0 0
504 4 2 0.0000000000000000e+00 5.5796083827343568e+02 5.8298043219146234e+02 5.4934883680328744e+02 1 0 0
6697 42 9 0.0000000000000000e+00 5.5622462905657585e+02 5.8414973877214982e+02 5.4223157040844183e+02 0 0 0
6700 42 9 0.0000000000000000e+00 5.5754518253280696e+02 5.8985665231328596e+02 5.4754656193010544e+02 0 0 0
6706 42 12 0.0000000000000000e+00 5.6451572957054191e+02 5.9269224930875350e+02 5.5480682790975550e+02 0 0 0
6701 42 18 0.0000000000000000e+00 5.5793209467883571e+02 5.9325464416342390e+02 5.4580328997882850e+02 0 0 0
6702 42 4 0.0000000000000000e+00 5.5786510259046554e+02 5.9629831146882975e+02 5.4847697290480642e+02 0 0 0
8830 55 12 0.0000000000000000e+00 5.5550186718881173e+02 5.7988224860171374e+02 5.5888489737878888e+02 0 0 0
8829 55 12 0.0000000000000000e+00 5.5917391091963952e+02 5.7993118408851308e+02 5.5890735087101848e+02 0 0 0
4150 26 9 0.0000000000000000e+00 5.7278944086692979e+02 5.8216365618824580e+02 5.6924032195855614e+02 0 0 0
4473 28 18 0.0000000000000000e+00 5.6931518166169155e+02 5.8449809160831876e+02 5.3329684120166746e+02 0 0 0
4474 28 12 0.0000000000000000e+00 5.6889374716371572e+02 5.8202748920244869e+02 5.3627449152313773e+02 0 0 0
4154 26 2 0.0000000000000000e+00 5.7768880147594211e+02 5.8847514595808320e+02 5.6942587379591430e+02 0 0 0
6696 42 15 0.0000000000000000e+00 5.5754403014528668e+02 5.8608039118456372e+02 5.3924857978105103e+02 0 0 0
4363 27 18 0.0000000000000000e+00 5.7377466711278532e+02 5.9811712380504775e+02 5.4438543963185657e+02 0 0 0
4362 27 12 0.0000000000000000e+00 5.7505685937943736e+02 5.9440972262117430e+02 5.4468942979806820e+02 0 0 0
4471 28 15 0.0000000000000000e+00 5.7352824290879232e+02 5.8417209953483462e+02 5.3423803052365201e+02 0 0 0
6684 42 1 0.0000000000000000e+00 5.6816421811647251e+02 5.8095895766551394e+02 5.4410706897492514e+02 0 0 0
4469 28 4 0.0000000000000000e+00 5.7346866188425224e+02 5.8274350533932147e+02 5.4084565425775213e+02 0 0 0
4470 28 12 0.0000000000000000e+00 5.7515534982914767e+02 5.8401405631147531e+02 5.3773825656103600e+02 0 0 0
6685 42 6 0.0000000000000000e+00 5.6945915424357031e+02 5.8116962988846808e+02 5.4786879499283827e+02 0 0 0
6686 42 15 0.0000000000000000e+00 5.6950665818498283e+02 5.7986764356470155e+02 5.5135718300290102e+02 0 0 0
6687 42 17 0.0000000000000000e+00 5.6801965563785086e+02 5.8280589005327067e+02 5.5337048828868376e+02 0 0 0
6695 42 12 0.0000000000000000e+00 5.6091223708916539e+02 5.8512492189162356e+02 5.3838756621626578e+02 0 0 0
6694 42 4 0.0000000000000000e+00 5.6360897049867606e+02 5.8722695190393074e+02 5.3925800331288644e+02 0 0 0
6688 42 7 -1.0000000000000000e+00 5.6483806233620192e+02 5.8228860760734494e+02 5.5516531690760360e+02 0 0 0
4466 28 2 0.0000000000000000e+00 5.7556428492079112e+02 5.8876080367242321e+02 5.4398219318764018e+02 0 0 0
4467 28 9 0.0000000000000000e+00 5.7537402019335730e+02 5.8943584530631119e+02 5.4003613621272950e+02 0 0 0
4468 28 2 0.0000000000000000e+00 5.7327498008477937e+02 5.8633449640104686e+02 5.4029155920085861e+02 0 0 0
6693 42 6 0.0000000000000000e+00 5.6480575923290826e+02 5.8976960864201885e+02 5.4171697199677226e+02 0 0 0
6689 42 9 0.0000000000000000e+00 5.6252242178641063e+02 5.8473312959712075e+02 5.5340394499116042e+02 0 0 0
6690 42 4 0.0000000000000000e+00 5.6333204744205432e+02 5.8457362237863447e+02 5.4982411630558579e+02 0 0 0
6691 42 12 0.0000000000000000e+00 5.6158620767506522e+02 5.8495641884601275e+02 5.4633085256427069e+02 0 0 0
4803 30 2 0.0000000000000000e+00 5.6698212707010475e+02 5.9611827325046818e+02 5.3664607215166905e+02 0 0 0
6692 42 12 0.0000000000000000e+00 5.6333495783884166e+02 5.8813058036715177e+02 5.4484450696748058e+02 0 0 0
6924 43 4 0.0000000000000000e+00 5.7139309531541085e+02 5.8935152233705367e+02 5.4938814126432771e+02 0 0 0
6705 42 2 0.0000000000000000e+00 5.6410817573886141e+02 5.9501530357325760e+02 5.5161615293947489e+02 0 0 0
6925 43 2 0.0000000000000000e+00 5.6933578898756343e+02 5.8695960200580078e+02 5.5159730992054733e+02 0 0 0
6926 43 2 0.0000000000000000e+00 5.6918710986887891e+02 5.8654684210136338e+02 5.5522262770908821e+02 0 0 0
6704 42 18 0.0000000000000000e+00 5.6326154997453102e+02 5.9611604513730310e+02 5.4808266313572210e+02 0 0 0
6703 42 12 0.0000000000000000e+00 5.6058046879383642e+02 5.9519662091693999e+02 5.5090197053932718e+02 0 0 0
6923 43 15 0.0000000000000000e+00 5.7452640622602860e+02 5.8925401102414241e+02 5.5158577239027431e+02 0 0 0
6922 43 2 0.0000000000000000e+00 5.7756194802561231e+02 5.8978276112086803e+02 5.5413023549121738e+02 0 0 0
4820 30 12 0.0000000000000000e+00 5.6320711397964021e+02 5.9836537333499848e+02 5.4002664233447479e+02 0 0 0
6707 42 2 0.0000000000000000e+00 5.6217627046129678e+02 5.9570754480695507e+02 5.5635898533012494e+02 0 0 0
4096 26 18 0.0000000000000000e+00 5.6462329587061265e+02 5.8086738238526880e+02 5.6211172877280194e+02 0 0 0
4097 26 2 0.0000000000000000e+00 5.6545028039213810e+02 5.7741124384461773e+02 5.6057273556873611e+02 0 0 0
4801 30 2 0.0000000000000000e+00 5.7174575666955025e+02 5.9815242935258311e+02 5.4005348111671356e+02 0 0 0
4800 30 12 0.0000000000000000e+00 5.7508096629274519e+02 5.9750843755255642e+02 5.3909793958299872e+02 0 0 0
4092 26 9 0.0000000000000000e+00 5.5537493829001039e+02 5.8865129706093683e+02 5.6228662355234076e+02 0 0 0
4146 26 4 0.0000000000000000e+00 5.7009238806099188e+02 5.8595657830246614e+02 5.6069335715696923e+02 0 0 0
6708 42 9 0.0000000000000000e+00 5.5851934867972341e+02 5.9577530978699110e+02 5.5758695598891097e+02 0 0 0
9108 56 9 0.0000000000000000e+00 5.6256016433644379e+02 5.9374950013706689e+02 5.6289625911211965e+02 0 0 0
4093 26 18 0.0000000000000000e+00 5.5846229887347647e+02 5.8753824264587161e+02 5.6054384873657489e+02 0 0 0
4094 26 4 0.0000000000000000e+00 5.6231105445339438e+02 5.8714794301808615e+02 5.5988583633364146e+02 0 0 0
4148 26 12 0.0000000000000000e+00 5.7241192324573740e+02 5.8842771409204852e+02 5.6687881657414562e+02 0 0 0
4147 26 18 0.0000000000000000e+00 5.7164055759718394e+02 5.8840246661023843e+02 5.6325751134860320e+02 0 0 0
4149 26 2 0.0000000000000000e+00 5.7359795541844369e+02 5.8574066051685975e+02 5.6879772651370422e+02 0 0 0
9107 56 15 0.0000000000000000e+00 5.6045543293608182e+02 5.9116418992051172e+02 5.6486604890555384e+02 0 0 0
4095 26 12 0.0000000000000000e+00 5.6478230860849919e+02 5.8439266683014773e+02 5.6195632141307749e+02 0 0 0
9106 56 12 0.0000000000000000e+00 5.6238713101461042e+02 5.8942220930036649e+02 5.6750353028866118e+02 0 0 0
6927 43 9 0.0000000000000000e+00 5.6901305770931310e+02 5.8990703890645443e+02 5.5691410535374325e+02 0 0 0
6928 43 2 0.0000000000000000e+00 5.6831976908691740e+02 5.9343846213776624e+02 5.5735853590736713e+02 0 0 0
6929 43 15 0.0000000000000000e+00 5.6825071119051393e+02 5.9715235345130793e+02 5.5845234961076005e+02 0 0 0
4157 26 2 0.0000000000000000e+00 5.7609508717019605e+02 5.9470199852021017e+02 5.6729801924538663e+02 0 0 0
4823 30 15 0.0000000000000000e+00 5.5859575768633204e+02 5.9241713853498311e+02 5.3629861440261027e+02 0 0 0
4158 26 15 0.0000000000000000e+00 5.7321935527958397e+02 5.9675743314031217e+02 5.6591959695194498e+02 0 0 0
4821 30 12 0.0000000000000000e+00 5.5992140300047799e+02 5.9610239419622212e+02 5.4072280936425341e+02 0 0 0
6921 43 9 0.0000000000000000e+00 5.7635098760974211e+02 5.9105302117747635e+02 5.5745010665738118e+02 0 0 0
4822 30 15 0.0000000000000000e+00 5.5833432092457485e+02 5.9290956822528187e+02 5.3996739856716272e+02 0 0 0
4375 27 2 0.0000000000000000e+00 5.6132331094620770e+02 5.9823562007368548e+02 5.3373560093697540e+02 0 0 0
6934 43 12 0.0000000000000000e+00 5.7736955717867045e+02 5.9508429160899368e+02 5.5171059773047102e+02 0 0 0
4824 30 9 0.0000000000000000e+00 5.5533396556246430e+02 5.9355032425326726e+02 5.3465242151676421e+02 0 0 0
3897 24 15 0.0000000000000000e+00 5.7609147820341798e+02 5.7994446704634834e+02 5.3364053469708813e+02 0 0 0
484 3 12 0.0000000000000000e+00 5.7610920286269481e+02 5.9718370815832191e+02 5.3294402318780601e+02 0 0 0
4160 26 12 0.0000000000000000e+00 5.6651638874876619e+02 5.9960802462529318e+02 5.6391110511909210e+02 0 0 0
4791 30 4 0.0000000000000000e+00 5.9564001088908992e+02 5.9938587034120110e+02 5.3647635396792998e+02 0 0 0
1785 11 9 0.0000000000000000e+00 5.9095033263818596e+02 5.9931779724665910e+02 5.5625575129751519e+02 -1 0 0
6915 43 12 0.0000000000000000e+00 5.8696185710191003e+02 5.9015446481977563e+02 5.6905998857391774e+02 0 0 0
1790 11 12 0.0000000000000000e+00 5.8761232321931232e+02 5.9838287666099927e+02 5.6303603874364012e+02 -1 0 0
1787 11 12 0.0000000000000000e+00 5.8687980070201002e+02 5.9579071084740974e+02 5.5860352148201673e+02 -1 0 0
4333 27 15 0.0000000000000000e+00 5.9996708246209164e+02 5.8006959709871319e+02 5.4104260999732946e+02 0 0 0
1793 11 15 0.0000000000000000e+00 5.9803607285473709e+02 5.9859945144405958e+02 5.6532917760441228e+02 -1 0 0
4965 31 9 0.0000000000000000e+00 5.7920126980471537e+02 5.7809650833214266e+02 5.6346593367112496e+02 0 0 0
1789 11 17 0.0000000000000000e+00 5.8449890224378953e+02 5.9616883739805587e+02 5.6281879368828186e+02 -1 0 0
4464 28 17 0.0000000000000000e+00 5.7912804153618106e+02 5.8471919298201271e+02 5.4904410945639302e+02 0 0 0
4465 28 4 0.0000000000000000e+00 5.7800845854328838e+02 5.8734016394328364e+02 5.4688130120310711e+02 0 0 0
4361 27 2 0.0000000000000000e+00 5.7840594334058278e+02 5.9614217517814279e+02 5.4419415366818191e+02 0 0 0
1786 11 2 0.0000000000000000e+00 5.9034504347535881e+02 5.9613834764313151e+02 5.5815829690281669e+02 -1 0 0
3902 24 12 0.0000000000000000e+00 5.8238922191972847e+02 5.8500067735751577e+02 5.4372944185190397e+02 0 0 0
4799 30 18 0.0000000000000000e+00 5.7819501429081595e+02 5.9926875260221027e+02 5.3848056792087027e+02 0 0 0
4317 27 2 0.0000000000000000e+00 5.9894902977461470e+02 5.8769444519217768e+02 5.4251861594887157e+02 0 0 0
6950 43 18 0.0000000000000000e+00 5.8591016783469138e+02 5.8371634631492122e+02 5.6285032825439112e+02 0 0 0
6935 43 15 0.0000000000000000e+00 5.8108827720834040e+02 5.9432646936068954e+02 5.5035941539022872e+02 0 0 0
1792 11 17 0.0000000000000000e+00 5.9432887028957032e+02 5.9723013039736065e+02 5.6543602548446495e+02 -1 0 0
6949 43 12 0.0000000000000000e+00 5.8752368973920227e+02 5.8482579484303778e+02 5.5950031791786398e+02 0 0 0
1788 11 12 0.0000000000000000e+00 5.8359381120667149e+02 5.9373126679250947e+02 5.5974802043503053e+02 -1 0 0
3899 24 17 0.0000000000000000e+00 5.7945705933315389e+02 5.8161303222557979e+02 5.3722194454468035e+02 0 0 0
3901 24 18 0.0000000000000000e+00 5.8092279850872512e+02 5.8736853312530900e+02 5.4101623285755045e+02 0 0 0
3900 24 18 0.0000000000000000e+00 5.7954147589558261e+02 5.8542511870029807e+02 5.3797268422578043e+02 0 0 0
3904 24 9 0.0000000000000000e+00 5.8648947988260181e+02 5.8997551879656532e+02 5.4548648537637280e+02 0 0 0
6918 43 18 0.0000000000000000e+00 5.8213516358928587e+02 5.8927642823742190e+02 5.6296642435404942e+02 0 0 0
4461 28 12 0.0000000000000000e+00 5.8038203867605421e+02 5.8071726174879961e+02 5.5121256918706990e+02 0 0 0
4462 28 15 0.0000000000000000e+00 5.8174994447505719e+02 5.8054653626534002e+02 5.4768422535576644e+02 0 0 0
4463 28 12 0.0000000000000000e+00 5.7874905474302568e+02 5.8222754909670152e+02 5.4605373537338323e+02 0 0 0
4360 27 9 0.0000000000000000e+00 5.8116267504913969e+02 5.9450685882826167e+02 5.4189965423332467e+02 0 0 0
3903 24 2 0.0000000000000000e+00 5.8575614181410970e+02 5.8640256192938261e+02 5.4436832662530151e+02 0 0 0
4359 27 15 0.0000000000000000e+00 5.8360183505435907e+02 5.9616746337884706e+02 5.4375104731565261e+02 0 0 0
4460 28 2 0.0000000000000000e+00 5.8352296066766314e+02 5.7923555069115707e+02 5.5325203578964761e+02 0 0 0
4459 28 9 0.0000000000000000e+00 5.8662220422202802e+02 5.8083495929286278e+02 5.5381258415155492e+02 0 0 0
6936 43 15 0.0000000000000000e+00 5.8206246700731424e+02 5.9349427879930624e+02 5.5392489664830123e+02 0 0 0
3907 24 12 0.0000000000000000e+00 5.9202084913874387e+02 5.8537556929627908e+02 5.5061194430340345e+02 0 0 0
1791 11 9 0.0000000000000000e+00 5.9049722619715658e+02 5.9814730634408113e+02 5.6553263337796818e+02 -1 0 0
3908 24 17 0.0000000000000000e+00 5.9545595563469737e+02 5.8317814606626575e+02 5.5073668218207229e+02 0 0 0
4357 27 15 0.0000000000000000e+00 5.9103583429682476e+02 5.9677351583606026e+02 5.4404694650822614e+02 0 0 0
6951 43 6 0.0000000000000000e+00 5.8628714895978590e+02 5.8256964061482154e+02 5.6675921827865614e+02 0 0 0
4358 27 15 0.0000000000000000e+00 5.8726982139115614e+02 5.9649239385819419e+02 5.4291921594317967e+02 0 0 0
4458 28 15 0.0000000000000000e+00 5.8902089715382624e+02 5.8047880109964126e+02 5.5087351809612471e+02 0 0 0
4355 27 15 0.0000000000000000e+00 5.9268950709685566e+02 5.9892097488705701e+02 5.4534288719549284e+02 0 0 0
3909 24 12 0.0000000000000000e+00 5.9841098110641337e+02 5.8544759734557078e+02 5.5052347439567086e+02 0 0 0
3905 24 2 0.0000000000000000e+00 5.8742471382335691e+02 5.8976112536740698e+02 5.4913858240321611e+02 0 0 0
3906 24 12 0.0000000000000000e+00 5.8842106128022442e+02 5.8662547068321476e+02 5.5085579384093660e+02 0 0 0
4356 27 12 0.0000000000000000e+00 5.9371857534384412e+02 5.9526140257033137e+02 5.4640966409815792e+02 0 0 0
489 3 15 0.0000000000000000e+00 5.8902421980058364e+02 5.9540149526493735e+02 5.4050310094489680e+02 0 0 0
488 3 17 0.0000000000000000e+00 5.8692199192612497e+02 5.9311055752892196e+02 5.3836167951884806e+02 0 0 0
6944 43 18 0.0000000000000000e+00 5.9826112096874306e+02 5.9094821654556017e+02 5.6134050044658250e+02 0 0 0
6938 43 2 0.0000000000000000e+00 5.8906222681768770e+02 5.9358707335946701e+02 5.5284909132628832e+02 0 0 0
6948 43 12 0.0000000000000000e+00 5.8819164781473330e+02 5.8761552421608155e+02 5.5683770395503484e+02 0 0 0
4314 27 2 0.0000000000000000e+00 5.9918949172108705e+02 5.9338886387919445e+02 5.4294296017547185e+02 0 0 0
6920 43 2 0.0000000000000000e+00 5.7924806256951967e+02 5.8878908899537953e+02 5.5922374319726828e+02 0 0 0
6917 43 4 0.0000000000000000e+00 5.8156592264465473e+02 5.8641344496314957e+02 5.6545976085738027e+02 0 0 0
4976 31 15 0.0000000000000000e+00 5.8773513928494287e+02 5.7801119906864687e+02 5.6444036264445901e+02 0 0 0
4974 31 15 0.0000000000000000e+00 5.9286350966645034e+02 5.7795164186604927e+02 5.6771323358514428e+02 0 0 0
486 3 12 0.0000000000000000e+00 5.8193661874251734e+02 5.9360086263757626e+02 5.3512422070188120e+02 0 0 0
487 3 9 0.0000000000000000e+00 5.8414634891144988e+02 5.9085428994550773e+02 5.3698142139807283e+02 0 0 0
6945 43 2 0.0000000000000000e+00 5.9641595302998428e+02 5.8789643323828523e+02 5.5908109299208832e+02 0 0 0
6947 43 2 0.0000000000000000e+00 5.9132807582512362e+02 5.8532006301263402e+02 5.5754222316687299e+02 0 0 0
4975 31 12 0.0000000000000000e+00 5.9125088230974814e+02 5.7890164250282919e+02 5.6406713122636700e+02 0 0 0
485 3 17 0.0000000000000000e+00 5.7806350358395446e+02 5.9423114921821241e+02 5.3475918950194830e+02 0 0 0
6937 43 9 0.0000000000000000e+00 5.8553168005803786e+02 5.9184677074482033e+02 5.5390176493979493e+02 0 0 0
6916 43 15 0.0000000000000000e+00 5.8505552577933634e+02 5.8737022870101100e+02 5.6710811177620712e+02 0 0 0
6940 43 12 0.0000000000000000e+00 5.9620436553095226e+02 5.9527169841341811e+02 5.5493314849149533e+02 0 0 0
4457 28 15 0.0000000000000000e+00 5.9263964093076402e+02 5.7939813327832712e+02 5.4981928878007022e+02 0 0 0
6941 43 15 0.0000000000000000e+00 5.9772749546700447e+02 5.9169641136690154e+02 5.5533921483655672e+02 0 0 0
6939 43 12 0.0000000000000000e+00 5.9282901211749606e+02 5.9346338526481520e+02 5.5379084447209186e+02 0 0 0
6946 43 9 0.0000000000000000e+00 5.9442786454995223e+02 5.8462557374093035e+02 5.5974082333458716e+02 0 0 0
6919 43 12 0.0000000000000000e+00 5.7814571767662460e+02 5.9000303869096479e+02 5.6272994464681938e+02 0 0 0
3898 24 9 0.0000000000000000e+00 5.7940530806889251e+02 5.7838328330100171e+02 5.3510172855153587e+02 0 0 0
4316 27 4 0.0000000000000000e+00 6.0012579661525729e+02 5.8772973519108405e+02 5.4649393711432162e+02 0 0 0
4788 30 15 0.0000000000000000e+00 5.9104650005618646e+02 5.9452082815151971e+02 5.3559065271348788e+02 0 0 0
4787 30 12 0.0000000000000000e+00 5.8791437016256566e+02 5.9613534895903717e+02 5.3368593253316590e+02 0 0 0
4315 27 15 0.0000000000000000e+00 5.9785868319617680e+02 5.9048899137054173e+02 5.4505848093224222e+02 0 0 0
6955 43 4 0.0000000000000000e+00 5.9372544874076527e+02 5.8719244886920717e+02 5.6948543839859678e+02 0 0 0
4790 30 17 0.0000000000000000e+00 5.9400887823887638e+02 5.9818010221036627e+02 5.3327069146391011e+02 0 0 0
4789 30 12 0.0000000000000000e+00 5.9356619955140457e+02 5.9429281529510877e+02 5.3292911772235709e+02 0 0 0
3459 22 12 0.0000000000000000e+00 5.5429698130377858e+02 5.4509389937896844e+02 5.9547858374718453e+02 0 0 0
3460 22 15 0.0000000000000000e+00 5.5296887503604864e+02 5.4521110566924301e+02 5.9897267840813015e+02 0 0 0
3457 22 2 0.0000000000000000e+00 5.5482894923477318e+02 5.4022705564290413e+02 5.9161283303977211e+02 0 0 0
3453 22 15 0.0000000000000000e+00 5.5137430400813730e+02 5.4299727965484772e+02 5.8544461746345348e+02 0 0 0
3452 22 15 0.0000000000000000e+00 5.5050580377242829e+02 5.4367292631746875e+02 5.8201722036351111e+02 0 0 0
3462 22 15 0.0000000000000000e+00 5.4778410775882946e+02 5.4783056089350077e+02 5.9834149278641564e+02 0 0 0
3463 22 2 0.0000000000000000e+00 5.4512689026186956e+02 5.5025647813778039e+02 5.9962854390861378e+02 0 0 0
3451 22 12 0.0000000000000000e+00 5.4713845030237485e+02 5.4233375555659188e+02 5.8049495788136778e+02 0 0 0
3464 22 9 0.0000000000000000e+00 5.4196190605501704e+02 5.5037379749747629e+02 5.9710825938455571e+02 0 0 0
3461 22 9 0.0000000000000000e+00 5.5051769427471220e+02 5.4746394192830724e+02 6.0108479535194374e+02 0 0 0
3469 22 7 -1.0000000000000000e+00 5.4223523940515554e+02 5.4330849213757892e+02 6.0607374839335012e+02 0 0 0
5588 35 7 -1.0000000000000000e+00 5.5133633169839027e+02 5.4112246436656335e+02 6.0610789136426172e+02 0 0 0
3467 22 15 0.0000000000000000e+00 5.3817823816774899e+02 5.4486651885784966e+02 6.0026443811081072e+02 0 0 0
3468 22 4 0.0000000000000000e+00 5.3955632649148231e+02 5.4332465688586774e+02 6.0334470711386962e+02 0 0 0
3465 22 15 0.0000000000000000e+00 5.3987844418730833e+02 5.4732527972101559e+02 5.9650039952591635e+02 0 0 0
3466 22 12 0.0000000000000000e+00 5.4026393906316548e+02 5.4369844629279726e+02 5.9755000769241212e+02 0 0 0
3447 22 2 0.0000000000000000e+00 5.5112467917709580e+02 5.4452420658687424e+02 5.7684430947932128e+02 0 0 0
3456 22 9 0.0000000000000000e+00 5.5119889177570633e+02 5.3871241617058206e+02 5.9170348779601284e+02 0 0 0
3455 22 18 0.0000000000000000e+00 5.5032808242623878e+02 5.4047066657045457e+02 5.8906426000144415e+02 0 0 0
3454 22 12 0.0000000000000000e+00 5.4868205241034559e+02 5.4382076089478642e+02 5.8803153197278937e+02 0 0 0
3445 22 2 0.0000000000000000e+00 5.4812034096669072e+02 5.4759914022779583e+02 5.7601680233876618e+02 0 0 0
6330 39 9 0.0000000000000000e+00 5.3562184484459544e+02 5.3318588237761969e+02 5.8366039909490235e+02 0 0 0
3444 22 18 0.0000000000000000e+00 5.4512498690362327e+02 5.4987980837029386e+02 5.7508947333739513e+02 0 0 0
3450 22 12 0.0000000000000000e+00 5.4690216327513428e+02 5.3916687799650083e+02 5.7878329111285223e+02 0 0 0
6328 39 18 0.0000000000000000e+00 5.3810516601740608e+02 5.3738591821012108e+02 5.8925510519236786e+02 0 0 0
6327 39 12 0.0000000000000000e+00 5.3871411577401511e+02 5.3758583026677081e+02 5.9307570042080749e+02 0 0 0
6323 39 15 0.0000000000000000e+00 5.4889012154859017e+02 5.3977910540168671e+02 6.0147836649239605e+02 0 0 0
3449 22 15 0.0000000000000000e+00 5.4885952095961306e+02 5.3963807173209466e+02 5.7581024608776477e+02 0 0 0
6329 39 15 0.0000000000000000e+00 5.3774681409612310e+02 5.3529869447814167e+02 5.8594017212627011e+02 0 0 0
3448 22 9 0.0000000000000000e+00 5.5190316536671867e+02 5.4152404663853758e+02 5.7427874016768419e+02 0 0 0
6226 39 18 0.0000000000000000e+00 5.5492693355016286e+02 5.3434811749443395e+02 5.7265245850570068e+02 0 0 0
5587 35 4 0.0000000000000000e+00 5.5407766226023455e+02 5.4298550121597691e+02 6.0421683423255809e+02 0 0 0
6213 39 4 0.0000000000000000e+00 5.3712055511882204e+02 5.3802916423187969e+02 5.7579520864456117e+02 0 0 0
879 6 4 0.0000000000000000e+00 5.5247682001207647e+02 5.5458802535886548e+02 5.8796798850892344e+02 0 0 0
878 6 17 0.0000000000000000e+00 5.5515902811133788e+02 5.5409646614870405e+02 5.8553443207291161e+02 0 0 0
6214 39 12 0.0000000000000000e+00 5.3659379714127601e+02 5.3430499816481938e+02 5.7667469250870533e+02 0 0 0
6324 39 9 0.0000000000000000e+00 5.4705062377270394e+02 5.4176913376141329e+02 5.9886899311533341e+02 0 0 0
902 6 15 0.0000000000000000e+00 5.3619312455854936e+02 5.5308182955215261e+02 5.8584112465235899e+02 0 0 0
901 6 15 0.0000000000000000e+00 5.3290785357596826e+02 5.5350818159280345e+02 5.8389456421172360e+02 0 0 0
3442 22 4 0.0000000000000000e+00 5.3976940278239420e+02 5.4878009258710495e+02 5.7919203694331395e+02 0 0 0
6326 39 12 0.0000000000000000e+00 5.4218652785516758e+02 5.3891566530669547e+02 5.9403740890798724e+02 0 0 0
3441 22 18 0.0000000000000000e+00 5.3683385213788279e+02 5.4911411610438176e+02 5.7651897014152905e+02 0 0 0
3443 22 12 0.0000000000000000e+00 5.4170703501013907e+02 5.4871326515890075e+02 5.7591521530840907e+02 0 0 0
3470 22 4 0.0000000000000000e+00 5.4534246259571512e+02 5.4524415936413595e+02 6.0494447219293386e+02 0 0 0
903 6 12 0.0000000000000000e+00 5.3825918268509054e+02 5.5286698091973653e+02 5.8891506694668544e+02 0 0 0
3446 22 12 0.0000000000000000e+00 5.5148459968929524e+02 5.4815150818072266e+02 5.7797481350562509e+02 0 0 0
3669 23 15 0.0000000000000000e+00 5.3886303269541372e+02 5.4346476680121555e+02 5.7005798509105171e+02 0 0 0
6325 39 15 0.0000000000000000e+00 5.4477502851743611e+02 5.3957574318903596e+02 5.9690563891533770e+02 0 0 0
3666 23 2 0.0000000000000000e+00 5.4134213668641019e+02 5.3660823104190899e+02 5.7303498858120997e+02 0 0 0
5591 35 2 0.0000000000000000e+00 5.4541263514067884e+02 5.3356389845895069e+02 6.0696254428175257e+02 0 0 0
5564 35 2 0.0000000000000000e+00 5.5060527754245584e+02 5.5349302286271165e+02 6.0329243341858967e+02 0 0 0
5565 35 12 0.0000000000000000e+00 5.5398243142566014e+02 5.5257578032880463e+02 6.0238764589191271e+02 0 0 0
6321 39 15 0.0000000000000000e+00 5.5326263784408786e+02 5.3424432385390082e+02 6.0077640400516850e+02 0 0 0
3440 22 9 0.0000000000000000e+00 5.3516741107411394e+02 5.5248044423301883e+02 5.7640116284233568e+02 0 0 0
6322 39 2 0.0000000000000000e+00 5.5055486937786668e+02 5.3639680243221301e+02 6.0225066098021136e+02 0 0 0
6225 39 12 0.0000000000000000e+00 5.5129274613617622e+02 5.3306365459640722e+02 5.7208551291056972e+02 0 0 0
6342 39 15 0.0000000000000000e+00 5.3555239165624619e+02 5.4201149665355456e+02 6.0696247102610062e+02 0 0 0
8866 55 4 0.0000000000000000e+00 5.4220216505131680e+02 5.5421333858239291e+02 6.0493470295850989e+02 0 0 0
3429 22 9 0.0000000000000000e+00 5.4139037528552603e+02 5.5357784548630252e+02 5.7170134004923341e+02 0 0 0
882 6 2 0.0000000000000000e+00 5.4529194839276090e+02 5.5337341977772348e+02 5.8637800803045332e+02 0 0 0
883 6 4 0.0000000000000000e+00 5.4402975941331067e+02 5.5248435537869432e+02 5.8278625964598393e+02 0 0 0
884 6 12 0.0000000000000000e+00 5.4105364566842536e+02 5.5383331451329832e+02 5.8106909710801631e+02 0 0 0
5563 35 18 0.0000000000000000e+00 5.4806068789032065e+02 5.5304263426441742e+02 6.0050829705065848e+02 0 0 0
5562 35 12 0.0000000000000000e+00 5.4811159170031590e+02 5.5349346600770139e+02 5.9700000222000449e+02 0 0 0
6339 39 12 0.0000000000000000e+00 5.3417352404950350e+02 5.3440839383959155e+02 6.0588500018040986e+02 0 0 0
6211 39 9 0.0000000000000000e+00 5.3318903580537403e+02 5.4388625793048243e+02 5.7422161709923466e+02 0 0 0
3439 22 6 0.0000000000000000e+00 5.3555525486002784e+02 5.5428078347754865e+02 5.7932477096483467e+02 0 0 0
6210 39 6 0.0000000000000000e+00 5.3316717437673003e+02 5.4408535836584304e+02 5.7810221497583154e+02 0 0 0
6345 39 18 0.0000000000000000e+00 5.3292620177147217e+02 5.4691451549807948e+02 5.9983485475456951e+02 0 0 0
6212 39 18 0.0000000000000000e+00 5.3522034247353565e+02 5.4068951868017996e+02 5.7329186556366653e+02 0 0 0
3665 23 2 0.0000000000000000e+00 5.4238637756009234e+02 5.3305125247385763e+02 5.7360131173390835e+02 0 0 0
3458 22 12 0.0000000000000000e+00 5.5606545090493012e+02 5.4383657701843822e+02 5.9222808854535117e+02 0 0 0
3623 23 15 0.0000000000000000e+00 5.7193267468702368e+02 5.3478101283119133e+02 5.8383360923798671e+02 0 0 0
6231 39 15 0.0000000000000000e+00 5.6949555310254948e+02 5.3302197694299366e+02 5.7477933243925941e+02 0 0 0
2917 18 12 0.0000000000000000e+00 5.5935369352583507e+02 5.5093471280195581e+02 5.7333276876408127e+02 0 -1 0
6228 39 2 0.0000000000000000e+00 5.6129160511542784e+02 5.3442657270402435e+02 5.7298769106020086e+02 0 0 0
6319 39 18 0.0000000000000000e+00 5.5715279347215801e+02 5.3435323246678138e+02 6.0322443139434472e+02 0 0 0
2918 18 12 0.0000000000000000e+00 5.5871561660245891e+02 5.4762631872740099e+02 5.7228345935030245e+02 0 -1 0
5586 35 15 0.0000000000000000e+00 5.5728063751512650e+02 5.4077784417234295e+02 6.0417540097940309e+02 0 0 0
5585 35 12 0.0000000000000000e+00 5.6086115127464632e+02 5.3908181843975046e+02 6.0339970819819234e+02 0 0 0
5566 35 2 0.0000000000000000e+00 5.5615602863133313e+02 5.4942030219228138e+02 6.0162836908839154e+02 0 0 0
2915 18 2 0.0000000000000000e+00 5.5877064933737051e+02 5.5355569354509771e+02 5.7620537213547527e+02 0 -1 0
7114 44 6 0.0000000000000000e+00 5.7051339026716130e+02 5.3928068429548432e+02 5.7611970127452219e+02 0 0 0
2916 18 12 0.0000000000000000e+00 5.5591710014631303e+02 5.5112848900180927e+02 5.7534377040735149e+02 0 -1 0
5567 35 9 0.0000000000000000e+00 5.5935878219553558e+02 5.4961050740010489e+02 6.0369713192940196e+02 0 0 0
7097 44 12 0.0000000000000000e+00 5.7275303877365150e+02 5.4170733247455985e+02 5.8456575917164412e+02 0 0 0
7096 44 15 0.0000000000000000e+00 5.7331770007739590e+02 5.4537458297320700e+02 5.8356375102365689e+02 0 0 0
5580 35 9 0.0000000000000000e+00 5.6133738185380082e+02 5.4778433553722289e+02 5.9739183161673293e+02 0 0 0
874 6 2 0.0000000000000000e+00 5.6408763129874160e+02 5.4686395637081023e+02 5.8396934325074824e+02 0 0 0
5584 35 15 0.0000000000000000e+00 5.5800070876450229e+02 5.3795628472972533e+02 6.0076788182003258e+02 0 0 0
7099 44 15 0.0000000000000000e+00 5.6676952026527772e+02 5.4172893034238393e+02 5.8651915277268404e+02 0 0 0
5583 35 9 0.0000000000000000e+00 5.5545875940562655e+02 5.3976005546702459e+02 5.9850129149313830e+02 0 0 0
7098 44 15 0.0000000000000000e+00 5.6965262674971916e+02 5.4015682917757056e+02 5.8473379343723354e+02 0 0 0
5582 35 2 0.0000000000000000e+00 5.5823615822844101e+02 5.4223199044806142e+02 5.9729652187136310e+02 0 0 0
7102 44 12 0.0000000000000000e+00 5.7197644752876965e+02 5.4447212326189663e+02 5.9068283779434898e+02 0 0 0
7101 44 2 0.0000000000000000e+00 5.6856086490976679e+02 5.4261332407491409e+02 5.9133932543751018e+02 0 0 0
7103 44 12 0.0000000000000000e+00 5.7518732185647355e+02 5.4456086552819113e+02 5.9253462008551298e+02 0 0 0
7095 44 15 0.0000000000000000e+00 5.7319196771799955e+02 5.4926569507579882e+02 5.8294508651189756e+02 0 0 0
6094 38 17 0.0000000000000000e+00 5.7372496163982294e+02 5.3502929043605047e+02 5.9535633602327027e+02 0 0 0
7093 44 15 0.0000000000000000e+00 5.7022539165126136e+02 5.4954974714301409e+02 5.8583509105077223e+02 0 0 0
7094 44 12 0.0000000000000000e+00 5.7080703353629406e+02 5.5214225107688117e+02 5.8307336684820541e+02 0 0 0
7092 44 15 0.0000000000000000e+00 5.6694973321962789e+02 5.5137052313932963e+02 5.8688205310383489e+02 0 0 0
7091 44 2 0.0000000000000000e+00 5.6668560012234821e+02 5.5305206150399727e+02 5.9054399838170423e+02 0 0 0
5581 35 15 0.0000000000000000e+00 5.5923577327426904e+02 5.4509345365385855e+02 5.9971213997997882e+02 0 0 0
7045 44 12 0.0000000000000000e+00 5.7196734646450273e+02 5.4553821646731922e+02 6.0062167862591639e+02 0 0 0
7046 44 15 0.0000000000000000e+00 5.7588055114507188e+02 5.4421629296973470e+02 6.0020711850281305e+02 0 0 0
7043 44 2 0.0000000000000000e+00 5.6769199076469636e+02 5.4663826996898058e+02 6.0232586863947529e+02 0 0 0
7044 44 12 0.0000000000000000e+00 5.7100397364021626e+02 5.4879429407471196e+02 6.0268917674434488e+02 0 0 0
5579 35 15 0.0000000000000000e+00 5.5936775489639251e+02 5.4799852487606029e+02 5.9422435790816189e+02 0 0 0
7088 44 2 0.0000000000000000e+00 5.6879610315573814e+02 5.5281511406973686e+02 5.9897186820612501e+02 0 0 0
7089 44 2 0.0000000000000000e+00 5.6737630101983325e+02 5.5000122765963317e+02 5.9706732756054510e+02 0 0 0
7090 44 9 0.0000000000000000e+00 5.6702369173151760e+02 5.5060929227170004e+02 5.9328041926133983e+02 0 0 0
7087 44 4 0.0000000000000000e+00 5.7258438092601841e+02 5.5299684922261974e+02 5.9759588993180353e+02 0 0 0
871 6 15 0.0000000000000000e+00 5.6732399955425603e+02 5.4533895671944254e+02 5.7511998976836378e+02 0 0 0
872 6 15 0.0000000000000000e+00 5.6846020305858394e+02 5.4431662590758356e+02 5.7851930599565640e+02 0 0 0
7086 44 15 0.0000000000000000e+00 5.7424561494414138e+02 5.5085689987542230e+02 5.9513937046088131e+02 0 0 0
5568 35 15 0.0000000000000000e+00 5.6159452682034225e+02 5.4996277700880216e+02 6.0662763924033607e+02 0 0 0
873 6 9 0.0000000000000000e+00 5.6691232911469956e+02 5.4528981152644440e+02 5.8201185504198043e+02 0 0 0
7115 44 18 0.0000000000000000e+00 5.7194488922090409e+02 5.4271778093369448e+02 5.7538125165895576e+02 0 0 0
6096 38 2 0.0000000000000000e+00 5.7286564809623246e+02 5.3871079490394834e+02 5.9950163623334481e+02 0 0 0
6095 38 4 0.0000000000000000e+00 5.7489635596664039e+02 5.3847115867697300e+02 5.9617319284986263e+02 0 0 0
7100 44 9 0.0000000000000000e+00 5.6562407112398682e+02 5.4415243526965776e+02 5.8910591080193512e+02 0 0 0
3620 23 2 0.0000000000000000e+00 5.7231257874656603e+02 5.3786299373501788e+02 5.9151460098674977e+02 0 0 0
5569 35 12 0.0000000000000000e+00 5.6517803751694828e+02 5.5100143610326177e+02 6.0679214375086599e+02 0 0 0
5570 35 12 0.0000000000000000e+00 5.6749995522659265e+02 5.5266389156809726e+02 6.0416274711795040e+02 0 0 0
3619 23 9 0.0000000000000000e+00 5.6884274516740015e+02 5.3624456646831629e+02 5.9183403778133231e+02 0 0 0
6230 39 12 0.0000000000000000e+00 5.6611228668157685e+02 5.3463975994001612e+02 5.7572686130050226e+02 0 0 0
6229 39 12 0.0000000000000000e+00 5.6305491333364000e+02 5.3707510785397540e+02 5.7475820134932860e+02 0 0 0
6097 38 9 0.0000000000000000e+00 5.7161029464620299e+02 5.3870887871445950e+02 6.0297330110625319e+02 0 0 0
3622 23 12 0.0000000000000000e+00 5.7527497822008684e+02 5.3551879724146352e+02 5.8567945532970703e+02 0 0 0
7042 44 9 0.0000000000000000e+00 5.6484501811968221e+02 5.4540796406073639e+02 6.0388040853529583e+02 0 0 0
3621 23 12 0.0000000000000000e+00 5.7467044091424486e+02 5.3756168135656708e+02 5.8882209573014961e+02 0 0 0
6098 38 2 0.0000000000000000e+00 5.7466271546302403e+02 5.3992819816925601e+02 6.0459072814306535e+02 0 0 0
875 6 12 0.0000000000000000e+00 5.6130196562112633e+02 5.4896652832868108e+02 5.8229746790355387e+02 0 0 0
876 6 15 0.0000000000000000e+00 5.6021592848330170e+02 5.5220655515878218e+02 5.8321140152688179e+02 0 0 0
5577 35 12 0.0000000000000000e+00 5.5877867417052994e+02 5.5213476142490401e+02 5.9217567893490423e+02 0 0 0
7024 44 2 0.0000000000000000e+00 5.7538995145671879e+02 5.5390293139987341e+02 6.0659087841969108e+02 0 0 0
7127 44 12 0.0000000000000000e+00 5.7506188001514772e+02 5.5410420637599805e+02 5.7800521078052657e+02 0 0 0
7112 44 12 0.0000000000000000e+00 5.7674943982432956e+02 5.3812488304198087e+02 5.7650683299094044e+02 0 0 0
870 6 9 0.0000000000000000e+00 5.6482492997481324e+02 5.4480146686733804e+02 5.7268086794598571e+02 0 0 0
7116 44 15 0.0000000000000000e+00 5.7245124511962433e+02 5.4621205393488106e+02 5.7735744604371121e+02 0 0 0
6099 38 4 0.0000000000000000e+00 5.7763768810507383e+02 5.4195522259665609e+02 6.0588051564705415e+02 0 0 0
7041 44 18 0.0000000000000000e+00 5.6543684916615939e+02 5.4412892832279090e+02 6.0722845247075691e+02 0 0 0
6227 39 9 0.0000000000000000e+00 5.5815856272150461e+02 5.3312256359710432e+02 5.7468726333867357e+02 0 0 0
6318 39 12 0.0000000000000000e+00 5.5884856177613392e+02 5.3420773524545734e+02 6.0701964594414233e+02 0 0 0
5578 35 12 0.0000000000000000e+00 5.5994651790455293e+02 5.4870653451441274e+02 5.9053270065085508e+02 0 0 0
7085 44 2 0.0000000000000000e+00 5.7238589736384404e+02 5.5236291470547485e+02 5.9223714002430938e+02 0 0 0
5576 35 2 0.0000000000000000e+00 5.6108825779171514e+02 5.5378785805623318e+02 5.9476222182739616e+02 0 0 0
7118 44 4 0.0000000000000000e+00 5.7179747901801795e+02 5.5049125826191130e+02 5.7229543744306523e+02 0 0 0
7117 44 15 0.0000000000000000e+00 5.7380904621225250e+02 5.4748548253151102e+02 5.7379153081403376e+02 0 0 0
7113 44 18 0.0000000000000000e+00 5.7313118530015277e+02 5.3655457084388740e+02 5.7630268585121701e+02 0 0 0
7119 44 15 0.0000000000000000e+00 5.7539494792699509e+02 5.5041270643312578e+02 5.7095885188769728e+02 0 0 0
4896 31 9 0.0000000000000000e+00 5.7728713992602809e+02 5.4059905921996324e+02 5.7044969855166380e+02 0 1 0
4897 31 4 0.0000000000000000e+00 5.7409767302068633e+02 5.3873386117775453e+02 5.7042610267709097e+02 0 1 0
7659 47 9 0.0000000000000000e+00 5.8224574279104115e+02 5.3334523527704891e+02 5.7591729316677913e+02 0 1 0
9453 58 17 0.0000000000000000e+00 5.9722145509821678e+02 5.4016360795211540e+02 5.8967232174398725e+02 -1 0 0
7155 44 12 0.0000000000000000e+00 6.0031237570539133e+02 5.3312042335788590e+02 6.0677800651834934e+02 0 0 0
5718 36 15 0.0000000000000000e+00 5.7899236064787294e+02 5.3472814134421094e+02 5.9716870449291048e+02 0 0 0
7049 44 2 0.0000000000000000e+00 5.8386498469495359e+02 5.4748435604096630e+02 5.9644860250135753e+02 0 0 0
7047 44 9 0.0000000000000000e+00 5.7928335089875952e+02 5.4609197588398001e+02 6.0017474906223310e+02 0 0 0
7048 44 15 0.0000000000000000e+00 5.8296423664235454e+02 5.4591032304555813e+02 5.9991738286084455e+02 0 0 0
7123 44 2 0.0000000000000000e+00 5.7906306067226569e+02 5.4794590873466757e+02 5.7705035996499475e+02 0 0 0
7122 44 9 0.0000000000000000e+00 5.7993391457510700e+02 5.4440096576530834e+02 5.7549353622374088e+02 0 0 0
7121 44 15 0.0000000000000000e+00 5.7885031726710531e+02 5.4628011572495075e+02 5.7242716746947997e+02 0 0 0
7661 47 15 0.0000000000000000e+00 5.8586689714036436e+02 5.3606552693195954e+02 5.8042976366180824e+02 0 1 0
7125 44 15 0.0000000000000000e+00 5.8020797576110010e+02 5.5379764479085486e+02 5.7287195249789954e+02 0 0 0
7124 44 15 0.0000000000000000e+00 5.7905530056893349e+02 5.5135117632590971e+02 5.7529106406302765e+02 0 0 0
7025 44 6 0.0000000000000000e+00 5.7893079759713999e+02 5.5349143624162650e+02 6.0550748219410411e+02 0 0 0
7120 44 2 0.0000000000000000e+00 5.7899274871567900e+02 5.4945748956926536e+02 5.7034926964171473e+02 0 0 0
7126 44 15 0.0000000000000000e+00 5.7855053586307645e+02 5.5344414487038296e+02 5.7639318469346529e+02 0 0 0
7658 47 12 0.0000000000000000e+00 5.8293005381780154e+02 5.3288135218447837e+02 5.7236290930235828e+02 0 1 0
4893 31 15 0.0000000000000000e+00 5.8683693748861651e+02 5.3823778070041249e+02 5.7419599431406857e+02 0 1 0
3600 23 9 0.0000000000000000e+00 5.7783872232853855e+02 5.3514225046225056e+02 6.0724416373832196e+02 0 0 0
7104 44 15 0.0000000000000000e+00 5.7875983997041135e+02 5.4314436293767085e+02 5.9195538123672623e+02 0 0 0
7105 44 15 0.0000000000000000e+00 5.8080129394792652e+02 5.3999037459099009e+02 5.9246905432921062e+02 0 0 0
7106 44 9 0.0000000000000000e+00 5.8033635718124356e+02 5.3642720879368676e+02 5.9121978065031578e+02 0 0 0
7026 44 9 0.0000000000000000e+00 5.8267035712298627e+02 5.5439308344778294e+02 6.0596045365073098e+02 0 0 0
4892 31 6 0.0000000000000000e+00 5.8938444409863268e+02 5.4095892501730521e+02 5.7495192683647349e+02 0 1 0
5713 36 12 0.0000000000000000e+00 5.8828609515815367e+02 5.4066763657610215e+02 6.0275174530830611e+02 0 0 0
7168 44 17 0.0000000000000000e+00 5.9286238024922204e+02 5.4576130133722086e+02 6.0255851258723237e+02 0 0 0
7111 44 12 0.0000000000000000e+00 5.7886336158306335e+02 5.3935851278691166e+02 5.7948588601577467e+02 0 0 0
7139 44 9 0.0000000000000000e+00 5.8541037250722127e+02 5.4821547376511569e+02 5.7869686643195541e+02 0 0 0
7110 44 2 0.0000000000000000e+00 5.8120552242448400e+02 5.4084698725751798e+02 5.8187867002657424e+02 0 0 0
7140 44 15 0.0000000000000000e+00 5.8839298250511035e+02 5.4810790002623060e+02 5.8099332582112902e+02 0 0 0
7141 44 12 0.0000000000000000e+00 5.9104760399728593e+02 5.4559318957566279e+02 5.8056875070415492e+02 0 0 0
7142 44 12 0.0000000000000000e+00 5.9194735027303125e+02 5.4251515848957808e+02 5.8288438458560233e+02 0 0 0
5716 36 4 0.0000000000000000e+00 5.8171031112044909e+02 5.4060117724636962e+02 5.9834630426986541e+02 0 0 0
5717 36 12 0.0000000000000000e+00 5.8024319967135591e+02 5.3715592952275676e+02 5.9971750749640194e+02 0 0 0
5727 36 2 0.0000000000000000e+00 5.9041860151244794e+02 5.3544480637525021e+02 5.8618124357211718e+02 0 0 0
7167 44 12 0.0000000000000000e+00 5.9594532912694103e+02 5.4729123287893356e+02 6.0420082313243620e+02 0 0 0
7107 44 18 0.0000000000000000e+00 5.8385474622095842e+02 5.3664456653560353e+02 5.8973419344803006e+02 0 0 0
7050 44 9 0.0000000000000000e+00 5.8543737585230963e+02 5.5046131674326296e+02 5.9434318326962409e+02 0 0 0
7051 44 15 0.0000000000000000e+00 5.8662159478566844e+02 5.4784037693244079e+02 5.9183987832464675e+02 0 0 0
7108 44 2 0.0000000000000000e+00 5.8370494914624214e+02 5.3991201128635623e+02 5.8803494370867395e+02 0 0 0
7109 44 9 0.0000000000000000e+00 5.8162824435863365e+02 5.4226718111950936e+02 5.8560719238264892e+02 0 0 0
7148 44 12 0.0000000000000000e+00 5.9352170975115098e+02 5.3440649955286540e+02 6.0035689424095915e+02 0 0 0
7144 44 15 0.0000000000000000e+00 5.8980785501453158e+02 5.4143496637372175e+02 5.8989138566124268e+02 0 0 0
7143 44 18 0.0000000000000000e+00 5.9017776636908548e+02 5.4152481643062583e+02 5.8623222350381059e+02 0 0 0
7145 44 9 0.0000000000000000e+00 5.8835967415451591e+02 5.3911239865301013e+02 5.9251139850844481e+02 0 0 0
7146 44 2 0.0000000000000000e+00 5.9111412245102440e+02 5.3715413955956330e+02 5.9406602451490107e+02 0 0 0
7147 44 2 0.0000000000000000e+00 5.9167651320108416e+02 5.3519252989875588e+02 5.9712302397469955e+02 0 0 0
4894 31 17 0.0000000000000000e+00 5.8448366998650124e+02 5.3926168763458747e+02 5.7148477778851043e+02 0 1 0
5714 36 12 0.0000000000000000e+00 5.8795372505372166e+02 5.4083258802480623e+02 5.9922101227398423e+02 0 0 0
5715 36 6 0.0000000000000000e+00 5.8502533998520539e+02 5.3843618245858306e+02 5.9779801438770858e+02 0 0 0
7172 44 15 0.0000000000000000e+00 5.9848530888103573e+02 5.3837490133686754e+02 6.0246046517098227e+02 0 0 0
7171 44 17 0.0000000000000000e+00 5.9713152640602470e+02 5.4052970198046057e+02 5.9970032850176665e+02 0 0 0
7137 44 2 0.0000000000000000e+00 5.8509084006489195e+02 5.5109987385085844e+02 5.7242349265971416e+02 0 0 0
7138 44 15 0.0000000000000000e+00 5.8365630578494199e+02 5.4909917844488371e+02 5.7512433596330334e+02 0 0 0
7170 44 9 0.0000000000000000e+00 5.9476819214373450e+02 5.4291580024370239e+02 5.9771487135222401e+02 0 0 0
7169 44 12 0.0000000000000000e+00 5.9173138179448756e+02 5.4486511298810592e+02 5.9885336326934646e+02 0 0 0
4891 31 1 0.0000000000000000e+00 5.8970618502142156e+02 5.4457212550651616e+02 5.7449515891395174e+02 0 1 0
7166 44 12 0.0000000000000000e+00 5.9942774144927159e+02 5.4653353634901248e+02 6.0264123012465507e+02 0 0 0
5728 36 12 0.0000000000000000e+00 5.9363445753723659e+02 5.3510224616266839e+02 5.8834711330840469e+02 0 0 0
7650 47 18 0.0000000000000000e+00 5.8486366227806434e+02 5.4458731146524008e+02 5.7077883481599395e+02 0 1 0
5726 36 18 0.0000000000000000e+00 5.8736118271039595e+02 5.3408222471558474e+02 5.8790745198884747e+02 0 0 0
7129 44 15 0.0000000000000000e+00 5.7867818231586148e+02 5.5313463971165345e+02 5.7368865632120969e+02 0 0 0
8371 52 9 0.0000000000000000e+00 5.9230206329650980e+02 5.5148498578686679e+02 5.9769004338494517e+02 0 0 0
7052 44 12 0.0000000000000000e+00 5.8701868667760959e+02 5.4933454320996066e+02 5.8824467271841456e+02 0 0 0
7053 44 15 0.0000000000000000e+00 5.8500334952860942e+02 5.5230319544140650e+02 5.8876842734376862e+02 0 0 0
8369 52 15 0.0000000000000000e+00 5.9074369025884937e+02 5.5417464870893548e+02 6.0253526008962888e+02 0 0 0
8368 52 9 0.0000000000000000e+00 5.9069583933480294e+02 5.5206278751499303e+02 6.0561343464772062e+02 0 0 0
7164 44 9 0.0000000000000000e+00 5.9930044809343019e+02 5.4695656920468753e+02 5.9512412711829370e+02 0 0 0
8373 52 12 0.0000000000000000e+00 5.9955433070389131e+02 5.5242984558445744e+02 5.9998726440242217e+02 0 0 0
7136 44 15 0.0000000000000000e+00 5.8780265550962963e+02 5.5292285837681516e+02 5.7053476801714487e+02 0 0 0
9452 58 9 0.0000000000000000e+00 5.9801223328355809e+02 5.4137991492920116e+02 5.8598043737768865e+02 -1 0 0
8372 52 2 0.0000000000000000e+00 5.9573517270703280e+02 5.5147479485993506e+02 5.9940256778614446e+02 0 0 0
8374 52 15 0.0000000000000000e+00 5.9841418368667667e+02 5.5341885753234260e+02 6.0359655180268715e+02 0 0 0
5712 36 4 0.0000000000000000e+00 5.8937881958290404e+02 5.3785920264731215e+02 6.0532717633454752e+02 0 0 0
7165 44 2 0.0000000000000000e+00 5.9899252369381236e+02 5.4764837557494377e+02 5.9892463127429880e+02 0 0 0
9454 58 15 0.0000000000000000e+00 5.9995269847531142e+02 5.3759706584541289e+02 5.9021260192078353e+02 -1 0 0
7660 47 17 0.0000000000000000e+00 5.8306760597121661e+02 5.3632350109918286e+02 5.7814954319130629e+02 0 1 0
4895 31 7 -1.0000000000000000e+00 5.8078859306818310e+02 5.3912738630755121e+02 5.7055192541909275e+02 0 1 0
9630 60 15 0.0000000000000000e+00 5.4633310009771878e+02 5.5873806248884853e+02 6.0375668106394949e+02 0 0 0
9626 60 12 0.0000000000000000e+00 5.4354431168866915e+02 5.5962849051965145e+02 5.9349248835934429e+02 0 0 0
905 6 15 0.0000000000000000e+00 5.3613128533194265e+02 5.5663019831010604e+02 5.9124626609334007e+02 0 0 0
904 6 15 0.0000000000000000e+00 5.3857998851960838e+02 5.5671456319733227e+02 5.8858783631325696e+02 0 0 0
9389 58 18 0.0000000000000000e+00 5.3331680774500455e+02 5.6708457998982226e+02 5.9528350680302867e+02 0 0 0
906 6 9 0.0000000000000000e+00 5.3467873013270378e+02 5.5995081095101978e+02 5.9199032424671043e+02 0 0 0
9390 58 2 0.0000000000000000e+00 5.3294140428750984e+02 5.6532052387125350e+02 5.9862832570026251e+02 0 0 0
9391 58 9 0.0000000000000000e+00 5.3421920178125265e+02 5.6793860500687003e+02 6.0146667894982954e+02 0 0 0
881 6 9 0.0000000000000000e+00 5.4638283318225228e+02 5.5536240883808739e+02 5.8924715844027639e+02 0 0 0
880 6 2 0.0000000000000000e+00 5.4977820990755026e+02 5.5641683514631939e+02 5.8972321115429634e+02 0 0 0
9629 60 12 0.0000000000000000e+00 5.4372168489609362e+02 5.5818681534387724e+02 6.0108458898712831e+02 0 0 0
886 6 4 0.0000000000000000e+00 5.3595474474452283e+02 5.5780959424492983e+02 5.8432012159893020e+02 0 0 0
885 6 15 0.0000000000000000e+00 5.3868371331857998e+02 5.5580088938914639e+02 5.8327352642448011e+02 0 0 0
3431 22 12 0.0000000000000000e+00 5.3798728134610599e+02 5.5958052770423114e+02 5.7119426939444600e+02 0 0 0
3430 22 4 0.0000000000000000e+00 5.4027136375725581e+02 5.5672314596530373e+02 5.6990479113014283e+02 0 0 0
3437 22 9 0.0000000000000000e+00 5.4006488577097844e+02 5.5991884198146352e+02 5.7844208552038231e+02 0 0 0
8861 55 2 0.0000000000000000e+00 5.3681463773017163e+02 5.6138886581911368e+02 6.0188389883042055e+02 0 0 0
8860 55 9 0.0000000000000000e+00 5.3744573625625151e+02 5.6272339575118747e+02 5.9845631224530064e+02 0 0 0
3506 22 15 0.0000000000000000e+00 5.3368139949699616e+02 5.7356184818763495e+02 6.0650330117472811e+02 0 0 0
5552 35 6 0.0000000000000000e+00 5.4685400283309571e+02 5.6865519404536190e+02 6.0600419423916185e+02 0 0 0
5551 35 12 0.0000000000000000e+00 5.4341325045855262e+02 5.6768955499624622e+02 6.0674147030082349e+02 0 0 0
8855 55 15 0.0000000000000000e+00 5.3586962440204195e+02 5.7083655112283884e+02 5.8782978569568547e+02 0 0 0
8858 55 15 0.0000000000000000e+00 5.3925380904504641e+02 5.6893152936989941e+02 5.9715387262723164e+02 0 0 0
8857 55 9 0.0000000000000000e+00 5.3681645707066320e+02 5.7182085470810830e+02 5.9548459716786067e+02 0 0 0
887 6 18 0.0000000000000000e+00 5.3438368433798348e+02 5.6106452511138184e+02 5.8371448432438012e+02 0 0 0
9624 60 4 0.0000000000000000e+00 5.4766827975456204e+02 5.6400598611487737e+02 5.9594508631104884e+02 0 0 0
8856 55 15 0.0000000000000000e+00 5.3589567311653877e+02 5.7072012500006906e+02 5.9189311691554622e+02 0 0 0
9625 60 12 0.0000000000000000e+00 5.4447383483677822e+02 5.6270403962888304e+02 5.9514711915340536e+02 0 0 0
9623 60 9 0.0000000000000000e+00 5.5051583340312516e+02 5.6344258017066943e+02 5.9349739245402691e+02 0 0 0
9619 60 6 0.0000000000000000e+00 5.4304964141249059e+02 5.6372045143886112e+02 5.8683205327457097e+02 0 0 0
9618 60 1 0.0000000000000000e+00 5.3910110059997589e+02 5.6334649799336705e+02 5.8646673129948795e+02 0 0 0
8849 55 4 0.0000000000000000e+00 5.4802658160009128e+02 5.7155514576229359e+02 5.7829902441769025e+02 0 0 0
9622 60 7 -1.0000000000000000e+00 5.4961940841112084e+02 5.6442970148030849e+02 5.8988787100843922e+02 0 0 0
9620 60 15 0.0000000000000000e+00 5.4652431093941289e+02 5.6309425316328793e+02 5.8570830315860348e+02 0 0 0
8850 55 15 0.0000000000000000e+00 5.4537686639806759e+02 5.7145634481919660e+02 5.8093513930600636e+02 0 0 0
9621 60 17 0.0000000000000000e+00 5.4846346979655141e+02 5.6646781018730849e+02 5.8704891844110102e+02 0 0 0
8848 55 7 -1.0000000000000000e+00 5.4957573995332325e+02 5.7428574792594952e+02 5.8073874729129966e+02 0 0 0
8854 55 12 0.0000000000000000e+00 5.3513048978576273e+02 5.7205436896846004e+02 5.8403793677227236e+02 0 0 0
8859 55 15 0.0000000000000000e+00 5.3821168162211575e+02 5.6532320138452735e+02 5.9607103093911621e+02 0 0 0
8853 55 2 0.0000000000000000e+00 5.3606282645155352e+02 5.7190611511632994e+02 5.8030081783679952e+02 0 0 0
8851 55 2 0.0000000000000000e+00 5.4145260487467078e+02 5.7074426943335880e+02 5.8055162608544720e+02 0 0 0
6825 42 15 0.0000000000000000e+00 5.5377808098313812e+02 5.6726667730005636e+02 5.9907020259452645e+02 0 0 0
6824 42 12 0.0000000000000000e+00 5.5139331882651038e+02 5.7034132068078975e+02 5.9796231663916706e+02 0 0 0
2910 18 12 0.0000000000000000e+00 5.4864790865888040e+02 5.5687589667184523e+02 5.7199114807391220e+02 0 -1 0
5553 35 4 0.0000000000000000e+00 5.4998167759233115e+02 5.6790395076533036e+02 6.0365476975210845e+02 0 0 0
6823 42 12 0.0000000000000000e+00 5.4852362154018203e+02 5.7187053273090487e+02 5.9597953802705695e+02 0 0 0
8862 55 12 0.0000000000000000e+00 5.3421725716587878e+02 5.5873644596930114e+02 6.0240986300195027e+02 0 0 0
8837 55 12 0.0000000000000000e+00 5.5463028996518130e+02 5.7148486756333659e+02 5.7263390747950882e+02 0 0 0
9627 60 6 0.0000000000000000e+00 5.4091193773067312e+02 5.5858261120716941e+02 5.9576848418817542e+02 0 0 0
3507 22 15 0.0000000000000000e+00 5.3285344007911601e+02 5.7464431356862588e+02 6.0277739684611606e+02 0 0 0
6822 42 12 0.0000000000000000e+00 5.4592869591777253e+02 5.7434270697282295e+02 5.9700096576837677e+02 0 0 0
3438 22 2 0.0000000000000000e+00 5.3745550074582138e+02 5.5739589941809606e+02 5.7969721196101125e+02 0 0 0
9628 60 4 0.0000000000000000e+00 5.4072666876584833e+02 5.5730036075906025e+02 5.9924791574708343e+02 0 0 0
6838 42 9 0.0000000000000000e+00 5.5294571154932862e+02 5.7627587331921507e+02 5.9232592922050037e+02 0 0 0
2909 18 2 0.0000000000000000e+00 5.4518652909502703e+02 5.5774895224006559e+02 5.7314802820684008e+02 0 -1 0
6821 42 2 0.0000000000000000e+00 5.4841497520552684e+02 5.7611689819117419e+02 5.9922192001935821e+02 0 0 0
2905 18 18 0.0000000000000000e+00 5.4336456104101649e+02 5.6951984656154434e+02 5.7168562560440500e+02 0 -1 0
3436 22 15 0.0000000000000000e+00 5.3785731104348451e+02 5.6318941614620303e+02 5.7772003096688604e+02 0 0 0
2906 18 15 0.0000000000000000e+00 5.4212199771115309e+02 5.6577251759117109e+02 5.7141410659050621e+02 0 -1 0
2907 18 9 0.0000000000000000e+00 5.4429501389727977e+02 5.6358028795156633e+02 5.7392339297457761e+02 0 -1 0
5561 35 4 0.0000000000000000e+00 5.4751613066863820e+02 5.5729462203932201e+02 5.9617888441427215e+02 0 0 0
5560 35 18 0.0000000000000000e+00 5.5103703468736444e+02 5.5671443553362712e+02 5.9472616401740208e+02 0 0 0
2911 18 12 0.0000000000000000e+00 5.5062248973304690e+02 5.5987840296106538e+02 5.7414813869938462e+02 0 -1 0
2912 18 12 0.0000000000000000e+00 5.5335710555278285e+02 5.6140888188641020e+02 5.7674460649285334e+02 0 -1 0
5559 35 9 0.0000000000000000e+00 5.5461571753781300e+02 5.5743077934594658e+02 5.9613971305264238e+02 0 0 0
5557 35 2 0.0000000000000000e+00 5.5467425110382646e+02 5.5962179002337075e+02 6.0256377795717663e+02 0 0 0
5554 35 12 0.0000000000000000e+00 5.5123703335724542e+02 5.6522441675863672e+02 6.0593471360964463e+02 0 0 0
5556 35 9 0.0000000000000000e+00 5.5443803078178985e+02 5.5960819559000413e+02 6.0639631278580271e+02 0 0 0
2904 18 12 0.0000000000000000e+00 5.4662120386518347e+02 5.6999883379707717e+02 5.7033980127199777e+02 0 -1 0
3433 22 6 0.0000000000000000e+00 5.3522748320995447e+02 5.6476259056433935e+02 5.7011284984225972e+02 0 0 0
8863 55 15 0.0000000000000000e+00 5.3407449843728477e+02 5.5860566248118380e+02 6.0594332513777010e+02 0 0 0
3434 22 4 0.0000000000000000e+00 5.3585681400431667e+02 5.6598564093302389e+02 5.7384779367703766e+02 0 0 0
3435 22 12 0.0000000000000000e+00 5.3484544481943874e+02 5.6503627563578664e+02 5.7735348823431457e+02 0 0 0
2908 18 2 0.0000000000000000e+00 5.4335560463888362e+02 5.6067722637134784e+02 5.7155935453390396e+02 0 -1 0
9631 60 9 0.0000000000000000e+00 5.4776991647607474e+02 5.5617496630580365e+02 6.0634169551316097e+02 0 0 0
8865 55 17 0.0000000000000000e+00 5.3859092464129185e+02 5.5595187450415335e+02 6.0468953995087224e+02 0 0 0
8852 55 9 0.0000000000000000e+00 5.3902470198785954e+02 5.7208772480808886e+02 5.7800834448196463e+02 0 0 0
3505 22 2 0.0000000000000000e+00 5.3366169897114855e+02 5.6970968171719505e+02 6.0707226320130928e+02 0 0 0
7022 44 15 0.0000000000000000e+00 5.7701106982070598e+02 5.5991361578788394e+02 6.0558807139496787e+02 0 0 0
877 6 12 0.0000000000000000e+00 5.5835256682974079e+02 5.5552892718662417e+02 5.8371998773834878e+02 0 0 0
8812 55 6 0.0000000000000000e+00 5.7328552266445467e+02 5.6053613061603198e+02 5.6987924941492531e+02 0 0 0
2914 18 9 0.0000000000000000e+00 5.5916848568906244e+02 5.5710970609409549e+02 5.7617177225891396e+02 0 -1 0
8817 55 2 0.0000000000000000e+00 5.7113322788056223e+02 5.6672949949280917e+02 5.7021509208633915e+02 0 0 0
6826 42 9 0.0000000000000000e+00 5.5656383230848314e+02 5.6479530521744027e+02 5.9990502554751686e+02 0 0 0
8838 55 12 0.0000000000000000e+00 5.5590120967373366e+02 5.7451856098731866e+02 5.7059480261221063e+02 0 0 0
6827 42 2 0.0000000000000000e+00 5.5598075740462968e+02 5.6345285015665991e+02 5.9660698420005338e+02 0 0 0
6828 42 12 0.0000000000000000e+00 5.5724782122979229e+02 5.6538552293913108e+02 5.9373921226827349e+02 0 0 0
5571 35 15 0.0000000000000000e+00 5.6691435670208000e+02 5.5596313490920738e+02 6.0261670823279212e+02 0 0 0
4107 26 18 0.0000000000000000e+00 5.6097887979428310e+02 5.6492931650622404e+02 5.7077808264826103e+02 0 0 0
5572 35 15 0.0000000000000000e+00 5.6491058598127802e+02 5.5937095103962702e+02 6.0198115041486562e+02 0 0 0
5573 35 12 0.0000000000000000e+00 5.6628430910761597e+02 5.5924112236713427e+02 5.9855148796126593e+02 0 0 0
2913 18 15 0.0000000000000000e+00 5.5560017881209365e+02 5.5852072993863931e+02 5.7596869209375188e+02 0 -1 0
4105 26 15 0.0000000000000000e+00 5.6391487358355630e+02 5.6928189221492971e+02 5.7431102647635919e+02 0 0 0
8813 55 4 0.0000000000000000e+00 5.7190220680149673e+02 5.5937721041814143e+02 5.7339524462481063e+02 0 0 0
7084 44 9 0.0000000000000000e+00 5.7197361998949191e+02 5.5567499482429787e+02 5.9021767778990795e+02 0 0 0
6830 42 12 0.0000000000000000e+00 5.5643797344060749e+02 5.7059256403847098e+02 5.8953565562303402e+02 0 0 0
6831 42 15 0.0000000000000000e+00 5.5867004724232527e+02 5.7113667184282292e+02 5.8639415089247927e+02 0 0 0
5558 35 6 0.0000000000000000e+00 5.5603923360548822e+02 5.5798396455091347e+02 5.9965376624520013e+02 0 0 0
6829 42 12 0.0000000000000000e+00 5.5873214779720593e+02 5.6821083082693394e+02 5.9147354774126325e+02 0 0 0
6832 42 9 0.0000000000000000e+00 5.5993477951789907e+02 5.7482737690057400e+02 5.8737501069334314e+02 0 0 0
7078 44 12 0.0000000000000000e+00 5.6410013021590953e+02 5.6427050884770415e+02 5.8388393232097383e+02 0 0 0
7083 44 2 0.0000000000000000e+00 5.7237076661083688e+02 5.5934269180677632e+02 5.9100526542652437e+02 0 0 0
7082 44 12 0.0000000000000000e+00 5.6870008066047831e+02 5.6047827620953547e+02 5.9107452246405865e+02 0 0 0
7081 44 18 0.0000000000000000e+00 5.6516148544337989e+02 5.5896000775969821e+02 5.8997886396484364e+02 0 0 0
7072 44 17 0.0000000000000000e+00 5.6206032305004453e+02 5.7086167246214256e+02 5.9618366292563144e+02 0 0 0
7070 44 15 0.0000000000000000e+00 5.6814203449929380e+02 5.6883100291577227e+02 5.9664969902510222e+02 0 0 0
7071 44 12 0.0000000000000000e+00 5.6442800211866336e+02 5.6794993869995062e+02 5.9595365442381205e+02 0 0 0
5575 35 9 0.0000000000000000e+00 5.6127922566273594e+02 5.5572254293637559e+02 5.9806900217139855e+02 0 0 0
7069 44 12 0.0000000000000000e+00 5.7066760641639019e+02 5.6917799361388836e+02 5.9354894442614113e+02 0 0 0
7080 44 4 0.0000000000000000e+00 5.6434758163428353e+02 5.5959728401160407e+02 5.8651610482063779e+02 0 0 0
7079 44 15 0.0000000000000000e+00 5.6405429108694807e+02 5.6088706118906066e+02 5.8276549736612640e+02 0 0 0
5574 35 18 0.0000000000000000e+00 5.6333231201955107e+02 5.5890039292628433e+02 5.9653125268147687e+02 0 0 0
7023 44 9 0.0000000000000000e+00 5.7432234386283187e+02 5.5754016117423021e+02 6.0742846908768115e+02 0 0 0
9051 56 15 0.0000000000000000e+00 5.7172044851186081e+02 5.7397709062698402e+02 5.9798540490704625e+02 0 0 0
9049 56 15 0.0000000000000000e+00 5.7379183525732060e+02 5.7370153823703697e+02 5.9848346942622720e+02 0 0 0
9052 56 15 0.0000000000000000e+00 5.7011691973541178e+02 5.7085345345979647e+02 5.9973000131545894e+02 0 0 0
9048 56 15 0.0000000000000000e+00 5.7466193725452990e+02 5.6988278760093715e+02 5.9871487180881684e+02 0 0 0
9055 56 15 0.0000000000000000e+00 5.6175518310891198e+02 5.7423649000845444e+02 6.0203763920331301e+02 0 0 0
7073 44 4 0.0000000000000000e+00 5.6446341601737106e+02 5.7320139309784702e+02 5.9437746276641633e+02 0 0 0
9056 56 9 0.0000000000000000e+00 5.5851380750841247e+02 5.7452524714845913e+02 6.0021848167926407e+02 0 0 0
7074 44 2 0.0000000000000000e+00 5.6334749945754413e+02 5.7059309504300370e+02 5.9183264296642426e+02 0 0 0
9047 56 2 0.0000000000000000e+00 5.7641985386619990e+02 5.6674188207751081e+02 5.9743412306384926e+02 0 0 0
7068 44 2 0.0000000000000000e+00 5.7305204237461317e+02 5.6740667617423810e+02 5.9121182614057659e+02 0 0 0
7075 44 9 0.0000000000000000e+00 5.6490884725429066e+02 5.6792768132689616e+02 5.8962175693165045e+02 0 0 0
9050 56 12 0.0000000000000000e+00 5.7367375435075292e+02 5.7522789479620656e+02 5.9526946035090168e+02 0 0 0
7077 44 4 0.0000000000000000e+00 5.6696735406918037e+02 5.6695391224834327e+02 5.8308512447842952e+02 0 0 0
9054 56 15 0.0000000000000000e+00 5.6472848452073538e+02 5.7158818556224674e+02 6.0096037116333594e+02 0 0 0
9053 56 12 0.0000000000000000e+00 5.6833415518637742e+02 5.7134180059227026e+02 6.0288662864229093e+02 0 0 0
7064 44 9 0.0000000000000000e+00 5.7563494443316881e+02 5.6826726873974371e+02 5.8150656053560931e+02 0 0 0
7066 44 15 0.0000000000000000e+00 5.7070026926479090e+02 5.6484551409609162e+02 5.8461644230493732e+02 0 0 0
7076 44 2 0.0000000000000000e+00 5.6729552613465012e+02 5.6747461545734552e+02 5.8685204072852264e+02 0 0 0
9057 56 2 0.0000000000000000e+00 5.5943036673323127e+02 5.7728781927455100e+02 5.9766291449891605e+02 0 0 0
9062 56 9 0.0000000000000000e+00 5.6867596109370447e+02 5.7294455022541524e+02 5.8878537275716678e+02 0 0 0
4958 31 4 0.0000000000000000e+00 5.7290692889843626e+02 5.7307556929539123e+02 5.7777192995683231e+02 0 0 0
8814 55 12 0.0000000000000000e+00 5.6992299255122543e+02 5.6175839068978576e+02 5.7541776868359716e+02 0 0 0
7067 44 9 0.0000000000000000e+00 5.7254387723606567e+02 5.6530100740959631e+02 5.8798336670525055e+02 0 0 0
9045 56 2 0.0000000000000000e+00 5.7746011924292225e+02 5.6626968624723099e+02 5.9254882369644167e+02 0 0 0
4106 26 12 0.0000000000000000e+00 5.6378013198956194e+02 5.6601676455242568e+02 5.7293727528946317e+02 0 0 0
4959 31 12 0.0000000000000000e+00 5.7244823474094721e+02 5.7346770921851328e+02 5.7406483593116150e+02 0 0 0
9061 56 15 0.0000000000000000e+00 5.6800437126494671e+02 5.7612913026964191e+02 5.9056043787286944e+02 0 0 0
8815 55 15 0.0000000000000000e+00 5.7082144857686819e+02 5.6551384925200182e+02 5.7552490577920469e+02 0 0 0
8816 55 9 0.0000000000000000e+00 5.7327304477526934e+02 5.6745072826270234e+02 5.7328737654451425e+02 0 0 0
4103 26 12 0.0000000000000000e+00 5.5978866889354936e+02 5.7433014986561886e+02 5.7494672749381289e+02 0 0 0
7065 44 15 0.0000000000000000e+00 5.7252192100665161e+02 5.6619148518560394e+02 5.8161949200309994e+02 0 0 0
7058 44 2 0.0000000000000000e+00 5.7732348660075252e+02 5.6255290202690333e+02 5.8345776586130694e+02 0 0 0
4957 31 2 0.0000000000000000e+00 5.7324503241473360e+02 5.7576651198793763e+02 5.8016263887299101e+02 0 0 0
4102 26 12 0.0000000000000000e+00 5.6258837691260658e+02 5.7420891351349076e+02 5.7268606295799816e+02 0 0 0
4960 31 15 0.0000000000000000e+00 5.7104331998066505e+02 5.7280278964122510e+02 5.7032132775995024e+02 0 0 0
9063 56 18 0.0000000000000000e+00 5.7083855298048115e+02 5.7337089328922502e+02 5.8556444318746571e+02 0 0 0
9064 56 2 0.0000000000000000e+00 5.7359661631063432e+02 5.7562066085047559e+02 5.8668434857501393e+02 0 0 0
4961 31 4 0.0000000000000000e+00 5.6882973403622680e+02 5.7595797729913363e+02 5.7107451408916688e+02 0 0 0
4104 26 15 0.0000000000000000e+00 5.6147135010478303e+02 5.7120176861105813e+02 5.7650473916539215e+02 0 0 0
9043 56 4 0.0000000000000000e+00 5.7652701751129325e+02 5.7141199481261788e+02 5.9072426966791090e+02 0 0 0
6966 43 15 0.0000000000000000e+00 5.9281251393664218e+02 5.7513914337997301e+02 5.7395724883954745e+02 0 0 0
7012 44 15 0.0000000000000000e+00 5.9223533713252289e+02 5.6086497598620531e+02 6.0242425825235330e+02 0 0 0
9031 56 9 0.0000000000000000e+00 5.9788679402830610e+02 5.7195044847881968e+02 5.8361121403887478e+02 0 0 0
9028 56 17 0.0000000000000000e+00 5.9979542309409180e+02 5.7285220534663438e+02 5.7505849476788330e+02 0 0 0
9030 56 2 0.0000000000000000e+00 5.9632333847332040e+02 5.7155720425033428e+02 5.8027502173548078e+02 0 0 0
7128 44 15 0.0000000000000000e+00 5.7838882654561462e+02 5.5526546849163083e+02 5.7707692765410889e+02 0 0 0
8335 52 2 0.0000000000000000e+00 5.8487436846823869e+02 5.6876298188142766e+02 6.0614260722748065e+02 0 0 0
8337 52 2 0.0000000000000000e+00 5.8914686428123878e+02 5.6890816513898983e+02 6.0680272058756486e+02 0 0 0
9013 56 15 0.0000000000000000e+00 5.9087684945833666e+02 5.7364095186815337e+02 5.8087587957960534e+02 0 0 0
7011 44 6 0.0000000000000000e+00 5.9145134485846199e+02 5.5891545301523740e+02 6.0570307259760625e+02 0 0 0
4968 31 4 0.0000000000000000e+00 5.7823766813098086e+02 5.7554120514934971e+02 5.7274593311401566e+02 0 0 0
9029 56 4 0.0000000000000000e+00 5.9666767666091550e+02 5.7379453715608622e+02 5.7711757661003242e+02 0 0 0
8336 52 12 0.0000000000000000e+00 5.8776500406193156e+02 5.6872623421794185e+02 6.0344231559553543e+02 0 0 0
6965 43 15 0.0000000000000000e+00 5.9195200537870301e+02 5.7176609585459028e+02 5.7225631010938685e+02 0 0 0
9046 56 9 0.0000000000000000e+00 5.7853692414125737e+02 5.6427670946670310e+02 5.9545319787103688e+02 0 0 0
9044 56 2 0.0000000000000000e+00 5.7946524110080077e+02 5.6886914730469528e+02 5.9114965540526453e+02 0 0 0
7013 44 17 0.0000000000000000e+00 5.9289882625229586e+02 5.5995560571709598e+02 5.9865890021364726e+02 0 0 0
4951 31 15 0.0000000000000000e+00 5.8336034994844067e+02 5.7369730462603002e+02 5.8176156348632287e+02 0 0 0
9033 56 4 0.0000000000000000e+00 5.9376097557311368e+02 5.6693120917275928e+02 5.8397765207814655e+02 0 0 0
8318 52 7 -1.0000000000000000e+00 5.9774354138474098e+02 5.7476022421010816e+02 5.9414611839362226e+02 0 0 0
9010 56 4 0.0000000000000000e+00 5.8954591807165207e+02 5.6718096983139492e+02 5.7566725347751742e+02 0 0 0
9011 56 7 -1.0000000000000000e+00 5.8784556793739785e+02 5.7044796208600565e+02 5.7675429976745545e+02 0 0 0
9014 56 2 0.0000000000000000e+00 5.9194319209076809e+02 5.7524444394852605e+02 5.8419633268446216e+02 0 0 0
7021 44 12 0.0000000000000000e+00 5.7969071688226688e+02 5.6025135900422435e+02 6.0287526956937768e+02 0 0 0
7014 44 7 -1.0000000000000000e+00 5.9332181076872939e+02 5.6222309026335904e+02 5.9578373859167436e+02 0 0 0
8331 52 18 0.0000000000000000e+00 5.7791016798390331e+02 5.7501481098476722e+02 6.0258605547883019e+02 0 0 0
8320 52 4 0.0000000000000000e+00 5.9853944012444379e+02 5.7358446797863269e+02 6.0142268044307059e+02 0 0 0
7019 44 6 0.0000000000000000e+00 5.8317730420065243e+02 5.6334777301513816e+02 6.0181467500165422e+02 0 0 0
7020 44 4 0.0000000000000000e+00 5.8356322837028210e+02 5.5971697833359815e+02 6.0325061929317644e+02 0 0 0
9009 56 15 0.0000000000000000e+00 5.9340708746841881e+02 5.6745243720327198e+02 5.7675841086854405e+02 0 0 0
8370 52 15 0.0000000000000000e+00 5.9254339772410140e+02 5.5512201885327670e+02 5.9946075838683328e+02 0 0 0
7131 44 9 0.0000000000000000e+00 5.7967608162544661e+02 5.6022849174843748e+02 5.7321520352403877e+02 0 0 0
7130 44 15 0.0000000000000000e+00 5.8028916634319000e+02 5.5653961224665113e+02 5.7381726903464846e+02 0 0 0
7054 44 4 0.0000000000000000e+00 5.8377188420375739e+02 5.5581071063555760e+02 5.9026733764825167e+02 0 0 0
8323 52 6 0.0000000000000000e+00 5.9172824840534008e+02 5.7701769264453219e+02 6.0293092804812602e+02 0 0 0
8322 52 12 0.0000000000000000e+00 5.9461962190916711e+02 5.7611994463128099e+02 6.0542920916431456e+02 0 0 0
7055 44 7 -1.0000000000000000e+00 5.8038909337280506e+02 5.5661558230027822e+02 5.8953928426869675e+02 0 0 0
7057 44 15 0.0000000000000000e+00 5.8032790084231522e+02 5.6318000441057904e+02 5.8597682954350876e+02 0 0 0
7017 44 12 0.0000000000000000e+00 5.8689338392701359e+02 5.6427219633660616e+02 5.9523025815259120e+02 0 0 0
7056 44 4 0.0000000000000000e+00 5.7969745837689732e+02 5.5982804925966661e+02 5.8779179762202170e+02 0 0 0
9035 56 15 0.0000000000000000e+00 5.9205140624150999e+02 5.7038605667684340e+02 5.8893715679488196e+02 0 0 0
7060 44 2 0.0000000000000000e+00 5.8240768735972642e+02 5.6329141492573285e+02 5.7927908766893268e+02 0 0 0
7061 44 12 0.0000000000000000e+00 5.8365923783814651e+02 5.6522699715641443e+02 5.8253195865632267e+02 0 0 0
9039 56 2 0.0000000000000000e+00 5.8428069880739508e+02 5.7534286473556722e+02 5.9107500538082809e+02 0 0 0
9036 56 4 0.0000000000000000e+00 5.8906518523391048e+02 5.7207279606278928e+02 5.8710933602048920e+02 0 0 0
9037 56 18 0.0000000000000000e+00 5.8937556910985370e+02 5.7355274632814633e+02 5.9087476171911396e+02 0 0 0
9038 56 12 0.0000000000000000e+00 5.8629565323615202e+02 5.7326575156992521e+02 5.9353972289894602e+02 0 0 0
8327 52 9 0.0000000000000000e+00 5.8328063329163558e+02 5.7655013391963314e+02 5.9768749080334192e+02 0 0 0
7059 44 9 0.0000000000000000e+00 5.7893095620931058e+02 5.6185036267526039e+02 5.8016331731392074e+02 0 0 0
7016 44 4 0.0000000000000000e+00 5.8962660386067842e+02 5.6479323156234477e+02 5.9246932690056906e+02 0 0 0
7018 44 12 0.0000000000000000e+00 5.8537104221072389e+02 5.6400758601760265e+02 5.9869829312473166e+02 0 0 0
7015 44 9 0.0000000000000000e+00 5.9320179564608054e+02 5.6522884059880710e+02 5.9395256995235673e+02 0 0 0
7063 44 15 0.0000000000000000e+00 5.7878764884640998e+02 5.7048562315086212e+02 5.8241932764212186e+02 0 0 0
8321 52 12 0.0000000000000000e+00 5.9849422180355430e+02 5.7579889345804202e+02 6.0447679961177016e+02 0 0 0
4950 31 12 0.0000000000000000e+00 5.8455853313544696e+02 5.7708456756568842e+02 5.8320119201790089e+02 0 0 0
8329 52 6 0.0000000000000000e+00 5.8312440961223217e+02 5.7195223453341248e+02 6.0085093501644189e+02 0 0 0
8330 52 9 0.0000000000000000e+00 5.7946552194343406e+02 5.7200918188736068e+02 6.0063471690602898e+02 0 0 0
9034 56 12 0.0000000000000000e+00 5.9101089143054037e+02 5.6784767372779083e+02 5.8623998811003651e+02 0 0 0
7062 44 15 0.0000000000000000e+00 5.8181822798299800e+02 5.6847616874508617e+02 5.8157119065284621e+02 0 0 0
8324 52 4 0.0000000000000000e+00 5.8804222355870957e+02 5.7677857551101340e+02 6.0448488775990575e+02 0 0 0
8328 52 2 0.0000000000000000e+00 5.8370044345273402e+02 5.7262335093279455e+02 5.9725586975179544e+02 0 0 0
8319 52 9 0.0000000000000000e+00 5.9821652572378025e+02 5.7388873329616592e+02 5.9778345226923682e+02 0 0 0
8326 52 15 0.0000000000000000e+00 5.8294754589544539e+02 5.7654026190261266e+02 6.0162618888723227e+02 0 0 0
9008 56 12 0.0000000000000000e+00 5.9489103827652286e+02 5.6416576702682482e+02 5.7510786532759062e+02 0 0 0
9007 56 15 0.0000000000000000e+00 5.9714499440720363e+02 5.6543167512790558e+02 5.7807359471501832e+02 0 0 0
9012 56 4 0.0000000000000000e+00 5.8893265400157520e+02 5.7039052546877872e+02 5.8012021915600451e+02 0 0 0
9032 56 2 0.0000000000000000e+00 5.9412694801723387e+02 5.7091845075845220e+02 5.8417161244349040e+02 0 0 0
4952 31 12 0.0000000000000000e+00 5.8084286016188855e+02 5.7527719493800237e+02 5.7960853284658140e+02 0 0 0
4970 31 2 0.0000000000000000e+00 5.8411472662393976e+02 5.7350887744007662e+02 5.7330019177044665e+02 0 0 0
6963 43 15 0.0000000000000000e+00 5.9592400608805417e+02 5.7306267290696064e+02 5.7198346825626254e+02 0 0 0
8332 52 4 0.0000000000000000e+00 5.7815851891686486e+02 5.7494564292785287e+02 6.0633977185421509e+02 0 0 0
4969 31 2 0.0000000000000000e+00 5.8043373988637757e+02 5.7235974039455789e+02 5.7236650227388134e+02 0 0 0
9042 56 15 0.0000000000000000e+00 5.7818660168258862e+02 5.7224694362174762e+02 5.8758703942484374e+02 0 0 0
9041 56 2 0.0000000000000000e+00 5.7969123234420067e+02 5.7454936566059939e+02 5.8988846259618481e+02 0 0 0
8334 52 18 0.0000000000000000e+00 5.8279819959342285e+02 5.7207785401212107e+02 6.0596740839157860e+02 0 0 0
6964 43 12 0.0000000000000000e+00 5.9503182509819942e+02 5.6953747544580506e+02 5.7139562416932995e+02 0 0 0
6962 43 15 0.0000000000000000e+00 5.9488992759222742e+02 5.7682323090439797e+02 5.7131817318043124e+02 0 0 0
4971 31 9 0.0000000000000000e+00 5.8655468097292930e+02 5.7547122821660901e+02 5.7148622633232708e+02 0 0 0
9344 58 15 0.0000000000000000e+00 5.3865873763127013e+02 5.9552919406205581e+02 5.7796918591172789e+02 0 0 0
6768 42 12 0.0000000000000000e+00 5.4418808035262168e+02 5.9286384198372696e+02 5.8743752086213567e+02 0 0 0
9341 58 9 0.0000000000000000e+00 5.3457066165543677e+02 5.9642207846333213e+02 5.8698356850956134e+02 0 0 0
9354 58 17 0.0000000000000000e+00 5.3432103462140367e+02 5.8466587250751400e+02 5.7292633348396851e+02 0 0 0
9115 56 17 0.0000000000000000e+00 5.5260029713200379e+02 5.9893103088637463e+02 5.7063518248844923e+02 0 0 0
9342 58 2 0.0000000000000000e+00 5.3797603225925343e+02 5.9651472540636655e+02 5.8507784668575118e+02 0 0 0
6769 42 15 0.0000000000000000e+00 5.4445310154605295e+02 5.9438014328294753e+02 5.9092124674899094e+02 0 0 0
6776 42 12 0.0000000000000000e+00 5.4467491375337238e+02 5.9851901448364731e+02 6.0587532922639036e+02 0 0 0
8846 55 15 0.0000000000000000e+00 5.5195096789361071e+02 5.7951908156372883e+02 5.8354170772659268e+02 0 0 0
8847 55 4 0.0000000000000000e+00 5.4853007125551608e+02 5.7751769778076800e+02 5.8244115418553758e+02 0 0 0
8845 55 12 0.0000000000000000e+00 5.5084029938450465e+02 5.8281763365422705e+02 5.8233107112984146e+02 0 0 0
6778 42 15 0.0000000000000000e+00 5.5094007855587154e+02 5.9529067296858273e+02 6.0453929005532495e+02 0 0 0
6775 42 2 0.0000000000000000e+00 5.4485228895661180e+02 5.9645026813044046e+02 6.0250984544948403e+02 0 0 0
6839 42 2 0.0000000000000000e+00 5.4933380429769363e+02 5.7747640548596178e+02 5.9232775772467915e+02 0 0 0
6837 42 2 0.0000000000000000e+00 5.5401844820690246e+02 5.7857034086210672e+02 5.8925079114112339e+02 0 0 0
6840 42 12 0.0000000000000000e+00 5.4688466587571645e+02 5.7837403037033107e+02 5.8911165204741076e+02 0 0 0
6841 42 12 0.0000000000000000e+00 5.4344662387446033e+02 5.8018710321622655e+02 5.8820531143622316e+02 0 0 0
6842 42 17 0.0000000000000000e+00 5.4236777667335321e+02 5.8250442681815298e+02 5.8546334096827684e+02 0 0 0
6777 42 12 0.0000000000000000e+00 5.4789892379430682e+02 5.9691036517124326e+02 6.0580997921639937e+02 0 0 0
8844 55 15 0.0000000000000000e+00 5.4878850884310953e+02 5.8153579668865143e+02 5.7936584810484590e+02 0 0 0
6766 42 15 0.0000000000000000e+00 5.4950164400532060e+02 5.9356976560730300e+02 5.8399064953307800e+02 0 0 0
6803 42 15 0.0000000000000000e+00 5.5277988757748506e+02 5.8300957247071187e+02 6.0627118064655406e+02 0 0 0
6767 42 15 0.0000000000000000e+00 5.4643059856211948e+02 5.9145694203247251e+02 5.8484354201952704e+02 0 0 0
6764 42 9 0.0000000000000000e+00 5.5201701363094185e+02 5.9717385965616677e+02 5.7808451762619484e+02 0 0 0
6765 42 2 0.0000000000000000e+00 5.4958538176446086e+02 5.9486501280539096e+02 5.8013197422217888e+02 0 0 0
9350 58 2 0.0000000000000000e+00 5.3711077321868038e+02 5.7950475836739633e+02 5.7280739707999101e+02 0 0 0
9345 58 15 0.0000000000000000e+00 5.3666701381152200e+02 5.9205633432611387e+02 5.7841713744955985e+02 0 0 0
9346 58 9 0.0000000000000000e+00 5.3687392708257437e+02 5.8826974602445091e+02 5.7806352289412018e+02 0 0 0
3563 22 12 0.0000000000000000e+00 5.3978750918930712e+02 5.9416936180137418e+02 5.9335107392290843e+02 0 0 0
3568 22 12 0.0000000000000000e+00 5.3607310416998700e+02 5.8629936723597496e+02 5.9859467327112122e+02 0 0 0
9347 58 15 0.0000000000000000e+00 5.3479976341345673e+02 5.8512620102355277e+02 5.7795561515145516e+02 0 0 0
3562 22 12 0.0000000000000000e+00 5.4066863486154784e+02 5.9257150911461702e+02 5.9659154911877295e+02 0 0 0
9348 58 15 0.0000000000000000e+00 5.3468645922181952e+02 5.8158654624977544e+02 5.7632828542066420e+02 0 0 0
3561 22 2 0.0000000000000000e+00 5.4240919539837046e+02 5.9114753262847694e+02 5.9960763079678782e+02 0 0 0
3560 22 2 0.0000000000000000e+00 5.4138593523861209e+02 5.9374880952848719e+02 6.0237030825544446e+02 0 0 0
3559 22 9 0.0000000000000000e+00 5.4009449545866732e+02 5.9074680008865141e+02 6.0447312154581937e+02 0 0 0
6805 42 9 0.0000000000000000e+00 5.5162618036784511e+02 5.8907509417364543e+02 6.0603829225631637e+02 0 0 0
6804 42 15 0.0000000000000000e+00 5.5259439455717609e+02 5.8624461576484146e+02 6.0423437301218530e+02 0 0 0
3564 22 12 0.0000000000000000e+00 5.3609206396777529e+02 5.9363211018710206e+02 5.9295137258167870e+02 0 0 0
3569 22 12 0.0000000000000000e+00 5.3688094033981577e+02 5.8352956686734569e+02 6.0108718474599516e+02 0 0 0
6843 42 12 0.0000000000000000e+00 5.3954368183726319e+02 5.8075199711704568e+02 5.8353558327556505e+02 0 0 0
6844 42 9 0.0000000000000000e+00 5.4095047708476579e+02 5.7777202144572186e+02 5.8117001213349397e+02 0 0 0
3572 22 9 0.0000000000000000e+00 5.4487406313715906e+02 5.7896461616015836e+02 6.0671628985358689e+02 0 0 0
6845 42 17 0.0000000000000000e+00 5.4326906495740263e+02 5.7993426724563017e+02 5.7932690858984381e+02 0 0 0
6846 42 15 0.0000000000000000e+00 5.4311033037979985e+02 5.8197716416227797e+02 5.7607171232572352e+02 0 0 0
3571 22 15 0.0000000000000000e+00 5.4145079707042669e+02 5.8039343658470204e+02 6.0586419815479530e+02 0 0 0
3570 22 12 0.0000000000000000e+00 5.3861322766550688e+02 5.8272117803141225e+02 6.0446885700941004e+02 0 0 0
6817 42 18 0.0000000000000000e+00 5.5038777830398408e+02 5.8188968228628266e+02 5.9136604281609459e+02 0 0 0
6818 42 15 0.0000000000000000e+00 5.5113699304245552e+02 5.8194306172908500e+02 5.9507315859179346e+02 0 0 0
6819 42 9 0.0000000000000000e+00 5.5174335396810557e+02 5.8082502135096672e+02 5.9879170902862518e+02 0 0 0
6820 42 2 0.0000000000000000e+00 5.4947358337582125e+02 5.7918410162215093e+02 6.0129609132610540e+02 0 0 0
6816 42 12 0.0000000000000000e+00 5.4829272685656736e+02 5.8514739600398707e+02 5.9194091052392650e+02 0 0 0
6815 42 12 0.0000000000000000e+00 5.4751370614124517e+02 5.8838760782456643e+02 5.9346374140941714e+02 0 0 0
6814 42 15 0.0000000000000000e+00 5.4997522160842743e+02 5.9080648321351600e+02 5.9201956878390331e+02 0 0 0
6813 42 9 0.0000000000000000e+00 5.5177685990851421e+02 5.9010427031012387e+02 5.8865919930807445e+02 0 0 0
6812 42 15 0.0000000000000000e+00 5.5453871438971919e+02 5.8704115568440898e+02 5.8846785896047561e+02 0 0 0
9094 56 15 0.0000000000000000e+00 5.5396478238484235e+02 5.8865970684689671e+02 5.7538441521480831e+02 0 0 0
9349 58 9 0.0000000000000000e+00 5.3601310804572609e+02 5.7792970873692934e+02 5.7615850085351769e+02 0 0 0
6806 42 2 0.0000000000000000e+00 5.5520509845038953e+02 5.9022645430399643e+02 6.0618457975123511e+02 0 0 0
6811 42 2 0.0000000000000000e+00 5.5482315826299487e+02 5.8650485943843375e+02 5.9204536275480916e+02 0 0 0
9096 56 15 0.0000000000000000e+00 5.5241908407747712e+02 5.8835229902729554e+02 5.7022118847531863e+02 0 0 0
9095 56 9 0.0000000000000000e+00 5.5077740320532837e+02 5.8935132941510392e+02 5.7357758858496948e+02 0 0 0
9343 58 12 0.0000000000000000e+00 5.3841521536137316e+02 5.9768558522377396e+02 5.8143138094933977e+02 0 0 0
8842 55 2 0.0000000000000000e+00 5.4954240041386413e+02 5.8240408462343385e+02 5.7252432188422392e+02 0 0 0
8843 55 9 0.0000000000000000e+00 5.5010978954810798e+02 5.8094295389487365e+02 5.7577233427374915e+02 0 0 0
6774 42 9 0.0000000000000000e+00 5.4553550552530555e+02 5.9837536965308664e+02 5.9921588061924285e+02 0 0 0
9085 56 15 0.0000000000000000e+00 5.5484155159101726e+02 5.9132438257926628e+02 5.8135968130884737e+02 0 0 0
6770 42 15 0.0000000000000000e+00 5.4567179220991818e+02 5.9828664870024204e+02 5.9061303609077299e+02 0 0 0
3558 22 15 0.0000000000000000e+00 5.3623373074927838e+02 5.9090906928330833e+02 6.0556283087584541e+02 0 0 0
9353 58 12 0.0000000000000000e+00 5.3794234589891141e+02 5.8394189060002066e+02 5.7277210182309000e+02 0 0 0
6779 42 15 0.0000000000000000e+00 5.5413554730164640e+02 5.9546789545443858e+02 6.0254962939862946e+02 0 0 0
9079 56 2 0.0000000000000000e+00 5.6557986030706354e+02 5.9490831605596270e+02 5.7366508536925346e+02 0 0 0
9105 56 12 0.0000000000000000e+00 5.6145579054869609e+02 5.9014955702831367e+02 5.7119155268387772e+02 0 0 0
6836 42 12 0.0000000000000000e+00 5.5596966910906065e+02 5.8188886081821136e+02 5.8931167142213462e+02 0 0 0
6835 42 18 0.0000000000000000e+00 5.5763212640724669e+02 5.8171534609880905e+02 5.9261413183207935e+02 0 0 0
6834 42 18 0.0000000000000000e+00 5.6103019582120703e+02 5.8186139674879871e+02 5.9056180730544850e+02 0 0 0
6833 42 17 0.0000000000000000e+00 5.6095746772973996e+02 5.7795776285674549e+02 5.8896767684655617e+02 0 0 0
9059 56 12 0.0000000000000000e+00 5.6406032705138989e+02 5.7833880787942940e+02 5.9349555995803496e+02 0 0 0
9058 56 12 0.0000000000000000e+00 5.6183414080835178e+02 5.7978752290744239e+02 5.9628067237419111e+02 0 0 0
9076 56 2 0.0000000000000000e+00 5.7149700134966770e+02 5.9155357647038545e+02 5.7102036312525024e+02 0 0 0
4956 31 9 0.0000000000000000e+00 5.7515891064678306e+02 5.7900361309142420e+02 5.8090637415832316e+02 0 0 0
9103 56 2 0.0000000000000000e+00 5.6481491644218511e+02 5.8737923267374799e+02 5.7133279815171966e+02 0 0 0
9102 56 2 0.0000000000000000e+00 5.6404717150847171e+02 5.8360550387061721e+02 5.7190979127566243e+02 0 0 0
4151 26 2 0.0000000000000000e+00 5.7554074892489825e+02 5.8169974167371970e+02 5.7212035278436679e+02 0 0 0
9092 56 15 0.0000000000000000e+00 5.5705733550976584e+02 5.8566185329886048e+02 5.7929882000228974e+02 0 0 0
9093 56 2 0.0000000000000000e+00 5.5676075202877485e+02 5.8891850010651967e+02 5.7781534857771840e+02 0 0 0
6810 42 15 0.0000000000000000e+00 5.5692088983257338e+02 5.8664761182576069e+02 5.9527340258280242e+02 0 0 0
9091 56 12 0.0000000000000000e+00 5.5725334523182812e+02 5.8177941539109179e+02 5.8019485937205707e+02 0 0 0
9075 56 15 0.0000000000000000e+00 5.7104191309424391e+02 5.9038330678033583e+02 5.7455962281024506e+02 0 0 0
9100 56 15 0.0000000000000000e+00 5.6007351907465761e+02 5.8116732376048651e+02 5.7384023258495563e+02 0 0 0
9104 56 12 0.0000000000000000e+00 5.6208096145708976e+02 5.8770104957521744e+02 5.7395905003293774e+02 0 0 0
6780 42 9 0.0000000000000000e+00 5.5615476950969003e+02 5.9806930945758313e+02 6.0417616425886297e+02 0 0 0
9101 56 9 0.0000000000000000e+00 5.6380315685879043e+02 5.8040542464359987e+02 5.7402832788944067e+02 0 0 0
9098 56 12 0.0000000000000000e+00 5.5759472436099657e+02 5.8525580120572181e+02 5.7061877872822527e+02 0 0 0
9090 56 18 0.0000000000000000e+00 5.5739389591783913e+02 5.8018366623609131e+02 5.8343827480764094e+02 0 0 0
9088 56 2 0.0000000000000000e+00 5.5854252369991138e+02 5.8434235514107183e+02 5.8585111737431134e+02 0 0 0
9089 56 12 0.0000000000000000e+00 5.6100297691929848e+02 5.8132405919621294e+02 5.8444913089475415e+02 0 0 0
9099 56 18 0.0000000000000000e+00 5.5661307647582055e+02 5.8224020714661776e+02 5.7292581506265378e+02 0 0 0
6809 42 12 0.0000000000000000e+00 5.5548882989230287e+02 5.8949643596716624e+02 5.9769088905285491e+02 0 0 0
6808 42 18 0.0000000000000000e+00 5.5622768148111493e+02 5.8899070774592064e+02 6.0153406869217963e+02 0 0 0
6807 42 12 0.0000000000000000e+00 5.5815033509762520e+02 5.8812838052989639e+02 6.0473597013766459e+02 0 0 0
9060 56 15 0.0000000000000000e+00 5.6656610595674181e+02 5.7972256873034166e+02 5.9063341058652372e+02 0 0 0
9081 56 15 0.0000000000000000e+00 5.6503485410542589e+02 5.9674361955312952e+02 5.7740535950424919e+02 0 0 0
9083 56 12 0.0000000000000000e+00 5.6080281157702564e+02 5.9385754147744399e+02 5.8016935537218365e+02 0 0 0
9074 56 4 0.0000000000000000e+00 5.7429411853227441e+02 5.8947516919142254e+02 5.7603625090975333e+02 0 0 0
9082 56 15 0.0000000000000000e+00 5.6445704670723546e+02 5.9434783814919467e+02 5.8030598409940990e+02 0 0 0
9080 56 15 0.0000000000000000e+00 5.6401787356090028e+02 5.9320210683273240e+02 5.7671499155329161e+02 0 0 0
9084 56 15 0.0000000000000000e+00 5.5883437464410611e+02 5.9100439334814996e+02 5.8136823756502997e+02 0 0 0
9086 56 15 0.0000000000000000e+00 5.5794907064505480e+02 5.8943099407641000e+02 5.8275642912929663e+02 0 0 0
9087 56 9 0.0000000000000000e+00 5.6037956700901373e+02 5.8736086783794292e+02 5.8492111933941112e+02 0 0 0
9065 56 9 0.0000000000000000e+00 5.7582636909449377e+02 5.7867019366876491e+02 5.8776700078595422e+02 0 0 0
9073 56 15 0.0000000000000000e+00 5.7462138629666106e+02 5.9095483040906674e+02 5.7960064463775416e+02 0 0 0
4155 26 2 0.0000000000000000e+00 5.7741976048188428e+02 5.9039299800417245e+02 5.7242484889035836e+02 0 0 0
9066 56 2 0.0000000000000000e+00 5.7262335013590825e+02 5.8071823236681621e+02 5.8837566858973196e+02 0 0 0
9067 56 12 0.0000000000000000e+00 5.7167910617695020e+02 5.8444456735573544e+02 5.8803702076505851e+02 0 0 0
9068 56 12 0.0000000000000000e+00 5.7169705757602480e+02 5.8787535017378491e+02 5.8947429392725303e+02 0 0 0
9070 56 6 0.0000000000000000e+00 5.7665900487447698e+02 5.9277486893076582e+02 5.8728107102281774e+02 0 0 0
9078 56 9 0.0000000000000000e+00 5.6800294427284121e+02 5.9528751137874542e+02 5.7077887241208180e+02 0 0 0
9069 56 18 0.0000000000000000e+00 5.7428337695338166e+02 5.9061957392343652e+02 5.8914341593901702e+02 0 0 0
9097 56 12 0.0000000000000000e+00 5.5609013233272685e+02 5.8870722720393405e+02 5.7032919837322527e+02 0 0 0
7795 48 18 0.0000000000000000e+00 5.9428211293161019e+02 5.9823489858315941e+02 6.0361381601982464e+02 0 0 0
7805 48 2 0.0000000000000000e+00 5.9589465544219161e+02 5.8254336715264117e+02 6.0629976250726645e+02 0 0 0
6968 43 9 0.0000000000000000e+00 5.9852753058891449e+02 5.7889683990459037e+02 5.7448234855955752e+02 0 0 0
8798 54 17 0.0000000000000000e+00 6.0011388778687785e+02 5.8929015989200525e+02 6.0329972554164647e+02 0 -1 0
7807 48 12 0.0000000000000000e+00 5.9989632207044178e+02 5.8552136729720780e+02 6.0724835588976316e+02 0 0 0
6953 43 15 0.0000000000000000e+00 5.9041373705035846e+02 5.8122741084779295e+02 5.7071582249739220e+02 0 0 0
8317 52 17 0.0000000000000000e+00 5.9602761019332127e+02 5.7764624155842387e+02 5.9248196242185622e+02 0 0 0
6960 43 2 0.0000000000000000e+00 5.8979599287033773e+02 5.8045308814886937e+02 5.7507437471409662e+02 0 0 0
7490 46 9 0.0000000000000000e+00 5.9465909490634544e+02 5.9543690547639767e+02 5.8952619032371524e+02 -1 0 0
7797 48 9 0.0000000000000000e+00 5.9930325364826911e+02 5.9762831121984198e+02 6.0733377299117012e+02 0 0 0
7488 46 12 0.0000000000000000e+00 5.9939501808874047e+02 5.9758903143534701e+02 5.9182742273077235e+02 -1 0 0
7804 48 9 0.0000000000000000e+00 5.9216863813161410e+02 5.8316304938754229e+02 6.0717270470456708e+02 0 0 0
8797 54 12 0.0000000000000000e+00 5.9738525998577916e+02 5.8964223657388573e+02 6.0034689101414278e+02 0 -1 0
6971 43 18 0.0000000000000000e+00 5.9864068804200861e+02 5.8741999291464981e+02 5.7263495724744041e+02 0 0 0
8314 52 1 0.0000000000000000e+00 5.9554534387927401e+02 5.8005050486122707e+02 6.0022900571346941e+02 0 0 0
4973 31 15 0.0000000000000000e+00 5.9188988503512792e+02 5.7800043677415113e+02 5.7130399406307868e+02 0 0 0
4152 26 15 0.0000000000000000e+00 5.7809834456644103e+02 5.8391852737895692e+02 5.7065754137282454e+02 0 0 0
6967 43 15 0.0000000000000000e+00 5.9549156957532421e+02 5.7779250569137287e+02 5.7255654983511477e+02 0 0 0
6961 43 15 0.0000000000000000e+00 5.9202876256404704e+02 5.7797363332093857e+02 5.7335458638423086e+02 0 0 0
9017 56 12 0.0000000000000000e+00 5.9975642267905505e+02 5.8216473866980107e+02 5.8459647271673316e+02 0 0 0
4953 31 17 0.0000000000000000e+00 5.8218167058527661e+02 5.7901627959323775e+02 5.8011216077792631e+02 0 0 0
6969 43 2 0.0000000000000000e+00 5.9926097020271129e+02 5.8259322728991970e+02 5.7366025694948576e+02 0 0 0
6954 43 15 0.0000000000000000e+00 5.9153744549001738e+02 5.8470131889010008e+02 5.7126599000091005e+02 0 0 0
7806 48 12 0.0000000000000000e+00 5.9812955501097349e+02 5.8484177814414090e+02 6.0393693443473103e+02 0 0 0
9016 56 2 0.0000000000000000e+00 5.9632867023568087e+02 5.8074906287548140e+02 5.8445382328501694e+02 0 0 0
4954 31 4 0.0000000000000000e+00 5.8012868302227889e+02 5.8231148800175970e+02 5.8038753144815098e+02 0 0 0
9040 56 9 0.0000000000000000e+00 5.8180410837660099e+02 5.7768504477835938e+02 5.8962227641317065e+02 0 0 0
4949 31 2 0.0000000000000000e+00 5.8308997600461078e+02 5.8020555806286245e+02 5.8448084229668461e+02 0 0 0
4955 31 2 0.0000000000000000e+00 5.7794814061146985e+02 5.8081051377111658e+02 5.8319000557869629e+02 0 0 0
8325 52 12 0.0000000000000000e+00 5.8508613757282114e+02 5.7908682169309179e+02 6.0355920219766756e+02 0 0 0
8794 54 9 0.0000000000000000e+00 5.9949523704796843e+02 5.9895772506341336e+02 5.9817038311883107e+02 0 -1 0
6958 43 15 0.0000000000000000e+00 5.9391886626234054e+02 5.8145273856302140e+02 5.7790519228517451e+02 0 0 0
6959 43 9 0.0000000000000000e+00 5.9056811635242707e+02 5.7960675096386444e+02 5.7880413374837246e+02 0 0 0
6914 43 4 0.0000000000000000e+00 5.8688810705766741e+02 5.9276008491882624e+02 5.7173227198266329e+02 0 0 0
8316 52 15 0.0000000000000000e+00 5.9819694166719000e+02 5.7941582693205805e+02 5.9486156857829769e+02 0 0 0
4153 26 4 0.0000000000000000e+00 5.8040621276329284e+02 5.8664686462123939e+02 5.7150152516372509e+02 0 0 0
4943 31 15 0.0000000000000000e+00 5.8350795497348793e+02 5.8965093451381597e+02 5.7696126686923492e+02 0 0 0
4941 31 2 0.0000000000000000e+00 5.8318920144520018e+02 5.9715461971548746e+02 5.7789123915057576e+02 0 0 0
9072 56 15 0.0000000000000000e+00 5.7793527217140218e+02 5.9077666050372250e+02 5.8157874415706215e+02 0 0 0
9071 56 18 0.0000000000000000e+00 5.7888531771417581e+02 5.9067896558757684e+02 5.8512063882404948e+02 0 0 0
4942 31 12 0.0000000000000000e+00 5.8362130828564545e+02 5.9343831048852337e+02 5.7738634722482550e+02 0 0 0
6912 43 9 0.0000000000000000e+00 5.8948545128386399e+02 5.9851141099829465e+02 5.7414994769674513e+02 0 0 0
4207 26 12 0.0000000000000000e+00 5.8802634044665194e+02 5.9762817509717945e+02 5.8732807689323442e+02 0 0 0
7491 46 2 0.0000000000000000e+00 5.9816474452159025e+02 5.9364295674240111e+02 5.8888551699445634e+02 -1 0 0
6913 43 2 0.0000000000000000e+00 5.8799954314192371e+02 5.9634506411836560e+02 5.7166921744055583e+02 0 0 0
8796 54 12 0.0000000000000000e+00 5.9992726811581190e+02 5.9213353054688889e+02 5.9862627377568890e+02 0 -1 0
4200 26 18 0.0000000000000000e+00 5.9907972055537221e+02 5.9411792358907428e+02 5.8143392024980778e+02 0 0 0
7498 46 15 0.0000000000000000e+00 5.9030048997306062e+02 5.8416823258392208e+02 5.9842423408435741e+02 -1 0 0
4948 31 9 0.0000000000000000e+00 5.8365293392562717e+02 5.8374610733089355e+02 5.8597073085197314e+02 0 0 0
4204 26 15 0.0000000000000000e+00 5.8934952550491676e+02 5.9004948119529911e+02 5.8456371344796162e+02 0 0 0
7493 46 12 0.0000000000000000e+00 5.9977665620700316e+02 5.9049018964499669e+02 5.9293414997561979e+02 -1 0 0
7496 46 9 0.0000000000000000e+00 5.9538266345272041e+02 5.8507509186182403e+02 5.9309799296282131e+02 -1 0 0
7495 46 12 0.0000000000000000e+00 5.9880668028805394e+02 5.8590822095231704e+02 5.9112618750470119e+02 -1 0 0
4944 31 15 0.0000000000000000e+00 5.8520210663070759e+02 5.8696712922694417e+02 5.7877750040185208e+02 0 0 0
7497 46 17 0.0000000000000000e+00 5.9285100313276541e+02 5.8413150972832591e+02 5.9547983020355059e+02 -1 0 0
9018 56 15 0.0000000000000000e+00 6.0021732400943768e+02 5.8078716364387208e+02 5.8816100000815209e+02 0 0 0
4946 31 15 0.0000000000000000e+00 5.8611145687180328e+02 5.8692262973874222e+02 5.8039715508831830e+02 0 0 0
6957 43 2 0.0000000000000000e+00 5.9399086281582311e+02 5.8329879082547370e+02 5.7484585195905777e+02 0 0 0
4201 26 12 0.0000000000000000e+00 5.9580681619765528e+02 5.9239327638487953e+02 5.8090310115068644e+02 0 0 0
7796 48 15 0.0000000000000000e+00 5.9751861191513387e+02 5.9680213521033909e+02 6.0393514446091240e+02 0 0 0
7489 46 2 0.0000000000000000e+00 5.9610851512888894e+02 5.9833880203695639e+02 5.9114366029610562e+02 -1 0 0
9015 56 9 0.0000000000000000e+00 5.9457502473304726e+02 5.7775990066656004e+02 5.8443320229598703e+02 0 0 0
4947 31 15 0.0000000000000000e+00 5.8426200828659307e+02 5.8413020627813012e+02 5.8196150925252937e+02 0 0 0
4945 31 9 0.0000000000000000e+00 5.8901871854368051e+02 5.8640663406842168e+02 5.7791924961363884e+02 0 0 0
6956 43 15 0.0000000000000000e+00 5.9400465441093502e+02 5.8696108905349899e+02 5.7338026844579770e+02 0 0 0
4206 26 15 0.0000000000000000e+00 5.8568226322522366e+02 5.9476885139122237e+02 5.8686022702390608e+02 0 0 0
4205 26 9 0.0000000000000000e+00 5.8589615286779815e+02 5.9170190118603728e+02 5.8425398593085220e+02 0 0 0
4202 26 15 0.0000000000000000e+00 5.9340616087135561e+02 5.9496921104297166e+02 5.8238063825024585e+02 0 0 0
4203 26 2 0.0000000000000000e+00 5.9212393610132574e+02 5.9263755814946285e+02 5.8536600936050240e+02 0 0 0
8315 52 6 0.0000000000000000e+00 5.9865403909251961e+02 5.8095276188918513e+02 5.9831489083342751e+02 0 0 0
4156 26 9 0.0000000000000000e+00 5.7800020824935098e+02 5.9363489832221444e+02 5.7008464135998099e+02 0 0 0
6972 43 12 0.0000000000000000e+00 5.9967001381653802e+02 5.9017306158109352e+02 5.7001541723141531e+02 0 0 0
6952 43 18 0.0000000000000000e+00 5.8724672368811230e+02 5.8279232934612844e+02 5.7030258471436127e+02 0 0 0
6753 42 15 0.0000000000000000e+00 5.4591350584419615e+02 6.1438490271006458e+02 5.6257956953580356e+02 0 0 0
3968 25 15 0.0000000000000000e+00 5.4147776794290735e+02 6.2083195488555850e+02 5.3875391301739978e+02 0 0 0
3970 25 9 0.0000000000000000e+00 5.3783023605763424e+02 6.1733328736736473e+02 5.3284731991871729e+02 0 0 0
6730 42 4 0.0000000000000000e+00 5.4147149608680081e+02 6.1843530935603860e+02 5.4666568295392290e+02 0 0 0
5946 37 4 0.0000000000000000e+00 5.3891882896503193e+02 6.1142093099771876e+02 5.5663253532586577e+02 0 -1 0
5945 37 15 0.0000000000000000e+00 5.4059051009953225e+02 6.0819885921504851e+02 5.5810994410361923e+02 0 -1 0
6724 42 9 0.0000000000000000e+00 5.3817537779699080e+02 6.0780659699738226e+02 5.4291338824404727e+02 0 0 0
6729 42 7 -1.0000000000000000e+00 5.4397443273611111e+02 6.1599535823872259e+02 5.4500389000863515e+02 0 0 0
6721 42 9 0.0000000000000000e+00 5.3956611097394534e+02 5.9996819041840570e+02 5.4456947144352500e+02 0 0 0
4241 27 15 0.0000000000000000e+00 5.5091970943521505e+02 6.1262463721723725e+02 5.4651069771901246e+02 1 0 0
4242 27 17 0.0000000000000000e+00 5.4991303113500635e+02 6.1638784909924539e+02 5.4692394941804628e+02 1 0 0
4243 27 7 -1.0000000000000000e+00 5.5025225647591844e+02 6.1986392385476631e+02 5.4866824898277866e+02 1 0 0
6750 42 2 0.0000000000000000e+00 5.4736755906553321e+02 6.1945038543417888e+02 5.5971296311810295e+02 0 0 0
5947 37 2 0.0000000000000000e+00 5.3538251395591362e+02 6.1226609842930179e+02 5.5552156396337796e+02 0 -1 0
6728 42 4 0.0000000000000000e+00 5.4120117583900435e+02 6.1426213404869532e+02 5.4282298152654391e+02 0 0 0
5943 37 9 0.0000000000000000e+00 5.3647731436282015e+02 6.0682647638035758e+02 5.6227189453798712e+02 0 -1 0
9126 56 9 0.0000000000000000e+00 5.4835424731631190e+02 6.1881482179838849e+02 5.6846778487782342e+02 0 0 0
4239 27 1 0.0000000000000000e+00 5.5007474941446117e+02 6.1091658333102293e+02 5.3954107735728098e+02 1 0 0
4240 27 6 0.0000000000000000e+00 5.5011432438375323e+02 6.1318050695736804e+02 5.4287569284530707e+02 1 0 0
6726 42 12 0.0000000000000000e+00 5.3577607413510225e+02 6.1293078851506493e+02 5.4679704906297843e+02 0 0 0
6727 42 15 0.0000000000000000e+00 5.3773526063882230e+02 6.1405976885074995e+02 5.4394224908819797e+02 0 0 0
5944 37 2 0.0000000000000000e+00 5.3900162031689206e+02 6.0557021769816868e+02 5.5952010591711087e+02 0 -1 0
6751 42 4 0.0000000000000000e+00 5.4384614136311745e+02 6.1836166932005005e+02 5.6007035136301567e+02 0 0 0
6725 42 15 0.0000000000000000e+00 5.3579613900817014e+02 6.1088381520956648e+02 5.4333331941101153e+02 0 0 0
4249 27 4 0.0000000000000000e+00 5.4442714800805595e+02 6.1408788004421888e+02 5.3630342357862276e+02 1 0 0
4248 27 6 0.0000000000000000e+00 5.4657287510275705e+02 6.1560769277978966e+02 5.3888249377496788e+02 1 0 0
9125 56 12 0.0000000000000000e+00 5.5066216746912221e+02 6.1561193098749879e+02 5.6837152367127987e+02 0 0 0
4250 27 12 0.0000000000000000e+00 5.4375272009329319e+02 6.1079117956843879e+02 5.3813403546343852e+02 1 0 0
4246 27 12 0.0000000000000000e+00 5.5170263804233070e+02 6.2091151480443705e+02 5.4096133406533886e+02 1 0 0
521 4 18 0.0000000000000000e+00 5.4663304926114313e+02 6.0512936312854754e+02 5.3880083709288488e+02 1 0 0
520 4 12 0.0000000000000000e+00 5.4370998695223068e+02 6.0596340088651198e+02 5.4096016066531274e+02 1 0 0
6722 42 15 0.0000000000000000e+00 5.3682416757089061e+02 6.0110734491155063e+02 5.4251342443065539e+02 0 0 0
6723 42 2 0.0000000000000000e+00 5.3723506688625912e+02 6.0446408606228681e+02 5.4408940209864556e+02 0 0 0
519 4 15 0.0000000000000000e+00 5.4456748525142746e+02 6.0461694837040454e+02 5.4442435286286207e+02 1 0 0
518 4 15 0.0000000000000000e+00 5.4356559896476472e+02 6.0603116790665911e+02 5.4798242228004744e+02 1 0 0
4247 27 12 0.0000000000000000e+00 5.4885138737599686e+02 6.1844302532582674e+02 5.4004283783567394e+02 1 0 0
4245 27 4 0.0000000000000000e+00 5.5439827003691016e+02 6.2216847449601778e+02 5.4326560667326305e+02 1 0 0
514 4 9 0.0000000000000000e+00 5.4358310539145464e+02 6.0031646542834335e+02 5.5286653708275605e+02 1 0 0
6755 42 18 0.0000000000000000e+00 5.4323047742198844e+02 6.1004267008939871e+02 5.6675973740767427e+02 0 0 0
517 4 12 0.0000000000000000e+00 5.4085661775989274e+02 6.0759325741812916e+02 5.5018767458664558e+02 1 0 0
516 4 12 0.0000000000000000e+00 5.3936968153360715e+02 6.0414004510325822e+02 5.4968804409190875e+02 1 0 0
515 4 15 0.0000000000000000e+00 5.4022895477502686e+02 6.0183340763204592e+02 5.5233814609372155e+02 1 0 0
6754 42 4 0.0000000000000000e+00 5.4489875017887221e+02 6.1070397690725918e+02 5.6305557637195398e+02 0 0 0
6752 42 12 0.0000000000000000e+00 5.4274275119386573e+02 6.1657874057721324e+02 5.6349564617878389e+02 0 0 0
10010 62 2 0.0000000000000000e+00 5.5272014883160136e+02 6.1556910202506754e+02 5.6050106465286683e+02 0 0 0
523 4 2 0.0000000000000000e+00 5.4817479445155175e+02 5.9977258517562223e+02 5.3702498403184791e+02 1 0 0
6710 42 12 0.0000000000000000e+00 5.5223869382919383e+02 5.9976202293436609e+02 5.5802033652212572e+02 0 0 0
5480 34 2 0.0000000000000000e+00 5.3859590363207724e+02 6.2206654678221764e+02 5.6908748957930186e+02 0 -1 0
10009 62 9 0.0000000000000000e+00 5.5150052056608001e+02 6.1238970699418041e+02 5.5907107992677368e+02 0 0 0
10007 62 4 0.0000000000000000e+00 5.5257898618714114e+02 6.1263660888689583e+02 5.5311838098554222e+02 0 0 0
10008 62 2 0.0000000000000000e+00 5.5022262782227142e+02 6.1121767491351432e+02 5.5590303890954374e+02 0 0 0
4244 27 9 0.0000000000000000e+00 5.5337416577326997e+02 6.2179076678235424e+02 5.4696442752821031e+02 1 0 0
9121 56 2 0.0000000000000000e+00 5.4677411318540692e+02 6.0305817896298470e+02 5.6486056088142993e+02 0 0 0
9123 56 12 0.0000000000000000e+00 5.5039237511873159e+02 6.0861255632339214e+02 5.6864147446032746e+02 0 0 0
9122 56 12 0.0000000000000000e+00 5.4826153314087173e+02 6.0565527483312133e+02 5.6722895546664131e+02 0 0 0
6711 42 12 0.0000000000000000e+00 5.5053280263099361e+02 6.0311893382477786e+02 5.5814919386728036e+02 0 0 0
6712 42 15 0.0000000000000000e+00 5.5128295299176079e+02 6.0557667418849587e+02 5.5522292712172964e+02 0 0 0
6713 42 15 0.0000000000000000e+00 5.5401984726959017e+02 6.0416373813961945e+02 5.5285843908202014e+02 0 0 0
7568 47 15 0.0000000000000000e+00 5.4979506277995347e+02 6.1967583161549521e+02 5.3348680549693461e+02 0 0 0
3964 25 12 0.0000000000000000e+00 5.3338483876112946e+02 6.2204370919804592e+02 5.3320685753662110e+02 0 0 0
6731 42 15 0.0000000000000000e+00 5.4408894897440700e+02 6.2117635173649228e+02 5.4763046630955955e+02 0 0 0
6749 42 9 0.0000000000000000e+00 5.5024088928568096e+02 6.1984247170319702e+02 5.6217331391637254e+02 0 0 0
6758 42 9 0.0000000000000000e+00 5.4186194655713689e+02 6.0052585953683831e+02 5.6770629054247081e+02 0 0 0
6757 42 2 0.0000000000000000e+00 5.4113974338215849e+02 6.0369168444839750e+02 5.6565162571262306e+02 0 0 0
9113 56 15 0.0000000000000000e+00 5.5395807318172388e+02 6.0525144556248438e+02 5.6658521932986093e+02 0 0 0
5941 37 12 0.0000000000000000e+00 5.3620457218965078e+02 6.0363163417387818e+02 5.6824374089764467e+02 0 -1 0
6756 42 12 0.0000000000000000e+00 5.4099978581447374e+02 6.0706183830507268e+02 5.6763536771534552e+02 0 0 0
4252 27 9 0.0000000000000000e+00 5.3806750065092149e+02 6.0992032344146162e+02 5.3439093850480276e+02 1 0 0
5942 37 2 0.0000000000000000e+00 5.3567960894508894e+02 6.0392922684703206e+02 5.6465057385351508e+02 0 -1 0
3969 25 15 0.0000000000000000e+00 5.3970958392771979e+02 6.1856807334729672e+02 5.3608856903271203e+02 0 0 0
4251 27 15 0.0000000000000000e+00 5.4103860073773899e+02 6.0885158262026141e+02 5.3675356547160538e+02 1 0 0
522 4 9 0.0000000000000000e+00 5.4755500170435721e+02 6.0345056766394180e+02 5.3558390833137332e+02 1 0 0
7558 47 12 0.0000000000000000e+00 5.5818250493568053e+02 6.1776316247999057e+02 5.3306131738167142e+02 0 0 0
9112 56 12 0.0000000000000000e+00 5.5746351584236879e+02 6.0649746533506845e+02 5.6689999137801669e+02 0 0 0
10005 62 12 0.0000000000000000e+00 5.5628782314496073e+02 6.1811912713408401e+02 5.5381242835429077e+02 0 0 0
4372 27 18 0.0000000000000000e+00 5.5572728864060616e+02 6.0344677877657421e+02 5.4026440342745207e+02 0 0 0
4373 27 15 0.0000000000000000e+00 5.5546545550712790e+02 6.0172598107228055e+02 5.3686482634927995e+02 0 0 0
4374 27 9 0.0000000000000000e+00 5.5845923776063478e+02 6.0050385910652517e+02 5.3508195791014293e+02 0 0 0
9982 62 15 0.0000000000000000e+00 5.6243200588318325e+02 6.0979861623688805e+02 5.4458918919342557e+02 0 0 0
7557 47 2 0.0000000000000000e+00 5.5957680684837351e+02 6.1466455054049948e+02 5.3497398400515578e+02 0 0 0
7553 47 9 0.0000000000000000e+00 5.6967921551863037e+02 6.1575654462007560e+02 5.3939356892106980e+02 0 0 0
7554 47 15 0.0000000000000000e+00 5.6606259187048090e+02 6.1704832751976176e+02 5.4076808880134911e+02 0 0 0
4368 27 9 0.0000000000000000e+00 5.6539580113611089e+02 6.0435092583146741e+02 5.4787004165558949e+02 0 0 0
6932 43 15 0.0000000000000000e+00 5.7557711069839365e+02 6.0046768822481192e+02 5.5543889641511976e+02 0 0 0
9976 62 9 0.0000000000000000e+00 5.6847762238666212e+02 6.2121222780857659e+02 5.4675605459671397e+02 0 0 0
10012 62 12 0.0000000000000000e+00 5.5567496474973336e+02 6.1811141524578693e+02 5.6530409153144853e+02 0 0 0
10011 62 4 0.0000000000000000e+00 5.5560027400245758e+02 6.1743634877298712e+02 5.6176193948277592e+02 0 0 0
9996 62 15 0.0000000000000000e+00 5.7006213241796684e+02 6.1966723947183709e+02 5.5864776740033244e+02 0 0 0
9994 62 2 0.0000000000000000e+00 5.6519824950274119e+02 6.1837352232075568e+02 5.5653213157614505e+02 0 0 0
9997 62 15 0.0000000000000000e+00 5.7224482757100679e+02 6.1738513972427256e+02 5.5638048618743744e+02 0 0 0
4816 30 15 0.0000000000000000e+00 5.6953033140027969e+02 6.0133753203694766e+02 5.3673332944864228e+02 0 0 0
4367 27 15 0.0000000000000000e+00 5.6850926446432140e+02 6.0617826226268096e+02 5.4892835203580614e+02 0 0 0
4162 26 15 0.0000000000000000e+00 5.6346444900051983e+02 6.0408401677618656e+02 5.5965100110820583e+02 0 0 0
4170 26 15 0.0000000000000000e+00 5.7589917539870657e+02 6.1319683981725245e+02 5.6092460506262250e+02 0 0 0
9981 62 9 0.0000000000000000e+00 5.6522520336763637e+02 6.1202262469295749e+02 5.4574636282768176e+02 0 0 0
9980 62 15 0.0000000000000000e+00 5.6871891193410568e+02 6.1268283253257300e+02 5.4618287172990574e+02 0 0 0
9977 62 2 0.0000000000000000e+00 5.6899577777458273e+02 6.1822837492337590e+02 5.4462904056755701e+02 0 0 0
9978 62 12 0.0000000000000000e+00 5.7202289216795407e+02 6.1640128534313817e+02 5.4590326043041011e+02 0 0 0
10000 62 15 0.0000000000000000e+00 5.6860910819895764e+02 6.1490898142959247e+02 5.5150446711838504e+02 0 0 0
4369 27 15 0.0000000000000000e+00 5.6236135824352289e+02 6.0211029445075951e+02 5.4733662042036235e+02 0 0 0
10006 62 17 0.0000000000000000e+00 5.5560191434086198e+02 6.1482850808344438e+02 5.5193154943690297e+02 0 0 0
10004 62 15 0.0000000000000000e+00 5.5885464415157253e+02 6.2069884557661283e+02 5.5258399393554964e+02 0 0 0
10003 62 12 0.0000000000000000e+00 5.6104973260504971e+02 6.2122186987872874e+02 5.4975499950494452e+02 0 0 0
10002 62 2 0.0000000000000000e+00 5.6209554866869894e+02 6.1755264154905797e+02 5.4898676425078065e+02 0 0 0
5513 34 18 0.0000000000000000e+00 5.6610450893031043e+02 6.1422658025780061e+02 5.6917400438176753e+02 0 -1 0
4169 26 12 0.0000000000000000e+00 5.7270361407178154e+02 6.1306977860484324e+02 5.5932247617019311e+02 0 0 0
4168 26 12 0.0000000000000000e+00 5.6920107365527895e+02 6.1195559470991407e+02 5.5956114468762485e+02 0 0 0
9979 62 12 0.0000000000000000e+00 5.7250724500732906e+02 6.1287979018069041e+02 5.4546819639305954e+02 0 0 0
9993 62 9 0.0000000000000000e+00 5.6198049628385922e+02 6.2004820007716148e+02 5.5741696872899888e+02 0 0 0
4167 26 2 0.0000000000000000e+00 5.6723322856888797e+02 6.1027768786468005e+02 5.5696226609077701e+02 0 0 0
4166 26 9 0.0000000000000000e+00 5.6540225693339744e+02 6.0876759558524475e+02 5.5372060127214922e+02 0 0 0
10001 62 9 0.0000000000000000e+00 5.6516626084131940e+02 6.1588117236355242e+02 5.5126540181857683e+02 0 0 0
4163 26 12 0.0000000000000000e+00 5.6299081154221051e+02 6.0256235625506667e+02 5.5600058211808425e+02 0 0 0
9999 62 15 0.0000000000000000e+00 5.7160471027357858e+02 6.1728901299494635e+02 5.5139481954541372e+02 0 0 0
9998 62 9 0.0000000000000000e+00 5.7438257403206671e+02 6.1931436263445926e+02 5.5322399631893188e+02 0 0 0
9988 62 4 0.0000000000000000e+00 5.5773754338118772e+02 6.1042749206892620e+02 5.4933090490785821e+02 0 0 0
4364 27 12 0.0000000000000000e+00 5.7373492428338227e+02 6.0168191247374045e+02 5.4349916750970965e+02 0 0 0
4164 26 15 0.0000000000000000e+00 5.6677736866577641e+02 6.0235649108669440e+02 5.5560694630755268e+02 0 0 0
9985 62 15 0.0000000000000000e+00 5.5700362872901417e+02 6.1298012602373365e+02 5.4241531347648026e+02 0 0 0
9984 62 9 0.0000000000000000e+00 5.5627829475964427e+02 6.0962267312155859e+02 5.4088927085531657e+02 0 0 0
9983 62 2 0.0000000000000000e+00 5.5952907653536795e+02 6.0830923447166572e+02 5.4240963249419042e+02 0 0 0
9986 62 12 0.0000000000000000e+00 5.5802174393272549e+02 6.1585761713495015e+02 5.4455687638330676e+02 0 0 0
4165 26 15 0.0000000000000000e+00 5.6793824223450247e+02 6.0593236367637371e+02 5.5468460548208282e+02 0 0 0
9987 62 15 0.0000000000000000e+00 5.5931716184970674e+02 6.1334250786243945e+02 5.4711209266256435e+02 0 0 0
9992 62 2 0.0000000000000000e+00 5.5872768148134764e+02 6.1792764613573115e+02 5.5807716298123148e+02 0 0 0
9989 62 7 -1.0000000000000000e+00 5.5901249357452252e+02 6.1218247719230658e+02 5.5240428512154585e+02 0 0 0
9991 62 15 0.0000000000000000e+00 5.6091571542710597e+02 6.1456194978996245e+02 5.5829991623566275e+02 0 0 0
9990 62 4 0.0000000000000000e+00 5.6087288647390221e+02 6.1183663253137593e+02 5.5594800363411616e+02 0 0 0
4371 27 12 0.0000000000000000e+00 5.5794380368651139e+02 6.0098482367702263e+02 5.4216701689042907e+02 0 0 0
4370 27 12 0.0000000000000000e+00 5.6144514749133555e+02 6.0148613326622387e+02 5.4367499943950452e+02 0 0 0
6714 42 12 0.0000000000000000e+00 5.5693920896485940e+02 6.0224410916457941e+02 5.5105933757416199e+02 0 0 0
4161 26 15 0.0000000000000000e+00 5.6440206101222486e+02 6.0282783240720687e+02 5.6312237322833766e+02 0 0 0
5516 34 2 0.0000000000000000e+00 5.7288488889532357e+02 6.1548106778247768e+02 5.6904243342495715e+02 0 -1 0
5515 34 9 0.0000000000000000e+00 5.7281856091152042e+02 6.1171139723692647e+02 5.6835812711228334e+02 0 -1 0
9110 56 12 0.0000000000000000e+00 5.5944379895600582e+02 6.0004002043712501e+02 5.6350519089032093e+02 0 0 0
7550 47 12 0.0000000000000000e+00 5.6327618231315535e+02 6.1769117757397987e+02 5.3429735123281853e+02 0 0 0
4814 30 15 0.0000000000000000e+00 5.7292594928374035e+02 6.0341152972045575e+02 5.3323891769025465e+02 0 0 0
7552 47 15 0.0000000000000000e+00 5.6841238374380976e+02 6.1873241385963854e+02 5.3774122580298922e+02 0 0 0
4365 27 15 0.0000000000000000e+00 5.7243618375853669e+02 6.0533317825159020e+02 5.4249209275990404e+02 0 0 0
7551 47 15 0.0000000000000000e+00 5.6596845856226548e+02 6.2047615791892474e+02 5.3520443106812957e+02 0 0 0
4817 30 15 0.0000000000000000e+00 5.6967252403296243e+02 6.0483170610705906e+02 5.3834850570708613e+02 0 0 0
4819 30 2 0.0000000000000000e+00 5.6364995592311413e+02 6.0209569862452611e+02 5.3915229579536253e+02 0 0 0
4366 27 2 0.0000000000000000e+00 5.7080762354273759e+02 6.0551791790694597e+02 5.4615569701476215e+02 0 0 0
10013 62 15 0.0000000000000000e+00 5.5909241332163538e+02 6.2017682008803661e+02 5.6504533480271925e+02 0 0 0
10014 62 4 0.0000000000000000e+00 5.6247942599664964e+02 6.2128073725944762e+02 5.6688106573192306e+02 0 0 0
9995 62 12 0.0000000000000000e+00 5.6800474268559242e+02 6.2059012689532244e+02 5.5571912775848875e+02 0 0 0
4811 30 15 0.0000000000000000e+00 5.6954774707065076e+02 6.1080410700231710e+02 5.3565726447280417e+02 0 0 0
4818 30 9 0.0000000000000000e+00 5.6645289343419847e+02 6.0433148470350693e+02 5.4024048032101814e+02 0 0 0
9111 56 12 0.0000000000000000e+00 5.5927348673939434e+02 6.0348999154924650e+02 5.6533548261440478e+02 0 0 0
5512 34 12 0.0000000000000000e+00 5.6253821117171458e+02 6.1299763549493139e+02 5.6909492787104466e+02 0 -1 0
4808 30 9 0.0000000000000000e+00 5.6411459691866378e+02 6.0614956241447760e+02 5.3323992365399749e+02 0 0 0
4812 30 12 0.0000000000000000e+00 5.7316936748288163e+02 6.1028497812369994e+02 5.3623942717897069e+02 0 0 0
5511 34 12 0.0000000000000000e+00 5.5870121567162562e+02 6.1224772410124581e+02 5.6904895935260026e+02 0 -1 0
7555 47 15 0.0000000000000000e+00 5.6435243606164806e+02 6.1499766323333188e+02 5.3818409841222342e+02 0 0 0
7556 47 9 0.0000000000000000e+00 5.6129608247541762e+02 6.1281251676975126e+02 5.3761328813315129e+02 0 0 0
4815 30 12 0.0000000000000000e+00 5.7332879541399097e+02 6.0129677554464865e+02 5.3617587157096125e+02 0 0 0
4813 30 15 0.0000000000000000e+00 5.7226192016696109e+02 6.0701022627613872e+02 5.3498207625281225e+02 0 0 0
4354 27 15 0.0000000000000000e+00 5.9457828300726646e+02 6.0169826497331667e+02 5.4439145141706990e+02 0 0 0
1779 11 9 0.0000000000000000e+00 5.9977468262334003e+02 6.0751894017452150e+02 5.4640099746274495e+02 -1 0 0
4309 27 4 0.0000000000000000e+00 5.9948197877266114e+02 6.0324763330090843e+02 5.3999901435750121e+02 0 0 0
4308 27 15 0.0000000000000000e+00 5.9918138122276264e+02 6.0690236401395305e+02 5.3834959680839927e+02 0 0 0
4794 30 2 0.0000000000000000e+00 5.8691015777424673e+02 6.0456014480917997e+02 5.4044765652287208e+02 0 0 0
4937 31 4 0.0000000000000000e+00 5.8273272042928204e+02 6.0586590220104733e+02 5.6870949810449952e+02 0 0 0
4797 30 15 0.0000000000000000e+00 5.8041747906630565e+02 6.0316271372325718e+02 5.4100437995471214e+02 0 0 0
4171 26 15 0.0000000000000000e+00 5.7961783382030524e+02 6.1383336179073808e+02 5.5999878049301140e+02 0 0 0
4172 26 9 0.0000000000000000e+00 5.8112983135661921e+02 6.1692404428206851e+02 5.6112904764537984e+02 0 0 0
4796 30 12 0.0000000000000000e+00 5.8285204230409033e+02 6.0615191662293012e+02 5.4094041644050606e+02 0 0 0
2520 16 9 0.0000000000000000e+00 5.7898333855782028e+02 6.1283936220287126e+02 5.4169411931837681e+02 0 0 0
2519 16 2 0.0000000000000000e+00 5.8159200699910059e+02 6.1042980803035221e+02 5.4027237525270209e+02 0 0 0
2517 16 18 0.0000000000000000e+00 5.8311952367184597e+02 6.1223696227220228e+02 5.3287534111187870e+02 0 0 0
4353 27 15 0.0000000000000000e+00 5.9826865761820545e+02 6.0104487690438827e+02 5.4559248914777220e+02 0 0 0
2518 16 12 0.0000000000000000e+00 5.8283146490623767e+02 6.1159487973111220e+02 5.3670455516906418e+02 0 0 0
4749 30 2 0.0000000000000000e+00 5.9625039123028057e+02 6.2215328391182800e+02 5.3828381279478640e+02 0 0 0
4927 31 15 0.0000000000000000e+00 5.8445680392281827e+02 6.1922149996729377e+02 5.5588267026555832e+02 0 0 0
2533 16 12 0.0000000000000000e+00 5.9734991297972738e+02 6.1650593243142998e+02 5.4524190638371874e+02 0 0 0
4173 26 18 0.0000000000000000e+00 5.8145692878084492e+02 6.2035039502175994e+02 5.6202135914480743e+02 0 0 0
4349 27 2 0.0000000000000000e+00 5.9569240330462128e+02 6.0485443904224371e+02 5.5695851744372362e+02 0 0 0
2625 17 9 0.0000000000000000e+00 5.8619241766484606e+02 6.1749959839512906e+02 5.6529029650192342e+02 -1 -1 0
2526 16 9 0.0000000000000000e+00 5.8708727926987547e+02 6.1194927546984661e+02 5.4231447596010355e+02 0 0 0
4929 31 15 0.0000000000000000e+00 5.8687399399487708e+02 6.1369419467750413e+02 5.5814810054465352e+02 0 0 0
2535 16 15 0.0000000000000000e+00 5.9474253069380143e+02 6.2021541507575523e+02 5.4320013765098838e+02 0 0 0
2532 16 15 0.0000000000000000e+00 5.9614787356719557e+02 6.1512009836950074e+02 5.4156246656685471e+02 0 0 0
4928 31 9 0.0000000000000000e+00 5.8752740367496983e+02 6.1686260985841466e+02 5.5624049244014122e+02 0 0 0
2524 16 2 0.0000000000000000e+00 5.8641923109475022e+02 6.1300083481501485e+02 5.4903462856971123e+02 0 0 0
2531 16 15 0.0000000000000000e+00 5.9518217463243809e+02 6.1368332327915766e+02 5.3807025187017700e+02 0 0 0
2529 16 15 0.0000000000000000e+00 5.8972460824208770e+02 6.1452590709449862e+02 5.3789532887770235e+02 0 0 0
2527 16 2 0.0000000000000000e+00 5.8566735728382571e+02 6.1459520760194039e+02 5.3986306775073433e+02 0 0 0
2620 17 12 0.0000000000000000e+00 5.8611393977688090e+02 6.0668077186962262e+02 5.6108733909653290e+02 -1 -1 0
2619 17 4 0.0000000000000000e+00 5.8841132660470669e+02 6.0433309829719531e+02 5.5885369472202285e+02 -1 -1 0
1783 11 12 0.0000000000000000e+00 5.9357486903355925e+02 6.0543699866236273e+02 5.5244744806475899e+02 -1 0 0
1781 11 18 0.0000000000000000e+00 5.9861534780902593e+02 6.0852919943475649e+02 5.5192508600413441e+02 -1 0 0
4931 31 9 0.0000000000000000e+00 5.8189315381015501e+02 6.0942172017696134e+02 5.5608723365691526e+02 0 0 0
1784 11 2 0.0000000000000000e+00 5.9206484019035247e+02 6.0252854317454990e+02 5.5429004365496075e+02 -1 0 0
2618 17 6 0.0000000000000000e+00 5.9082601398812801e+02 6.0585075606441603e+02 5.6094724422752734e+02 -1 -1 0
2621 17 15 0.0000000000000000e+00 5.8731412905931677e+02 6.0686408824021191e+02 5.6421669267761592e+02 -1 -1 0
2615 17 4 0.0000000000000000e+00 5.9488244320202762e+02 6.1394439059658225e+02 5.5974501061846649e+02 -1 -1 0
2616 17 12 0.0000000000000000e+00 5.9516392144783015e+02 6.1086205337292938e+02 5.6196478523831195e+02 -1 -1 0
2614 17 9 0.0000000000000000e+00 5.9517267540716830e+02 6.1406000179412410e+02 5.5611195801143685e+02 -1 -1 0
2609 17 1 0.0000000000000000e+00 5.8666671719071803e+02 6.1936493075264138e+02 5.4668919388128609e+02 -1 -1 0
2611 17 15 0.0000000000000000e+00 5.9055611981504751e+02 6.1597342535211010e+02 5.5119321410998862e+02 -1 -1 0
2612 17 17 0.0000000000000000e+00 5.9311291357348512e+02 6.1352988662601797e+02 5.4917439422716132e+02 -1 -1 0
2613 17 7 -1.0000000000000000e+00 5.9530652723568835e+02 6.1366948990056028e+02 5.5221989106632691e+02 -1 -1 0
2610 17 6 0.0000000000000000e+00 5.8964175852403525e+02 6.1859591946625142e+02 5.4848393584599933e+02 -1 -1 0
1782 11 18 0.0000000000000000e+00 5.9478761816396400e+02 6.0881132115753383e+02 5.5131600676596929e+02 -1 0 0
2521 16 2 0.0000000000000000e+00 5.7824460950293405e+02 6.1352463973492866e+02 5.4545765596237766e+02 0 0 0
2522 16 15 0.0000000000000000e+00 5.7942096797357181e+02 6.1525087744672476e+02 5.4846284716565435e+02 0 0 0
4932 31 15 0.0000000000000000e+00 5.8090144406691968e+02 6.0740936493796266e+02 5.5928224531588023e+02 0 0 0
2523 16 4 0.0000000000000000e+00 5.8270444783672826e+02 6.1416984384723355e+02 5.4887171062669313e+02 0 0 0
1780 11 17 0.0000000000000000e+00 6.0022368910152682e+02 6.0562516865740065e+02 5.4992015695880627e+02 -1 0 0
2528 16 15 0.0000000000000000e+00 5.8679665980270124e+02 6.1614309899497323e+02 5.3629302040497680e+02 0 0 0
4930 31 2 0.0000000000000000e+00 5.8436602169064474e+02 6.1225751905368111e+02 5.5557814879209832e+02 0 0 0
2534 16 15 0.0000000000000000e+00 5.9428847874680116e+02 6.1641484737996836e+02 5.4280492654824820e+02 0 0 0
4933 31 12 0.0000000000000000e+00 5.7945691872744555e+02 6.0732142414592806e+02 5.6259869616030869e+02 0 0 0
7313 45 12 0.0000000000000000e+00 6.0024786232608869e+02 6.2053257894740966e+02 5.5608687243863733e+02 -1 0 0
2626 17 18 0.0000000000000000e+00 5.8868510340309751e+02 6.2020244688836704e+02 5.6597760287414258e+02 -1 -1 0
2530 16 12 0.0000000000000000e+00 5.9241328233810191e+02 6.1427511217908534e+02 5.3525892038112568e+02 0 0 0
4934 31 15 0.0000000000000000e+00 5.8032043432323007e+02 6.0991681997665296e+02 5.6538061583075410e+02 0 0 0
2525 16 2 0.0000000000000000e+00 5.8473296316805397e+02 6.1217476995073616e+02 5.4547381502047585e+02 0 0 0
4350 27 15 0.0000000000000000e+00 5.9750947850952741e+02 6.0268024457464662e+02 5.5441347628999767e+02 0 0 0
4935 31 4 0.0000000000000000e+00 5.8162026956442276e+02 6.1252689138992309e+02 5.6761820304925459e+02 0 0 0
2617 17 12 0.0000000000000000e+00 5.9173899133003647e+02 6.0963986988310751e+02 5.6165372455849320e+02 -1 -1 0
4348 27 15 0.0000000000000000e+00 5.9874910001609942e+02 6.0254483457721335e+02 5.5655104328991695e+02 0 0 0
4938 31 15 0.0000000000000000e+00 5.8381661448910097e+02 6.0251408699120338e+02 5.6887636487523991e+02 0 0 0
2622 17 9 0.0000000000000000e+00 5.8849570771172762e+02 6.0913073720463399e+02 5.6701961161673694e+02 -1 -1 0
2627 17 4 0.0000000000000000e+00 5.9044351866819443e+02 6.2179133457885621e+02 5.6852061332467144e+02 -1 -1 0
4792 30 2 0.0000000000000000e+00 5.9184999338983152e+02 5.9969348740474209e+02 5.3784614960067722e+02 0 0 0
4352 27 2 0.0000000000000000e+00 5.9992327479839400e+02 5.9998182966221839e+02 5.4889652248273626e+02 0 0 0
4793 30 9 0.0000000000000000e+00 5.8951741606185408e+02 6.0275590009353687e+02 5.3833122164898020e+02 0 0 0
4748 30 18 0.0000000000000000e+00 5.9878757834211706e+02 6.2011572635296784e+02 5.4003366246444705e+02 0 0 0
4795 30 4 0.0000000000000000e+00 5.8516119470206183e+02 6.0478842478989191e+02 5.4391209253949069e+02 0 0 0
4926 31 12 0.0000000000000000e+00 5.8159464222485576e+02 6.2164311887322867e+02 5.5574398752141701e+02 0 0 0
2536 16 9 0.0000000000000000e+00 5.9170486555942853e+02 6.2160604032640788e+02 5.4195274390204736e+02 0 0 0
5705 35 15 0.0000000000000000e+00 5.9120511875776094e+02 6.1505227626453598e+02 5.6823367575607085e+02 0 -1 0
2624 17 6 0.0000000000000000e+00 5.8816445564576316e+02 6.1570034293722301e+02 5.6272080261740007e+02 -1 -1 0
4798 30 4 0.0000000000000000e+00 5.8155350291286959e+02 6.0097814334006011e+02 5.3816907951916528e+02 0 0 0
4784 30 15 0.0000000000000000e+00 5.8304570916821785e+02 6.0193612701683958e+02 5.3296412734622083e+02 0 0 0
4783 30 15 0.0000000000000000e+00 5.8648252793817903e+02 6.0351465116768884e+02 5.3349002701851589e+02 0 0 0
4351 27 9 0.0000000000000000e+00 5.9693024103885398e+02 6.0068066078702361e+02 5.5102617764591878e+02 0 0 0
2628 17 12 0.0000000000000000e+00 5.9393189934881923e+02 6.2106900014648079e+02 5.6732264531563999e+02 -1 -1 0
4751 30 2 0.0000000000000000e+00 5.9334981633388475e+02 6.2094480799620567e+02 5.3354269703627267e+02 0 0 0
2623 17 2 0.0000000000000000e+00 5.8792969461119083e+02 6.1257222766041241e+02 5.6515883001748773e+02 -1 -1 0
6744 42 15 0.0000000000000000e+00 5.4192286916654973e+02 6.2517889608021528e+02 5.5937338626062092e+02 0 0 0
3967 25 9 0.0000000000000000e+00 5.3870825981920302e+02 6.2338932466099470e+02 5.3969751444483177e+02 0 0 0
6734 42 2 0.0000000000000000e+00 5.4216019573462358e+02 6.2627386349855578e+02 5.4838264533391168e+02 0 0 0
7598 47 9 0.0000000000000000e+00 5.4877358095403940e+02 6.4233280140958459e+02 5.6315778127117630e+02 0 0 0
7174 45 6 0.0000000000000000e+00 5.3711404445855885e+02 6.3517976984130382e+02 5.4026729614601618e+02 0 0 0
6745 42 12 0.0000000000000000e+00 5.4493187755559927e+02 6.2701670068343833e+02 5.6121192776833357e+02 0 0 0
5487 34 15 0.0000000000000000e+00 5.4344571553867195e+02 6.3155552060962589e+02 5.6669141080015095e+02 0 -1 0
5485 34 18 0.0000000000000000e+00 5.3616296898792518e+02 6.2977196878749510e+02 5.6859351517797563e+02 0 -1 0
6735 42 12 0.0000000000000000e+00 5.3855103294678815e+02 6.2728741902054787e+02 5.4691892086559619e+02 0 0 0
7173 45 1 0.0000000000000000e+00 5.3406089048566389e+02 6.3753238489236526e+02 5.4083390814552570e+02 0 0 0
6740 42 15 0.0000000000000000e+00 5.3815573635969554e+02 6.2689338272338671e+02 5.5465667824853153e+02 0 0 0
6736 42 15 0.0000000000000000e+00 5.3697085416722200e+02 6.3041604808865611e+02 5.4854724306455296e+02 0 0 0
7176 45 17 0.0000000000000000e+00 5.3586369867197050e+02 6.3292151942715725e+02 5.3414764811543489e+02 0 0 0
6742 42 2 0.0000000000000000e+00 5.4000633882112913e+02 6.2297883092759730e+02 5.5576350897852990e+02 0 0 0
5489 34 15 0.0000000000000000e+00 5.5035317213026337e+02 6.3294081554916806e+02 5.6727221195124503e+02 0 -1 0
5490 34 2 0.0000000000000000e+00 5.5139512296386670e+02 6.2923851908385916e+02 5.6919619405065907e+02 0 -1 0
6732 42 2 0.0000000000000000e+00 5.4321040821795089e+02 6.2272794119487344e+02 5.5103376033673146e+02 0 0 0
7188 45 6 0.0000000000000000e+00 5.5294309719603052e+02 6.3422130024478372e+02 5.3619034860570650e+02 0 0 0
7189 45 9 0.0000000000000000e+00 5.5108844017665126e+02 6.3718704391123913e+02 5.3745071882994114e+02 0 0 0
5488 34 4 0.0000000000000000e+00 5.4691796282688199e+02 6.3290944432949868e+02 5.6537351840341421e+02 0 -1 0
7595 47 9 0.0000000000000000e+00 5.5277878365893764e+02 6.3770807742304851e+02 5.6070169583076995e+02 0 0 0
7596 47 18 0.0000000000000000e+00 5.5224129255728826e+02 6.3747148529941205e+02 5.6433623049894175e+02 0 0 0
7594 47 15 0.0000000000000000e+00 5.5349950957368469e+02 6.4168366389302150e+02 5.6047811680042537e+02 0 0 0
7191 45 4 0.0000000000000000e+00 5.4994523601021967e+02 6.4420902517591571e+02 5.3489178732955111e+02 0 0 0
7192 45 12 0.0000000000000000e+00 5.4618684365743718e+02 6.4392640926250704e+02 5.3612663786098392e+02 0 0 0
7597 47 2 0.0000000000000000e+00 5.5152936501366912e+02 6.4087549146936283e+02 5.6544532161800328e+02 0 0 0
7522 47 2 0.0000000000000000e+00 5.5300710354764976e+02 6.3590613850665625e+02 5.4376539885003456e+02 0 0 0
7577 47 2 0.0000000000000000e+00 5.5237605948698001e+02 6.3031109780177360e+02 5.4599884135694913e+02 0 0 0
7521 47 12 0.0000000000000000e+00 5.4973246051301362e+02 6.3685996034500477e+02 5.4556967871532481e+02 0 0 0
7520 47 2 0.0000000000000000e+00 5.4746021040999062e+02 6.3568456212295234e+02 5.4264529139867454e+02 0 0 0
7519 47 18 0.0000000000000000e+00 5.4590475964342841e+02 6.3919186973230126e+02 5.4228956607570592e+02 0 0 0
7582 47 15 0.0000000000000000e+00 5.5089350765699191e+02 6.3449810655693091e+02 5.5371313119471824e+02 0 0 0
7516 47 18 0.0000000000000000e+00 5.3658273920435033e+02 6.4356447269289106e+02 5.4077142765248743e+02 0 0 0
7517 47 4 0.0000000000000000e+00 5.3965969377825104e+02 6.4264111447777236e+02 5.4269096566825692e+02 0 0 0
7518 47 12 0.0000000000000000e+00 5.4299213003080774e+02 6.4122887989008200e+02 5.4150112287898537e+02 0 0 0
7501 47 15 0.0000000000000000e+00 5.3920642496941343e+02 6.3961004828993430e+02 5.5800139999200871e+02 0 0 0
7502 47 17 0.0000000000000000e+00 5.3579359632397598e+02 6.4026947183927018e+02 5.5644746377993340e+02 0 0 0
5491 34 15 0.0000000000000000e+00 5.5313666245919796e+02 6.2721553253551826e+02 5.6665777795842257e+02 0 -1 0
7500 47 6 0.0000000000000000e+00 5.4156875568928979e+02 6.3860565907370915e+02 5.6058679974731308e+02 0 0 0
5486 34 15 0.0000000000000000e+00 5.3944757499633158e+02 6.3064646309585407e+02 5.6647312355581266e+02 0 -1 0
2606 16 9 0.0000000000000000e+00 5.4210910553861970e+02 6.3205666734311762e+02 5.5719646500437943e+02 0 0 0
2605 16 12 0.0000000000000000e+00 5.3978913165758911e+02 6.3454095699865513e+02 5.5915010683686808e+02 0 0 0
2604 16 17 0.0000000000000000e+00 5.3818780876637811e+02 6.3509052618180328e+02 5.6259249163407446e+02 0 0 0
7499 47 1 0.0000000000000000e+00 5.4351365202976308e+02 6.3767641579962049e+02 5.6359977480212342e+02 0 0 0
7592 47 12 0.0000000000000000e+00 5.5142231751835789e+02 6.4253642941333749e+02 5.5336593907999509e+02 0 0 0
7593 47 15 0.0000000000000000e+00 5.5297434598770872e+02 6.4217496805819701e+02 5.5680560592330687e+02 0 0 0
7588 47 15 0.0000000000000000e+00 5.4099161490158156e+02 6.4113720710524581e+02 5.4990426427198133e+02 0 0 0
7587 47 15 0.0000000000000000e+00 5.4064490110729605e+02 6.3756166637257195e+02 5.5034729470461684e+02 0 0 0
7586 47 12 0.0000000000000000e+00 5.4238724114716945e+02 6.3760691384964377e+02 5.5388623079918659e+02 0 0 0
7580 47 2 0.0000000000000000e+00 5.5150997558478298e+02 6.2962674019730491e+02 5.5033572155102661e+02 0 0 0
7581 47 15 0.0000000000000000e+00 5.4882459224402749e+02 6.3117347084721450e+02 5.5284480145383498e+02 0 0 0
7579 47 9 0.0000000000000000e+00 5.5500430314803259e+02 6.3144273284033272e+02 5.5006591215953824e+02 0 0 0
2607 16 17 0.0000000000000000e+00 5.4554581703743850e+02 6.3322627091408742e+02 5.5675250273418169e+02 0 0 0
2608 16 15 0.0000000000000000e+00 5.4886590704205457e+02 6.3533193104444081e+02 5.5594730881491080e+02 0 0 0
7585 47 15 0.0000000000000000e+00 5.4547632514939824e+02 6.3830937974075982e+02 5.5183994784325807e+02 0 0 0
7578 47 2 0.0000000000000000e+00 5.5480214630798150e+02 6.2830418302444241e+02 5.4766388066978300e+02 0 0 0
7583 47 12 0.0000000000000000e+00 5.5073905701778187e+02 6.3716155747418213e+02 5.5092406268081538e+02 0 0 0
7584 47 15 0.0000000000000000e+00 5.4753904446661431e+02 6.3508418606461726e+02 5.5131649276915527e+02 0 0 0
6748 42 2 0.0000000000000000e+00 5.5041214499292846e+02 6.2332771548207506e+02 5.6398623552056563e+02 0 0 0
2603 16 12 0.0000000000000000e+00 5.3657718006044570e+02 6.3715652970688825e+02 5.6537979617994915e+02 0 0 0
6741 42 9 0.0000000000000000e+00 5.3761622997591212e+02 6.2373917044320569e+02 5.5290788118860200e+02 0 0 0
7190 45 18 0.0000000000000000e+00 5.5088271072236432e+02 6.4063839263285797e+02 5.3623375381834512e+02 0 0 0
7571 47 12 0.0000000000000000e+00 5.4484163440622547e+02 6.2725154972745884e+02 5.3414957326432386e+02 0 0 0
3966 25 15 0.0000000000000000e+00 5.3786740942743972e+02 6.2393585050014769e+02 5.3615640862431201e+02 0 0 0
7572 47 2 0.0000000000000000e+00 5.4533245611304415e+02 6.2918969268469573e+02 5.3739341905003698e+02 0 0 0
7574 47 2 0.0000000000000000e+00 5.4766626753957166e+02 6.3044957331960939e+02 5.4194435016244540e+02 0 0 0
7573 47 9 0.0000000000000000e+00 5.4462689568234020e+02 6.2822797422594988e+02 5.4126707413546080e+02 0 0 0
6733 42 9 0.0000000000000000e+00 5.4422017963395524e+02 6.2627961830351035e+02 5.5185176891794720e+02 0 0 0
6739 42 15 0.0000000000000000e+00 5.3626224144748983e+02 6.2997402635460810e+02 5.5574496572756868e+02 0 0 0
6746 42 17 0.0000000000000000e+00 5.4556367065722122e+02 6.2495994981094566e+02 5.6418893348362951e+02 0 0 0
6747 42 4 0.0000000000000000e+00 5.4838223258141579e+02 6.2475441549097025e+02 5.6691224640262260e+02 0 0 0
7575 47 15 0.0000000000000000e+00 5.5124958773044136e+02 6.3126836805091739e+02 5.4108130506360226e+02 0 0 0
7576 47 4 0.0000000000000000e+00 5.5408628475767932e+02 6.2944651910855112e+02 5.4281715650580315e+02 0 0 0
7195 45 12 0.0000000000000000e+00 5.3663239679512549e+02 6.4281767421787254e+02 5.3480643879007675e+02 0 0 0
7196 45 2 0.0000000000000000e+00 5.3418468543685026e+02 6.4004183729143290e+02 5.3453756127366773e+02 0 0 0
6505 40 15 0.0000000000000000e+00 5.3437495399255613e+02 6.4406444132049876e+02 5.6114621879421054e+02 1 -1 0
7570 47 18 0.0000000000000000e+00 5.4515059141654615e+02 6.2425549139867962e+02 5.3683418913296532e+02 0 0 0
7193 45 18 0.0000000000000000e+00 5.4360581526162343e+02 6.4153113646232339e+02 5.3441568247553244e+02 0 0 0
6737 42 15 0.0000000000000000e+00 5.3898320348067864e+02 6.3161307773812700e+02 5.5155633075292189e+02 0 0 0
6509 40 18 0.0000000000000000e+00 5.4320514099098955e+02 6.4405804802268403e+02 5.6635885230684778e+02 1 -1 0
7591 47 12 0.0000000000000000e+00 5.4813530511497549e+02 6.4413006435628802e+02 5.5356882975869371e+02 0 0 0
6508 40 18 0.0000000000000000e+00 5.3999831677446002e+02 6.4214576727939198e+02 5.6669203995086468e+02 1 -1 0
6507 40 17 0.0000000000000000e+00 5.3918280796105421e+02 6.4370160351782204e+02 5.6318823645747739e+02 1 -1 0
9945 62 6 0.0000000000000000e+00 5.5473705448495741e+02 6.3819588605814204e+02 5.3294859456654478e+02 0 0 0
6738 42 9 0.0000000000000000e+00 5.3600602229516539e+02 6.3292028038312355e+02 5.5351730333796309e+02 0 0 0
7175 45 15 0.0000000000000000e+00 5.3693491235845761e+02 6.3249525399707670e+02 5.3761693566634597e+02 0 0 0
7569 47 4 0.0000000000000000e+00 5.4809692070570759e+02 6.2221175099661616e+02 5.3557476250597040e+02 0 0 0
7194 45 2 0.0000000000000000e+00 5.4003097692302254e+02 6.4306955530842129e+02 5.3374760114074138e+02 0 0 0
2602 16 12 0.0000000000000000e+00 5.3656587507946244e+02 6.3933666576501150e+02 5.6842609804808455e+02 0 0 0
6743 42 12 0.0000000000000000e+00 5.3835421602048439e+02 6.2368578232129391e+02 5.5943554999265359e+02 0 0 0
9947 62 17 0.0000000000000000e+00 5.5777666567984284e+02 6.4189460235826084e+02 5.3635141436465472e+02 0 0 0
2587 16 15 0.0000000000000000e+00 5.7055491155179539e+02 6.3811086989036551e+02 5.6901209285644165e+02 0 0 0
7525 47 12 0.0000000000000000e+00 5.5899641901603366e+02 6.3218221130256450e+02 5.4045249188306491e+02 0 0 0
9946 62 15 0.0000000000000000e+00 5.5711942952718516e+02 6.3787245414775600e+02 5.3621372152492461e+02 0 0 0
7523 47 9 0.0000000000000000e+00 5.5629840073478033e+02 6.3668236302830553e+02 5.4541538965873087e+02 0 0 0
5497 34 12 0.0000000000000000e+00 5.6172285528315501e+02 6.3697453119181091e+02 5.6353484800509523e+02 0 -1 0
5496 34 15 0.0000000000000000e+00 5.6159356098940179e+02 6.3336747210527869e+02 5.6321610569309667e+02 0 -1 0
7524 47 15 0.0000000000000000e+00 5.5750413053236616e+02 6.3438835150844375e+02 5.4276666646070805e+02 0 0 0
2585 16 12 0.0000000000000000e+00 5.7477360196483835e+02 6.3972759296401932e+02 5.6596737467883202e+02 0 0 0
5498 34 15 0.0000000000000000e+00 5.6023479691849161e+02 6.3611681904172724e+02 5.6719599589787708e+02 0 -1 0
7334 45 17 0.0000000000000000e+00 5.6884761583031820e+02 6.4289084712701504e+02 5.6788802946944031e+02 -1 0 0
5495 34 15 0.0000000000000000e+00 5.5961838397957456e+02 6.3288726765697095e+02 5.6032785726834334e+02 0 -1 0
9948 62 7 -1.0000000000000000e+00 5.6036669815607775e+02 6.4218926687432486e+02 5.3347538361809609e+02 0 0 0
2580 16 15 0.0000000000000000e+00 5.7102450728369843e+02 6.4275046710737900e+02 5.5894589195726871e+02 0 0 0
2579 16 18 0.0000000000000000e+00 5.7025717968993797e+02 6.4165158155263418e+02 5.5536006144093039e+02 0 0 0
2578 16 12 0.0000000000000000e+00 5.7254525733242622e+02 6.3834105952370919e+02 5.5511245996248067e+02 0 0 0
2577 16 12 0.0000000000000000e+00 5.7559968470230763e+02 6.4017992747255528e+02 5.5407550930597029e+02 0 0 0
2582 16 2 0.0000000000000000e+00 5.7338815974279612e+02 6.4348521264841725e+02 5.6442745549086840e+02 0 0 0
2581 16 9 0.0000000000000000e+00 5.7422337670902402e+02 6.4390657097738517e+02 5.6047658336172969e+02 0 0 0
2560 16 15 0.0000000000000000e+00 5.7591216847143107e+02 6.3018095133777456e+02 5.6371648176027861e+02 0 0 0
2559 16 2 0.0000000000000000e+00 5.7210035289203597e+02 6.3082044838292677e+02 5.6300688102361505e+02 0 0 0
2544 16 2 0.0000000000000000e+00 5.7719310178646856e+02 6.2706398642176794e+02 5.3974569186832287e+02 0 0 0
2543 16 18 0.0000000000000000e+00 5.7731399918703119e+02 6.3058073526979763e+02 5.3828106798959789e+02 0 0 0
2584 16 12 0.0000000000000000e+00 5.7568483813026694e+02 6.4319208669042052e+02 5.6742472663840658e+02 0 0 0
7526 47 12 0.0000000000000000e+00 5.5797871396569712e+02 6.2856286875662352e+02 5.3977404131171488e+02 0 0 0
9965 62 2 0.0000000000000000e+00 5.7142979505765175e+02 6.3714573104181784e+02 5.3961657533400592e+02 0 0 0
9967 62 2 0.0000000000000000e+00 5.6885781724631238e+02 6.3607513299168488e+02 5.4628905052846278e+02 0 0 0
9966 62 12 0.0000000000000000e+00 5.6967552465818540e+02 6.3546103632827953e+02 5.4273817702195527e+02 0 0 0
2553 16 15 0.0000000000000000e+00 5.6680049887619919e+02 6.2544960343396394e+02 5.6027300884507531e+02 0 0 0
9964 62 18 0.0000000000000000e+00 5.7115571215427633e+02 6.3540160506164341e+02 5.3599173902669759e+02 0 0 0
9969 62 15 0.0000000000000000e+00 5.6742566425655605e+02 6.3316570835689254e+02 5.5098867361979455e+02 0 0 0
2546 16 2 0.0000000000000000e+00 5.7315819879860430e+02 6.3022752834267681e+02 5.4416359262439198e+02 0 0 0
2555 16 15 0.0000000000000000e+00 5.6677171390648721e+02 6.2807644757474350e+02 5.6292843789796166e+02 0 0 0
2554 16 4 0.0000000000000000e+00 5.6930895185496354e+02 6.2515311967300977e+02 5.6304779829911649e+02 0 0 0
2549 16 18 0.0000000000000000e+00 5.7287292044787489e+02 6.2835446050795008e+02 5.5254568156703681e+02 0 0 0
2556 16 2 0.0000000000000000e+00 5.6630209888824311e+02 6.3059062150889918e+02 5.6533499228695166e+02 0 0 0
2557 16 15 0.0000000000000000e+00 5.6647999269799243e+02 6.3338651531754772e+02 5.6222030248641238e+02 0 0 0
2558 16 9 0.0000000000000000e+00 5.7004486200419660e+02 6.3393225871297625e+02 5.6228475621537757e+02 0 0 0
9970 62 12 0.0000000000000000e+00 5.6372136494346250e+02 6.3351298848155795e+02 5.5084192682343735e+02 0 0 0
2552 16 15 0.0000000000000000e+00 5.6805194519735937e+02 6.2631964223960802e+02 5.5705764429730664e+02 0 0 0
9971 62 12 0.0000000000000000e+00 5.6243162261750604e+02 6.3204356334419560e+02 5.4758714204310786e+02 0 0 0
9972 62 15 0.0000000000000000e+00 5.6477509803080488e+02 6.2924570958765730e+02 5.4745936739586898e+02 0 0 0
9973 62 15 0.0000000000000000e+00 5.6161749925359663e+02 6.2736497146446277e+02 5.4623309555168987e+02 0 0 0
9975 62 18 0.0000000000000000e+00 5.6530071413065855e+02 6.2265958468363078e+02 5.4428825759220069e+02 0 0 0
10015 62 18 0.0000000000000000e+00 5.6235543285930623e+02 6.2471694161793641e+02 5.6581389677553489e+02 0 0 0
9974 62 12 0.0000000000000000e+00 5.6185712516142701e+02 6.2395212035741247e+02 5.4414447257789220e+02 0 0 0
2551 16 18 0.0000000000000000e+00 5.6998515195467917e+02 6.2932160646415525e+02 5.5664506576633096e+02 0 0 0
2550 16 6 0.0000000000000000e+00 5.7294864199324991e+02 6.2693639308515617e+02 5.5628517424009772e+02 0 0 0
2548 16 12 0.0000000000000000e+00 5.7476858467051841e+02 6.2853282902191961e+02 5.4936958822730298e+02 0 0 0
2547 16 12 0.0000000000000000e+00 5.7583319350864463e+02 6.3096574772642714e+02 5.4675816451897117e+02 0 0 0
9968 62 9 0.0000000000000000e+00 5.6956430597371229e+02 6.3634088593878550e+02 5.5023193123031751e+02 0 0 0
9963 62 12 0.0000000000000000e+00 5.7468598122881610e+02 6.3542438659596178e+02 5.3474512811041200e+02 0 0 0
2545 16 9 0.0000000000000000e+00 5.7409302015923663e+02 6.2692693577082264e+02 5.4220469706551671e+02 0 0 0
5494 34 15 0.0000000000000000e+00 5.5879590091904515e+02 6.2925153261195669e+02 5.6024936415342665e+02 0 -1 0
5492 34 9 0.0000000000000000e+00 5.5650195264205513e+02 6.2595697809629496e+02 5.6505113026997651e+02 0 -1 0
5493 34 2 0.0000000000000000e+00 5.5806106513597774e+02 6.2575736660338032e+02 5.6178668011610284e+02 0 -1 0
7527 47 15 0.0000000000000000e+00 5.5563646033283646e+02 6.2871494507041109e+02 5.3666978409200203e+02 0 0 0
2565 16 15 0.0000000000000000e+00 5.7761548567803050e+02 6.3036993414490507e+02 5.5525027651876701e+02 0 0 0
2573 16 2 0.0000000000000000e+00 5.7547487262608092e+02 6.3652746032892935e+02 5.4568137980141819e+02 0 0 0
7335 45 15 0.0000000000000000e+00 5.6823881895123179e+02 6.4220652132282544e+02 5.6418941873556969e+02 -1 0 0
7528 47 15 0.0000000000000000e+00 5.5551575592164227e+02 6.2636518879484026e+02 5.3374287237768124e+02 0 0 0
10016 62 12 0.0000000000000000e+00 5.6256778187183295e+02 6.2843147971570829e+02 5.6668578867877045e+02 0 0 0
7323 45 18 0.0000000000000000e+00 5.7743233353972801e+02 6.3103573324001400e+02 5.6801229829856356e+02 -1 0 0
9962 62 4 0.0000000000000000e+00 5.7376889716340213e+02 6.3168298739853390e+02 5.3304705133352434e+02 0 0 0
6400 40 12 0.0000000000000000e+00 5.9614328499521253e+02 6.3281277356525970e+02 5.5052616070445151e+02 0 -1 0
2645 17 15 0.0000000000000000e+00 5.8265857393171257e+02 6.4060769545981236e+02 5.6867570044375964e+02 -1 -1 0
6401 40 15 0.0000000000000000e+00 5.9881584967854735e+02 6.3009452435964408e+02 5.5036035689040978e+02 0 -1 0
7314 45 15 0.0000000000000000e+00 6.0010235781150527e+02 6.2260891503102926e+02 5.5900432685876092e+02 -1 0 0
7315 45 9 0.0000000000000000e+00 5.9753586796351942e+02 6.2219509704320842e+02 5.6163866080849527e+02 -1 0 0
4750 30 12 0.0000000000000000e+00 5.9606003155687733e+02 6.2302906618211910e+02 5.3464282296900853e+02 0 0 0
4174 26 2 0.0000000000000000e+00 5.8298042430149417e+02 6.2381178167788732e+02 5.6152048181528949e+02 0 0 0
6395 40 9 0.0000000000000000e+00 5.9736557223208604e+02 6.3303577387243195e+02 5.3616657224490586e+02 0 -1 0
2561 16 15 0.0000000000000000e+00 5.7869970026078511e+02 6.2833403469215887e+02 5.6201613760457599e+02 0 0 0
2574 16 15 0.0000000000000000e+00 5.7849024454262712e+02 6.3665896185846611e+02 5.4765350823761344e+02 0 0 0
4919 31 15 0.0000000000000000e+00 5.8989693792084120e+02 6.4196971373815018e+02 5.6076923099419241e+02 0 0 0
6396 40 15 0.0000000000000000e+00 5.9464400703104604e+02 6.3027786313038712e+02 5.3698337264386237e+02 0 -1 0
2644 17 12 0.0000000000000000e+00 5.8055897021957867e+02 6.4125288271353611e+02 5.6562484639213210e+02 -1 -1 0
2576 16 15 0.0000000000000000e+00 5.7863929485381209e+02 6.3763133645516643e+02 5.5390647991357991e+02 0 0 0
2575 16 9 0.0000000000000000e+00 5.7951941482126108e+02 6.3563975177536020e+02 5.5098421019329840e+02 0 0 0
7317 45 12 0.0000000000000000e+00 5.9465903330952062e+02 6.2869594765802356e+02 5.6250591185972314e+02 -1 0 0
7320 45 15 0.0000000000000000e+00 5.8581622124080104e+02 6.3379457345094056e+02 5.6591465068752268e+02 -1 0 0
4923 31 9 0.0000000000000000e+00 5.8879100697777449e+02 6.2912375348183150e+02 5.5650992220416583e+02 0 0 0
2563 16 12 0.0000000000000000e+00 5.8190752781127435e+02 6.3217922870537063e+02 5.5772302943610816e+02 0 0 0
2566 16 15 0.0000000000000000e+00 5.8074779569362045e+02 6.3022221097934835e+02 5.5269476666280912e+02 0 0 0
2567 16 9 0.0000000000000000e+00 5.8387671396980443e+02 6.2996288199964044e+02 5.5067748780082536e+02 0 0 0
2568 16 2 0.0000000000000000e+00 5.8620131235405347e+02 6.3325982232678041e+02 5.5099354168237778e+02 0 0 0
6399 40 15 0.0000000000000000e+00 5.9495962355589802e+02 6.3271035354238074e+02 5.4697490956691024e+02 0 -1 0
4924 31 2 0.0000000000000000e+00 5.8587308448562840e+02 6.2692201311960639e+02 5.5824052364116039e+02 0 0 0
6398 40 9 0.0000000000000000e+00 5.9478847218750150e+02 6.3084485466151591e+02 5.4332662602050846e+02 0 -1 0
7316 45 2 0.0000000000000000e+00 5.9606326602177080e+02 6.2515991133984369e+02 5.6355480026239445e+02 -1 0 0
6397 40 2 0.0000000000000000e+00 5.9375043629692345e+02 6.2869717575534605e+02 5.4032814143735652e+02 0 -1 0
4925 31 12 0.0000000000000000e+00 5.8479099931533699e+02 6.2371174401915903e+02 5.5590300626030341e+02 0 0 0
2542 16 9 0.0000000000000000e+00 5.8060653787840226e+02 6.3187463208136933e+02 5.3977363396045928e+02 0 0 0
7318 45 12 0.0000000000000000e+00 5.9164331259083644e+02 6.2882603387513109e+02 5.6532039619815407e+02 -1 0 0
2564 16 15 0.0000000000000000e+00 5.7945162739842453e+02 6.2921931780506236e+02 5.5849128966085618e+02 0 0 0
2569 16 12 0.0000000000000000e+00 5.8787967823273459e+02 6.3466646685576382e+02 5.4792816363387487e+02 0 0 0
2571 16 12 0.0000000000000000e+00 5.8248605111098095e+02 6.3871643009957631e+02 5.4446208550147674e+02 0 0 0
2570 16 18 0.0000000000000000e+00 5.8531988791374556e+02 6.3724129971395928e+02 5.4670329158155380e+02 0 0 0
4175 26 9 0.0000000000000000e+00 5.8364200321526107e+02 6.2634362428011912e+02 5.6457414468790455e+02 0 0 0
4922 31 18 0.0000000000000000e+00 5.8867261725892138e+02 6.3230229691267107e+02 5.5854982087523013e+02 0 0 0
7319 45 12 0.0000000000000000e+00 5.8875017809838118e+02 6.3109097720594195e+02 5.6695892361966276e+02 -1 0 0
2562 16 15 0.0000000000000000e+00 5.8053034023591579e+02 6.2905647573725855e+02 5.5866803474143762e+02 0 0 0
2572 16 15 0.0000000000000000e+00 5.7944147431233534e+02 6.3739550642905829e+02 5.4565467532552952e+02 0 0 0
7321 45 9 0.0000000000000000e+00 5.8228379634417240e+02 6.3446934614969871e+02 5.6575671285723638e+02 -1 0 0
4920 31 15 0.0000000000000000e+00 5.9213934852918578e+02 6.3893193528284360e+02 5.5930574622383824e+02 0 0 0
4921 31 12 0.0000000000000000e+00 5.9119072490772237e+02 6.3530153610460798e+02 5.5831078034156462e+02 0 0 0
7322 45 17 0.0000000000000000e+00 5.8150708360858562e+02 6.3113853389940437e+02 5.6731089326363349e+02 -1 0 0
2541 16 15 0.0000000000000000e+00 5.8008625559471136e+02 6.3071661565329998e+02 5.4326847845627810e+02 0 0 0
2540 16 15 0.0000000000000000e+00 5.8026914098205430e+02 6.2681019014916990e+02 5.4284341440720800e+02 0 0 0
2538 16 12 0.0000000000000000e+00 5.8578705699487568e+02 6.2355782438204528e+02 5.4053715762725824e+02 0 0 0
2539 16 12 0.0000000000000000e+00 5.8388166710293331e+02 6.2680140458233575e+02 5.4144635951744124e+02 0 0 0
2537 16 2 0.0000000000000000e+00 5.8949622752766572e+02 6.2424880258663643e+02 5.4033784475598088e+02 0 0 0
2643 17 12 0.0000000000000000e+00 5.8225523816685893e+02 6.4394457971239228e+02 5.6321890231949612e+02 -1 -1 0
6394 40 15 0.0000000000000000e+00 5.9953442195448429e+02 6.3580437571306379e+02 5.3762000805293428e+02 0 -1 0
4176 26 2 0.0000000000000000e+00 5.8549724349123119e+02 6.2811290808906142e+02 5.6734178955092887e+02 0 0 0
3129 20 18 0.0000000000000000e+00 5.8898303448280967e+02 6.3511307658542103e+02 5.3472422881018701e+02 0 -1 0
6417 40 12 0.0000000000000000e+00 6.0003964616335577e+02 6.2965818532054720e+02 5.6284019332619505e+02 0 -1 0
3127 20 15 0.0000000000000000e+00 5.8370860897573755e+02 6.4013600342069128e+02 5.3361744522130664e+02 0 -1 0
3128 20 12 0.0000000000000000e+00 5.8587891541443810e+02 6.3730564983010174e+02 5.3554977201898805e+02 0 -1 0
4918 31 12 0.0000000000000000e+00 5.8638192330541665e+02 6.4188168788215125e+02 5.5921948160847580e+02 0 0 0
4917 31 12 0.0000000000000000e+00 5.8709485313381742e+02 6.4306241358089414e+02 5.5567518696662000e+02 0 0 0
7515 47 9 0.0000000000000000e+00 5.3425688075205471e+02 6.4610465244579268e+02 5.4206323982223489e+02 0 0 0
2159 14 2 0.0000000000000000e+00 5.3598345979344083e+02 6.6099185519703883e+02 5.3511427702188939e+02 0 0 0
9251 57 2 0.0000000000000000e+00 5.3426689664882747e+02 6.6566311005446778e+02 5.6502957498101796e+02 0 -1 0
6504 40 12 0.0000000000000000e+00 5.3283061511296171e+02 6.4554227847398465e+02 5.6408025183572511e+02 1 -1 0
3645 23 2 0.0000000000000000e+00 5.4501095216357044e+02 6.5807417022484572e+02 5.6574803860431200e+02 0 -1 0
7599 47 2 0.0000000000000000e+00 5.4902834794034322e+02 6.4482859716794803e+02 5.6041574109848898e+02 0 0 0
1574 10 15 0.0000000000000000e+00 5.3353294375455869e+02 6.6560322540680784e+02 5.4599123279018897e+02 0 -1 0
1554 10 15 0.0000000000000000e+00 5.3769963429708355e+02 6.6483153589386825e+02 5.5189275244075327e+02 0 -1 0
6218 39 2 0.0000000000000000e+00 5.4072584338915340e+02 6.6480351296806134e+02 5.6673839836172453e+02 0 -1 0
1564 10 9 0.0000000000000000e+00 5.4768807867266446e+02 6.6661483513058283e+02 5.4710853675771386e+02 0 -1 0
2186 14 2 0.0000000000000000e+00 5.4280787112511928e+02 6.4692587298857109e+02 5.3756127617865343e+02 0 0 0
1566 10 2 0.0000000000000000e+00 5.4662380136434422e+02 6.6409577261276036e+02 5.4279597878341917e+02 0 -1 0
213 2 9 0.0000000000000000e+00 5.5494942095248439e+02 6.6370097584775374e+02 5.4219128415954333e+02 0 -1 0
3647 23 15 0.0000000000000000e+00 5.4825538426471758e+02 6.5962550607354012e+02 5.6299170592325902e+02 0 -1 0
2183 14 4 0.0000000000000000e+00 5.5134563301127855e+02 6.4984673155514054e+02 5.3820017330760675e+02 0 0 0
2185 14 9 0.0000000000000000e+00 5.4450885456866922e+02 6.5026483303740429e+02 5.3703331972669196e+02 0 0 0
6515 40 12 0.0000000000000000e+00 5.3545986391078895e+02 6.5021039723324327e+02 5.6675590165064284e+02 1 -1 0
5870 37 6 0.0000000000000000e+00 5.3821989309188791e+02 6.5561461772694554e+02 5.5569499155769290e+02 0 -1 0
2178 14 2 0.0000000000000000e+00 5.4821531174433062e+02 6.5557442107523389e+02 5.3963637699041158e+02 0 0 0
2177 14 9 0.0000000000000000e+00 5.4606555010043280e+02 6.5686546158225701e+02 5.4236308869402217e+02 0 0 0
2176 14 15 0.0000000000000000e+00 5.4476206219220103e+02 6.5336154646016314e+02 5.4353513193402966e+02 0 0 0
7607 47 4 0.0000000000000000e+00 5.5287606234974112e+02 6.5635693813911314e+02 5.5918131299428876e+02 0 0 0
2175 14 15 0.0000000000000000e+00 5.4268677975231947e+02 6.5070025582640881e+02 5.4564454529127750e+02 0 0 0
7606 47 15 0.0000000000000000e+00 5.5064337783261203e+02 6.5543671629381674e+02 5.5613825004252658e+02 0 0 0
7603 47 6 0.0000000000000000e+00 5.4306281662744743e+02 6.5128964504063322e+02 5.5707882751557622e+02 0 0 0
7604 47 18 0.0000000000000000e+00 5.4403803810849729e+02 6.5458534207891557e+02 5.5665531419581725e+02 0 0 0
7605 47 15 0.0000000000000000e+00 5.4745066307833167e+02 6.5534917061973988e+02 5.5813150110164497e+02 0 0 0
7602 47 18 0.0000000000000000e+00 5.4598573369355574e+02 6.4920480376586067e+02 5.5869873536832733e+02 0 0 0
188 2 9 0.0000000000000000e+00 5.4637486173829075e+02 6.5672874888626666e+02 5.3392341306627679e+02 0 -1 0
7601 47 12 0.0000000000000000e+00 5.4880568284038679e+02 6.5095765015695895e+02 5.6073875413463179e+02 0 0 0
7600 47 12 0.0000000000000000e+00 5.5063322098431104e+02 6.4769355621301497e+02 5.6164974638632134e+02 0 0 0
2172 14 15 0.0000000000000000e+00 5.3385909639655631e+02 6.5511606364224872e+02 5.4750834167844880e+02 0 0 0
2169 14 9 0.0000000000000000e+00 5.3719673724656786e+02 6.6146111668096023e+02 5.4306592448036565e+02 0 0 0
2170 14 2 0.0000000000000000e+00 5.3529168288219807e+02 6.6047221928057024e+02 5.4631963041403731e+02 0 0 0
2171 14 12 0.0000000000000000e+00 5.3284919879430754e+02 6.5875585067239285e+02 5.4895357902430203e+02 0 0 0
2167 14 15 0.0000000000000000e+00 5.4339438779740306e+02 6.6263318215878189e+02 5.3925601628437278e+02 0 0 0
2164 14 4 0.0000000000000000e+00 5.3743726780885083e+02 6.5396000066005240e+02 5.4142430889381683e+02 0 0 0
2168 14 2 0.0000000000000000e+00 5.4100663711248910e+02 6.6188989470962554e+02 5.4247247208612555e+02 0 0 0
2173 14 15 0.0000000000000000e+00 5.3628766873191034e+02 6.5247639516969616e+02 5.4693868842976951e+02 0 0 0
2174 14 9 0.0000000000000000e+00 5.4015966432920084e+02 6.5287322096573212e+02 5.4739682111500406e+02 0 0 0
2165 14 7 -1.0000000000000000e+00 5.4022784989475724e+02 6.5619410489549591e+02 5.3975983148348575e+02 0 0 0
2166 14 4 0.0000000000000000e+00 5.4085932454922931e+02 6.5989959009856716e+02 5.3841763291499581e+02 0 0 0
2163 14 15 0.0000000000000000e+00 5.3556657680347223e+02 6.5580873602697397e+02 5.4403780786924244e+02 0 0 0
1555 10 12 0.0000000000000000e+00 5.3972536192620373e+02 6.6491003250241556e+02 5.5529461399597164e+02 0 -1 0
2181 14 12 0.0000000000000000e+00 5.5476150090192300e+02 6.4974953757364381e+02 5.4414559464361707e+02 0 0 0
5869 37 1 0.0000000000000000e+00 5.3744043757236352e+02 6.5209948825316462e+02 5.5419122603995982e+02 0 -1 0
3646 23 12 0.0000000000000000e+00 5.4869699946707226e+02 6.5689926325508668e+02 5.6498878605050220e+02 0 -1 0
1557 10 15 0.0000000000000000e+00 5.4428578094862428e+02 6.6251735521229784e+02 5.5347474647546710e+02 0 -1 0
1556 10 15 0.0000000000000000e+00 5.4056363060777574e+02 6.6220015711508074e+02 5.5281307761975643e+02 0 -1 0
6512 40 9 0.0000000000000000e+00 5.4179987421089379e+02 6.5347712064828386e+02 5.6241089288976298e+02 1 -1 0
5871 37 15 0.0000000000000000e+00 5.3564468898456789e+02 6.5747088854808260e+02 5.5797944602810412e+02 0 -1 0
2184 14 2 0.0000000000000000e+00 5.4826562908637209e+02 6.5034736330725070e+02 5.3615285660438121e+02 0 0 0
6511 40 2 0.0000000000000000e+00 5.4239378304697641e+02 6.5021418070989716e+02 5.6423741245619976e+02 1 -1 0
3650 23 4 0.0000000000000000e+00 5.5225640072335852e+02 6.6526968735975584e+02 5.6690878630683335e+02 0 -1 0
2182 14 17 0.0000000000000000e+00 5.5385176608172640e+02 6.4863953655523665e+02 5.4053193953188475e+02 0 0 0
6219 39 9 0.0000000000000000e+00 5.4046456653990560e+02 6.6660772906585782e+02 5.6329968984437949e+02 0 -1 0
6513 40 2 0.0000000000000000e+00 5.3862792458059357e+02 6.5443357601482671e+02 5.6394681365868109e+02 1 -1 0
3649 23 17 0.0000000000000000e+00 5.4881601500148304e+02 6.6381682808873404e+02 5.6586422890191409e+02 0 -1 0
3644 23 9 0.0000000000000000e+00 5.4198221006697668e+02 6.5958252378428244e+02 5.6771378185858100e+02 0 -1 0
3648 23 12 0.0000000000000000e+00 5.4672439345550742e+02 6.6314746333955031e+02 5.6265842840270045e+02 0 -1 0
6510 40 12 0.0000000000000000e+00 5.4418764615086059e+02 6.4690858795227405e+02 5.6389587921489021e+02 1 -1 0
2180 14 15 0.0000000000000000e+00 5.5268918728790300e+02 6.5303706301676982e+02 5.4345202619864972e+02 0 0 0
2179 14 12 0.0000000000000000e+00 5.5197094923563361e+02 6.5541689993336900e+02 5.4023640976501281e+02 0 0 0
7590 47 2 0.0000000000000000e+00 5.4507345995391438e+02 6.4570196134832611e+02 5.5211737307340718e+02 0 0 0
7589 47 9 0.0000000000000000e+00 5.4198005486061118e+02 6.4471460866985126e+02 5.5013477734793037e+02 0 0 0
1558 10 9 0.0000000000000000e+00 5.4721180068129593e+02 6.6019822126110978e+02 5.5479710126081864e+02 0 -1 0
6506 40 9 0.0000000000000000e+00 5.3763971023228578e+02 6.4596603510978719e+02 5.6019979515678415e+02 1 -1 0
1560 10 12 0.0000000000000000e+00 5.4489194993677302e+02 6.6641041351405045e+02 5.5836203013609725e+02 0 -1 0
1559 10 2 0.0000000000000000e+00 5.4674932262195455e+02 6.6342000026458834e+02 5.5710537985527628e+02 0 -1 0
3735 23 9 0.0000000000000000e+00 5.5259436964930364e+02 6.6305479896256384e+02 5.3515480045193590e+02 0 -1 0
209 2 7 -1.0000000000000000e+00 5.5498715377910344e+02 6.5707695660044033e+02 5.4539418775458739e+02 0 -1 0
210 2 4 0.0000000000000000e+00 5.5302812771060758e+02 6.5878486349722596e+02 5.4829470531563095e+02 0 -1 0
211 2 15 0.0000000000000000e+00 5.5084425721291632e+02 6.6093497772288822e+02 5.4575048902635308e+02 0 -1 0
189 2 15 0.0000000000000000e+00 5.4988626222034645e+02 6.5504029675039965e+02 5.3333375691192953e+02 0 -1 0
1565 10 18 0.0000000000000000e+00 5.4472565399254427e+02 6.6459376662044622e+02 5.4576746357200750e+02 0 -1 0
212 2 2 0.0000000000000000e+00 5.5329575728216582e+02 6.6376655142852928e+02 5.4545764507100625e+02 0 -1 0
2160 14 9 0.0000000000000000e+00 5.3354522990959629e+02 6.5913297551586174e+02 5.3726984229843515e+02 0 0 0
1553 10 15 0.0000000000000000e+00 5.3447092730253121e+02 6.6454377424672111e+02 5.5020856596724798e+02 0 -1 0
2188 14 12 0.0000000000000000e+00 5.3854720137816457e+02 6.4925791730228730e+02 5.3533891047066106e+02 0 0 0
2187 14 4 0.0000000000000000e+00 5.3927568248880857e+02 6.4702860505183480e+02 5.3821132764765161e+02 0 0 0
6514 40 12 0.0000000000000000e+00 5.3563087576487885e+02 6.5389212153089807e+02 5.6651142293195210e+02 1 -1 0
3655 23 12 0.0000000000000000e+00 5.6233799159324064e+02 6.6683195712269003e+02 5.6546372663704051e+02 0 -1 0
3658 23 18 0.0000000000000000e+00 5.6012203769620373e+02 6.5906614748524487e+02 5.6535815935595917e+02 0 -1 0
3657 23 4 0.0000000000000000e+00 5.6075484525494039e+02 6.6072656432301471e+02 5.6213900900001818e+02 0 -1 0
2583 16 2 0.0000000000000000e+00 5.7360268687872190e+02 6.4622179041551124e+02 5.6701346835907736e+02 0 0 0
3742 23 2 0.0000000000000000e+00 5.6721558544084496e+02 6.5194684192341799e+02 5.3430520179562814e+02 0 -1 0
776 5 12 0.0000000000000000e+00 5.7548668212557936e+02 6.6629060437340672e+02 5.3691154600430650e+02 0 -1 0
777 5 18 0.0000000000000000e+00 5.7385932195096848e+02 6.6596438544301168e+02 5.4049094276066967e+02 0 -1 0
3659 23 12 0.0000000000000000e+00 5.5700286616768983e+02 6.5819584620453554e+02 5.6735587159111697e+02 0 -1 0
7611 47 9 0.0000000000000000e+00 5.6003767307880389e+02 6.4972138967524040e+02 5.5098178332422754e+02 0 0 0
7608 47 15 0.0000000000000000e+00 5.5535819138902070e+02 6.5491560596730289e+02 5.5644968569470325e+02 0 0 0
4908 31 18 0.0000000000000000e+00 5.7682787528331335e+02 6.5494676450874374e+02 5.6424751678642554e+02 0 0 0
4907 31 9 0.0000000000000000e+00 5.7364123439438572e+02 6.5317306339743652e+02 5.6374436752491999e+02 0 0 0
251 2 12 0.0000000000000000e+00 5.7683480358942745e+02 6.4805130595808180e+02 5.4567027396826404e+02 0 -1 0
7623 47 18 0.0000000000000000e+00 5.7215221586475911e+02 6.6184134980110423e+02 5.4822031305083101e+02 0 0 0
7624 47 12 0.0000000000000000e+00 5.7190333807334321e+02 6.6428534707826509e+02 5.5119155873645184e+02 0 0 0
201 2 9 0.0000000000000000e+00 5.7315323467846372e+02 6.5127426152386477e+02 5.3857991167506191e+02 0 -1 0
3736 23 17 0.0000000000000000e+00 5.5583605632777380e+02 6.6253445260427736e+02 5.3345516334872741e+02 0 -1 0
3737 23 18 0.0000000000000000e+00 5.5873508452289911e+02 6.6109857404499724e+02 5.3497285342541613e+02 0 -1 0
7621 47 2 0.0000000000000000e+00 5.7521228045094472e+02 6.5751138533171866e+02 5.5103212295261005e+02 0 0 0
7615 47 15 0.0000000000000000e+00 5.6626910056320025e+02 6.4877530790810545e+02 5.5605580412634549e+02 0 0 0
7618 47 15 0.0000000000000000e+00 5.7371139732894403e+02 6.4933014110028046e+02 5.5043689983284594e+02 0 0 0
7620 47 9 0.0000000000000000e+00 5.7338697341499665e+02 6.5503839502203948e+02 5.5273670806080258e+02 0 0 0
7619 47 15 0.0000000000000000e+00 5.7128440691582921e+02 6.5208681873190426e+02 5.5153722343012828e+02 0 0 0
7617 47 15 0.0000000000000000e+00 5.7115442020739579e+02 6.4880164336042469e+02 5.5345665336461741e+02 0 0 0
7616 47 12 0.0000000000000000e+00 5.6992426407704022e+02 6.4929295969209761e+02 5.5710289533740354e+02 0 0 0
7614 47 15 0.0000000000000000e+00 5.6345775093241980e+02 6.4654366182737431e+02 5.5760406612742554e+02 0 0 0
7612 47 2 0.0000000000000000e+00 5.6221210667490448e+02 6.4849495714787190e+02 5.5402054672290114e+02 0 0 0
7622 47 12 0.0000000000000000e+00 5.7548112033128643e+02 6.5990361895482897e+02 5.4775311509555729e+02 0 0 0
7613 47 15 0.0000000000000000e+00 5.6514580365954816e+02 6.4573257398778446e+02 5.5432842360691973e+02 0 0 0
4904 31 9 0.0000000000000000e+00 5.7333007860629709e+02 6.5994354087393538e+02 5.5779947655121975e+02 0 0 0
208 2 4 0.0000000000000000e+00 5.5785155486892779e+02 6.5448857200145449e+02 5.4599332919482924e+02 0 -1 0
4905 31 2 0.0000000000000000e+00 5.7246634255119409e+02 6.5639384492001921e+02 5.5885586276861522e+02 0 0 0
4906 31 6 0.0000000000000000e+00 5.7175311436162110e+02 6.5316355313557096e+02 5.6048141118465048e+02 0 0 0
205 2 15 0.0000000000000000e+00 5.6493223284118915e+02 6.5190460992376472e+02 5.4642556825309930e+02 0 -1 0
204 2 9 0.0000000000000000e+00 5.6870843139196836e+02 6.5106971617285535e+02 5.4658773094779701e+02 0 -1 0
203 2 2 0.0000000000000000e+00 5.7149880342428116e+02 6.4914548947459616e+02 5.4484137622376602e+02 0 -1 0
4903 31 15 0.0000000000000000e+00 5.7288629024168415e+02 6.5977318392042480e+02 5.6162638574966536e+02 0 0 0
202 2 15 0.0000000000000000e+00 5.7429742781169443e+02 6.4957397772635045e+02 5.4201278773086358e+02 0 -1 0
200 2 15 0.0000000000000000e+00 5.7245326283879820e+02 6.5334347620214419e+02 5.3577864781765629e+02 0 -1 0
3738 23 18 0.0000000000000000e+00 5.5974924379687002e+02 6.6159984138442951e+02 5.3853670582754194e+02 0 -1 0
3739 23 12 0.0000000000000000e+00 5.6249327299054767e+02 6.5914102020429016e+02 5.3743553881858918e+02 0 -1 0
4902 31 12 0.0000000000000000e+00 5.7076024260722136e+02 6.6245399216169949e+02 5.6317882202198621e+02 0 0 0
7610 47 15 0.0000000000000000e+00 5.6104590688816631e+02 6.5309992633669435e+02 5.5188272674914219e+02 0 0 0
207 2 15 0.0000000000000000e+00 5.6047197063171666e+02 6.5662997629074584e+02 5.4765368216023296e+02 0 -1 0
3741 23 9 0.0000000000000000e+00 5.6736410717405658e+02 6.5519684905192844e+02 5.3619933215527135e+02 0 -1 0
4901 31 4 0.0000000000000000e+00 5.6831509416440917e+02 6.6476938429998108e+02 5.6155264853135554e+02 0 0 0
206 2 12 0.0000000000000000e+00 5.6392318168279473e+02 6.5520371739755944e+02 5.4787033534432885e+02 0 -1 0
7609 47 2 0.0000000000000000e+00 5.5794252249617648e+02 6.5438899687006801e+02 5.5367966031643914e+02 0 0 0
3740 23 2 0.0000000000000000e+00 5.6472010801030899e+02 6.5737989571522348e+02 5.3483346719942688e+02 0 -1 0
214 2 2 0.0000000000000000e+00 5.5717635723316505e+02 6.6662467867455666e+02 5.4346819015396545e+02 0 -1 0
3656 23 15 0.0000000000000000e+00 5.6161218114739404e+02 6.6300585920257117e+02 5.6536627127239956e+02 0 -1 0
4912 31 2 0.0000000000000000e+00 5.7773327618987651e+02 6.5410250215239785e+02 5.5870287374222198e+02 0 0 0
3103 20 9 0.0000000000000000e+00 6.0001317417540440e+02 6.6438671887478597e+02 5.3327609736400552e+02 0 -1 0
5750 36 4 0.0000000000000000e+00 5.9273250822347848e+02 6.5998770653436054e+02 5.6846784714113096e+02 0 -1 0
261 2 18 0.0000000000000000e+00 6.0020998907985506e+02 6.5140978119593467e+02 5.4021633706301725e+02 0 -1 0
3099 20 6 0.0000000000000000e+00 5.9890781730916785e+02 6.6422084783373839e+02 5.4068698038225591e+02 0 -1 0
7656 47 12 0.0000000000000000e+00 5.8215800632461867e+02 6.6566240599645710e+02 5.6549603984068301e+02 0 0 0
3104 20 4 0.0000000000000000e+00 5.9689429216143787e+02 6.6459353637303434e+02 5.3527777760019274e+02 0 -1 0
3109 20 12 0.0000000000000000e+00 5.8467032151664898e+02 6.5755646847623177e+02 5.3530250531464105e+02 0 -1 0
2638 17 15 0.0000000000000000e+00 5.9224392762225239e+02 6.4670459265221655e+02 5.6870428416555023e+02 -1 -1 0
5172 32 15 0.0000000000000000e+00 5.9623272976906219e+02 6.4832497356327622e+02 5.3567997910485417e+02 0 0 0
62 1 12 0.0000000000000000e+00 5.9853932551921491e+02 6.5703340323512941e+02 5.4890174488536013e+02 -1 -1 0
7657 47 17 0.0000000000000000e+00 5.8392315702684641e+02 6.6538001403032263e+02 5.6892741060381320e+02 0 0 0
2642 17 2 0.0000000000000000e+00 5.8377342640531288e+02 6.4756004004609747e+02 5.6351913438182658e+02 -1 -1 0
3098 20 1 0.0000000000000000e+00 5.9832808112275370e+02 6.6263929357419067e+02 5.4408915680324390e+02 0 -1 0
268 2 6 0.0000000000000000e+00 5.9234476976848055e+02 6.6380590973550704e+02 5.5253270981324386e+02 0 -1 0
2639 17 12 0.0000000000000000e+00 5.9441672788461528e+02 6.4667514829919912e+02 5.6566353057971560e+02 -1 -1 0
5173 32 15 0.0000000000000000e+00 5.9811755080394369e+02 6.5150642295529178e+02 5.3498254890035173e+02 0 0 0
3107 20 6 0.0000000000000000e+00 5.8845190636779921e+02 6.5921957035776552e+02 5.3913459698160057e+02 0 -1 0
5751 36 7 -1.0000000000000000e+00 5.9294744978152562e+02 6.6345556169981910e+02 5.6705106815574470e+02 0 -1 0
250 2 15 0.0000000000000000e+00 5.7960488908893137e+02 6.4779420952605869e+02 5.4299308301655003e+02 0 -1 0
249 2 15 0.0000000000000000e+00 5.8214859408368591e+02 6.4939975963270444e+02 5.4116849732649416e+02 0 -1 0
248 2 12 0.0000000000000000e+00 5.8249087389677186e+02 6.5122839200702936e+02 5.3788153461037086e+02 0 -1 0
5754 36 2 0.0000000000000000e+00 5.9980650113775232e+02 6.6467862586746594e+02 5.6051198358753459e+02 0 -1 0
5171 32 12 0.0000000000000000e+00 5.9831096016473259e+02 6.4544026848468718e+02 5.3510718136912328e+02 0 0 0
264 2 2 0.0000000000000000e+00 5.9236284866316612e+02 6.5462811627522728e+02 5.4589054683182849e+02 0 -1 0
3105 20 12 0.0000000000000000e+00 5.9434903120028832e+02 6.6354617957639334e+02 5.3763866691143778e+02 0 -1 0
263 2 9 0.0000000000000000e+00 5.9445679966010493e+02 6.5456427449815465e+02 5.4291667809138812e+02 0 -1 0
267 2 18 0.0000000000000000e+00 5.9314933526029074e+02 6.6015854052895543e+02 5.5187226286712746e+02 0 -1 0
259 2 15 0.0000000000000000e+00 5.9818884504840810e+02 6.4906073622946008e+02 5.4410921993848717e+02 0 -1 0
269 2 18 0.0000000000000000e+00 5.9443086039403408e+02 6.6576469691266516e+02 5.5016394776665288e+02 0 -1 0
255 2 2 0.0000000000000000e+00 5.8743594656108780e+02 6.4567422412843416e+02 5.4891688814640975e+02 0 -1 0
260 2 9 0.0000000000000000e+00 5.9990563028900078e+02 6.4787558653724773e+02 5.4058586541885143e+02 0 -1 0
4910 31 12 0.0000000000000000e+00 5.8300166816273884e+02 6.5473997781217986e+02 5.6280771685019999e+02 0 0 0
4909 31 4 0.0000000000000000e+00 5.8050793917099202e+02 6.5589437247664091e+02 5.6513791203408039e+02 0 0 0
254 2 9 0.0000000000000000e+00 5.8366717984932075e+02 6.4509784871458965e+02 5.4811677903834163e+02 0 -1 0
253 2 15 0.0000000000000000e+00 5.8201870580799891e+02 6.4836262943597296e+02 5.4813744919591988e+02 0 -1 0
4915 31 9 0.0000000000000000e+00 5.8449994332763345e+02 6.4917203250129057e+02 5.5324749465118134e+02 0 0 0
5753 36 15 0.0000000000000000e+00 5.9845235592114796e+02 6.6249783981702274e+02 5.6338302359018360e+02 0 -1 0
256 2 12 0.0000000000000000e+00 5.9116321390275459e+02 6.4535439045888563e+02 5.4898730902163493e+02 0 -1 0
63 1 17 0.0000000000000000e+00 5.9958279955203113e+02 6.5518021139767757e+02 5.4611854843575475e+02 -1 -1 0
262 2 2 0.0000000000000000e+00 5.9704606957985197e+02 6.5384138297776258e+02 5.4000623310241690e+02 0 -1 0
4916 31 15 0.0000000000000000e+00 5.8669295298935253e+02 6.4646600476625395e+02 5.5404438364879627e+02 0 0 0
4913 31 12 0.0000000000000000e+00 5.7986076943936155e+02 6.5288851707562048e+02 5.5565880408543410e+02 0 0 0
4914 31 2 0.0000000000000000e+00 5.8359571901130721e+02 6.5228780320806493e+02 5.5529623569485238e+02 0 0 0
2640 17 18 0.0000000000000000e+00 5.9150239201385682e+02 6.4609473055123931e+02 5.6343927535963178e+02 -1 -1 0
2641 17 9 0.0000000000000000e+00 5.8758949182036849e+02 6.4667896682589480e+02 5.6311839275508942e+02 -1 -1 0
266 2 12 0.0000000000000000e+00 5.9237919495840208e+02 6.6028240205649251e+02 5.4805269891393209e+02 0 -1 0
3106 20 12 0.0000000000000000e+00 5.9181604842884053e+02 6.6101618145676605e+02 5.3950616896672489e+02 0 -1 0
252 2 15 0.0000000000000000e+00 5.7839679033118284e+02 6.4751081184001532e+02 5.4901356068314374e+02 0 -1 0
3762 24 15 0.0000000000000000e+00 5.9141089422809205e+02 6.6668727856620399e+02 5.4368991595024795e+02 0 -1 0
265 2 12 0.0000000000000000e+00 5.8993157704582904e+02 6.5755957336442077e+02 5.4709695286107024e+02 0 -1 0
258 2 15 0.0000000000000000e+00 5.9473792371396905e+02 6.4769405703856557e+02 5.4357855342448647e+02 0 -1 0
5755 36 9 0.0000000000000000e+00 5.9855400525488881e+02 6.6353154460269366e+02 5.5688646074119333e+02 0 -1 0
257 2 12 0.0000000000000000e+00 5.9220550416114634e+02 6.4555660561272487e+02 5.4544486101610823e+02 0 -1 0
3761 24 12 0.0000000000000000e+00 5.8825209634467217e+02 6.6634473007223369e+02 5.4193710225595703e+02 0 -1 0
4911 31 18 0.0000000000000000e+00 5.8103597954244515e+02 6.5531592942312557e+02 5.5943650103326922e+02 0 0 0
5752 36 4 0.0000000000000000e+00 5.9502160788225501e+02 6.6256464947308689e+02 5.6392257239990636e+02 0 -1 0
247 2 15 0.0000000000000000e+00 5.8018477294929494e+02 6.5317680096217975e+02 5.3553104730249458e+02 0 -1 0
3108 20 4 0.0000000000000000e+00 5.8642745460301558e+02 6.5601237820136669e+02 5.3858802144810272e+02 0 -1 0
25 1 9 0.0000000000000000e+00 5.9951464493898891e+02 6.5741482578447187e+02 5.3368710541929192e+02 -1 -1 0
6036 38 7 -1.0000000000000000e+00 5.3443944848843819e+02 6.1814145090045599e+02 5.8518007625497216e+02 0 -1 0
6760 42 15 0.0000000000000000e+00 5.4675555622671561e+02 5.9992844806001312e+02 5.7156055637865620e+02 0 0 0
5668 35 12 0.0000000000000000e+00 5.4626276183745892e+02 6.0840772762860809e+02 5.8743238305032992e+02 0 -1 0
5455 34 2 0.0000000000000000e+00 5.5072910763720301e+02 6.1774197816101491e+02 5.8742393443826063e+02 0 -1 0
5456 34 15 0.0000000000000000e+00 5.5207964433625682e+02 6.1439477324085726e+02 5.8690241682539295e+02 0 -1 0
5463 34 15 0.0000000000000000e+00 5.5305810671824474e+02 6.1981789341229808e+02 5.7973318438963065e+02 0 -1 0
5462 34 15 0.0000000000000000e+00 5.5483391486529626e+02 6.1663396839935660e+02 5.7890426102609808e+02 0 -1 0
6761 42 4 0.0000000000000000e+00 5.4742484134979020e+02 6.0048071518654683e+02 5.7503871685356353e+02 0 0 0
6762 42 2 0.0000000000000000e+00 5.4962014113968473e+02 6.0270607327024788e+02 5.7708059122264171e+02 0 0 0
5672 35 9 0.0000000000000000e+00 5.5153179137831319e+02 6.0895382704130441e+02 5.7716707310556660e+02 0 -1 0
5673 35 15 0.0000000000000000e+00 5.5406372071979888e+02 6.0692422041829423e+02 5.7920235829130593e+02 0 -1 0
5670 35 2 0.0000000000000000e+00 5.4781082713929391e+02 6.0716245709988323e+02 5.8219302457270146e+02 0 -1 0
5669 35 15 0.0000000000000000e+00 5.4430521597792642e+02 6.0702852488748408e+02 5.8459607246107203e+02 0 -1 0
5671 35 15 0.0000000000000000e+00 5.4820281934368006e+02 6.0960523896800214e+02 5.7913798227594054e+02 0 -1 0
5458 34 2 0.0000000000000000e+00 5.5403407713395632e+02 6.0796500522812607e+02 5.8808282978067894e+02 0 -1 0
5482 34 12 0.0000000000000000e+00 5.3365567103344756e+02 6.2163997834836641e+02 5.7106844296352904e+02 0 -1 0
5481 34 12 0.0000000000000000e+00 5.3618397769509579e+02 6.1912494546353571e+02 5.7033507260956821e+02 0 -1 0
6034 38 15 0.0000000000000000e+00 5.3830750474627973e+02 6.2052009121360607e+02 5.8273165978603129e+02 0 -1 0
6035 38 17 0.0000000000000000e+00 5.3762567354214673e+02 6.1679337141316807e+02 5.8340398823841599e+02 0 -1 0
5470 34 9 0.0000000000000000e+00 5.4802178943591707e+02 6.2139363014489470e+02 5.8261696399836546e+02 0 -1 0
6763 42 2 0.0000000000000000e+00 5.5227429736231511e+02 6.0026930939872955e+02 5.7587045511677854e+02 0 0 0
9127 56 17 0.0000000000000000e+00 5.5070418180423667e+02 6.2023598079286205e+02 5.7139751999256578e+02 0 0 0
9128 56 15 0.0000000000000000e+00 5.4883917527043513e+02 6.1934207287193260e+02 5.7460440049620536e+02 0 0 0
6759 42 2 0.0000000000000000e+00 5.4378771228099311e+02 6.0253297297866834e+02 5.7045585069833112e+02 0 0 0
9124 56 17 0.0000000000000000e+00 5.5125824384206305e+02 6.1232526334327872e+02 5.7001444517955963e+02 0 0 0
9114 56 9 0.0000000000000000e+00 5.5324650093013122e+02 6.0250288796176619e+02 5.6941039361166645e+02 0 0 0
5461 34 2 0.0000000000000000e+00 5.5722776655368955e+02 6.1520767114536613e+02 5.8119809612781671e+02 0 -1 0
5459 34 2 0.0000000000000000e+00 5.5579766526001561e+02 6.0924166423686097e+02 5.8462779387959620e+02 0 -1 0
5460 34 9 0.0000000000000000e+00 5.5798431715186473e+02 6.1183739810785710e+02 5.8298972721843882e+02 0 -1 0
5510 34 15 0.0000000000000000e+00 5.5773489008300066e+02 6.1531156579249694e+02 5.7133633968789547e+02 0 -1 0
5507 34 2 0.0000000000000000e+00 5.6510751795348835e+02 6.1905099311052311e+02 5.7605217494714714e+02 0 -1 0
5509 34 9 0.0000000000000000e+00 5.5965884000763106e+02 6.1839861425874494e+02 5.7216413244149396e+02 0 -1 0
5674 35 12 0.0000000000000000e+00 5.5627373514671592e+02 6.0511982105405411e+02 5.8144510660633034e+02 0 -1 0
5508 34 15 0.0000000000000000e+00 5.6152807904847100e+02 6.1957561180415541e+02 5.7526582349978037e+02 0 -1 0
5675 35 12 0.0000000000000000e+00 5.6001607061692653e+02 6.0465065660372818e+02 5.8204486732065277e+02 0 -1 0
5677 35 15 0.0000000000000000e+00 5.6431579936446394e+02 6.0753236114932918e+02 5.8480789945200809e+02 0 -1 0
10025 62 2 0.0000000000000000e+00 5.7428822817150024e+02 6.1809728713129743e+02 5.8072042560710190e+02 0 0 0
10026 62 15 0.0000000000000000e+00 5.7058165936504906e+02 6.1729244953362809e+02 5.7977614163438500e+02 0 0 0
10027 62 15 0.0000000000000000e+00 5.6872127894561015e+02 6.1407985534676504e+02 5.8146103790390089e+02 0 0 0
10029 62 15 0.0000000000000000e+00 5.7192194042836945e+02 6.0858138576193880e+02 5.8161601366393882e+02 0 0 0
10028 62 12 0.0000000000000000e+00 5.6887314635346229e+02 6.1075195075518752e+02 5.8289370032513750e+02 0 0 0
10030 62 15 0.0000000000000000e+00 5.7294524760869626e+02 6.0779036357307268e+02 5.8535257479942868e+02 0 0 0
5678 35 9 0.0000000000000000e+00 5.6232348720935022e+02 6.0825451879417926e+02 5.8793730462421740e+02 0 -1 0
5676 35 18 0.0000000000000000e+00 5.6297761376636299e+02 6.0687374923687253e+02 5.8137832112397416e+02 0 -1 0
10032 62 15 0.0000000000000000e+00 5.7493609246872609e+02 6.0839437743162262e+02 5.8537269066831868e+02 0 0 0
5518 34 12 0.0000000000000000e+00 5.7725940456906380e+02 6.2051023820569367e+02 5.7053357703929748e+02 0 -1 0
10023 62 2 0.0000000000000000e+00 5.7181828775587212e+02 6.2128817280520661e+02 5.8349865899804206e+02 0 0 0
10024 62 9 0.0000000000000000e+00 5.7466414252369270e+02 6.2165522507011121e+02 5.8169139387527412e+02 0 0 0
5464 34 12 0.0000000000000000e+00 5.5614910396862024e+02 6.2152176140626830e+02 5.8153019605429745e+02 0 -1 0
10033 62 15 0.0000000000000000e+00 5.7761115434247210e+02 6.1020074729238229e+02 5.8340705331810852e+02 0 0 0
10031 62 12 0.0000000000000000e+00 5.7444518620010774e+02 6.0523580453743500e+02 5.8723052203315353e+02 0 0 0
5517 34 2 0.0000000000000000e+00 5.7563683323793578e+02 6.1717104523847888e+02 5.7062544896741190e+02 0 -1 0
5514 34 15 0.0000000000000000e+00 5.6934497004303546e+02 6.1220746169209212e+02 5.6939344658560469e+02 0 -1 0
4210 26 15 0.0000000000000000e+00 5.9327738320106835e+02 6.0221365320506459e+02 5.8125100345450414e+02 0 0 0
6911 43 2 0.0000000000000000e+00 5.9153621539773667e+02 6.0138782819979735e+02 5.7262902214576957e+02 0 0 0
4940 31 9 0.0000000000000000e+00 5.8308029787388682e+02 5.9984977090460882e+02 5.7514749319157420e+02 0 0 0
4208 26 12 0.0000000000000000e+00 5.8767903562969775e+02 6.0101687687142498e+02 5.8493919141389074e+02 0 0 0
5519 34 12 0.0000000000000000e+00 5.8053613490560360e+02 6.1871124120865522e+02 5.7198343718948001e+02 0 -1 0
4182 26 15 0.0000000000000000e+00 5.9835360746406093e+02 6.2160187088490090e+02 5.7724866397246285e+02 0 0 0
4184 26 4 0.0000000000000000e+00 5.9583586001705009e+02 6.1673701490775159e+02 5.7632951064458246e+02 0 0 0
10047 62 18 0.0000000000000000e+00 5.9939779880835772e+02 6.1113636875201269e+02 5.8300723324353203e+02 0 0 0
5703 35 9 0.0000000000000000e+00 5.9060576402041761e+02 6.1137640751289791e+02 5.7322406146096853e+02 0 -1 0
4183 26 15 0.0000000000000000e+00 5.9856404057198438e+02 6.1799115108976878e+02 5.7839365320465265e+02 0 0 0
4185 26 15 0.0000000000000000e+00 5.9796851072940103e+02 6.1575054331798628e+02 5.7332709586836688e+02 0 0 0
4186 26 2 0.0000000000000000e+00 5.9867622767150965e+02 6.1924274644189506e+02 5.7163578898323351e+02 0 0 0
5704 35 17 0.0000000000000000e+00 5.9132652165829245e+02 6.1497414423276973e+02 5.7201792111324539e+02 0 -1 0
5701 35 17 0.0000000000000000e+00 5.8645827083084646e+02 6.0736159492856211e+02 5.7776338406021057e+02 0 -1 0
6908 43 12 0.0000000000000000e+00 5.9841285993022632e+02 6.0402074341908599e+02 5.7572903687186465e+02 0 0 0
6897 43 2 0.0000000000000000e+00 5.9238733686789101e+02 6.1960908022512990e+02 5.8793330430226399e+02 0 0 0
6907 43 15 0.0000000000000000e+00 5.9982334540299803e+02 6.0747311586881233e+02 5.7694424222119255e+02 0 0 0
6906 43 12 0.0000000000000000e+00 5.9759457029878240e+02 6.0866664300103969e+02 5.7403047474166954e+02 0 0 0
6905 43 2 0.0000000000000000e+00 5.9530754299734213e+02 6.1019373261613578e+02 5.7651828797496671e+02 0 0 0
6904 43 9 0.0000000000000000e+00 5.9263987126762220e+02 6.0981117792585121e+02 5.7916744761909649e+02 0 0 0
6903 43 15 0.0000000000000000e+00 5.9227660405766153e+02 6.1236069512263828e+02 5.8185322828256176e+02 0 0 0
6902 43 15 0.0000000000000000e+00 5.8918017500093208e+02 6.1449749385429448e+02 5.8157463039111110e+02 0 0 0
6898 43 12 0.0000000000000000e+00 5.9343655463854031e+02 6.1634250562501666e+02 5.8634688806521933e+02 0 0 0
6901 43 9 0.0000000000000000e+00 5.8580868709134870e+02 6.1329124649436960e+02 5.8059118613496764e+02 0 0 0
6900 43 15 0.0000000000000000e+00 5.8826568650454590e+02 6.1602491286036843e+02 5.8164436753230905e+02 0 0 0
6899 43 15 0.0000000000000000e+00 5.9176905377543846e+02 6.1622680125467548e+02 5.8299270074832634e+02 0 0 0
5702 35 12 0.0000000000000000e+00 5.8724304536532725e+02 6.1007867118010415e+02 5.7524769793470591e+02 0 -1 0
5699 35 12 0.0000000000000000e+00 5.8555116150912738e+02 6.0592398257576644e+02 5.8398228540609273e+02 0 -1 0
5700 35 12 0.0000000000000000e+00 5.8795712081510590e+02 6.0590666339052109e+02 5.8081327768714573e+02 0 -1 0
4209 26 18 0.0000000000000000e+00 5.9014718767719012e+02 5.9968746858296140e+02 5.8227538654973023e+02 0 0 0
6909 43 17 0.0000000000000000e+00 5.9631547449362677e+02 6.0270059919665948e+02 5.7277352593051398e+02 0 0 0
2629 17 18 0.0000000000000000e+00 5.9471331391867022e+02 6.2136687148469093e+02 5.7115174712660053e+02 -1 -1 0
5523 34 2 0.0000000000000000e+00 5.8314647960041543e+02 6.1945364992358657e+02 5.8512114164137881e+02 0 -1 0
5520 34 12 0.0000000000000000e+00 5.8382783697581249e+02 6.1868174127541408e+02 5.7399449027941341e+02 0 -1 0
5521 34 15 0.0000000000000000e+00 5.8276183889270067e+02 6.2020690497085172e+02 5.7739443050425928e+02 0 -1 0
5522 34 9 0.0000000000000000e+00 5.8313495839751783e+02 6.1925216782709140e+02 5.8133045918510356e+02 0 -1 0
6910 43 4 0.0000000000000000e+00 5.9410147942109199e+02 6.0187045560553338e+02 5.6993516329345891e+02 0 0 0
4936 31 7 -1.0000000000000000e+00 5.8227078414689061e+02 6.0939460732121904e+02 5.6993365718239943e+02 0 0 0
5698 35 2 0.0000000000000000e+00 5.8455900564018418e+02 6.0692008438805510e+02 5.8744478682555405e+02 0 -1 0
4212 26 2 0.0000000000000000e+00 5.9376731655972662e+02 6.0440460828605808e+02 5.8693316632744506e+02 0 0 0
4211 26 9 0.0000000000000000e+00 5.9577090845819043e+02 6.0368006773226693e+02 5.8378868136148208e+02 0 0 0
10035 62 2 0.0000000000000000e+00 5.8087569080001720e+02 6.1556094975389510e+02 5.8781608209700630e+02 0 0 0
10034 62 9 0.0000000000000000e+00 5.7908403625639028e+02 6.1342432791189617e+02 5.8493140086873291e+02 0 0 0
4939 31 2 0.0000000000000000e+00 5.8425177966226306e+02 6.0279984547164190e+02 5.7264358689669382e+02 0 0 0
4187 26 15 0.0000000000000000e+00 5.9816789798412970e+02 6.1598241096192191e+02 5.6930819917134602e+02 0 0 0
6032 38 1 0.0000000000000000e+00 5.3952290069427875e+02 6.2416944789885440e+02 5.8799350531627658e+02 0 -1 0
2600 16 9 0.0000000000000000e+00 5.3888964879940954e+02 6.4403588307523478e+02 5.7296134607679028e+02 0 0 0
2599 16 2 0.0000000000000000e+00 5.4264693982178153e+02 6.4286927150157271e+02 5.7247635624024088e+02 0 0 0
2597 16 18 0.0000000000000000e+00 5.4912367532769917e+02 6.4434029907362469e+02 5.7371084781196873e+02 0 0 0
5478 34 2 0.0000000000000000e+00 5.4364337496626126e+02 6.2675987115796931e+02 5.7028671397099185e+02 0 -1 0
5472 34 12 0.0000000000000000e+00 5.4950804542226570e+02 6.2719669253774839e+02 5.8007076376937130e+02 0 -1 0
5479 34 9 0.0000000000000000e+00 5.4163721254972711e+02 6.2336826342355766e+02 5.7130871821503376e+02 0 -1 0
2594 16 9 0.0000000000000000e+00 5.5278812787021832e+02 6.3856657324200216e+02 5.7084047664976242e+02 0 0 0
6054 38 12 0.0000000000000000e+00 5.3675264340166427e+02 6.4136312017299201e+02 5.7842996168399452e+02 0 -1 0
6055 38 2 0.0000000000000000e+00 5.3738853732584573e+02 6.3822757124104646e+02 5.8056954297534855e+02 0 -1 0
5477 34 18 0.0000000000000000e+00 5.4694377196848438e+02 6.2786560533902514e+02 5.7202930379753911e+02 0 -1 0
6050 38 4 0.0000000000000000e+00 5.3412568566040227e+02 6.3154246353713870e+02 5.8025889977814961e+02 0 -1 0
6049 38 18 0.0000000000000000e+00 5.3534429705716320e+02 6.2960037945163856e+02 5.8341401942240736e+02 0 -1 0
5473 34 12 0.0000000000000000e+00 5.5095841078860781e+02 6.3079896475632643e+02 5.8021444494469495e+02 0 -1 0
6060 38 15 0.0000000000000000e+00 5.5009598772107427e+02 6.3888255435920064e+02 5.8692115744393107e+02 0 -1 0
6059 38 12 0.0000000000000000e+00 5.5117706824587583e+02 6.3811230597822487e+02 5.8341488679897270e+02 0 -1 0
6058 38 12 0.0000000000000000e+00 5.4813381572634080e+02 6.3914115539410147e+02 5.8113236455926790e+02 0 -1 0
6057 38 15 0.0000000000000000e+00 5.4450828214134162e+02 6.3763674279035229e+02 5.8060228717917664e+02 0 -1 0
6056 38 9 0.0000000000000000e+00 5.4085708928644942e+02 6.3840227880032319e+02 5.8158865831337630e+02 0 -1 0
5475 34 15 0.0000000000000000e+00 5.4883448823531580e+02 6.3010476294602859e+02 5.7621627001282957e+02 0 -1 0
5476 34 9 0.0000000000000000e+00 5.4748299284718769e+02 6.3138762522597176e+02 5.7303306655571032e+02 0 -1 0
6053 38 2 0.0000000000000000e+00 5.3584530135622333e+02 6.4034201329952157e+02 5.7472429289164131e+02 0 -1 0
5474 34 15 0.0000000000000000e+00 5.5224270163830943e+02 6.3221186357078113e+02 5.7695270548772896e+02 0 -1 0
6033 38 6 0.0000000000000000e+00 5.3803791391366894e+02 6.2380026236669414e+02 5.8454094429852023e+02 0 -1 0
2598 16 12 0.0000000000000000e+00 5.4631162762674626e+02 6.4200900813399221e+02 5.7199402298490827e+02 0 0 0
5467 34 12 0.0000000000000000e+00 5.5351747002636921e+02 6.2893974713727562e+02 5.8584608200477089e+02 0 -1 0
5468 34 15 0.0000000000000000e+00 5.5366377958101873e+02 6.2484698876253958e+02 5.8626726630345615e+02 0 -1 0
5469 34 15 0.0000000000000000e+00 5.5047636814335954e+02 6.2276484545690971e+02 5.8531143738543494e+02 0 -1 0
5471 34 2 0.0000000000000000e+00 5.5077472451628103e+02 6.2374610404307941e+02 5.8117006947649520e+02 0 -1 0
5990 37 9 0.0000000000000000e+00 5.3299776646590090e+02 6.3669028068148543e+02 5.8606399267135384e+02 0 -1 0
5991 37 2 0.0000000000000000e+00 5.3540420940578986e+02 6.3519732506751666e+02 5.8857599006456076e+02 0 -1 0
2595 16 17 0.0000000000000000e+00 5.5376101761217922e+02 6.4225021109410898e+02 5.7200213828993776e+02 0 0 0
2596 16 18 0.0000000000000000e+00 5.5231365069079311e+02 6.4315097248837810e+02 5.7539827497583281e+02 0 0 0
5483 34 18 0.0000000000000000e+00 5.3494768016044009e+02 6.2512221566485027e+02 5.7244460878303460e+02 0 -1 0
2601 16 2 0.0000000000000000e+00 5.3866041703963617e+02 6.4077622720285228e+02 5.7105571180581910e+02 0 0 0
6048 38 9 0.0000000000000000e+00 5.3766682493616463e+02 6.3001223995251166e+02 5.8614383328135955e+02 0 -1 0
6047 38 6 0.0000000000000000e+00 5.3535219212295340e+02 6.2789418477504319e+02 5.8839319236675180e+02 0 -1 0
6018 37 17 0.0000000000000000e+00 5.3392965399313925e+02 6.4306804388452792e+02 5.8730446722794181e+02 0 -1 0
6051 38 12 0.0000000000000000e+00 5.3626752721401851e+02 6.3435324277143343e+02 5.7840535354235851e+02 0 -1 0
5484 34 6 0.0000000000000000e+00 5.3441116439436075e+02 6.2848430197823916e+02 5.7155522416533302e+02 0 -1 0
6052 38 18 0.0000000000000000e+00 5.3594496651593943e+02 6.3637355514337651e+02 5.7537135838130189e+02 0 -1 0
5466 34 15 0.0000000000000000e+00 5.5659054030930440e+02 6.2811599424367262e+02 5.8358258829717317e+02 0 -1 0
5465 34 15 0.0000000000000000e+00 5.5749590731293870e+02 6.2480422013435634e+02 5.8285505918541696e+02 0 -1 0
2586 16 12 0.0000000000000000e+00 5.7411574503683562e+02 6.3859315904618484e+02 5.6956360920530904e+02 0 0 0
10017 62 2 0.0000000000000000e+00 5.6424649239049529e+02 6.3008945552608634e+02 5.6972678748738053e+02 0 0 0
5502 34 2 0.0000000000000000e+00 5.5842398725250678e+02 6.2427414712321263e+02 5.7340689206132640e+02 0 -1 0
7331 45 17 0.0000000000000000e+00 5.6868831996924371e+02 6.4424842594112204e+02 5.7801927212397356e+02 -1 0 0
5504 34 18 0.0000000000000000e+00 5.6546015967192807e+02 6.2380816504524182e+02 5.7156273936815683e+02 0 -1 0
5503 34 12 0.0000000000000000e+00 5.6174459223769475e+02 6.2371993312068241e+02 5.7213205802842845e+02 0 -1 0
10018 62 9 0.0000000000000000e+00 5.6499930008943181e+02 6.2948305997725151e+02 5.7356398771539909e+02 0 0 0
5506 34 15 0.0000000000000000e+00 5.6541947396413127e+02 6.2271837708287546e+02 5.7696799495789639e+02 0 -1 0
10019 62 2 0.0000000000000000e+00 5.6438431195112889e+02 6.2753339051943988e+02 5.7687722327586675e+02 0 0 0
10020 62 15 0.0000000000000000e+00 5.6354204427899549e+02 6.2499040419715516e+02 5.7956322194055053e+02 0 0 0
10021 62 4 0.0000000000000000e+00 5.6665802397089692e+02 6.2430464120789964e+02 5.8154829794999273e+02 0 0 0
7330 45 12 0.0000000000000000e+00 5.7043045420658257e+02 6.4084919866831979e+02 5.7767932563669160e+02 -1 0 0
7329 45 12 0.0000000000000000e+00 5.7092549600048312e+02 6.3741846251480524e+02 5.7936590654387305e+02 -1 0 0
7325 45 12 0.0000000000000000e+00 5.7448084082462742e+02 6.2884536765782218e+02 5.7190978948050417e+02 -1 0 0
7326 45 2 0.0000000000000000e+00 5.7330645237639897e+02 6.2740187027374827e+02 5.7551692012887668e+02 -1 0 0
10022 62 2 0.0000000000000000e+00 5.6822427137413388e+02 6.2233696640136611e+02 5.8418761730188692e+02 0 0 0
7328 45 2 0.0000000000000000e+00 5.7182094287756843e+02 6.3371976709978242e+02 5.7864886079483756e+02 -1 0 0
7327 45 9 0.0000000000000000e+00 5.7346714281942695e+02 6.3006417471981786e+02 5.7841269133619676e+02 -1 0 0
5505 34 12 0.0000000000000000e+00 5.6798218166905338e+02 6.2330541162719055e+02 5.7443323646966348e+02 0 -1 0
2593 16 15 0.0000000000000000e+00 5.5568797296538969e+02 6.3783680414900800e+02 5.7295799407566506e+02 0 0 0
2591 16 12 0.0000000000000000e+00 5.6158391991026485e+02 6.3959622437058181e+02 5.7352876887145078e+02 0 0 0
2592 16 12 0.0000000000000000e+00 5.5789344199968809e+02 6.4065451842463119e+02 5.7402102119363360e+02 0 0 0
2590 16 12 0.0000000000000000e+00 5.6313066818940229e+02 6.3751318860962533e+02 5.7630346470769121e+02 0 0 0
5501 34 9 0.0000000000000000e+00 5.5684051380937183e+02 6.2777637614033688e+02 5.7253456789537211e+02 0 -1 0
5537 34 12 0.0000000000000000e+00 5.6364484859125253e+02 6.4347488583301686e+02 5.8737637452974718e+02 0 -1 0
5538 34 17 0.0000000000000000e+00 5.5993595604718359e+02 6.4270824469504441e+02 5.8767533494964607e+02 0 -1 0
2588 16 9 0.0000000000000000e+00 5.6755897869721719e+02 6.3688913722526399e+02 5.7112760589311688e+02 0 0 0
2589 16 2 0.0000000000000000e+00 5.6675589639444593e+02 6.3704807984737101e+02 5.7512013442656155e+02 0 0 0
5500 34 15 0.0000000000000000e+00 5.5850570040098728e+02 6.3119810579914724e+02 5.7245915968209238e+02 0 -1 0
7324 45 18 0.0000000000000000e+00 5.7575186009951244e+02 6.3236117168977205e+02 5.7097385010127755e+02 -1 0 0
5499 34 15 0.0000000000000000e+00 5.5998720602468575e+02 6.3359287541492779e+02 5.6984977611210820e+02 0 -1 0
7702 48 9 0.0000000000000000e+00 5.9851773930448974e+02 6.4110250513532515e+02 5.8533000728157708e+02 0 0 0
5524 34 12 0.0000000000000000e+00 5.8275125585397188e+02 6.2305777327523981e+02 5.8651801724173686e+02 0 -1 0
4177 26 12 0.0000000000000000e+00 5.8728765730903456e+02 6.2719973938843862e+02 5.7053704372420464e+02 0 0 0
10094 62 18 0.0000000000000000e+00 5.9845647888102087e+02 6.3408806866553437e+02 5.8494481190961744e+02 0 0 0
4179 26 18 0.0000000000000000e+00 5.8986029675087786e+02 6.2408839637564267e+02 5.7557020596546045e+02 0 0 0
4181 26 18 0.0000000000000000e+00 5.9510127781989854e+02 6.2267602068113069e+02 5.7917532401118524e+02 0 0 0
4180 26 6 0.0000000000000000e+00 5.9166873053680217e+02 6.2299049353160478e+02 5.7872275535622930e+02 0 0 0
4178 26 12 0.0000000000000000e+00 5.8947872315925747e+02 6.2740320088237866e+02 5.7343072755319781e+02 0 0 0
2633 17 9 0.0000000000000000e+00 5.9543516589299406e+02 6.3302565653922579e+02 5.7057796503878137e+02 -1 -1 0
7663 48 6 0.0000000000000000e+00 5.8055029980824895e+02 6.3251694756438724e+02 5.8822523344018452e+02 0 0 0
2630 17 2 0.0000000000000000e+00 5.9391022447380942e+02 6.2392160777565448e+02 5.7377282900377543e+02 -1 -1 0
2634 17 15 0.0000000000000000e+00 5.9520723665485662e+02 6.3679512805256491e+02 5.7032639881630291e+02 -1 -1 0
2632 17 2 0.0000000000000000e+00 5.9628251789969158e+02 6.2933592607292610e+02 5.7016941023332583e+02 -1 -1 0
6882 43 12 0.0000000000000000e+00 5.9900311256730720e+02 6.3374031199918284e+02 5.7739416555814000e+02 0 0 0
6883 43 15 0.0000000000000000e+00 5.9560846584631520e+02 6.3467481847185184e+02 5.7885484891023077e+02 0 0 0
6893 43 4 0.0000000000000000e+00 5.9334187300205099e+02 6.2793639073847737e+02 5.8153044888264583e+02 0 0 0
6889 43 12 0.0000000000000000e+00 5.8108075303873522e+02 6.3244211272978964e+02 5.7810020370476047e+02 0 0 0
6892 43 7 -1.0000000000000000e+00 5.8984919408870564e+02 6.2983184457219897e+02 5.8137822268506602e+02 0 0 0
6891 43 4 0.0000000000000000e+00 5.8627780489841655e+02 6.2828758251358715e+02 5.8091580752264360e+02 0 0 0
7678 48 9 0.0000000000000000e+00 5.8960559908749826e+02 6.2863866394387730e+02 5.8765536969217703e+02 0 0 0
6894 43 15 0.0000000000000000e+00 5.9619084979225352e+02 6.2696859892631403e+02 5.8388477851705682e+02 0 0 0
6884 43 9 0.0000000000000000e+00 5.9245323741373409e+02 6.3655395779919911e+02 5.7861959286534477e+02 0 0 0
6887 43 9 0.0000000000000000e+00 5.8498800710765420e+02 6.3841054328236430e+02 5.7833406327243017e+02 0 0 0
6888 43 15 0.0000000000000000e+00 5.8303626878785769e+02 6.3527393507930503e+02 5.7718247629236714e+02 0 0 0
6890 43 15 0.0000000000000000e+00 5.8289344116861037e+02 6.2927996991542057e+02 5.7909822191962689e+02 0 0 0
6886 43 2 0.0000000000000000e+00 5.8728261557792337e+02 6.3650681199150233e+02 5.7580590969881757e+02 0 0 0
2646 17 9 0.0000000000000000e+00 5.8603230782180015e+02 6.4053115434751180e+02 5.7008518399263107e+02 -1 -1 0
2647 17 15 0.0000000000000000e+00 5.8587863731709808e+02 6.4354214109217321e+02 5.7221948553642835e+02 -1 -1 0
6885 43 15 0.0000000000000000e+00 5.9091640615575011e+02 6.3772915187108094e+02 5.7539640819231954e+02 0 0 0
2636 17 12 0.0000000000000000e+00 5.9641668767834005e+02 6.4338526256890987e+02 5.7003454961143348e+02 -1 -1 0
6895 43 2 0.0000000000000000e+00 5.9477836266211432e+02 6.2344322753971096e+02 5.8396189922280405e+02 0 0 0
7662 48 1 0.0000000000000000e+00 5.7866905692240050e+02 6.3117033288272830e+02 5.8505243501008238e+02 0 0 0
2635 17 12 0.0000000000000000e+00 5.9712711217463811e+02 6.4007587920893707e+02 5.7139026098531463e+02 -1 -1 0
6896 43 9 0.0000000000000000e+00 5.9149219841773345e+02 6.2237124855822412e+02 5.8552091634227008e+02 0 0 0
2631 17 12 0.0000000000000000e+00 5.9631905122142484e+02 6.2600988739256002e+02 5.7217979280926136e+02 -1 -1 0
7679 48 18 0.0000000000000000e+00 5.9099017956228897e+02 6.3220998574654800e+02 5.8663108171178908e+02 0 0 0
10095 62 18 0.0000000000000000e+00 5.9948476787845755e+02 6.3260103523391092e+02 5.8832699935105973e+02 0 0 0
10091 62 15 0.0000000000000000e+00 5.9987271013902250e+02 6.2850818184727427e+02 5.8568987880177281e+02 0 0 0
10093 62 17 0.0000000000000000e+00 5.9888404378024336e+02 6.3141964166038417e+02 5.8225089224950352e+02 0 0 0
6217 39 12 0.0000000000000000e+00 5.4107791021573701e+02 6.6590800444620561e+02 5.7026892524324239e+02 0 -1 0
3643 23 15 0.0000000000000000e+00 5.3929813573983495e+02 6.5780107842248844e+02 5.6939135308127993e+02 0 -1 0
5613 35 4 0.0000000000000000e+00 5.3772494596549552e+02 6.4643492317317168e+02 5.8135895760226776e+02 0 -1 0
5608 35 9 0.0000000000000000e+00 5.4249747719041920e+02 6.5141008569574501e+02 5.7981038096288842e+02 0 -1 0
5610 35 4 0.0000000000000000e+00 5.4472952404289822e+02 6.4568152769936432e+02 5.7818450221520152e+02 0 -1 0
6215 39 18 0.0000000000000000e+00 5.3756987605652091e+02 6.6683311117717926e+02 5.7364061284549803e+02 0 -1 0
3662 23 2 0.0000000000000000e+00 5.4875743152108464e+02 6.5908287702958580e+02 5.7422356810585075e+02 0 -1 0
5614 35 18 0.0000000000000000e+00 5.3416448404906316e+02 6.4739610247415544e+02 5.8145234787291531e+02 0 -1 0
3633 23 4 0.0000000000000000e+00 5.4795063097078628e+02 6.5475418482318491e+02 5.8522516624211312e+02 0 -1 0
3635 23 2 0.0000000000000000e+00 5.4273850388591757e+02 6.5995832482939670e+02 5.8565143356918088e+02 0 -1 0
3634 23 15 0.0000000000000000e+00 5.4524152573126150e+02 6.5713906199030657e+02 5.8664918994739810e+02 0 -1 0
3632 23 7 -1.0000000000000000e+00 5.5022545095434225e+02 6.5725798423971219e+02 5.8365385770438968e+02 0 -1 0
3636 23 9 0.0000000000000000e+00 5.4427825388499093e+02 6.6325051250940396e+02 5.8591478800666152e+02 0 -1 0
6066 38 12 0.0000000000000000e+00 5.4506745917440514e+02 6.4878519112127594e+02 5.8698274227397997e+02 0 -1 0
3637 23 2 0.0000000000000000e+00 5.4328158246134615e+02 6.6379014041378616e+02 5.8202328575540980e+02 0 -1 0
3639 23 15 0.0000000000000000e+00 5.4287988944969516e+02 6.5807830835666266e+02 5.7799522579748907e+02 0 -1 0
3638 23 12 0.0000000000000000e+00 5.4458357771068165e+02 6.6053957433972505e+02 5.8034874715971182e+02 0 -1 0
5607 35 2 0.0000000000000000e+00 5.4141678085634987e+02 6.5004842814456981e+02 5.8332553589303927e+02 0 -1 0
3661 23 9 0.0000000000000000e+00 5.5194565702196417e+02 6.5943225634882231e+02 5.7191758448813425e+02 0 -1 0
3642 23 15 0.0000000000000000e+00 5.3890011668943703e+02 6.6073424398114628e+02 5.7214935687993045e+02 0 -1 0
3641 23 9 0.0000000000000000e+00 5.3817257967534761e+02 6.6094525946668443e+02 5.7590952001780965e+02 0 -1 0
3640 23 15 0.0000000000000000e+00 5.4198205708397472e+02 6.6036091397912469e+02 5.7493207087682401e+02 0 -1 0
5606 35 4 0.0000000000000000e+00 5.4149434157731707e+02 6.5350794747663656e+02 5.8527154068290076e+02 0 -1 0
5609 35 2 0.0000000000000000e+00 5.4520905914187347e+02 6.4904665488214903e+02 5.7908290830077556e+02 0 -1 0
6065 38 2 0.0000000000000000e+00 5.4165187725481314e+02 6.4743425407995232e+02 5.8835168619756325e+02 0 -1 0
3631 23 4 0.0000000000000000e+00 5.5217699772137564e+02 6.5997069670908729e+02 5.8176322805210907e+02 0 -1 0
3630 23 15 0.0000000000000000e+00 5.5373454109456679e+02 6.6322116580513170e+02 5.8244749188793742e+02 0 -1 0
6216 39 2 0.0000000000000000e+00 5.3732930876676789e+02 6.6486415712100404e+02 5.6999948051879505e+02 0 -1 0
3664 23 4 0.0000000000000000e+00 5.4583740863949765e+02 6.6563203287814883e+02 5.7292982693939973e+02 0 -1 0
5615 35 12 0.0000000000000000e+00 5.3470274370832055e+02 6.5119773387185819e+02 5.8199763290546252e+02 0 -1 0
5612 35 15 0.0000000000000000e+00 5.4117946030063422e+02 6.4519086626058083e+02 5.8225154657129951e+02 0 -1 0
3663 23 15 0.0000000000000000e+00 5.4674359104543328e+02 6.6171784709348674e+02 5.7239216609639595e+02 0 -1 0
6331 39 2 0.0000000000000000e+00 5.3616240667717591e+02 6.6401795279411078e+02 5.8518174770693554e+02 0 -1 0
6067 38 12 0.0000000000000000e+00 5.4800885264535941e+02 6.4637109213099075e+02 5.8619504351419721e+02 0 -1 0
6332 39 2 0.0000000000000000e+00 5.3623678233158478e+02 6.6078748564378964e+02 5.8700622655313111e+02 0 -1 0
5616 35 2 0.0000000000000000e+00 5.3437274525198563e+02 6.5120958550555304e+02 5.8575290467869092e+02 0 -1 0
5611 35 12 0.0000000000000000e+00 5.4489587047810232e+02 6.4488828938130871e+02 5.8210055590287607e+02 0 -1 0
3660 23 2 0.0000000000000000e+00 5.5513170816922002e+02 6.6013286173055008e+02 5.7005109810249371e+02 0 -1 0
3624 23 9 0.0000000000000000e+00 5.6947027378253472e+02 6.6611325968724100e+02 5.8372702406497365e+02 0 -1 0
6090 38 2 0.0000000000000000e+00 5.7489510668755668e+02 6.6060946614332181e+02 5.8687757296830341e+02 0 -1 0
6247 39 15 0.0000000000000000e+00 5.6624378259581363e+02 6.4913020827755327e+02 5.8394787150247657e+02 0 -1 0
6246 39 12 0.0000000000000000e+00 5.6247434776130149e+02 6.4963279745306306e+02 5.8304506047152449e+02 0 -1 0
6244 39 9 0.0000000000000000e+00 5.5565566398289752e+02 6.4961969002623721e+02 5.8402051507549936e+02 0 -1 0
6245 39 2 0.0000000000000000e+00 5.5884949809395914e+02 6.4814113141088319e+02 5.8344794709008931e+02 0 -1 0
6238 39 15 0.0000000000000000e+00 5.6706823024110781e+02 6.5599822753836315e+02 5.7627753709918420e+02 0 -1 0
7332 45 12 0.0000000000000000e+00 5.6790618529697565e+02 6.4478656152315216e+02 5.7435446983098041e+02 -1 0 0
7333 45 9 0.0000000000000000e+00 5.6975265849981122e+02 6.4526528130943325e+02 5.7111966340871084e+02 -1 0 0
6251 39 15 0.0000000000000000e+00 5.6596073735927052e+02 6.5908909180391618e+02 5.8517070922861035e+02 0 -1 0
6252 39 9 0.0000000000000000e+00 5.6395910921271559e+02 6.5610498415326413e+02 5.8643953671580323e+02 0 -1 0
6239 39 4 0.0000000000000000e+00 5.6344626096605873e+02 6.5695607894842749e+02 5.7711919516910791e+02 0 -1 0
6250 39 15 0.0000000000000000e+00 5.6953268519900632e+02 6.5824376139128174e+02 5.8443523754967100e+02 0 -1 0
6249 39 9 0.0000000000000000e+00 5.7072519699309180e+02 6.5474808978265150e+02 5.8387827630327195e+02 0 -1 0
6248 39 15 0.0000000000000000e+00 5.6947195834425725e+02 6.5115029783559635e+02 5.8445927570517915e+02 0 -1 0
6243 39 2 0.0000000000000000e+00 5.5559379593633525e+02 6.5338409180606698e+02 5.8485538081394338e+02 0 -1 0
6241 39 4 0.0000000000000000e+00 5.5840352818553197e+02 6.5645964905131586e+02 5.7949144855621773e+02 0 -1 0
6242 39 15 0.0000000000000000e+00 5.5641906497017408e+02 6.5647118823091375e+02 5.8266895837326490e+02 0 -1 0
6240 39 7 -1.0000000000000000e+00 5.6213967362695576e+02 6.5664240679865782e+02 5.8072146073715180e+02 0 -1 0
3629 23 12 0.0000000000000000e+00 5.5603298202741382e+02 6.6606896898204968e+02 5.8165536931693043e+02 0 -1 0
6234 39 2 0.0000000000000000e+00 5.6510685233081631e+02 6.5896180010996329e+02 5.7249415894598906e+02 0 -1 0
6236 39 15 0.0000000000000000e+00 5.7050160136066575e+02 6.5763229480159089e+02 5.7279665388309854e+02 0 -1 0
6233 39 15 0.0000000000000000e+00 5.6534460278412587e+02 6.6260750106234730e+02 5.7349296186534389e+02 0 -1 0
6232 39 9 0.0000000000000000e+00 5.6910568407683775e+02 6.6373321468313884e+02 5.7398225048849542e+02 0 -1 0
3626 23 2 0.0000000000000000e+00 5.6562816319358603e+02 6.6454150706985808e+02 5.7921131571460342e+02 0 -1 0
3627 23 9 0.0000000000000000e+00 5.6179775182469518e+02 6.6426146173571021e+02 5.8022822784695347e+02 0 -1 0
6237 39 12 0.0000000000000000e+00 5.7057672006067696e+02 6.5736882961039805e+02 5.7659580836568932e+02 0 -1 0
3625 23 15 0.0000000000000000e+00 5.6908267443646787e+02 6.6412329619182503e+02 5.8043154733636595e+02 0 -1 0
6091 38 12 0.0000000000000000e+00 5.7356104200963784e+02 6.6394093145314946e+02 5.8855111336742516e+02 0 -1 0
6255 39 15 0.0000000000000000e+00 5.5639319680508220e+02 6.6287854469748254e+02 5.8831292338264802e+02 0 -1 0
6253 39 2 0.0000000000000000e+00 5.6065838838413242e+02 6.5781948933161584e+02 5.8565178373858646e+02 0 -1 0
6254 39 12 0.0000000000000000e+00 5.5912501931185477e+02 6.6142760896242032e+02 5.8584881819033762e+02 0 -1 0
6235 39 9 0.0000000000000000e+00 5.6769381844373413e+02 6.5659932507932626e+02 5.7025523425448159e+02 0 -1 0
3628 23 15 0.0000000000000000e+00 5.5958359523096465e+02 6.6706105745586581e+02 5.8144384481906332e+02 0 -1 0
2699 17 9 0.0000000000000000e+00 5.9466802642816424e+02 6.4842042243160108e+02 5.8277642910526538e+02 -1 -1 0
2701 17 12 0.0000000000000000e+00 5.8922196784375376e+02 6.4767917276177286e+02 5.8553617659402255e+02 -1 -1 0
5748 36 12 0.0000000000000000e+00 5.8921043196776520e+02 6.5831744452170585e+02 5.7355022815429470e+02 0 -1 0
2649 17 9 0.0000000000000000e+00 5.8595883844302773e+02 6.4630981602861277e+02 5.7879167561488305e+02 -1 -1 0
2648 17 2 0.0000000000000000e+00 5.8553924343442395e+02 6.4648977563652579e+02 5.7479719160086893e+02 -1 -1 0
2656 17 15 0.0000000000000000e+00 5.9757232518635908e+02 6.5616329541493008e+02 5.7683498570870574e+02 -1 -1 0
5725 36 12 0.0000000000000000e+00 5.8729462416993931e+02 6.6543343587138054e+02 5.8537863813438014e+02 0 -1 0
2698 17 15 0.0000000000000000e+00 5.9762104173172656e+02 6.5093725217822282e+02 5.8207830521457515e+02 -1 -1 0
5747 36 15 0.0000000000000000e+00 5.8991477350342404e+02 6.5646732143016902e+02 5.7663099653811764e+02 0 -1 0
2655 17 4 0.0000000000000000e+00 5.9792516883093640e+02 6.5322889928634550e+02 5.7477600604275813e+02 -1 -1 0
5745 36 2 0.0000000000000000e+00 5.9258645477154357e+02 6.6032472336764692e+02 5.7928675321565242e+02 0 -1 0
2653 17 4 0.0000000000000000e+00 5.9293735046980919e+02 6.5301546610450862e+02 5.7522455312914030e+02 -1 -1 0
5741 36 12 0.0000000000000000e+00 5.8458508326302535e+02 6.5901678192114525e+02 5.8384561301422139e+02 0 -1 0
2651 17 12 0.0000000000000000e+00 5.8848795516478413e+02 6.5158590725323950e+02 5.8090337182592805e+02 -1 -1 0
2652 17 15 0.0000000000000000e+00 5.9005716647080919e+02 6.5248139060230426e+02 5.7738016032849612e+02 -1 -1 0
5742 36 15 0.0000000000000000e+00 5.8588739340703330e+02 6.6199752697345605e+02 5.8146920166338271e+02 0 -1 0
5746 36 9 0.0000000000000000e+00 5.8983795829640871e+02 6.5771741948814747e+02 5.8029528674541075e+02 0 -1 0
5744 36 15 0.0000000000000000e+00 5.9064812563594012e+02 6.6326594616280238e+02 5.8031011465583663e+02 0 -1 0
5724 36 4 0.0000000000000000e+00 5.8975811570530550e+02 6.6258137640415464e+02 5.8588356755050461e+02 0 -1 0
2654 17 7 -1.0000000000000000e+00 5.9571901969850273e+02 6.5107643962071415e+02 5.7673337551652344e+02 -1 -1 0
2637 17 15 0.0000000000000000e+00 5.9542028272223661e+02 6.4707133324438428e+02 5.7068282119605010e+02 -1 -1 0
5743 36 9 0.0000000000000000e+00 5.8721047450444712e+02 6.6411857869469509e+02 5.7888111722636631e+02 0 -1 0
6089 38 9 0.0000000000000000e+00 5.7841848024212607e+02 6.5928970185847152e+02 5.8810556646068767e+02 0 -1 0
2650 17 15 0.0000000000000000e+00 5.8570835444860711e+02 6.4919919967605415e+02 5.8143694350333885e+02 -1 -1 0
2706 17 18 0.0000000000000000e+00 5.8108541621376435e+02 6.4722339270128373e+02 5.8726496198987763e+02 -1 -1 0
2700 17 2 0.0000000000000000e+00 5.9187699325117387e+02 6.5051099075722743e+02 5.8444425665835229e+02 -1 -1 0
5730 36 9 0.0000000000000000e+00 5.9570186289638866e+02 6.6353242644587067e+02 5.8701779040682197e+02 0 -1 0
5740 36 12 0.0000000000000000e+00 5.8455371939658187e+02 6.5746982823338089e+02 5.8741964655954860e+02 0 -1 0
5738 36 9 0.0000000000000000e+00 5.9020149169206604e+02 6.5710777822584396e+02 5.8808755428757013e+02 0 -1 0
2705 17 9 0.0000000000000000e+00 5.8141171938310322e+02 6.5068131236064676e+02 5.8856162888443612e+02 -1 -1 0
2704 17 15 0.0000000000000000e+00 5.8499795897729314e+02 6.5218007970235101e+02 5.8808628974824319e+02 -1 -1 0
5749 36 15 0.0000000000000000e+00 5.9196416876891942e+02 6.5734646863840771e+02 5.7123209277830779e+02 0 -1 0
2697 17 15 0.0000000000000000e+00 6.0002587157363860e+02 6.5313013456069439e+02 5.8418462266799600e+02 -1 -1 0
5444 34 2 0.0000000000000000e+00 5.4082747113201560e+02 6.1939328919825300e+02 5.9293215369290783e+02 0 -1 0
5667 35 18 0.0000000000000000e+00 5.4708704043587977e+02 6.1108388120859854e+02 5.9042253221908084e+02 0 -1 0
5666 35 12 0.0000000000000000e+00 5.4924392205455854e+02 6.1310910809082861e+02 5.9297447942877852e+02 0 -1 0
5453 34 2 0.0000000000000000e+00 5.5365469392751652e+02 6.1752714125313094e+02 5.9136561220646172e+02 0 -1 0
5454 34 9 0.0000000000000000e+00 5.5080127332410052e+02 6.1998053925153181e+02 5.9053301968110100e+02 0 -1 0
5457 34 4 0.0000000000000000e+00 5.5394693428186713e+02 6.1175996373496184e+02 5.8898987409069002e+02 0 -1 0
5443 34 4 0.0000000000000000e+00 5.4197714110964080e+02 6.1660110049696993e+02 5.9521632816535475e+02 0 -1 0
5442 34 17 0.0000000000000000e+00 5.3820062617415863e+02 6.1570638593987030e+02 5.9470037700866726e+02 0 -1 0
6773 42 15 0.0000000000000000e+00 5.4227253122637364e+02 5.9995169099366342e+02 5.9858104908546670e+02 0 0 0
5439 34 12 0.0000000000000000e+00 5.3537791278945758e+02 6.1964866781522960e+02 5.9768427225873097e+02 0 -1 0
5445 34 9 0.0000000000000000e+00 5.4419017105341607e+02 6.2040419895338277e+02 5.9102656031270249e+02 0 -1 0
6771 42 12 0.0000000000000000e+00 5.4623801980583244e+02 6.0138576098969372e+02 5.9267173469156251e+02 0 0 0
5665 35 2 0.0000000000000000e+00 5.5057653718853635e+02 6.1600818977403526e+02 5.9549621759249248e+02 0 -1 0
5660 35 12 0.0000000000000000e+00 5.4111862086830456e+02 6.1773476029160065e+02 6.0354680792386716e+02 0 -1 0
5659 35 15 0.0000000000000000e+00 5.4237943166428977e+02 6.2138888418696649e+02 6.0343276559002584e+02 0 -1 0
5664 35 9 0.0000000000000000e+00 5.4974749447779516e+02 6.1647290259901797e+02 5.9930550088865982e+02 0 -1 0
5663 35 15 0.0000000000000000e+00 5.4777558313012696e+02 6.1914561384472222e+02 5.9727175359514786e+02 0 -1 0
5661 35 15 0.0000000000000000e+00 5.4263206491404230e+02 6.2077964277974695e+02 6.0169374023555201e+02 0 -1 0
5662 35 15 0.0000000000000000e+00 5.4460693009303247e+02 6.2081212584420132e+02 5.9830706956053757e+02 0 -1 0
5450 34 4 0.0000000000000000e+00 5.5423826352748654e+02 6.2203765709071183e+02 5.9697304371122300e+02 0 -1 0
6772 42 15 0.0000000000000000e+00 5.4323668980143111e+02 6.0134459843449679e+02 5.9494771298877924e+02 0 0 0
5441 34 12 0.0000000000000000e+00 5.3551095613079042e+02 6.1326847909634148e+02 5.9579203022210902e+02 0 -1 0
5440 34 15 0.0000000000000000e+00 5.3518837805616329e+02 6.1573378789010519e+02 5.9875135349396930e+02 0 -1 0
5452 34 12 0.0000000000000000e+00 5.5666674527553732e+02 6.1969735233578808e+02 5.9135657371076752e+02 0 -1 0
5680 35 2 0.0000000000000000e+00 5.6258285381932012e+02 6.0432310769110109e+02 5.9276143628554962e+02 0 -1 0
5683 35 12 0.0000000000000000e+00 5.6628818666903067e+02 6.0374015474203838e+02 5.8965113265037496e+02 0 -1 0
5679 35 2 0.0000000000000000e+00 5.6180691031596700e+02 6.0780695128387049e+02 5.9140196713217063e+02 0 -1 0
5682 35 12 0.0000000000000000e+00 5.6446914804999653e+02 6.0060607979990948e+02 5.9066737913491511e+02 0 -1 0
6781 42 18 0.0000000000000000e+00 5.5658268381892708e+02 6.0098660576033490e+02 6.0667836112307316e+02 0 0 0
5451 34 18 0.0000000000000000e+00 5.5610296831040034e+02 6.1902660777417168e+02 5.9533466649659442e+02 0 -1 0
5692 35 17 0.0000000000000000e+00 5.7569039164980109e+02 6.0853698020624506e+02 5.9716048021785241e+02 0 -1 0
5690 35 15 0.0000000000000000e+00 5.7118130078930085e+02 6.0767473786201856e+02 5.9685623496144649e+02 0 -1 0
5681 35 12 0.0000000000000000e+00 5.6220748934344499e+02 6.0046313142452016e+02 5.9345386324460458e+02 0 -1 0
5685 35 9 0.0000000000000000e+00 5.6837653321865616e+02 6.1022314545627160e+02 5.9053288904993587e+02 0 -1 0
5684 35 15 0.0000000000000000e+00 5.6812177932433315e+02 6.0639744957345704e+02 5.9144574516712578e+02 0 -1 0
5687 35 12 0.0000000000000000e+00 5.6402663816105110e+02 6.1237017036127145e+02 5.9586660327280845e+02 0 -1 0
5688 35 12 0.0000000000000000e+00 5.6695453462297053e+02 6.1250378267906922e+02 5.9805537681122462e+02 0 -1 0
5686 35 2 0.0000000000000000e+00 5.6546510480062238e+02 6.1234352739232327e+02 5.9238550934071918e+02 0 -1 0
5689 35 12 0.0000000000000000e+00 5.7044373822102989e+02 6.1155520470271085e+02 5.9733298602675598e+02 0 -1 0
5691 35 9 0.0000000000000000e+00 5.7380423066027629e+02 6.0669096068881231e+02 5.9434290770447308e+02 0 -1 0
7794 48 12 0.0000000000000000e+00 5.9148373917031211e+02 6.0094063047351312e+02 6.0268989154754865e+02 0 0 0
10073 62 9 0.0000000000000000e+00 5.9927639632886417e+02 6.1289639492669278e+02 6.0599096397287349e+02 0 0 0
10044 62 2 0.0000000000000000e+00 5.9948947299633437e+02 6.0850023984913548e+02 5.9035887587893194e+02 0 0 0
10082 62 12 0.0000000000000000e+00 5.9658405699426010e+02 6.2172192570575839e+02 6.0784723493723527e+02 0 0 0
7793 48 12 0.0000000000000000e+00 5.9262184304152379e+02 6.0307470888086925e+02 6.0595922399610413e+02 0 0 0
5693 35 18 0.0000000000000000e+00 5.7791915901117011e+02 6.0838921295037835e+02 6.0029247640585379e+02 0 -1 0
5694 35 18 0.0000000000000000e+00 5.7840614512432069e+02 6.0463246782643853e+02 6.0018720096651805e+02 0 -1 0
7787 48 12 0.0000000000000000e+00 5.9797711550617180e+02 6.0509782544574966e+02 6.0265209431162953e+02 0 0 0
5697 35 9 0.0000000000000000e+00 5.8442179662068736e+02 6.0548733656563741e+02 5.9129012257122895e+02 0 -1 0
4230 26 9 0.0000000000000000e+00 5.9070184293026284e+02 6.1799632186634210e+02 5.9491651214560375e+02 0 0 0
5696 35 2 0.0000000000000000e+00 5.8284523465148743e+02 6.0374126839375549e+02 5.9458591530331444e+02 0 -1 0
4214 26 12 0.0000000000000000e+00 5.9109212638160875e+02 6.0555704177698067e+02 5.9251178953712974e+02 0 0 0
4222 26 12 0.0000000000000000e+00 5.9169473254941693e+02 6.1408623540542192e+02 6.0115868245205547e+02 0 0 0
10042 62 2 0.0000000000000000e+00 5.9501543392184192e+02 6.0861443490009810e+02 5.9364471156380262e+02 0 0 0
10037 62 12 0.0000000000000000e+00 5.8181244406736528e+02 6.1527360760676936e+02 5.9169585357150072e+02 0 0 0
10041 62 18 0.0000000000000000e+00 5.9146233000826282e+02 6.1026646874300741e+02 5.9454336474728507e+02 0 0 0
10040 62 9 0.0000000000000000e+00 5.9130605338961823e+02 6.1229770923365038e+02 5.9139039533063692e+02 0 0 0
7785 48 12 0.0000000000000000e+00 5.9196299743932900e+02 6.0828924060460020e+02 6.0300978328561848e+02 0 0 0
10038 62 15 0.0000000000000000e+00 5.8559717201061585e+02 6.1489241944291189e+02 5.9260413786629567e+02 0 0 0
4224 26 9 0.0000000000000000e+00 5.9801509043188980e+02 6.1495645027316743e+02 5.9712992468015204e+02 0 0 0
4225 26 17 0.0000000000000000e+00 5.9650293300676128e+02 6.1834898428067913e+02 5.9832887598522541e+02 0 0 0
10039 62 15 0.0000000000000000e+00 5.8770400164111140e+02 6.1251662945774353e+02 5.9024715222104544e+02 0 0 0
4226 26 18 0.0000000000000000e+00 5.9576375911602247e+02 6.2151260259451226e+02 5.9608093735015245e+02 0 0 0
4227 26 18 0.0000000000000000e+00 5.9834278579367844e+02 6.2170319997594129e+02 5.9326442316382258e+02 0 0 0
4219 26 2 0.0000000000000000e+00 5.8526680605957540e+02 6.1225308676259260e+02 5.9890403400215359e+02 0 0 0
4217 26 15 0.0000000000000000e+00 5.8685506996775416e+02 6.0664270801538908e+02 5.9794909801370454e+02 0 0 0
4218 26 9 0.0000000000000000e+00 5.8598173863316583e+02 6.0981105263351822e+02 5.9614570425852708e+02 0 0 0
4216 26 12 0.0000000000000000e+00 5.8773947221195351e+02 6.0299366095319601e+02 5.9808679311938363e+02 0 0 0
10036 62 12 0.0000000000000000e+00 5.7822098434992301e+02 6.1504467532426361e+02 5.9044383358683331e+02 0 0 0
4223 26 15 0.0000000000000000e+00 5.9462462972545643e+02 6.1412643584482123e+02 5.9846420300612101e+02 0 0 0
4221 26 12 0.0000000000000000e+00 5.8897879094436837e+02 6.1496850473137852e+02 6.0344559473311892e+02 0 0 0
4229 26 2 0.0000000000000000e+00 5.9259067559912512e+02 6.1917043740876068e+02 5.9192725795588910e+02 0 0 0
4228 26 12 0.0000000000000000e+00 5.9589278403925914e+02 6.2041530073014565e+02 5.9053239912212257e+02 0 0 0
7786 48 18 0.0000000000000000e+00 5.9510838902059709e+02 6.0688350283324826e+02 6.0109735394642462e+02 0 0 0
4213 26 2 0.0000000000000000e+00 5.9222160323745322e+02 6.0306083109315921e+02 5.8991383224206788e+02 0 0 0
4215 26 12 0.0000000000000000e+00 5.8969318682358528e+02 6.0345322331107661e+02 5.9498077134856692e+02 0 0 0
7784 48 2 0.0000000000000000e+00 5.9085461960608438e+02 6.1053374323333958e+02 6.0586178665835905e+02 0 0 0
4220 26 12 0.0000000000000000e+00 5.8546591084032423e+02 6.1307520259094133e+02 6.0257554728179502e+02 0 0 0
5695 35 12 0.0000000000000000e+00 5.8052767841895138e+02 6.0562107705291999e+02 5.9724642207798740e+02 0 -1 0
4231 26 2 0.0000000000000000e+00 5.9102940061823813e+02 6.2206750675879823e+02 5.9517493998169925e+02 0 0 0
10043 62 9 0.0000000000000000e+00 5.9776972289479386e+02 6.1083601487770090e+02 5.9278970248159703e+02 0 0 0
5447 34 4 0.0000000000000000e+00 5.4739267612334800e+02 6.2674686223330593e+02 5.8932610259674379e+02 0 -1 0
5992 37 12 0.0000000000000000e+00 5.3376442300386827e+02 6.3245263027049316e+02 5.9070096072013132e+02 0 -1 0
6019 37 18 0.0000000000000000e+00 5.3380039180348740e+02 6.4332212295241357e+02 5.9100073173927296e+02 0 -1 0
6022 37 2 0.0000000000000000e+00 5.3394179251831156e+02 6.4086184520390839e+02 6.0028948588660387e+02 0 -1 0
5436 34 15 0.0000000000000000e+00 5.3557369787401785e+02 6.2725161455452633e+02 5.9481883766595274e+02 0 -1 0
5437 34 9 0.0000000000000000e+00 5.3454624012693148e+02 6.2376680388758621e+02 5.9341529898129761e+02 0 -1 0
5446 34 2 0.0000000000000000e+00 5.4555988734890673e+02 6.2370197851673424e+02 5.9070672859541116e+02 0 -1 0
5449 34 15 0.0000000000000000e+00 5.5258728713767152e+02 6.2424430268083529e+02 5.9422545562993184e+02 0 -1 0
5658 35 15 0.0000000000000000e+00 5.4073552742776803e+02 6.2425100746934322e+02 6.0164601192786074e+02 0 -1 0
5448 34 12 0.0000000000000000e+00 5.4962991558992201e+02 6.2606133503485250e+02 5.9249651936733494e+02 0 -1 0
6070 38 15 0.0000000000000000e+00 5.4992102572946999e+02 6.4429199005763155e+02 5.9393991832010261e+02 0 -1 0
5646 35 18 0.0000000000000000e+00 5.5361050915614874e+02 6.3885861515517365e+02 6.0594989079236359e+02 0 -1 0
5541 34 17 0.0000000000000000e+00 5.5398306260435561e+02 6.3812490239051726e+02 5.9258080908350269e+02 0 -1 0
5433 34 15 0.0000000000000000e+00 5.3823147033749444e+02 6.3065252607394768e+02 6.0060723507189698e+02 0 -1 0
6029 37 9 0.0000000000000000e+00 5.4416641597858870e+02 6.3989399356872480e+02 6.0212908209122088e+02 0 -1 0
6020 37 18 0.0000000000000000e+00 5.3591165877659785e+02 6.4208701718397663e+02 5.9389898304926157e+02 0 -1 0
6064 38 9 0.0000000000000000e+00 5.4032646272722673e+02 6.4372842642814555e+02 5.8933656011830283e+02 0 -1 0
6024 37 2 0.0000000000000000e+00 5.3284342104248515e+02 6.3825512020684437e+02 6.0465401587186591e+02 0 -1 0
6028 37 12 0.0000000000000000e+00 5.4130005777617544e+02 6.4216653353494530e+02 6.0108363064236812e+02 0 -1 0
6031 37 15 0.0000000000000000e+00 5.4639196280567717e+02 6.3621678715664621e+02 6.0682115313999213e+02 0 -1 0
5429 34 9 0.0000000000000000e+00 5.3418665530651890e+02 6.2789843787167388e+02 6.0560887745547427e+02 0 -1 0
5649 35 15 0.0000000000000000e+00 5.5086491480862014e+02 6.3439466606211147e+02 6.0153132229477717e+02 0 -1 0
5648 35 18 0.0000000000000000e+00 5.5211924805778085e+02 6.3787824931205307e+02 6.0084772877606531e+02 0 -1 0
5651 35 4 0.0000000000000000e+00 5.4520410008939416e+02 6.3456910525018350e+02 5.9786339937776916e+02 0 -1 0
5650 35 15 0.0000000000000000e+00 5.4792002196322278e+02 6.3253172571802020e+02 5.9957903383954158e+02 0 -1 0
5647 35 6 0.0000000000000000e+00 5.5522357677712023e+02 6.3905507263359766e+02 6.0225448550905412e+02 0 -1 0
5431 34 12 0.0000000000000000e+00 5.4026326536192175e+02 6.3079495177853903e+02 6.0536886392411191e+02 0 -1 0
5430 34 2 0.0000000000000000e+00 5.3776601588854737e+02 6.2810325601912132e+02 6.0675789153593792e+02 0 -1 0
5432 34 15 0.0000000000000000e+00 5.4020697004536316e+02 6.2824419663461163e+02 6.0292607927358972e+02 0 -1 0
5652 35 15 0.0000000000000000e+00 5.4523727421526030e+02 6.3236641093116486e+02 5.9482272440473764e+02 0 -1 0
6025 37 12 0.0000000000000000e+00 5.3381110192675555e+02 6.4144818086491000e+02 6.0632787411643426e+02 0 -1 0
5653 35 2 0.0000000000000000e+00 5.4155233435217724e+02 6.3439067812854069e+02 5.9473019716725491e+02 0 -1 0
5654 35 15 0.0000000000000000e+00 5.4161185949799892e+02 6.3206975551673600e+02 5.9205915911960915e+02 0 -1 0
6063 38 18 0.0000000000000000e+00 5.4243312974055959e+02 6.4092171931548489e+02 5.9126250862008726e+02 0 -1 0
5435 34 15 0.0000000000000000e+00 5.3715291660569630e+02 6.2975521813454043e+02 5.9719130258269786e+02 0 -1 0
6062 38 12 0.0000000000000000e+00 5.4547313693614205e+02 6.3856143813158326e+02 5.9157150089270442e+02 0 -1 0
6061 38 15 0.0000000000000000e+00 5.4746547624566585e+02 6.4057016082403527e+02 5.8917575498610336e+02 0 -1 0
6027 37 17 0.0000000000000000e+00 5.3739238030134982e+02 6.4231781972656063e+02 6.0132008758882750e+02 0 -1 0
6030 37 17 0.0000000000000000e+00 5.4720895163424132e+02 6.3887146757074891e+02 6.0424374544230068e+02 0 -1 0
5657 35 15 0.0000000000000000e+00 5.3963798614515485e+02 6.2669467714427503e+02 5.9918413137853042e+02 0 -1 0
5655 35 9 0.0000000000000000e+00 5.4160370390050957e+02 6.2830980389413037e+02 5.9217164093741553e+02 0 -1 0
5656 35 2 0.0000000000000000e+00 5.4008451075412563e+02 6.2649338370416524e+02 5.9524979809329341e+02 0 -1 0
6071 38 2 0.0000000000000000e+00 5.5198606139280241e+02 6.4249029570548453e+02 5.9669802775089454e+02 0 -1 0
6072 38 9 0.0000000000000000e+00 5.5181668126360330e+02 6.4421288237993031e+02 5.9971674766335354e+02 0 -1 0
5542 34 15 0.0000000000000000e+00 5.5060234292479947e+02 6.3748062744300262e+02 5.9433988178572940e+02 0 -1 0
5993 37 18 0.0000000000000000e+00 5.3292277207846098e+02 6.3420580651837395e+02 5.9400040571160832e+02 0 -1 0
5434 34 9 0.0000000000000000e+00 5.3740142469154455e+02 6.3336582546259274e+02 5.9815108088774980e+02 0 -1 0
6026 37 12 0.0000000000000000e+00 5.3694586073369771e+02 6.4207811223724946e+02 6.0499098004423809e+02 0 -1 0
5438 34 2 0.0000000000000000e+00 5.3557047570585712e+02 6.2325543943743901e+02 5.9690168615395407e+02 0 -1 0
6021 37 12 0.0000000000000000e+00 5.3511430821749764e+02 6.3976842469162079e+02 5.9687650196189099e+02 0 -1 0
5530 34 18 0.0000000000000000e+00 5.7195961678494029e+02 6.2798919901275860e+02 5.8961556257550501e+02 0 -1 0
5526 34 12 0.0000000000000000e+00 5.7736740557330381e+02 6.2276947101538599e+02 5.9041657575188708e+02 0 -1 0
5534 34 9 0.0000000000000000e+00 5.6362537619543571e+02 6.3787357188617341e+02 5.9526642128767116e+02 0 -1 0
5535 34 2 0.0000000000000000e+00 5.6457019684661475e+02 6.4129558207830041e+02 5.9395839940123403e+02 0 -1 0
5540 34 9 0.0000000000000000e+00 5.5725337458182742e+02 6.3952897674448730e+02 5.9276333793064680e+02 0 -1 0
5539 34 12 0.0000000000000000e+00 5.5700485443603316e+02 6.4166696750806614e+02 5.8976263248853286e+02 0 -1 0
7665 48 17 0.0000000000000000e+00 5.7651073857976655e+02 6.3274220772111880e+02 5.9360130341909246e+02 0 0 0
7666 48 7 -1.0000000000000000e+00 5.7442424632713130e+02 6.3595246607847992e+02 5.9348058965683049e+02 0 0 0
2715 17 15 0.0000000000000000e+00 5.7460836861669907e+02 6.4126103386807927e+02 6.0361244309028518e+02 -1 -1 0
2714 17 18 0.0000000000000000e+00 5.7548741455234472e+02 6.4286111096415630e+02 6.0003049162003822e+02 -1 -1 0
7672 48 4 0.0000000000000000e+00 5.7377395105832579e+02 6.3129305968861763e+02 5.9931069407548182e+02 0 0 0
7671 48 6 0.0000000000000000e+00 5.7040518975354973e+02 6.3307805233979434e+02 5.9821478388710011e+02 0 0 0
7670 48 12 0.0000000000000000e+00 5.7024551932211455e+02 6.3700555428629116e+02 5.9934262297126872e+02 0 0 0
7669 48 12 0.0000000000000000e+00 5.6893621035150511e+02 6.4045950156536617e+02 5.9827611277589847e+02 0 0 0
7673 48 12 0.0000000000000000e+00 5.7735355620429959e+02 6.3010769741811794e+02 5.9843338894149622e+02 0 0 0
5528 34 9 0.0000000000000000e+00 5.7165477787906650e+02 6.2358306996620627e+02 5.9411875373191083e+02 0 -1 0
5529 34 17 0.0000000000000000e+00 5.6937517348260712e+02 6.2555275667056890e+02 5.9132949798716766e+02 0 -1 0
5527 34 15 0.0000000000000000e+00 5.7401026746858463e+02 6.2384311397599311e+02 5.9115256055599139e+02 0 -1 0
6076 38 4 0.0000000000000000e+00 5.5900564159296346e+02 6.4361443974811436e+02 5.9808556579897925e+02 0 -1 0
5531 34 18 0.0000000000000000e+00 5.6916284348522981e+02 6.2974125674557854e+02 5.9172386693505428e+02 0 -1 0
7667 48 9 0.0000000000000000e+00 5.7091715188492446e+02 6.3792159550636688e+02 5.9275201304400207e+02 0 0 0
7668 48 4 0.0000000000000000e+00 5.7012515495194691e+02 6.4132293877047744e+02 5.9453156279163295e+02 0 0 0
5532 34 12 0.0000000000000000e+00 5.6589052421530710e+02 6.3094853410752114e+02 5.9302901585227403e+02 0 -1 0
5533 34 2 0.0000000000000000e+00 5.6478386531306217e+02 6.3465925145859160e+02 5.9323119266655863e+02 0 -1 0
5536 34 12 0.0000000000000000e+00 5.6293075997912547e+02 6.4321159233661615e+02 5.9107152558646851e+02 0 -1 0
2718 17 15 0.0000000000000000e+00 5.7719062953058096e+02 6.3405605302915376e+02 6.0682644950536053e+02 -1 -1 0
2717 17 4 0.0000000000000000e+00 5.7762182150127683e+02 6.3785766587991873e+02 6.0746734575803055e+02 -1 -1 0
2716 17 15 0.0000000000000000e+00 5.7660875944658301e+02 6.4130361812080707e+02 6.0693111456529914e+02 -1 -1 0
2767 17 17 0.0000000000000000e+00 5.7648268476451472e+02 6.4349174365567706e+02 5.9032746933086446e+02 -1 -1 0
7691 48 15 0.0000000000000000e+00 5.9880493138024565e+02 6.3276409939482573e+02 6.0689351275987462e+02 0 0 0
2724 17 15 0.0000000000000000e+00 5.9140291090039966e+02 6.3168607038616051e+02 6.0532212860682978e+02 -1 -1 0
10097 62 2 0.0000000000000000e+00 5.9850239913391658e+02 6.3649324037892609e+02 5.9228783683114875e+02 0 0 0
2734 17 12 0.0000000000000000e+00 5.8484702617391929e+02 6.4357875968029373e+02 6.0585598797018326e+02 -1 -1 0
7664 48 15 0.0000000000000000e+00 5.7936184837424673e+02 6.3184181392487028e+02 5.9178878145728925e+02 0 0 0
5525 34 12 0.0000000000000000e+00 5.8118744514665298e+02 6.2293566439627273e+02 5.8982553691849876e+02 0 -1 0
7677 48 6 0.0000000000000000e+00 5.8620703304796712e+02 6.2927270137234154e+02 5.8898056683006746e+02 0 0 0
10098 62 9 0.0000000000000000e+00 5.9927974018956445e+02 6.3888456804222744e+02 5.9496077254973898e+02 0 0 0
2707 17 2 0.0000000000000000e+00 5.8135820370732586e+02 6.4416294265394333e+02 5.8937386448075335e+02 -1 -1 0
7676 48 2 0.0000000000000000e+00 5.8490550743864867e+02 6.2843005827324009e+02 5.9234360788193260e+02 0 0 0
7675 48 9 0.0000000000000000e+00 5.8360517635987082e+02 6.2935999609883515e+02 5.9585368569676314e+02 0 0 0
2713 17 6 0.0000000000000000e+00 5.7806252646731491e+02 6.4330249464302017e+02 5.9711408393306385e+02 -1 -1 0
2719 17 2 0.0000000000000000e+00 5.7891126585075210e+02 6.3461401273269769e+02 6.0340650065723378e+02 -1 -1 0
2723 17 15 0.0000000000000000e+00 5.8889559062968090e+02 6.2880682832659852e+02 6.0434569407712786e+02 -1 -1 0
2725 17 15 0.0000000000000000e+00 5.9351931615266039e+02 6.3006071548546652e+02 6.0774262879679156e+02 -1 -1 0
4237 26 17 0.0000000000000000e+00 5.9122616235602800e+02 6.2879369077104161e+02 5.9997937292084373e+02 0 0 0
2731 17 2 0.0000000000000000e+00 5.8664895715254954e+02 6.3897620961134396e+02 6.0718021878832917e+02 -1 -1 0
7688 48 12 0.0000000000000000e+00 5.9419674760901830e+02 6.4030316128363131e+02 6.0522487951138544e+02 0 0 0
7686 48 9 0.0000000000000000e+00 5.9255463219422813e+02 6.4352972421453330e+02 5.9967556959767285e+02 0 0 0
7687 48 15 0.0000000000000000e+00 5.9333929499273233e+02 6.4358918509685350e+02 6.0360196299553752e+02 0 0 0
7685 48 2 0.0000000000000000e+00 5.9040295575823791e+02 6.4045950152193393e+02 5.9894757448006169e+02 0 0 0
7682 48 18 0.0000000000000000e+00 5.8891801475531940e+02 6.3178068309102036e+02 5.9324478863542333e+02 0 0 0
7684 48 12 0.0000000000000000e+00 5.9165795758180434e+02 6.3697190516568935e+02 5.9791496157643530e+02 0 0 0
7683 48 2 0.0000000000000000e+00 5.9059451804559285e+02 6.3375117818578576e+02 5.9607236487024215e+02 0 0 0
7681 48 12 0.0000000000000000e+00 5.8820819082373146e+02 6.3422182563026763e+02 5.9038254733124393e+02 0 0 0
7680 48 4 0.0000000000000000e+00 5.9163579394850274e+02 6.3474734140503472e+02 5.8948740644030568e+02 0 0 0
4236 26 9 0.0000000000000000e+00 5.9485751253592366e+02 6.3022819369195531e+02 6.0032907511133749e+02 0 0 0
4235 26 12 0.0000000000000000e+00 5.9628330246074961e+02 6.3059201388787244e+02 5.9692888912862884e+02 0 0 0
4234 26 17 0.0000000000000000e+00 5.9721372599332267e+02 6.2774495919811545e+02 5.9414389818584766e+02 0 0 0
4233 26 12 0.0000000000000000e+00 5.9339590196214613e+02 6.2672779645924209e+02 5.9331404061866272e+02 0 0 0
2733 17 18 0.0000000000000000e+00 5.8672582618329056e+02 6.4204706514279906e+02 6.0291912066482041e+02 -1 -1 0
2763 17 9 0.0000000000000000e+00 5.8562542330395570e+02 6.3727911252026024e+02 5.9670274610401543e+02 -1 -1 0
4232 26 12 0.0000000000000000e+00 5.8989523441682593e+02 6.2571121901229799e+02 5.9537167431700891e+02 0 0 0
2764 17 2 0.0000000000000000e+00 5.8329418467816890e+02 6.4019923012607478e+02 5.9529683977316176e+02 -1 -1 0
2732 17 12 0.0000000000000000e+00 5.8821899394493789e+02 6.3875046003820182e+02 6.0382728642366328e+02 -1 -1 0
2721 17 9 0.0000000000000000e+00 5.8474026080135627e+02 6.3326856685243263e+02 6.0142423755754101e+02 -1 -1 0
2720 17 15 0.0000000000000000e+00 5.8170776108850748e+02 6.3524024578271872e+02 6.0077134926228803e+02 -1 -1 0
7674 48 15 0.0000000000000000e+00 5.8083994122416300e+02 6.2882438966095413e+02 5.9860801221022780e+02 0 0 0
7689 48 12 0.0000000000000000e+00 5.9510942130902538e+02 6.3654441348649709e+02 6.0498753294958522e+02 0 0 0
10096 62 12 0.0000000000000000e+00 5.9728097128537092e+02 6.3268867352647874e+02 5.9107395714560653e+02 0 0 0
10083 62 12 0.0000000000000000e+00 5.9862977375232651e+02 6.2386415994066488e+02 6.0543277250772076e+02 0 0 0
4238 26 15 0.0000000000000000e+00 5.8748333638099848e+02 6.2743175371161499e+02 6.0030554032277553e+02 0 0 0
2765 17 12 0.0000000000000000e+00 5.7992243117634666e+02 6.3889407331441896e+02 5.9340792408907521e+02 -1 -1 0
2762 17 2 0.0000000000000000e+00 5.8895715620744033e+02 6.3806052787074009e+02 5.9531359329419377e+02 -1 -1 0
2722 17 2 0.0000000000000000e+00 5.8581681658640287e+02 6.3100477638733173e+02 6.0396198990475978e+02 -1 -1 0
7692 48 12 0.0000000000000000e+00 6.0002513964415812e+02 6.3219713262951836e+02 6.0301398522059242e+02 0 0 0
2709 17 2 0.0000000000000000e+00 5.8607334442064212e+02 6.4300362610627155e+02 5.9358890284964673e+02 -1 -1 0
7701 48 2 0.0000000000000000e+00 6.0020266927506498e+02 6.4115261991727391e+02 5.8876076441584144e+02 0 0 0
2708 17 9 0.0000000000000000e+00 5.8478429223875753e+02 6.4271595818376579e+02 5.8988513597772294e+02 -1 -1 0
2761 17 12 0.0000000000000000e+00 5.8942015599541458e+02 6.3910606322803653e+02 5.9172693251696330e+02 -1 -1 0
2760 17 18 0.0000000000000000e+00 5.9201087012110509e+02 6.4189451164234003e+02 5.9202305075671825e+02 -1 -1 0
2766 17 12 0.0000000000000000e+00 5.7797083748604337e+02 6.4004298498793264e+02 5.9041930228237834e+02 -1 -1 0
6337 39 9 0.0000000000000000e+00 5.3322700701002100e+02 6.6682062415983057e+02 5.9941432259790724e+02 0 -1 0
6336 39 15 0.0000000000000000e+00 5.3343270708098964e+02 6.6554534430440413e+02 5.9573166945929927e+02 0 -1 0
6291 39 9 0.0000000000000000e+00 5.3302529835574057e+02 6.4829301183775181e+02 6.0736428761002571e+02 0 -1 0
5632 35 15 0.0000000000000000e+00 5.3610689175769164e+02 6.5433993512895313e+02 5.9452264003814139e+02 0 -1 0
5592 35 9 0.0000000000000000e+00 5.4570714621355080e+02 6.6470415109706357e+02 6.0490393402975121e+02 0 -1 0
6259 39 2 0.0000000000000000e+00 5.5416718861230288e+02 6.5190509200442375e+02 5.9114658577754074e+02 0 -1 0
6335 39 12 0.0000000000000000e+00 5.3695361986223679e+02 6.6678232141516503e+02 5.9419280963011988e+02 0 -1 0
5630 35 12 0.0000000000000000e+00 5.3304404087719502e+02 6.4893168943137721e+02 5.9484437551299879e+02 0 -1 0
5640 35 18 0.0000000000000000e+00 5.5058213222717166e+02 6.4939135117588216e+02 6.0503218987778200e+02 0 -1 0
5641 35 2 0.0000000000000000e+00 5.5135989351669514e+02 6.4647855509514454e+02 6.0734638599157313e+02 0 -1 0
6073 38 15 0.0000000000000000e+00 5.5478733334593790e+02 6.4540641014207256e+02 6.0190124905504445e+02 0 -1 0
6333 39 12 0.0000000000000000e+00 5.3778814280989047e+02 6.6306466588207024e+02 5.8937933009055223e+02 0 -1 0
6264 39 15 0.0000000000000000e+00 5.5509912194752781e+02 6.5699511058144344e+02 5.9518017065834238e+02 0 -1 0
5639 35 9 0.0000000000000000e+00 5.5028886170504359e+02 6.5130358815413115e+02 6.0198636532257160e+02 0 -1 0
5635 35 12 0.0000000000000000e+00 5.4064255853882412e+02 6.5777973747302030e+02 5.9988486444904538e+02 0 -1 0
5636 35 12 0.0000000000000000e+00 5.4256377282041763e+02 6.5469079598893222e+02 6.0127709810372880e+02 0 -1 0
5634 35 2 0.0000000000000000e+00 5.3739443456950983e+02 6.5746972919052212e+02 5.9759913545160259e+02 0 -1 0
5638 35 15 0.0000000000000000e+00 5.4680899719915135e+02 6.5144535483347579e+02 6.0036282127612935e+02 0 -1 0
5637 35 15 0.0000000000000000e+00 5.4492338195602724e+02 6.5424335924254672e+02 5.9825572597935093e+02 0 -1 0
5600 35 9 0.0000000000000000e+00 5.3635104210751149e+02 6.4827618427987829e+02 6.0029531601723079e+02 0 -1 0
5601 35 2 0.0000000000000000e+00 5.3851497998999901e+02 6.4602652049495100e+02 5.9808816847472565e+02 0 -1 0
5602 35 12 0.0000000000000000e+00 5.4100726431255896e+02 6.4718252095229150e+02 5.9558841194325362e+02 0 -1 0
5603 35 15 0.0000000000000000e+00 5.3819861576662402e+02 6.4856107242995199e+02 5.9298127556922213e+02 0 -1 0
5604 35 12 0.0000000000000000e+00 5.4136301559696130e+02 6.4968085544287260e+02 5.9135237749712803e+02 0 -1 0
5605 35 17 0.0000000000000000e+00 5.4204657831803650e+02 6.5278853987083801e+02 5.8911759388376993e+02 0 -1 0
5633 35 9 0.0000000000000000e+00 5.3669701648696707e+02 6.5780998017081208e+02 5.9385819565764609e+02 0 -1 0
6069 38 9 0.0000000000000000e+00 5.4685959863354162e+02 6.4566127519399231e+02 5.9243909991887972e+02 0 -1 0
6068 38 15 0.0000000000000000e+00 5.4921337615150424e+02 6.4676196187946130e+02 5.8984583895540038e+02 0 -1 0
5595 35 15 0.0000000000000000e+00 5.3575495338758105e+02 6.6050780568619780e+02 6.0442689572364270e+02 0 -1 0
5593 35 2 0.0000000000000000e+00 5.4320644171082529e+02 6.6204755004627793e+02 6.0401892402018132e+02 0 -1 0
5599 35 15 0.0000000000000000e+00 5.3357719574874920e+02 6.5026648117176182e+02 6.0192804403064338e+02 0 -1 0
5594 35 12 0.0000000000000000e+00 5.3953680042011877e+02 6.6109966481353979e+02 6.0468876502170542e+02 0 -1 0
5596 35 15 0.0000000000000000e+00 5.3671641071749514e+02 6.5812364019555378e+02 6.0731983727981503e+02 0 -1 0
5597 35 9 0.0000000000000000e+00 5.3438579362221265e+02 6.5523006657920826e+02 6.0644591540191948e+02 0 -1 0
6266 39 18 0.0000000000000000e+00 5.5517549255339338e+02 6.5943348150476504e+02 6.0121874753464192e+02 0 -1 0
6260 39 9 0.0000000000000000e+00 5.5366658417040594e+02 6.4938042154955065e+02 5.9397991441475403e+02 0 -1 0
6265 39 4 0.0000000000000000e+00 5.5468027684317406e+02 6.6013982703660531e+02 5.9744498860873500e+02 0 -1 0
5617 35 9 0.0000000000000000e+00 5.3557375338529516e+02 6.5340883986612448e+02 5.8877442666118895e+02 0 -1 0
5598 35 15 0.0000000000000000e+00 5.3560155048088052e+02 6.5299388740918994e+02 6.0376984854400530e+02 0 -1 0
6334 39 12 0.0000000000000000e+00 5.3552212329059512e+02 6.6493707928732022e+02 5.9133673474883506e+02 0 -1 0
2742 17 18 0.0000000000000000e+00 5.7380084716826525e+02 6.5401401666967013e+02 6.0477077028986855e+02 -1 -1 0
6272 39 4 0.0000000000000000e+00 5.5981324752829187e+02 6.5372577714110889e+02 6.0473243846799198e+02 0 -1 0
3618 23 18 0.0000000000000000e+00 5.6783875607471521e+02 6.6679735418677046e+02 5.9146019944929731e+02 0 -1 0
3617 23 12 0.0000000000000000e+00 5.6936885014695144e+02 6.6284612307885538e+02 5.9154593844799126e+02 0 -1 0
2739 17 15 0.0000000000000000e+00 5.7444961382585348e+02 6.4793438921267466e+02 6.0541605322540454e+02 -1 -1 0
6092 38 15 0.0000000000000000e+00 5.7452230520043986e+02 6.6546637591458352e+02 5.9180188352402854e+02 0 -1 0
6320 39 12 0.0000000000000000e+00 5.5644590622676935e+02 6.6657323409621881e+02 5.9992445461556690e+02 0 -1 0
6258 39 4 0.0000000000000000e+00 5.5739366214187010e+02 6.5359018737816450e+02 5.9011331824682429e+02 0 -1 0
6273 39 2 0.0000000000000000e+00 5.5914937709471587e+02 6.5060290996894616e+02 6.0692240334462451e+02 0 -1 0
6257 39 17 0.0000000000000000e+00 5.5833684482127751e+02 6.5631281749141726e+02 5.9238232417108031e+02 0 -1 0
6256 39 12 0.0000000000000000e+00 5.5777651113764716e+02 6.5990944484026977e+02 5.9083373949519284e+02 0 -1 0
6081 38 9 0.0000000000000000e+00 5.6967326882588407e+02 6.5306854927582788e+02 5.9087248639789971e+02 0 -1 0
6082 38 2 0.0000000000000000e+00 5.7183249155984049e+02 6.5600133885719163e+02 5.9181328212588858e+02 0 -1 0
6083 38 12 0.0000000000000000e+00 5.7358722559394892e+02 6.5878498366581869e+02 5.9354957834510913e+02 0 -1 0
6080 38 2 0.0000000000000000e+00 5.6824044656354067e+02 6.5274629817831931e+02 5.9451042232738143e+02 0 -1 0
6079 38 15 0.0000000000000000e+00 5.6567916286835361e+02 6.5017140731081486e+02 5.9587784425448979e+02 0 -1 0
6093 38 12 0.0000000000000000e+00 5.7385236720303226e+02 6.6574815455010173e+02 5.9552019804741917e+02 0 -1 0
2738 17 9 0.0000000000000000e+00 5.7669071879430055e+02 6.4851364987476563e+02 6.0230943507856375e+02 -1 -1 0
3615 23 15 0.0000000000000000e+00 5.6555851102780844e+02 6.5974457130136295e+02 5.9553249747600751e+02 0 -1 0
2770 17 17 0.0000000000000000e+00 5.7378417426723877e+02 6.4918596029939931e+02 5.9506191079931739e+02 -1 -1 0
6075 38 15 0.0000000000000000e+00 5.5675929858829454e+02 6.4628947413234062e+02 5.9997582656629891e+02 0 -1 0
6074 38 12 0.0000000000000000e+00 5.5810870906144180e+02 6.4634842986075478e+02 6.0365612016630473e+02 0 -1 0
6271 39 15 0.0000000000000000e+00 5.6316830229927109e+02 6.5357487376431573e+02 6.0609801465885187e+02 0 -1 0
6267 39 12 0.0000000000000000e+00 5.5809858039462233e+02 6.5947942506331185e+02 6.0332612079805710e+02 0 -1 0
6263 39 12 0.0000000000000000e+00 5.5735874592851690e+02 6.5545000204645294e+02 5.9774332191767849e+02 0 -1 0
6268 39 2 0.0000000000000000e+00 5.6189168458924905e+02 6.6019902016021342e+02 6.0421762458507612e+02 0 -1 0
6269 39 9 0.0000000000000000e+00 5.6260756096527598e+02 6.6081446557078391e+02 6.0779006300415017e+02 0 -1 0
2769 17 9 0.0000000000000000e+00 5.7482530244131772e+02 6.4904666681450078e+02 5.9154274223766868e+02 -1 -1 0
2768 17 12 0.0000000000000000e+00 5.7437179925465239e+02 6.4647863732972701e+02 5.8907764084392147e+02 -1 -1 0
6261 39 2 0.0000000000000000e+00 5.5610872270487187e+02 6.4864811137428671e+02 5.9682353817039279e+02 0 -1 0
3611 23 9 0.0000000000000000e+00 5.6749241811950560e+02 6.5461630023632415e+02 6.0063236053769106e+02 0 -1 0
3609 23 12 0.0000000000000000e+00 5.7450992634289685e+02 6.5508760592679164e+02 5.9835433819194668e+02 0 -1 0
3612 23 15 0.0000000000000000e+00 5.6395389999034740e+02 6.5566256814082124e+02 5.9993285109847818e+02 0 -1 0
3614 23 12 0.0000000000000000e+00 5.6284456629619092e+02 6.5741335507695385e+02 5.9475211493699601e+02 0 -1 0
3610 23 2 0.0000000000000000e+00 5.7064019392600130e+02 6.5576780807178682e+02 5.9867286925983638e+02 0 -1 0
3613 23 12 0.0000000000000000e+00 5.6161960613064184e+02 6.5827045813727955e+02 5.9841452451081841e+02 0 -1 0
3607 23 18 0.0000000000000000e+00 5.7250364724014560e+02 6.6089019708147578e+02 5.9819203171640186e+02 0 -1 0
6262 39 4 0.0000000000000000e+00 5.5629130705040848e+02 6.5199395072152993e+02 5.9867985865128048e+02 0 -1 0
6084 38 15 0.0000000000000000e+00 5.7605761275937755e+02 6.5564017201265858e+02 5.9311927918486765e+02 0 -1 0
2771 17 15 0.0000000000000000e+00 5.7181529585860289e+02 6.4738137417815472e+02 5.9769981564222837e+02 -1 -1 0
2743 17 15 0.0000000000000000e+00 5.7664433293712580e+02 6.5612308529881227e+02 6.0426980691738936e+02 -1 -1 0
3608 23 2 0.0000000000000000e+00 5.7581801500170036e+02 6.5877851628635017e+02 5.9813327207414000e+02 0 -1 0
6077 38 7 -1.0000000000000000e+00 5.6239966937847441e+02 6.4479622851203271e+02 5.9905233071143766e+02 0 -1 0
6078 38 4 0.0000000000000000e+00 5.6497994268464390e+02 6.4682867937742537e+02 5.9694982130807546e+02 0 -1 0
3616 23 15 0.0000000000000000e+00 5.6587414759471937e+02 6.6307585656219157e+02 5.9348287160828556e+02 0 -1 0
3605 23 4 0.0000000000000000e+00 5.7639768369857768e+02 6.6212724757557510e+02 6.0331186475316008e+02 0 -1 0
3606 23 12 0.0000000000000000e+00 5.7290069494294789e+02 6.6080130984781954e+02 6.0206915174044138e+02 0 -1 0
3601 23 2 0.0000000000000000e+00 5.7747916857811015e+02 6.6567532038223590e+02 6.0771597377059595e+02 0 -1 0
2758 17 17 0.0000000000000000e+00 5.9463840912013927e+02 6.4587390943950572e+02 5.9436765695658175e+02 -1 -1 0
2746 17 2 0.0000000000000000e+00 5.8449700747139934e+02 6.6155715722970297e+02 6.0385824056625415e+02 -1 -1 0
2735 17 15 0.0000000000000000e+00 5.8515808719616007e+02 6.4734444641543132e+02 6.0648100224067025e+02 -1 -1 0
2753 17 12 0.0000000000000000e+00 5.9756528983604937e+02 6.5050867594316071e+02 5.9910481134351403e+02 -1 -1 0
2736 17 2 0.0000000000000000e+00 5.8380909336320599e+02 6.4780874309122521e+02 6.0281421291576032e+02 -1 -1 0
7150 44 12 0.0000000000000000e+00 5.9289879626271795e+02 6.6313247805241781e+02 6.0044018199955508e+02 0 -1 0
7149 44 12 0.0000000000000000e+00 5.9068170229729333e+02 6.6600979264059936e+02 5.9947445688358573e+02 0 -1 0
9183 57 9 0.0000000000000000e+00 5.9975513886807130e+02 6.5481142566186452e+02 5.9334020894173727e+02 -1 -1 0
7151 44 15 0.0000000000000000e+00 5.9521737909640183e+02 6.6015522749451168e+02 6.0139541232688759e+02 0 -1 0
7153 44 2 0.0000000000000000e+00 5.9911807561076046e+02 6.6041176120042951e+02 6.0606313565426353e+02 0 -1 0
6085 38 15 0.0000000000000000e+00 5.7893531430609426e+02 6.5790499998593759e+02 5.9463995523920721e+02 0 -1 0
2754 17 12 0.0000000000000000e+00 5.9992408962227273e+02 6.4743137848297317e+02 5.9895533779774769e+02 -1 -1 0
6086 38 9 0.0000000000000000e+00 5.8272917511160369e+02 6.5724456945419558e+02 5.9564104945000565e+02 0 -1 0
6088 38 15 0.0000000000000000e+00 5.8103884807292991e+02 6.6036890939218472e+02 5.9030394974774754e+02 0 -1 0
5723 36 18 0.0000000000000000e+00 5.8805332143126714e+02 6.6281451198673369e+02 5.8939374743078156e+02 0 -1 0
2703 17 15 0.0000000000000000e+00 5.8649958541280660e+02 6.4954420865451607e+02 5.9033957064852723e+02 -1 -1 0
5732 36 12 0.0000000000000000e+00 5.9535837080515955e+02 6.6092919610683293e+02 5.9437873107271741e+02 0 -1 0
2702 17 12 0.0000000000000000e+00 5.9009239974723778e+02 6.4887620178060581e+02 5.8889518233153819e+02 -1 -1 0
5736 36 12 0.0000000000000000e+00 5.9397216229543994e+02 6.5293886374660599e+02 5.9175770223709787e+02 0 -1 0
10182 63 2 0.0000000000000000e+00 5.9674845462217183e+02 6.5342718937770485e+02 6.0674197594449606e+02 0 0 0
2737 17 15 0.0000000000000000e+00 5.8044900722338218e+02 6.4946253770477938e+02 6.0344566302098599e+02 -1 -1 0
2712 17 18 0.0000000000000000e+00 5.8015747514405348e+02 6.4632711116453822e+02 5.9723710025121352e+02 -1 -1 0
5737 36 18 0.0000000000000000e+00 5.9266871000596825e+02 6.5631203362927101e+02 5.9069007655750249e+02 0 -1 0
7154 44 12 0.0000000000000000e+00 5.9878095091893454e+02 6.6393686580131225e+02 6.0707162044822019e+02 0 -1 0
5719 36 9 0.0000000000000000e+00 5.8058425207923995e+02 6.6583287125286552e+02 5.9622369691736560e+02 0 -1 0
10183 63 15 0.0000000000000000e+00 5.9311394696370803e+02 6.5280634699923712e+02 6.0750769435592940e+02 0 0 0
2757 17 9 0.0000000000000000e+00 5.9791178680578446e+02 6.4695370780111989e+02 5.9230135307236549e+02 -1 -1 0
5735 36 15 0.0000000000000000e+00 5.9072755094221793e+02 6.5286708495852577e+02 5.9383147364752097e+02 0 -1 0
2752 17 2 0.0000000000000000e+00 5.9383051693074799e+02 6.5031569710711642e+02 6.0001237896733130e+02 -1 -1 0
2748 17 12 0.0000000000000000e+00 5.8609031539701311e+02 6.5503479935079065e+02 6.0108767221309699e+02 -1 -1 0
5731 36 15 0.0000000000000000e+00 5.9633600468982752e+02 6.6199853058082306e+02 5.9081548014160080e+02 0 -1 0
5733 36 12 0.0000000000000000e+00 5.9249619044997530e+02 6.5891323554978669e+02 5.9605798349485372e+02 0 -1 0
2749 17 12 0.0000000000000000e+00 5.8438570053432284e+02 6.5233899594317927e+02 6.0315761571367807e+02 -1 -1 0
3604 23 18 0.0000000000000000e+00 5.7795149450994415e+02 6.6558590732889070e+02 6.0200669599695300e+02 0 -1 0
5739 36 2 0.0000000000000000e+00 5.8714350960075228e+02 6.5659452994240485e+02 5.9002164585360481e+02 0 -1 0
6087 38 15 0.0000000000000000e+00 5.8223658816148168e+02 6.5728271028807660e+02 5.9205884954870601e+02 0 -1 0
5734 36 15 0.0000000000000000e+00 5.9277301718279728e+02 6.5505796371510928e+02 5.9632599659079608e+02 0 -1 0
5721 36 6 0.0000000000000000e+00 5.8751851054847145e+02 6.6382382116723591e+02 5.9515960104743249e+02 0 -1 0
2747 17 12 0.0000000000000000e+00 5.8622773125557944e+02 6.5850750443758454e+02 6.0286319259353263e+02 -1 -1 0
3587 23 1 0.0000000000000000e+00 5.9164950772150905e+02 6.5962045037404300e+02 6.0702750021027009e+02 0 -1 0
2711 17 12 0.0000000000000000e+00 5.8383113961056222e+02 6.4553106188909931e+02 5.9858020064745006e+02 -1 -1 0
5722 36 9 0.0000000000000000e+00 5.8791485340826409e+02 6.6113453200339302e+02 5.9276656453446333e+02 0 -1 0
2710 17 12 0.0000000000000000e+00 5.8701383505367698e+02 6.4551017845875538e+02 5.9640519202080930e+02 -1 -1 0
3603 23 9 0.0000000000000000e+00 5.8138695753302181e+02 6.6654833614415975e+02 6.0293608395743263e+02 0 -1 0
2750 17 15 0.0000000000000000e+00 5.8796014921631638e+02 6.5072713663859179e+02 6.0306872035988613e+02 -1 -1 0
2744 17 9 0.0000000000000000e+00 5.7972220926170303e+02 6.5677108044595741e+02 6.0204725429193707e+02 -1 -1 0
3602 23 6 0.0000000000000000e+00 5.8080088381155974e+02 6.6453184055925203e+02 6.0627316558239499e+02 0 -1 0
2745 17 2 0.0000000000000000e+00 5.8120462958663234e+02 6.6010583024004245e+02 6.0273781444808264e+02 -1 -1 0
2759 17 18 0.0000000000000000e+00 5.9098948953455374e+02 6.4478778290231401e+02 5.9400553238766577e+02 -1 -1 0
5720 36 2 0.0000000000000000e+00 5.8462922256092020e+02 6.6572148818329379e+02 5.9561756007133249e+02 0 -1 0
7152 44 9 0.0000000000000000e+00 5.9847843669461224e+02 6.5877116446788580e+02 6.0265158351845878e+02 0 -1 0
2751 17 9 0.0000000000000000e+00 5.9002471230568767e+02 6.5049614553455081e+02 5.9996482400297612e+02 -1 -1 0
5729 36 2 0.0000000000000000e+00 5.9529150631486493e+02 6.6631935070405905e+02 5.8956790807558150e+02 0 -1 0
1476 10 12 0.0000000000000000e+00 6.2220465546936657e+02 5.5195452026932696e+02 5.4163706451173277e+02 -1 0 0
5769 36 4 0.0000000000000000e+00 6.0934736999198640e+02 5.4849460039044811e+02 5.3533471231671433e+02 0 0 0
3254 20 12 0.0000000000000000e+00 6.1705368786191616e+02 5.4119214729169062e+02 5.6169769040521487e+02 0 0 0
3266 21 9 0.0000000000000000e+00 6.1429944415462921e+02 5.5197887670290208e+02 5.3403799297424609e+02 -1 0 0
5025 31 15 0.0000000000000000e+00 6.0312650923785441e+02 5.5208886761589395e+02 5.6327112008290806e+02 0 0 0
5026 31 9 0.0000000000000000e+00 6.0694113437194915e+02 5.5165089365798497e+02 5.6203159917041035e+02 0 0 0
3250 20 12 0.0000000000000000e+00 6.1541603437987931e+02 5.3297704498896564e+02 5.5959101424785831e+02 0 0 0
5789 36 15 0.0000000000000000e+00 6.0903060440986519e+02 5.5497392378498137e+02 5.3563059752950664e+02 0 0 0
3258 20 9 0.0000000000000000e+00 6.2180150348783786e+02 5.4808806508897828e+02 5.5883088913779557e+02 0 0 0
3256 20 17 0.0000000000000000e+00 6.1512877205970210e+02 5.4862194678171670e+02 5.6156475895141796e+02 0 0 0
3255 20 12 0.0000000000000000e+00 6.1512405424100780e+02 5.4470447345653793e+02 5.6193512687000498e+02 0 0 0
3252 20 9 0.0000000000000000e+00 6.1826271699407516e+02 5.3576500219491561e+02 5.6484514828419776e+02 0 0 0
3257 20 12 0.0000000000000000e+00 6.1898302752546044e+02 5.4825735413553946e+02 5.6133824548264670e+02 0 0 0
305 2 15 0.0000000000000000e+00 6.0471321878474578e+02 5.4621750190160003e+02 5.6589665883091766e+02 0 0 0
304 2 12 0.0000000000000000e+00 6.0439618181813353e+02 5.4241112580913114e+02 5.6542818705934712e+02 0 0 0
1469 10 6 0.0000000000000000e+00 6.1139509412109328e+02 5.3765743804138458e+02 5.4096255669561469e+02 -1 0 0
5762 36 15 0.0000000000000000e+00 6.0243837985288928e+02 5.4269119983638257e+02 5.4735879495931272e+02 0 0 0
1470 10 15 0.0000000000000000e+00 6.1438415253591268e+02 5.3724999941055751e+02 5.3888499185960757e+02 -1 0 0
1468 10 1 0.0000000000000000e+00 6.0793708667691737e+02 5.3602804389899393e+02 5.4073034461995633e+02 -1 0 0
5767 36 12 0.0000000000000000e+00 6.0802274511353198e+02 5.4408937479292933e+02 5.3884104712415103e+02 0 0 0
1471 10 17 0.0000000000000000e+00 6.1535508013849642e+02 5.4070998181627817e+02 5.3973857446128511e+02 -1 0 0
5027 31 2 0.0000000000000000e+00 6.1090286627394141e+02 5.5128014467264802e+02 5.6119692289286922e+02 0 0 0
5028 31 2 0.0000000000000000e+00 6.1103205622686062e+02 5.4740444538030101e+02 5.6162274647634695e+02 0 0 0
5768 36 17 0.0000000000000000e+00 6.1076744076054194e+02 5.4512622437684433e+02 5.3637598503561208e+02 0 0 0
5037 31 12 0.0000000000000000e+00 6.2086332132466623e+02 5.3904149107324326e+02 5.4686192475297014e+02 0 0 0
1478 10 4 0.0000000000000000e+00 6.1978738783932613e+02 5.5235357768970516e+02 5.4638768791346899e+02 -1 0 0
5766 36 15 0.0000000000000000e+00 6.1074820027381600e+02 5.4315273903460593e+02 5.4140463451630933e+02 0 0 0
1477 10 6 0.0000000000000000e+00 6.2059950120493011e+02 5.5478214073668175e+02 5.4338420307339823e+02 -1 0 0
5035 31 12 0.0000000000000000e+00 6.1741966670998727e+02 5.4352138842617205e+02 5.4934738137905924e+02 0 0 0
5036 31 12 0.0000000000000000e+00 6.1761510570523558e+02 5.4098446183419742e+02 5.4634920356260159e+02 0 0 0
5764 36 2 0.0000000000000000e+00 6.0523757331954073e+02 5.4489927037201767e+02 5.4468235716390245e+02 0 0 0
5765 36 12 0.0000000000000000e+00 6.0896563298578201e+02 5.4399191089289241e+02 5.4463477620244726e+02 0 0 0
5034 31 2 0.0000000000000000e+00 6.2154171583849370e+02 5.4320404598397658e+02 5.4885709288129544e+02 0 0 0
1472 10 7 -1.0000000000000000e+00 6.1705406643117738e+02 5.4077098989774140e+02 5.3632280410722183e+02 -1 0 0
1474 10 4 0.0000000000000000e+00 6.1966353222465489e+02 5.4800168476418560e+02 5.3633372982521132e+02 -1 0 0
1473 10 9 0.0000000000000000e+00 6.1869640685285913e+02 5.4416620943029966e+02 5.3597844285266319e+02 -1 0 0
5032 31 15 0.0000000000000000e+00 6.2036704802511849e+02 5.4595337719340114e+02 5.5297982212812042e+02 0 0 0
5029 31 12 0.0000000000000000e+00 6.1091469078244029e+02 5.4509765817067682e+02 5.5849765859887145e+02 0 0 0
5030 31 12 0.0000000000000000e+00 6.1345926450795753e+02 5.4588889625948150e+02 5.5590503119669245e+02 0 0 0
5031 31 12 0.0000000000000000e+00 6.1711713801801852e+02 5.4604355826143080e+02 5.5510455224180157e+02 0 0 0
5763 36 9 0.0000000000000000e+00 6.0191127521032877e+02 5.4465167526498033e+02 5.4418651646864532e+02 0 0 0
1475 10 12 0.0000000000000000e+00 6.2212072150784149e+02 5.5045811315933167e+02 5.3814544380461655e+02 -1 0 0
5041 31 18 0.0000000000000000e+00 6.2193267858140860e+02 5.3508846355794196e+02 5.4221330644982174e+02 0 0 0
1479 10 12 0.0000000000000000e+00 6.2137064511228311e+02 5.4879562729703719e+02 5.4590422712051759e+02 -1 0 0
3253 20 2 0.0000000000000000e+00 6.1974161674362779e+02 5.3859426805160524e+02 5.6268475001777824e+02 0 0 0
5788 36 15 0.0000000000000000e+00 6.0541858398052796e+02 5.5450836635945518e+02 5.3689823180681026e+02 0 0 0
306 2 9 0.0000000000000000e+00 6.0739918070076328e+02 5.4794014471402488e+02 5.6808349192140361e+02 0 0 0
3265 21 7 -1.0000000000000000e+00 6.1592915532318420e+02 5.5282076146028692e+02 5.3764487112962684e+02 -1 0 0
5787 36 2 0.0000000000000000e+00 6.0345846309918250e+02 5.5467013903903944e+02 5.3371685910898088e+02 0 0 0
3768 24 4 0.0000000000000000e+00 6.0136575936392717e+02 5.3919292870726531e+02 5.3815532507971022e+02 0 0 0
3770 24 18 0.0000000000000000e+00 6.0215728479475399e+02 5.4484367615026179e+02 5.3722574319968408e+02 0 0 0
303 2 12 0.0000000000000000e+00 6.0162108629450358e+02 5.4079538324720329e+02 5.6735618233714217e+02 0 0 0
5758 36 15 0.0000000000000000e+00 6.0397557928017659e+02 5.3544842288239158e+02 5.5057311575820222e+02 0 0 0
3251 20 2 0.0000000000000000e+00 6.1606281544826777e+02 5.3587350126926049e+02 5.6165861468792741e+02 0 0 0
302 2 12 0.0000000000000000e+00 6.0075366144209897e+02 5.3873451121283586e+02 5.6441977699728102e+02 0 0 0
9286 57 12 0.0000000000000000e+00 6.2258284446914161e+02 5.3479658903975940e+02 5.5965983902117307e+02 -1 0 0
5024 31 18 0.0000000000000000e+00 6.0059005134843267e+02 5.5042448097149020e+02 5.6519570684607106e+02 0 0 0
300 2 2 0.0000000000000000e+00 6.0074184044897720e+02 5.4436669930853543e+02 5.6245615383583834e+02 0 0 0
5759 36 15 0.0000000000000000e+00 6.0092928509517230e+02 5.3674224357856986e+02 5.4859261242022762e+02 0 0 0
5770 36 2 0.0000000000000000e+00 6.0700038663194766e+02 5.4966864444903922e+02 5.3292507915318606e+02 0 0 0
1518 10 2 0.0000000000000000e+00 6.3502898420466863e+02 5.3473582009173310e+02 5.4733078521898562e+02 -1 0 0
1517 10 9 0.0000000000000000e+00 6.3145744597387250e+02 5.3517771402289782e+02 5.4657962016815691e+02 -1 0 0
5039 31 9 0.0000000000000000e+00 6.2674374469354382e+02 5.3879104012582980e+02 5.4302043858107868e+02 0 0 0
6461 40 18 0.0000000000000000e+00 6.3335723589725137e+02 5.3467842478454804e+02 5.6203556940916121e+02 0 0 0
1512 10 4 0.0000000000000000e+00 6.2380422358830958e+02 5.3418593380176378e+02 5.5047377888637459e+02 -1 0 0
6446 40 15 0.0000000000000000e+00 6.2470969227498631e+02 5.4650195727591699e+02 5.6435746467125466e+02 0 0 0
1519 10 12 0.0000000000000000e+00 6.3798553458992819e+02 5.3690603996648952e+02 5.4770628549102457e+02 -1 0 0
3259 20 17 0.0000000000000000e+00 6.2436554651049664e+02 5.4557905113958827e+02 5.5893909515592418e+02 0 0 0
5038 31 15 0.0000000000000000e+00 6.2313930495643467e+02 5.4058020487296665e+02 5.4417803865662529e+02 0 0 0
5033 31 9 0.0000000000000000e+00 6.2346162354335183e+02 5.4413639155754890e+02 5.5165167103433441e+02 0 0 0
3292 21 18 0.0000000000000000e+00 6.3829559981621014e+02 5.4332760320185162e+02 5.3470687055147494e+02 -1 0 0
6447 40 15 0.0000000000000000e+00 6.2498244394077699e+02 5.5026683030142578e+02 5.6427305517536968e+02 0 0 0
6448 40 9 0.0000000000000000e+00 6.2771988554431425e+02 5.5143877264938590e+02 5.6193280361824065e+02 0 0 0
3291 21 12 0.0000000000000000e+00 6.4201112858152351e+02 5.4436961250683294e+02 5.3586342413843988e+02 -1 0 0
1486 10 4 0.0000000000000000e+00 6.2986673870113600e+02 5.5138399160538461e+02 5.3419046997725661e+02 -1 0 0
6465 40 15 0.0000000000000000e+00 6.3954700854054420e+02 5.4233031905789551e+02 5.6354677591474444e+02 0 0 0
3279 21 4 0.0000000000000000e+00 6.3569196557551140e+02 5.5416657525486733e+02 5.4122724075512110e+02 -1 0 0
6464 40 15 0.0000000000000000e+00 6.3810972366521889e+02 5.4063826748953034e+02 5.6040082180116792e+02 0 0 0
1511 10 15 0.0000000000000000e+00 6.2557709626563405e+02 5.3701035437714995e+02 5.5145602196880600e+02 -1 0 0
3294 21 2 0.0000000000000000e+00 6.3773065335417175e+02 5.3611795985385322e+02 5.3550148301486388e+02 -1 0 0
6452 40 15 0.0000000000000000e+00 6.3343758382461101e+02 5.4352995209636276e+02 5.6541632101547043e+02 0 0 0
1502 10 12 0.0000000000000000e+00 6.2788795050170256e+02 5.5025266951668959e+02 5.5352561274933430e+02 -1 0 0
1501 10 2 0.0000000000000000e+00 6.2504217038763909e+02 5.5266698731145516e+02 5.5391435685526653e+02 -1 0 0
1530 10 17 0.0000000000000000e+00 6.4391429259694200e+02 5.5076881677770098e+02 5.6620741296043957e+02 -1 0 0
1503 10 12 0.0000000000000000e+00 6.3093133324894779e+02 5.4810758859143311e+02 5.5472457758472660e+02 -1 0 0
6463 40 18 0.0000000000000000e+00 6.3941942624620958e+02 5.3715525069938144e+02 5.5901244477707303e+02 0 0 0
6462 40 6 0.0000000000000000e+00 6.3651021452560974e+02 5.3452020629970605e+02 5.5960274307104123e+02 0 0 0
1504 10 15 0.0000000000000000e+00 6.3327952230640710e+02 5.5092247231138140e+02 5.5328493473164883e+02 -1 0 0
1505 10 9 0.0000000000000000e+00 6.3619090659545100e+02 5.4972897182543772e+02 5.5113247198216129e+02 -1 0 0
6453 40 15 0.0000000000000000e+00 6.3546460409049712e+02 5.4471403301773751e+02 5.6860047814001712e+02 0 0 0
3297 21 15 0.0000000000000000e+00 6.3495040214611834e+02 5.3706607874397764e+02 5.4179511413190062e+02 -1 0 0
9291 57 15 0.0000000000000000e+00 6.2338354813725471e+02 5.4181908258618671e+02 5.6282409469467052e+02 -1 0 0
1506 10 15 0.0000000000000000e+00 6.3563558539541236e+02 5.4623630562079484e+02 5.4956670547880424e+02 -1 0 0
3293 21 9 0.0000000000000000e+00 6.3792130082740152e+02 5.3953881984247528e+02 5.3382118280366842e+02 -1 0 0
6450 40 12 0.0000000000000000e+00 6.3499091938966797e+02 5.5105481479328569e+02 5.6324332220808844e+02 0 0 0
3296 21 12 0.0000000000000000e+00 6.3366191575699759e+02 5.3601071698030285e+02 5.3840650683168963e+02 -1 0 0
9290 57 17 0.0000000000000000e+00 6.2501383024356619e+02 5.3896854622564331e+02 5.6470168964068603e+02 -1 0 0
3278 21 18 0.0000000000000000e+00 6.3468819062694115e+02 5.5108738543309073e+02 5.3947702670709339e+02 -1 0 0
3277 21 9 0.0000000000000000e+00 6.3684544193061254e+02 5.5157702998140087e+02 5.3634939534959437e+02 -1 0 0
3276 21 6 0.0000000000000000e+00 6.3635443586116662e+02 5.4801231818239114e+02 5.3593651098465784e+02 -1 0 0
1485 10 18 0.0000000000000000e+00 6.2777592178246630e+02 5.4809641293920731e+02 5.3462755694034229e+02 -1 0 0
1484 10 9 0.0000000000000000e+00 6.2731585047762167e+02 5.4570935244734744e+02 5.3734444707473415e+02 -1 0 0
1483 10 6 0.0000000000000000e+00 6.2921167663093422e+02 5.4637371320338002e+02 5.4031688452306150e+02 -1 0 0
6451 40 12 0.0000000000000000e+00 6.3400817953945807e+02 5.4715657299712200e+02 5.6369769908475496e+02 0 0 0
1481 10 9 0.0000000000000000e+00 6.2737013878740629e+02 5.4802381191013797e+02 5.4681379996491285e+02 -1 0 0
1480 10 15 0.0000000000000000e+00 6.2431589678791363e+02 5.4959382009720912e+02 5.4844843081393617e+02 -1 0 0
9289 57 9 0.0000000000000000e+00 6.2767679029509770e+02 5.3691350712817871e+02 5.6333734087783876e+02 -1 0 0
1507 10 2 0.0000000000000000e+00 6.3337231214113319e+02 5.4308375397696886e+02 5.4907164702584646e+02 -1 0 0
1509 10 15 0.0000000000000000e+00 6.2916038595851444e+02 5.4046010189515414e+02 5.5385108759422212e+02 -1 0 0
1525 10 9 0.0000000000000000e+00 6.4423276711368601e+02 5.5025682840155594e+02 5.5515863934162383e+02 -1 0 0
1524 10 15 0.0000000000000000e+00 6.4202986278114099e+02 5.4744375467837972e+02 5.5402764980868506e+02 -1 0 0
3303 21 12 0.0000000000000000e+00 6.4358656529430948e+02 5.3759218222170466e+02 5.3996530998471587e+02 -1 0 0
1522 10 9 0.0000000000000000e+00 6.3911748710909978e+02 5.4213431501561934e+02 5.5391211288726231e+02 -1 0 0
1521 10 15 0.0000000000000000e+00 6.3645701635883552e+02 5.4009081315640719e+02 5.5224241969842910e+02 -1 0 0
1520 10 15 0.0000000000000000e+00 6.3756614843677028e+02 5.3661540727563477e+02 5.5143166682853962e+02 -1 0 0
1523 10 15 0.0000000000000000e+00 6.3942996931199627e+02 5.4538005148186608e+02 5.5582565529582700e+02 -1 0 0
3302 21 15 0.0000000000000000e+00 6.4074430408966396e+02 5.3856465534606889e+02 5.4206838214977142e+02 -1 0 0
1508 10 9 0.0000000000000000e+00 6.3015114982592979e+02 5.4153155516809522e+02 5.5027593541318117e+02 -1 0 0
1510 10 12 0.0000000000000000e+00 6.2824225436458255e+02 5.3675535717081596e+02 5.5423371571020255e+02 -1 0 0
3299 21 15 0.0000000000000000e+00 6.3556461684927478e+02 5.4189923388516684e+02 5.4533774525430954e+02 -1 0 0
3301 21 9 0.0000000000000000e+00 6.3986144536380777e+02 5.4228896182827555e+02 5.4137811657454336e+02 -1 0 0
3300 21 2 0.0000000000000000e+00 6.3851928297015888e+02 5.4401184432103378e+02 5.4453579729417697e+02 -1 0 0
3298 21 9 0.0000000000000000e+00 6.3315042423230227e+02 5.4035528948481283e+02 5.4267851773888447e+02 -1 0 0
1482 10 2 0.0000000000000000e+00 6.2747574716624331e+02 5.4604135935636361e+02 5.4370709017877846e+02 -1 0 0
3260 20 15 0.0000000000000000e+00 6.2550282504704569e+02 5.4251072013988562e+02 5.6087857506552189e+02 0 0 0
6449 40 2 0.0000000000000000e+00 6.3160264689633073e+02 5.5236690827323753e+02 5.6211912830509948e+02 0 0 0
3703 23 15 0.0000000000000000e+00 6.4344778178079662e+02 5.4334609146502225e+02 5.4811817142532664e+02 -1 0 0
3295 21 12 0.0000000000000000e+00 6.3458393488678576e+02 5.3415502804962921e+02 5.3537919266162476e+02 -1 0 0
9288 57 12 0.0000000000000000e+00 6.2740878512051347e+02 5.3283803773212389e+02 5.6322244747125819e+02 -1 0 0
6459 40 12 0.0000000000000000e+00 6.3608063972067589e+02 5.3630919919970063e+02 5.6816334434308158e+02 0 0 0
3284 21 2 0.0000000000000000e+00 6.4418573876468156e+02 5.5428232761897266e+02 5.3590131006541833e+02 -1 0 0
9285 57 12 0.0000000000000000e+00 6.2423663809565369e+02 5.3303449196242241e+02 5.5701485986312161e+02 -1 0 0
1487 10 12 0.0000000000000000e+00 6.3063836869170871e+02 5.5498319156532364e+02 5.3407773010889093e+02 -1 0 0
1529 10 12 0.0000000000000000e+00 6.4210579815380083e+02 5.5294149088582935e+02 5.6373043982687932e+02 -1 0 0
3275 21 2 0.0000000000000000e+00 6.3356725337496437e+02 5.4556990475941575e+02 5.3509286232477916e+02 -1 0 0
6458 40 2 0.0000000000000000e+00 6.3224740599916970e+02 5.3692899739511938e+02 5.6797731010389259e+02 0 0 0
5040 31 17 0.0000000000000000e+00 6.2513777360148015e+02 5.3659029585305711e+02 5.4063779274481340e+02 0 0 0
6460 40 12 0.0000000000000000e+00 6.3605225349427678e+02 5.3455169725047813e+02 5.6481153128660253e+02 0 0 0
6466 40 4 0.0000000000000000e+00 6.4013827521714813e+02 5.3942656615216595e+02 5.6600337652574819e+02 0 0 0
6467 40 15 0.0000000000000000e+00 6.4181028196630825e+02 5.4098881928776620e+02 5.6885698565520238e+02 0 0 0
6445 40 12 0.0000000000000000e+00 6.2370372093818150e+02 5.4647852271348836e+02 5.6811648136440942e+02 0 0 0
6468 40 2 0.0000000000000000e+00 6.4184037257824593e+02 5.4471613749781397e+02 5.6963530098992726e+02 0 0 0
1550 10 15 0.0000000000000000e+00 6.6488525177319616e+02 5.3708728972343783e+02 5.5607209401855187e+02 -1 0 0
3678 23 2 0.0000000000000000e+00 6.5802733062773405e+02 5.4558751882101205e+02 5.7002287095480540e+02 -1 0 0
3285 21 9 0.0000000000000000e+00 6.4686540515138483e+02 5.5192304359579805e+02 5.3419343518849348e+02 -1 0 0
1534 10 2 0.0000000000000000e+00 6.5085491727613623e+02 5.4653251726742076e+02 5.6114039474247454e+02 -1 0 0
1538 10 4 0.0000000000000000e+00 6.4876345657037507e+02 5.3970832656632763e+02 5.5572079163334399e+02 -1 0 0
3704 23 12 0.0000000000000000e+00 6.4522419860830939e+02 5.4379698638552793e+02 5.4475018931756540e+02 -1 0 0
1582 10 15 0.0000000000000000e+00 6.6581542588527645e+02 5.4407681460969297e+02 5.5132920154572923e+02 -1 0 0
1533 10 9 0.0000000000000000e+00 6.5078394393039730e+02 5.4707889944223325e+02 5.6470876185713189e+02 -1 0 0
1532 10 2 0.0000000000000000e+00 6.4676647201239393e+02 5.4776040203118464e+02 5.6480931804830027e+02 -1 0 0
1545 10 4 0.0000000000000000e+00 6.5370764416533950e+02 5.3810360250743133e+02 5.6000436234242511e+02 -1 0 0
1531 10 4 0.0000000000000000e+00 6.4654815001336306e+02 5.4915181437433887e+02 5.6844329826454816e+02 -1 0 0
1527 10 12 0.0000000000000000e+00 6.4727979321052703e+02 5.5309379022045471e+02 5.6057643695427225e+02 -1 0 0
3305 21 4 0.0000000000000000e+00 6.4906698459758809e+02 5.3739916852240106e+02 5.4075667524810444e+02 -1 0 0
3306 21 7 -1.0000000000000000e+00 6.5046696308592630e+02 5.3398237065592821e+02 5.3913850037751968e+02 -1 0 0
1526 10 2 0.0000000000000000e+00 6.4668756277955106e+02 5.5059537166964219e+02 5.5789508941727195e+02 -1 0 0
3304 21 15 0.0000000000000000e+00 6.4640350182425470e+02 5.4008333787627578e+02 5.4122861702168871e+02 -1 0 0
9249 57 15 0.0000000000000000e+00 6.6431039165338950e+02 5.3494862125658517e+02 5.6742898011551370e+02 -1 0 0
1602 10 15 0.0000000000000000e+00 6.6296291201543090e+02 5.3436529337583443e+02 5.3771738152233149e+02 -1 0 0
1597 10 9 0.0000000000000000e+00 6.6332248180029057e+02 5.4640725044991962e+02 5.4353790549479254e+02 -1 0 0
4564 28 15 0.0000000000000000e+00 6.6192312969466207e+02 5.5238518614518614e+02 5.4690834751174657e+02 -1 0 0
4523 28 9 0.0000000000000000e+00 6.5866821964399196e+02 5.5072253601448961e+02 5.6816498018453956e+02 -1 0 0
3717 23 15 0.0000000000000000e+00 6.5879944077391724e+02 5.5441409438380424e+02 5.3904832476510728e+02 -1 0 0
1546 10 2 0.0000000000000000e+00 6.5392794816809828e+02 5.4042200469637669e+02 5.5703160703157209e+02 -1 0 0
3718 23 12 0.0000000000000000e+00 6.5894273857868984e+02 5.5136545475801722e+02 5.3668869626029402e+02 -1 0 0
3707 23 15 0.0000000000000000e+00 6.5274595245644593e+02 5.4659581798800400e+02 5.4816395721299887e+02 -1 0 0
1576 10 4 0.0000000000000000e+00 6.6277684036018559e+02 5.3508084299554264e+02 5.4452064787632526e+02 -1 0 0
1601 10 18 0.0000000000000000e+00 6.6150395464122096e+02 5.3811537199090446e+02 5.3789125877633160e+02 -1 0 0
3676 23 15 0.0000000000000000e+00 6.6316243420492765e+02 5.4687005552367179e+02 5.6813121082372425e+02 -1 0 0
1544 10 15 0.0000000000000000e+00 6.5471446994645612e+02 5.3546814062341309e+02 5.5731589549711452e+02 -1 0 0
3679 23 12 0.0000000000000000e+00 6.5691693378401101e+02 5.4266977469551864e+02 5.6773620484038452e+02 -1 0 0
841 6 15 0.0000000000000000e+00 6.6390504816486464e+02 5.4929889585428361e+02 5.6191086058642384e+02 -1 0 0
9248 57 15 0.0000000000000000e+00 6.6118747830480379e+02 5.3723946673753062e+02 5.6784605790803255e+02 -1 0 0
840 6 9 0.0000000000000000e+00 6.6306364263887713e+02 5.4623485874316680e+02 5.5969701896615015e+02 -1 0 0
839 6 2 0.0000000000000000e+00 6.5960243011653074e+02 5.4642135260669500e+02 5.6128247369439941e+02 -1 0 0
1541 10 2 0.0000000000000000e+00 6.4723523569261693e+02 5.3479921275345134e+02 5.5995847179894179e+02 -1 0 0
3708 23 9 0.0000000000000000e+00 6.5138328013603314e+02 5.5023547207156435e+02 5.4720689177962618e+02 -1 0 0
3700 23 2 0.0000000000000000e+00 6.4647006131360024e+02 5.3387081332161858e+02 5.5135082037379459e+02 -1 0 0
1578 10 2 0.0000000000000000e+00 6.6352369933118609e+02 5.3927045838315519e+02 5.4563795200405389e+02 -1 0 0
1579 10 15 0.0000000000000000e+00 6.6699857115199939e+02 5.3796217378249344e+02 5.4605549519785154e+02 -1 0 0
830 6 2 0.0000000000000000e+00 6.5255613079363366e+02 5.3624225036386531e+02 5.3604883554776598e+02 -1 0 0
3287 21 12 0.0000000000000000e+00 6.5223600422200661e+02 5.4679734353354570e+02 5.3367242004330228e+02 -1 0 0
1600 10 12 0.0000000000000000e+00 6.6142723148990501e+02 5.4171242654717480e+02 5.3686150600145663e+02 -1 0 0
1537 10 15 0.0000000000000000e+00 6.4805315747164832e+02 5.4341521150243523e+02 5.5494588086928911e+02 -1 0 0
3713 23 15 0.0000000000000000e+00 6.5381195756505133e+02 5.5413067274630134e+02 5.4117344417068125e+02 -1 0 0
3712 23 12 0.0000000000000000e+00 6.5267231881590169e+02 5.5097007357651455e+02 5.3900006807307341e+02 -1 0 0
1577 10 15 0.0000000000000000e+00 6.6506866473337527e+02 5.3631829721228723e+02 5.4711947448151864e+02 -1 0 0
3706 23 15 0.0000000000000000e+00 6.5054943066822489e+02 5.4342819093928790e+02 5.4789179139886755e+02 -1 0 0
1598 10 15 0.0000000000000000e+00 6.6537245492161162e+02 5.4410628639161905e+02 5.4134211846369237e+02 -1 0 0
832 6 9 0.0000000000000000e+00 6.5411529424355672e+02 5.4034623423883215e+02 5.4146237185449831e+02 -1 0 0
831 6 6 0.0000000000000000e+00 6.5427835990785877e+02 5.3921209682078211e+02 5.3757261687896334e+02 -1 0 0
1599 10 12 0.0000000000000000e+00 6.6480107393183312e+02 5.4283981636670933e+02 5.3793761666397131e+02 -1 0 0
1539 10 18 0.0000000000000000e+00 6.4705929433658866e+02 5.3923952368192727e+02 5.5910748803223566e+02 -1 0 0
3709 23 2 0.0000000000000000e+00 6.5326749439684932e+02 5.4972594682228487e+02 5.4428689321889942e+02 -1 0 0
834 6 4 0.0000000000000000e+00 6.5793767924398105e+02 5.4367430968001599e+02 5.4684082153033546e+02 -1 0 0
3705 23 15 0.0000000000000000e+00 6.4817859158863064e+02 5.4147912854259584e+02 5.4580984749520928e+02 -1 0 0
837 6 2 0.0000000000000000e+00 6.5858271983069881e+02 5.4642070568107670e+02 5.5596715508061925e+02 -1 0 0
1535 10 4 0.0000000000000000e+00 6.5123691137793173e+02 5.4915636326772824e+02 5.5864418454185591e+02 -1 0 0
3711 23 18 0.0000000000000000e+00 6.5534076063334567e+02 5.4858807091826066e+02 5.4072550481996450e+02 -1 0 0
838 6 12 0.0000000000000000e+00 6.5666979397803038e+02 5.4549837585069110e+02 5.5899473742161683e+02 -1 0 0
1536 10 12 0.0000000000000000e+00 6.4938387479703499e+02 5.4600962244576385e+02 5.5680766868607293e+02 -1 0 0
3710 23 12 0.0000000000000000e+00 6.5718140935575752e+02 5.4928200081110640e+02 5.4420016066958624e+02 -1 0 0
835 6 12 0.0000000000000000e+00 6.5696872796734647e+02 5.4379484272627258e+02 5.5032679985542563e+02 -1 0 0
836 6 18 0.0000000000000000e+00 6.5601727675857717e+02 5.4523247032302311e+02 5.5378075745384967e+02 -1 0 0
833 6 18 0.0000000000000000e+00 6.5697222953953121e+02 5.4149285269762527e+02 5.4387752582131077e+02 -1 0 0
3702 23 15 0.0000000000000000e+00 6.4567680986792141e+02 5.4036721895026835e+02 5.4943078189069990e+02 -1 0 0
4563 28 17 0.0000000000000000e+00 6.6099427581932468e+02 5.5117686006137410e+02 5.5036664892733347e+02 -1 0 0
4562 28 9 0.0000000000000000e+00 6.6198202441676767e+02 5.5062872542737239e+02 5.5372899226684626e+02 -1 0 0
1540 10 12 0.0000000000000000e+00 6.4867724063036917e+02 5.3745360737867361e+02 5.6209594453272530e+02 -1 0 0
3701 23 15 0.0000000000000000e+00 6.4770764489848659e+02 5.3704642375037486e+02 5.4985323515999221e+02 -1 0 0
4561 28 12 0.0000000000000000e+00 6.5912628860318750e+02 5.5281192457265934e+02 5.5519753710313842e+02 -1 0 0
3308 21 15 0.0000000000000000e+00 6.4821111889176677e+02 5.3294520826464384e+02 5.3532567324842000e+02 -1 0 0
3290 21 15 0.0000000000000000e+00 6.4562279616248509e+02 5.4537837525982991e+02 5.3590545809026742e+02 -1 0 0
1542 10 9 0.0000000000000000e+00 6.4932597868756181e+02 5.3319094053968990e+02 5.5747321154261601e+02 -1 0 0
3286 21 15 0.0000000000000000e+00 6.4944544875151428e+02 5.4931126084806067e+02 5.3349516134274518e+02 -1 0 0
1528 10 15 0.0000000000000000e+00 6.4555169705775950e+02 5.5449952248574505e+02 5.6346278781789601e+02 -1 0 0
4521 28 15 0.0000000000000000e+00 6.5298446616904448e+02 5.5479667192533418e+02 5.6963788508575249e+02 -1 0 0
4522 28 15 0.0000000000000000e+00 6.5517058103458794e+02 5.5169493969514724e+02 5.6921891997984267e+02 -1 0 0
3719 23 12 0.0000000000000000e+00 6.6260786238423748e+02 5.5030102471232283e+02 5.3745431075943952e+02 -1 0 0
1575 10 15 0.0000000000000000e+00 6.6675891316712762e+02 5.3441601974836522e+02 5.4381640729850960e+02 -1 0 0
1596 10 15 0.0000000000000000e+00 6.6579135404729220e+02 5.4842781011673901e+02 5.4172959153610464e+02 -1 0 0
829 6 9 0.0000000000000000e+00 6.5523672663442005e+02 5.3391967894209870e+02 5.3471002460227646e+02 -1 0 0
1549 10 2 0.0000000000000000e+00 6.6227277319052155e+02 5.3895872297321569e+02 5.5373583049370461e+02 -1 0 0
3680 23 12 0.0000000000000000e+00 6.5328575171316515e+02 5.4162418953568783e+02 5.6913038255281526e+02 -1 0 0
842 6 12 0.0000000000000000e+00 6.6555553081748087e+02 5.5217462158007004e+02 5.6029854830893532e+02 -1 0 0
1551 10 15 0.0000000000000000e+00 6.6520286534114427e+02 5.3376041044202248e+02 5.5474401612449503e+02 -1 0 0
1548 10 9 0.0000000000000000e+00 6.5945354252328093e+02 5.3653847736435239e+02 5.5320573862042636e+02 -1 0 0
3720 23 18 0.0000000000000000e+00 6.6603135673549582e+02 5.5198763341398853e+02 5.3786270062381504e+02 -1 0 0
3675 23 15 0.0000000000000000e+00 6.6645822540307222e+02 5.4526117913518158e+02 5.6664719609727649e+02 -1 0 0
1547 10 2 0.0000000000000000e+00 6.5666521330093531e+02 5.3880705733599291e+02 5.5470718238106917e+02 -1 0 0
3288 21 12 0.0000000000000000e+00 6.5096903989216480e+02 5.4407708553045950e+02 5.3587389295553066e+02 -1 0 0
3289 21 15 0.0000000000000000e+00 6.4885592121132288e+02 5.4574515298633378e+02 5.3800938680898878e+02 -1 0 0
9877 61 9 0.0000000000000000e+00 6.2180019399095761e+02 5.6440848846174765e+02 5.6794678246051956e+02 -1 0 0
651 4 17 0.0000000000000000e+00 6.0988077635628417e+02 5.6103017581553297e+02 5.3442451294888224e+02 0 0 0
5790 36 12 0.0000000000000000e+00 6.1077499656527482e+02 5.5636506440186054e+02 5.3856337546008285e+02 0 0 0
8983 56 18 0.0000000000000000e+00 6.1761978447040815e+02 5.6938524770508923e+02 5.6732066626370624e+02 0 0 0
1498 10 12 0.0000000000000000e+00 6.2136229713561227e+02 5.5991655381987994e+02 5.5944966229765055e+02 -1 0 0
4445 28 15 0.0000000000000000e+00 6.0139702776664524e+02 5.6849913642165177e+02 5.5271682137635469e+02 0 0 0
4328 27 15 0.0000000000000000e+00 6.0073464109093641e+02 5.7354906328796596e+02 5.3458322489293005e+02 0 0 0
4446 28 4 0.0000000000000000e+00 6.0139927124067901e+02 5.7152912081744057e+02 5.5050276628371535e+02 0 0 0
4327 27 15 0.0000000000000000e+00 6.0452647379978782e+02 5.7280540082261837e+02 5.3474326920233602e+02 0 0 0
8999 56 2 0.0000000000000000e+00 6.0968923511666810e+02 5.5923990984791885e+02 5.6865162228270344e+02 0 0 0
8982 56 9 0.0000000000000000e+00 6.1425500320647961e+02 5.7003803599453499e+02 5.6893660876931222e+02 0 0 0
650 4 9 0.0000000000000000e+00 6.0609826081156564e+02 5.6232224022194953e+02 5.3420312107776408e+02 0 0 0
4648 29 15 0.0000000000000000e+00 6.0892759808544622e+02 5.6893571708756633e+02 5.3983448625764913e+02 -1 0 0
4650 29 15 0.0000000000000000e+00 6.0789422254394833e+02 5.6709628888276393e+02 5.4049300156287859e+02 -1 0 0
3261 21 1 0.0000000000000000e+00 6.2038565622895669e+02 5.5991383563638487e+02 5.4545929404031358e+02 -1 0 0
4326 27 12 0.0000000000000000e+00 6.0402869413814017e+02 5.7419727634045478e+02 5.3831589404525857e+02 0 0 0
8996 56 12 0.0000000000000000e+00 6.1336039272065352e+02 5.5796321270557235e+02 5.6121459587765696e+02 0 0 0
4647 29 15 0.0000000000000000e+00 6.1121701243426241e+02 5.6579764334064350e+02 5.3905980212487225e+02 -1 0 0
4657 29 12 0.0000000000000000e+00 6.1384505778757455e+02 5.7116257772356880e+02 5.4791243963797785e+02 -1 0 0
3263 21 15 0.0000000000000000e+00 6.1534128926609822e+02 5.5558739247823166e+02 5.4239875650226008e+02 -1 0 0
4659 29 15 0.0000000000000000e+00 6.1566295567340273e+02 5.7703398546415724e+02 5.5027980217665254e+02 -1 0 0
4658 29 12 0.0000000000000000e+00 6.1531887958312154e+02 5.7441546022705688e+02 5.4735316338390146e+02 -1 0 0
8997 56 18 0.0000000000000000e+00 6.1369251828291442e+02 5.5644509490393784e+02 5.6463393410773563e+02 0 0 0
3264 21 17 0.0000000000000000e+00 6.1535594271616696e+02 5.5600611968641658e+02 5.3894499186621374e+02 -1 0 0
4654 29 15 0.0000000000000000e+00 6.0634106089508521e+02 5.7340314478350695e+02 5.4395264166224024e+02 -1 0 0
4655 29 9 0.0000000000000000e+00 6.0732782133500029e+02 5.7215390684019087e+02 5.4750835938768410e+02 -1 0 0
4656 29 2 0.0000000000000000e+00 6.1092016036287168e+02 5.7339673125265688e+02 5.4818759924514609e+02 -1 0 0
5792 36 15 0.0000000000000000e+00 6.0628033193903980e+02 5.5976981347085155e+02 5.4064388844976247e+02 0 0 0
4651 29 15 0.0000000000000000e+00 6.0468801078124272e+02 5.6878688074293939e+02 5.3992434354849718e+02 -1 0 0
8985 56 12 0.0000000000000000e+00 6.1914188369685587e+02 5.7477494071188505e+02 5.6733894044062527e+02 0 0 0
1495 10 12 0.0000000000000000e+00 6.1934642135484069e+02 5.6286132875515091e+02 5.5190810036151618e+02 -1 0 0
3262 21 6 0.0000000000000000e+00 6.1724135515581509e+02 5.5897540312995875e+02 5.4310726450166726e+02 -1 0 0
8994 56 15 0.0000000000000000e+00 6.1119389479171889e+02 5.6212582342484211e+02 5.5835729862652522e+02 0 0 0
1494 10 12 0.0000000000000000e+00 6.2221175005181317e+02 5.6546948619342243e+02 5.5122881608102932e+02 -1 0 0
5791 36 15 0.0000000000000000e+00 6.0699955950263598e+02 5.5640324911444998e+02 5.3908638860956376e+02 0 0 0
4985 31 15 0.0000000000000000e+00 6.0297077426991405e+02 5.7654762051490229e+02 5.6367276334280928e+02 0 0 0
4984 31 12 0.0000000000000000e+00 6.0467505666977866e+02 5.7448652820679717e+02 5.6105097476483184e+02 0 0 0
8988 56 12 0.0000000000000000e+00 6.1092028878686995e+02 5.7494378840853847e+02 5.6690366506603038e+02 0 0 0
8984 56 4 0.0000000000000000e+00 6.2077897291683234e+02 5.7148828948551147e+02 5.6621146470317876e+02 0 0 0
4983 31 12 0.0000000000000000e+00 6.0176344045103144e+02 5.7199163108824098e+02 5.6241041438471200e+02 0 0 0
4999 31 4 0.0000000000000000e+00 6.0591443534355346e+02 5.6610432329132550e+02 5.5773253766316202e+02 0 0 0
4998 31 15 0.0000000000000000e+00 6.0669743825941919e+02 5.6974224696652402e+02 5.5833626142497121e+02 0 0 0
4997 31 15 0.0000000000000000e+00 6.0979762875047436e+02 5.6914958162516359e+02 5.5586558569923159e+02 0 0 0
4996 31 18 0.0000000000000000e+00 6.1062323502526579e+02 5.7222055076662571e+02 5.5818505366826867e+02 0 0 0
8991 56 15 0.0000000000000000e+00 6.1020133047112233e+02 5.6948203543857051e+02 5.6490492104728810e+02 0 0 0
5000 31 15 0.0000000000000000e+00 6.0602156587318325e+02 5.6324207830375235e+02 5.6031698168859998e+02 0 0 0
5001 31 2 0.0000000000000000e+00 6.0928436966340394e+02 5.6187435304195617e+02 5.6198825624474023e+02 0 0 0
5002 31 15 0.0000000000000000e+00 6.0748102568488775e+02 5.5933269326931850e+02 5.6031581727193532e+02 0 0 0
8990 56 9 0.0000000000000000e+00 6.0738611364804456e+02 5.6956187135959726e+02 5.6774721569355745e+02 0 0 0
8989 56 2 0.0000000000000000e+00 6.0859788117851213e+02 5.7293222706719939e+02 5.6943548824002266e+02 0 0 0
8992 56 12 0.0000000000000000e+00 6.1293321369597720e+02 5.6824383468287397e+02 5.6269661511205322e+02 0 0 0
4995 31 6 0.0000000000000000e+00 6.1138076831263504e+02 5.7523298676390891e+02 5.6000484048067597e+02 0 0 0
5794 36 15 0.0000000000000000e+00 6.0651691292755424e+02 5.5876779087377156e+02 5.4016801975518365e+02 0 0 0
4440 28 15 0.0000000000000000e+00 6.0984384073467186e+02 5.6284549605880397e+02 5.5141398757405375e+02 0 0 0
4645 29 9 0.0000000000000000e+00 6.1381369979041847e+02 5.7067983247962127e+02 5.3414200446386371e+02 -1 0 0
4437 28 12 0.0000000000000000e+00 6.1298632198490316e+02 5.6547019087221634e+02 5.4566412119684310e+02 0 0 0
4436 28 12 0.0000000000000000e+00 6.1632032703426876e+02 5.6490868254559291e+02 5.4330876273282468e+02 0 0 0
4438 28 15 0.0000000000000000e+00 6.1436411374224815e+02 5.6210766248368202e+02 5.4775453519830432e+02 0 0 0
4439 28 9 0.0000000000000000e+00 6.1268452300449917e+02 5.6068863278041567e+02 5.5077818564730433e+02 0 0 0
4443 28 15 0.0000000000000000e+00 6.0299362236672823e+02 5.6683018081886030e+02 5.5060407947687679e+02 0 0 0
4441 28 2 0.0000000000000000e+00 6.0844703694882980e+02 5.6392929737056249e+02 5.4795115861199417e+02 0 0 0
4442 28 9 0.0000000000000000e+00 6.0472888173729052e+02 5.6449803674546820e+02 5.4802363772939134e+02 0 0 0
4435 28 2 0.0000000000000000e+00 6.1865187882597093e+02 5.6483859155843322e+02 5.4632072558782511e+02 0 0 0
4434 28 9 0.0000000000000000e+00 6.2164261556601832e+02 5.6700483090220348e+02 5.4494703575766925e+02 0 0 0
4444 28 12 0.0000000000000000e+00 6.0499735461677767e+02 5.6924616951204723e+02 5.5268334951072791e+02 0 0 0
8995 56 15 0.0000000000000000e+00 6.1117576715691246e+02 5.5811604871493284e+02 5.5809178670063079e+02 0 0 0
4325 27 15 0.0000000000000000e+00 6.0437529808564307e+02 5.7542614452512350e+02 5.3457640691925099e+02 0 0 0
8993 56 12 0.0000000000000000e+00 6.1286657184986757e+02 5.6479052055184025e+02 5.6087774307990742e+02 0 0 0
8998 56 9 0.0000000000000000e+00 6.1214374935049045e+02 5.5644196449862477e+02 5.6811310501003584e+02 0 0 0
5793 36 12 0.0000000000000000e+00 6.0853921706783569e+02 5.5840714621932477e+02 5.4359680835322774e+02 0 0 0
4432 28 12 0.0000000000000000e+00 6.2146222181891380e+02 5.6323074122765456e+02 5.3846489871327321e+02 0 0 0
597 4 15 0.0000000000000000e+00 6.2187973313340808e+02 5.7622781885430868e+02 5.3692430315733895e+02 0 0 0
1497 10 15 0.0000000000000000e+00 6.2047708755425742e+02 5.5951287401574950e+02 5.5583820580024610e+02 -1 0 0
1496 10 15 0.0000000000000000e+00 6.1736992435713819e+02 5.6182783448578050e+02 5.5486748604807656e+02 -1 0 0
4649 29 12 0.0000000000000000e+00 6.0937317129198675e+02 5.6807147398189397e+02 5.4349996047055572e+02 -1 0 0
652 4 15 0.0000000000000000e+00 6.1215059129312806e+02 5.5816803844939932e+02 5.3292745448096468e+02 0 0 0
5005 31 15 0.0000000000000000e+00 6.0198642094383285e+02 5.6358966544791781e+02 5.6177138934478296e+02 0 0 0
4982 31 2 0.0000000000000000e+00 6.0035763734743921e+02 5.7222572693746179e+02 5.6585949144137783e+02 0 0 0
4643 29 2 0.0000000000000000e+00 6.1404942016600262e+02 5.7392987602018195e+02 5.3845580202163421e+02 -1 0 0
4990 31 9 0.0000000000000000e+00 6.0636922192098916e+02 5.7550064387805912e+02 5.5411614242660301e+02 0 0 0
4642 29 4 0.0000000000000000e+00 6.1249260123852866e+02 5.7422521701779328e+02 5.4193240326045441e+02 -1 0 0
8987 56 2 0.0000000000000000e+00 6.1435471178491332e+02 5.7617979803146238e+02 5.6589133668664408e+02 0 0 0
5795 36 15 0.0000000000000000e+00 6.0317235918744836e+02 5.6072383116577566e+02 5.4033947168208408e+02 0 0 0
600 4 2 0.0000000000000000e+00 6.2114008827738201e+02 5.7178620760654064e+02 5.3474781074133830e+02 0 0 0
5004 31 2 0.0000000000000000e+00 6.0162396610773612e+02 5.6009783302938467e+02 5.6356749030416097e+02 0 0 0
4653 29 15 0.0000000000000000e+00 6.0333036787954029e+02 5.7157987877711048e+02 5.4281247239048946e+02 -1 0 0
4652 29 12 0.0000000000000000e+00 6.0137487980233766e+02 5.6827462828181888e+02 5.4198798214645387e+02 -1 0 0
4646 29 2 0.0000000000000000e+00 6.1278834019564522e+02 5.6762072760129138e+02 5.3602333873348448e+02 -1 0 0
5003 31 9 0.0000000000000000e+00 6.0450703628818462e+02 5.5828999826486063e+02 5.6221709417569195e+02 0 0 0
4431 28 15 0.0000000000000000e+00 6.1935263088616216e+02 5.6047064677046569e+02 5.3695253203513118e+02 0 0 0
4644 29 2 0.0000000000000000e+00 6.1675765352128269e+02 5.7244001762024766e+02 5.3619516541943972e+02 -1 0 0
4430 28 15 0.0000000000000000e+00 6.1964305655157125e+02 5.5994120325578479e+02 5.3309116625182617e+02 0 0 0
7004 43 12 0.0000000000000000e+00 6.2828086546314341e+02 5.6422526254443551e+02 5.6806804894044012e+02 0 0 0
7005 43 17 0.0000000000000000e+00 6.3133488608633911e+02 5.6580983548124630e+02 5.6970331552136497e+02 0 0 0
1499 10 18 0.0000000000000000e+00 6.2450510169944141e+02 5.5871015878975925e+02 5.5815444847777042e+02 -1 0 0
3280 21 12 0.0000000000000000e+00 6.3641144668559627e+02 5.5741916437992143e+02 5.4297217716753744e+02 -1 0 0
1500 10 9 0.0000000000000000e+00 6.2463653001877992e+02 5.5541845623411280e+02 5.5630337401964925e+02 -1 0 0
9871 61 9 0.0000000000000000e+00 6.3362148300227670e+02 5.7454425961665618e+02 5.6807090501815583e+02 -1 0 0
974 6 17 0.0000000000000000e+00 6.4321027754072134e+02 5.6283926441012431e+02 5.6786479454223104e+02 -1 0 0
1492 10 9 0.0000000000000000e+00 6.2637684245407729e+02 5.6077858366231419e+02 5.4736975867361525e+02 -1 0 0
1493 10 15 0.0000000000000000e+00 6.2505134673163536e+02 5.6321882379234557e+02 5.5006677446898493e+02 -1 0 0
4433 28 18 0.0000000000000000e+00 6.2266145749459281e+02 5.6450084271110018e+02 5.4185701406686496e+02 0 0 0
3922 25 6 0.0000000000000000e+00 6.3524632902640269e+02 5.6699402901216058e+02 5.3487642080330409e+02 -1 0 0
599 4 15 0.0000000000000000e+00 6.2439645021333683e+02 5.7267733633242983e+02 5.3615623331271274e+02 0 0 0
334 3 12 0.0000000000000000e+00 6.4106829361772179e+02 5.7399268321675299e+02 5.4873171606808910e+02 -1 0 0
8751 54 15 0.0000000000000000e+00 6.4012119789601627e+02 5.7046521676729151e+02 5.5641284607827754e+02 0 -1 0
9874 61 12 0.0000000000000000e+00 6.2633930514925419e+02 5.7077557483656653e+02 5.6363273733623510e+02 -1 0 0
8758 54 15 0.0000000000000000e+00 6.3173373020652912e+02 5.7668184083975973e+02 5.4836885734269640e+02 0 -1 0
8752 54 9 0.0000000000000000e+00 6.3864052515185494e+02 5.7113515167700427e+02 5.5338105756228629e+02 0 -1 0
8753 54 2 0.0000000000000000e+00 6.3794147063102446e+02 5.6744130800852076e+02 5.5225973163534445e+02 0 -1 0
8757 54 12 0.0000000000000000e+00 6.3354588402278102e+02 5.7346507810548758e+02 5.4730707337984813e+02 0 -1 0
8756 54 15 0.0000000000000000e+00 6.3469136613018077e+02 5.6994552000810359e+02 5.4860784440440648e+02 0 -1 0
8754 54 15 0.0000000000000000e+00 6.3549920975669113e+02 5.6646912952157800e+02 5.4957206811507831e+02 0 -1 0
8755 54 15 0.0000000000000000e+00 6.3474615381043998e+02 5.6715817581595445e+02 5.4597708895361404e+02 0 -1 0
328 3 6 0.0000000000000000e+00 6.4164158069338225e+02 5.7706311658778316e+02 5.3980338517343023e+02 -1 0 0
4545 28 2 0.0000000000000000e+00 6.4420309908957643e+02 5.6509202469981687e+02 5.5420013289313545e+02 -1 0 0
6995 43 9 0.0000000000000000e+00 6.2771772431122940e+02 5.7114803471197047e+02 5.6938329280860660e+02 0 0 0
345 3 4 0.0000000000000000e+00 6.4182241749252660e+02 5.7177419004760259e+02 5.3845742125379320e+02 -1 0 0
344 3 18 0.0000000000000000e+00 6.4147125122787895e+02 5.6981321042562865e+02 5.4161854586837615e+02 -1 0 0
343 3 9 0.0000000000000000e+00 6.3954610151009217e+02 5.6961341873210392e+02 5.4454304420720609e+02 -1 0 0
342 3 6 0.0000000000000000e+00 6.3930898378008101e+02 5.6593095853079785e+02 5.4507173489340948e+02 -1 0 0
340 3 9 0.0000000000000000e+00 6.4117601243463241e+02 5.5948348285193470e+02 5.4733271851684469e+02 -1 0 0
341 3 2 0.0000000000000000e+00 6.3986337993052462e+02 5.6223519235742356e+02 5.4476334768950221e+02 -1 0 0
339 3 15 0.0000000000000000e+00 6.4245807933772028e+02 5.6292382337698814e+02 5.4846526617791358e+02 -1 0 0
3283 21 12 0.0000000000000000e+00 6.4321089792134103e+02 5.5801098903535205e+02 5.3629195757261050e+02 -1 0 0
1489 10 2 0.0000000000000000e+00 6.2851363124569946e+02 5.5919106695853657e+02 5.3705813845939861e+02 -1 0 0
1488 10 18 0.0000000000000000e+00 6.3166732556007764e+02 5.5830755509938967e+02 5.3507373920086275e+02 -1 0 0
1491 10 2 0.0000000000000000e+00 6.2646368316753558e+02 5.5970514839974601e+02 5.4368915190371843e+02 -1 0 0
1490 10 12 0.0000000000000000e+00 6.2874126869943257e+02 5.6033067534734585e+02 5.4075965191373791e+02 -1 0 0
3281 21 18 0.0000000000000000e+00 6.3723800595781495e+02 5.5797962892669830e+02 5.3915824322510650e+02 -1 0 0
3282 21 2 0.0000000000000000e+00 6.3935216830156207e+02 5.5811163353472921e+02 5.3637580333195922e+02 -1 0 0
598 4 4 0.0000000000000000e+00 6.2509532384233205e+02 5.7546245870737778e+02 5.3847722708439085e+02 0 0 0
978 6 15 0.0000000000000000e+00 6.4226931875379944e+02 5.5811424033821652e+02 5.6272833817649393e+02 -1 0 0
975 6 12 0.0000000000000000e+00 6.4451905899657982e+02 5.6509789218306412e+02 5.6512273408194187e+02 -1 0 0
7003 43 12 0.0000000000000000e+00 6.2818177266795942e+02 5.6086182537145396e+02 5.6942045414130814e+02 0 0 0
6994 43 15 0.0000000000000000e+00 6.2636483817926228e+02 5.7470125419555018e+02 5.6823417943168749e+02 0 0 0
9873 61 12 0.0000000000000000e+00 6.2993177324359567e+02 5.7103806160476563e+02 5.6267176945011272e+02 -1 0 0
9875 61 15 0.0000000000000000e+00 6.2566448284234764e+02 5.6692784373626409e+02 5.6357311964556845e+02 -1 0 0
7008 43 17 0.0000000000000000e+00 6.3943768906759044e+02 5.6861359527928357e+02 5.6828521276335596e+02 0 0 0
346 3 12 0.0000000000000000e+00 6.4149542351807247e+02 5.7162858940450064e+02 5.3476847201772932e+02 -1 0 0
7009 43 15 0.0000000000000000e+00 6.4233449477494526e+02 5.7025210735684811e+02 5.6622589255589685e+02 0 0 0
335 3 12 0.0000000000000000e+00 6.4435242727482421e+02 5.7232030804978217e+02 5.4855367697556790e+02 -1 0 0
4546 28 12 0.0000000000000000e+00 6.4201254108211253e+02 5.6239591319707711e+02 5.5584395780328771e+02 -1 0 0
4547 28 12 0.0000000000000000e+00 6.4174079294223134e+02 5.5925600743669577e+02 5.5384917786818551e+02 -1 0 0
8750 54 2 0.0000000000000000e+00 6.4179939670120018e+02 5.7386913777464019e+02 5.5681819102942347e+02 0 -1 0
9876 61 15 0.0000000000000000e+00 6.2410971715098424e+02 5.6405381124110454e+02 5.6485871739570791e+02 -1 0 0
9872 61 2 0.0000000000000000e+00 6.3239606171907019e+02 5.7213592148229861e+02 5.6555113973511857e+02 -1 0 0
7006 43 12 0.0000000000000000e+00 6.3454694980642546e+02 5.6749268195319860e+02 5.6833544231795474e+02 0 0 0
4526 28 18 0.0000000000000000e+00 6.6441865291216448e+02 5.5648616868478916e+02 5.7001347054561836e+02 -1 0 0
569 4 2 0.0000000000000000e+00 6.6658010488341665e+02 5.6711744469190785e+02 5.3378503791209812e+02 0 0 0
9361 58 15 0.0000000000000000e+00 6.5706426268737846e+02 5.7704842841962420e+02 5.6861160430646726e+02 -1 0 0
3716 23 9 0.0000000000000000e+00 6.6014698585395229e+02 5.5524660903835195e+02 5.4220053191882175e+02 -1 0 0
3715 23 15 0.0000000000000000e+00 6.5681426772068517e+02 5.5548175646284051e+02 5.3993289424778948e+02 -1 0 0
3714 23 2 0.0000000000000000e+00 6.5377487180580056e+02 5.5524355467251951e+02 5.3763035298872205e+02 -1 0 0
4550 28 9 0.0000000000000000e+00 6.4975654844709379e+02 5.5712764598315448e+02 5.4643417353325162e+02 -1 0 0
4557 28 2 0.0000000000000000e+00 6.5895758719649928e+02 5.6020863271210271e+02 5.5690370221103649e+02 -1 0 0
4558 28 12 0.0000000000000000e+00 6.5731308610950305e+02 5.5876232326049092e+02 5.5980229827591711e+02 -1 0 0
4559 28 12 0.0000000000000000e+00 6.5833989390579518e+02 5.5547404530342794e+02 5.6165185100838448e+02 -1 0 0
4560 28 17 0.0000000000000000e+00 6.5952088749483346e+02 5.5527077092676450e+02 5.5798845218636052e+02 -1 0 0
976 6 9 0.0000000000000000e+00 6.4697739611716406e+02 5.6348318959148173e+02 5.6298362033122908e+02 -1 0 0
4543 28 15 0.0000000000000000e+00 6.5056509557638060e+02 5.6182975802520946e+02 5.5689939375643587e+02 -1 0 0
977 6 17 0.0000000000000000e+00 6.4538542857616653e+02 5.6001249074651946e+02 5.6271677428598218e+02 -1 0 0
4544 28 9 0.0000000000000000e+00 6.4787395084377908e+02 5.6404461224617148e+02 5.5522020552885635e+02 -1 0 0
338 3 12 0.0000000000000000e+00 6.4507526557655979e+02 5.6438620841529041e+02 5.4595565124766188e+02 -1 0 0
8742 54 12 0.0000000000000000e+00 6.5957200980591551e+02 5.7415173321246618e+02 5.6026278572409990e+02 0 -1 0
8743 54 18 0.0000000000000000e+00 6.5788465917687347e+02 5.7671256587090488e+02 5.6243794800587034e+02 0 -1 0
8741 54 12 0.0000000000000000e+00 6.6297834049892742e+02 5.7388188332482559e+02 5.5872850821867155e+02 0 -1 0
8745 54 18 0.0000000000000000e+00 6.5408333184744481e+02 5.7089021092043572e+02 5.6450734728265229e+02 0 -1 0
8744 54 6 0.0000000000000000e+00 6.5625858585123228e+02 5.7406574766332983e+02 5.6454283402548253e+02 0 -1 0
579 4 15 0.0000000000000000e+00 6.4997360330928041e+02 5.7346962050661978e+02 5.3958544315808979e+02 0 0 0
580 4 9 0.0000000000000000e+00 6.5151172517304167e+02 5.7599505633482761e+02 5.4217093086069508e+02 0 0 0
8739 54 9 0.0000000000000000e+00 6.6257629961777741e+02 5.7089415863801923e+02 5.6511314455614331e+02 0 -1 0
4538 28 2 0.0000000000000000e+00 6.5863439569079810e+02 5.6548996090288779e+02 5.6845643027809308e+02 -1 0 0
4517 28 15 0.0000000000000000e+00 6.5927139397727308e+02 5.6267638478098286e+02 5.6414119278347005e+02 -1 0 0
8740 54 2 0.0000000000000000e+00 6.6211017691587892e+02 5.7387512745588344e+02 5.6268203594839633e+02 0 -1 0
4539 28 2 0.0000000000000000e+00 6.5537768698822856e+02 5.6553046144814118e+02 5.6665674721979485e+02 -1 0 0
4520 28 15 0.0000000000000000e+00 6.5547648244887557e+02 5.5733657161598569e+02 5.6844635057903940e+02 -1 0 0
4717 29 12 0.0000000000000000e+00 6.5548662865147242e+02 5.7616939209478642e+02 5.4740322355658395e+02 -1 0 0
336 3 6 0.0000000000000000e+00 6.4591614689860523e+02 5.6922226276670563e+02 5.4706914362742782e+02 -1 0 0
570 4 9 0.0000000000000000e+00 6.6343105269645071e+02 5.6782074864129470e+02 5.3599719531073117e+02 0 0 0
4540 28 12 0.0000000000000000e+00 6.5404970686626018e+02 5.6253620337672226e+02 5.6397853855609867e+02 -1 0 0
4542 28 12 0.0000000000000000e+00 6.5356122446365555e+02 5.6405066896011294e+02 5.5830659419829885e+02 -1 0 0
4541 28 12 0.0000000000000000e+00 6.5382942271014610e+02 5.6572842097365606e+02 5.6197917724304341e+02 -1 0 0
575 4 15 0.0000000000000000e+00 6.5726699436839908e+02 5.6422617932638195e+02 5.4164188929789316e+02 0 0 0
574 4 12 0.0000000000000000e+00 6.5970561122086315e+02 5.6697680366988413e+02 5.4037861533307125e+02 0 0 0
578 4 15 0.0000000000000000e+00 6.4922269125648597e+02 5.7008638684242692e+02 5.4147232786218808e+02 0 0 0
576 4 15 0.0000000000000000e+00 6.5437960654581468e+02 5.6568423401567645e+02 5.3951278615264903e+02 0 0 0
4516 28 15 0.0000000000000000e+00 6.6199173915030337e+02 5.6387644281994471e+02 5.6185572869180407e+02 -1 0 0
577 4 12 0.0000000000000000e+00 6.5249700222781689e+02 5.6846201432504733e+02 5.4097572438181919e+02 0 0 0
573 4 15 0.0000000000000000e+00 6.6321162640940122e+02 5.6687936190687674e+02 5.4192451524898604e+02 0 0 0
572 4 15 0.0000000000000000e+00 6.6394834061064410e+02 5.7049779358645856e+02 5.4175736978631505e+02 0 0 0
571 4 2 0.0000000000000000e+00 6.6230465126365687e+02 5.7068909594170680e+02 5.3829690707880729e+02 0 0 0
4552 28 18 0.0000000000000000e+00 6.5220474064823088e+02 5.5996781571958945e+02 5.5163332060311495e+02 -1 0 0
4553 28 18 0.0000000000000000e+00 6.5556776240055535e+02 5.6118928847001632e+02 5.5177536215236546e+02 -1 0 0
4551 28 17 0.0000000000000000e+00 6.5255520242046305e+02 5.5724571559492051e+02 5.4918517578928845e+02 -1 0 0
4518 28 15 0.0000000000000000e+00 6.6055507236108315e+02 5.6035669816737675e+02 5.6695386485627932e+02 -1 0 0
4554 28 12 0.0000000000000000e+00 6.5790284512167148e+02 5.5894235565198449e+02 5.5007199163672340e+02 -1 0 0
4555 28 2 0.0000000000000000e+00 6.6102913913662690e+02 5.5958486352208615e+02 5.5239336628633487e+02 -1 0 0
4556 28 9 0.0000000000000000e+00 6.6050992184808536e+02 5.6277842336970502e+02 5.5482100185934917e+02 -1 0 0
337 3 4 0.0000000000000000e+00 6.4823809358995015e+02 5.6627149614575978e+02 5.4657126012264609e+02 -1 0 0
4548 28 12 0.0000000000000000e+00 6.4523767171890347e+02 5.5854418521520358e+02 5.5200593713711453e+02 -1 0 0
4549 28 15 0.0000000000000000e+00 6.4669291526204745e+02 5.5784601407405216e+02 5.4862519314363635e+02 -1 0 0
3940 25 12 0.0000000000000000e+00 6.5439416818965310e+02 5.7332852332318816e+02 5.3429673718486936e+02 -1 0 0
8738 54 2 0.0000000000000000e+00 6.6088961891467716e+02 5.7376383192709011e+02 5.6671988376705190e+02 0 -1 0
4505 28 18 0.0000000000000000e+00 6.6558285137367386e+02 5.6153080622534276e+02 5.3734083845995588e+02 -1 0 0
4527 28 12 0.0000000000000000e+00 6.6454604022766694e+02 5.6044098594759873e+02 5.6991853896906264e+02 -1 0 0
8748 54 4 0.0000000000000000e+00 6.4872073443896068e+02 5.7394623721617211e+02 5.5789758926924378e+02 0 -1 0
4515 28 2 0.0000000000000000e+00 6.6456601195499877e+02 5.6149268734594932e+02 5.6045641334593915e+02 -1 0 0
8749 54 15 0.0000000000000000e+00 6.4539568321514741e+02 5.7220273452591016e+02 5.5742604452844057e+02 0 -1 0
327 3 1 0.0000000000000000e+00 6.4503790497302214e+02 5.7625833333477499e+02 5.4112940226471278e+02 -1 0 0
3941 25 15 0.0000000000000000e+00 6.5701755575854202e+02 5.7382025269720543e+02 5.3691550741882963e+02 -1 0 0
4506 28 6 0.0000000000000000e+00 6.6519870500593618e+02 5.6224800395780221e+02 5.4106158675773543e+02 -1 0 0
8747 54 15 0.0000000000000000e+00 6.5143324109434263e+02 5.7418608973700123e+02 5.6091841308055950e+02 0 -1 0
8746 54 15 0.0000000000000000e+00 6.5104172115723691e+02 5.7073252635626727e+02 5.6206585122414401e+02 0 -1 0
4508 28 15 0.0000000000000000e+00 6.6687230128774161e+02 5.5819178700313626e+02 5.4460569422926187e+02 -1 0 0
3942 25 15 0.0000000000000000e+00 6.5722889002919248e+02 5.7675637725514025e+02 5.3961277873410597e+02 -1 0 0
353 3 12 0.0000000000000000e+00 6.5267577334257714e+02 5.6171201327867868e+02 5.3321370068620286e+02 -1 0 0
352 3 15 0.0000000000000000e+00 6.5289810238904079e+02 5.6519536342575168e+02 5.3297810639187787e+02 -1 0 0
6973 43 15 0.0000000000000000e+00 6.0302763064128760e+02 5.8889916653068360e+02 5.6875363746161918e+02 0 0 0
3911 24 17 0.0000000000000000e+00 6.0396702585862135e+02 5.8729124759634283e+02 5.5528516681150461e+02 0 0 0
1752 11 9 0.0000000000000000e+00 6.1879563358042458e+02 5.9853028616521306e+02 5.3627881009311795e+02 -1 0 0
4335 27 9 0.0000000000000000e+00 6.0612689569077259e+02 5.8148491143748947e+02 5.4415477990591148e+02 0 0 0
6974 43 2 0.0000000000000000e+00 6.0158776046338494e+02 5.8584457924269623e+02 5.6694486753821195e+02 0 0 0
4334 27 15 0.0000000000000000e+00 6.0371140607273378e+02 5.7942118695209831e+02 5.4173794127249823e+02 0 0 0
593 4 18 0.0000000000000000e+00 6.2006157347015039e+02 5.8817498552069969e+02 5.3333475421534547e+02 0 0 0
6976 43 9 0.0000000000000000e+00 6.0741345108850135e+02 5.8815227161478117e+02 5.6374333471872751e+02 0 0 0
6978 43 12 0.0000000000000000e+00 6.0809689186631749e+02 5.8221268512152585e+02 5.6767770816896621e+02 0 0 0
4671 29 15 0.0000000000000000e+00 6.1991612334465140e+02 5.9401692098769809e+02 5.5282540240360913e+02 -1 0 0
4660 29 15 0.0000000000000000e+00 6.1883484664655475e+02 5.7868087822861230e+02 5.4896033269206907e+02 -1 0 0
4661 29 9 0.0000000000000000e+00 6.2090147047747325e+02 5.8192598124293238e+02 5.4916520820857522e+02 -1 0 0
8986 56 18 0.0000000000000000e+00 6.1689728816715774e+02 5.7769513644706581e+02 5.6827115486566822e+02 0 0 0
4670 29 18 0.0000000000000000e+00 6.2011501514829968e+02 5.9037139645799039e+02 5.5172044460144502e+02 -1 0 0
4319 27 9 0.0000000000000000e+00 6.0277684671942313e+02 5.9146340260721774e+02 5.3827566163434756e+02 0 0 0
4323 27 12 0.0000000000000000e+00 6.0911226776736021e+02 5.8019560267844088e+02 5.3661721150104006e+02 0 0 0
4336 27 18 0.0000000000000000e+00 6.0547024525455117e+02 5.8342620136824553e+02 5.4727122484944596e+02 0 0 0
4339 27 2 0.0000000000000000e+00 6.0630859671051860e+02 5.9296351743494995e+02 5.4931920471649471e+02 0 0 0
4638 29 2 0.0000000000000000e+00 6.1486148032382482e+02 5.8226325875875250e+02 5.3787633104993608e+02 -1 0 0
6975 43 15 0.0000000000000000e+00 6.0544504903777863e+02 5.8597217476742628e+02 5.6621879753486451e+02 0 0 0
4338 27 9 0.0000000000000000e+00 6.0525453852318958e+02 5.8930055926036562e+02 5.4886475904592294e+02 0 0 0
4988 31 18 0.0000000000000000e+00 6.0421103281999115e+02 5.7994528845955108e+02 5.5874982396908092e+02 0 0 0
6989 43 9 0.0000000000000000e+00 6.1992062297983659e+02 5.8231257785527066e+02 5.6538150782022217e+02 0 0 0
4987 31 9 0.0000000000000000e+00 6.0345543032878800e+02 5.8214886103899801e+02 5.6184502271820122e+02 0 0 0
8766 54 15 0.0000000000000000e+00 6.2012903695179341e+02 5.8847827610611398e+02 5.5617285387744994e+02 0 -1 0
8768 54 15 0.0000000000000000e+00 6.1329359382037364e+02 5.8800410991081196e+02 5.5954288571017764e+02 0 -1 0
8767 54 2 0.0000000000000000e+00 6.1620199606603671e+02 5.8867957907628852e+02 5.5716619666431757e+02 0 -1 0
8769 54 9 0.0000000000000000e+00 6.1361389985290100e+02 5.8434457085488384e+02 5.6094424091737847e+02 0 -1 0
8770 54 15 0.0000000000000000e+00 6.1304043683460759e+02 5.8635397694021719e+02 5.6411529683224296e+02 0 -1 0
6977 43 15 0.0000000000000000e+00 6.0722494617188784e+02 5.8602567721932337e+02 5.6642025545897559e+02 0 0 0
4986 31 15 0.0000000000000000e+00 6.0411382757706042e+02 5.8007512670483834e+02 5.6482553491846124e+02 0 0 0
8771 54 12 0.0000000000000000e+00 6.1416386486663498e+02 5.8622839800189524e+02 5.6745439512898895e+02 0 -1 0
6988 43 15 0.0000000000000000e+00 6.2146197997981017e+02 5.8176104901439419e+02 5.6863971164980126e+02 0 0 0
4989 31 2 0.0000000000000000e+00 6.0406355078802301e+02 5.7844884142655292e+02 5.5514504948666320e+02 0 0 0
4636 29 18 0.0000000000000000e+00 6.1542875529572598e+02 5.8811225597027817e+02 5.3936202437846077e+02 -1 0 0
4635 29 4 0.0000000000000000e+00 6.1418177932246022e+02 5.9090098710467339e+02 5.4119315306502824e+02 -1 0 0
4993 31 12 0.0000000000000000e+00 6.1179695442079401e+02 5.8086844157986502e+02 5.5549715414205832e+02 0 0 0
4992 31 12 0.0000000000000000e+00 6.0868582627264163e+02 5.8087032087269642e+02 5.5307121514590835e+02 0 0 0
4633 29 12 0.0000000000000000e+00 6.0930300017204195e+02 5.9230142708523238e+02 5.3731285871958505e+02 -1 0 0
4313 27 9 0.0000000000000000e+00 6.0198615318477619e+02 5.9608949918909161e+02 5.4410328889252696e+02 0 0 0
4341 27 12 0.0000000000000000e+00 6.0753477388575402e+02 5.9283280728777879e+02 5.5721490384959213e+02 0 0 0
3912 24 15 0.0000000000000000e+00 6.0728277070363526e+02 5.8657632742358851e+02 5.5699984284957509e+02 0 0 0
4322 27 15 0.0000000000000000e+00 6.0818129198695010e+02 5.8403056699739761e+02 5.3580067521069418e+02 0 0 0
4343 27 6 0.0000000000000000e+00 6.1068858061520939e+02 5.9747166389987603e+02 5.5970988160255831e+02 0 0 0
4340 27 12 0.0000000000000000e+00 6.0664822961427444e+02 5.9333939376288720e+02 5.5337387953599955e+02 0 0 0
4321 27 15 0.0000000000000000e+00 6.0824035340048135e+02 5.8801663961836778e+02 5.3537302619219008e+02 0 0 0
4631 29 2 0.0000000000000000e+00 6.0426511789730671e+02 5.9634808206112552e+02 5.3953360927987546e+02 -1 0 0
4666 29 12 0.0000000000000000e+00 6.1080575461044521e+02 5.8830904276868841e+02 5.4471867386985616e+02 -1 0 0
4667 29 12 0.0000000000000000e+00 6.1287477181011002e+02 5.8814586633612294e+02 5.4817049420542560e+02 -1 0 0
4632 29 4 0.0000000000000000e+00 6.0779005479866362e+02 5.9517313881756479e+02 5.3937972270197884e+02 -1 0 0
4663 29 2 0.0000000000000000e+00 6.1674872068600177e+02 5.8094260102526130e+02 5.4540422153968018e+02 -1 0 0
4662 29 18 0.0000000000000000e+00 6.2032871629700458e+02 5.8162318569510103e+02 5.4537228359600090e+02 -1 0 0
4665 29 2 0.0000000000000000e+00 6.1156102295307119e+02 5.8484012846031465e+02 5.4615413299452337e+02 -1 0 0
4664 29 9 0.0000000000000000e+00 6.1296670330389554e+02 5.8138480509464694e+02 5.4640278345601178e+02 -1 0 0
4668 29 18 0.0000000000000000e+00 6.1566642896315307e+02 5.8582506698117982e+02 5.4978659311886361e+02 -1 0 0
4669 29 6 0.0000000000000000e+00 6.1655475536919437e+02 5.8943516911647589e+02 5.5069957639768359e+02 -1 0 0
4342 27 18 0.0000000000000000e+00 6.1084200098079725e+02 5.9411478403980982e+02 5.5802886490859260e+02 0 0 0
4991 31 2 0.0000000000000000e+00 6.0759251599748791e+02 5.7766531239519361e+02 5.5133562976144560e+02 0 0 0
4634 29 15 0.0000000000000000e+00 6.1243143377870217e+02 5.9041661117795388e+02 5.3783054333206155e+02 -1 0 0
4320 27 2 0.0000000000000000e+00 6.0574007907501993e+02 5.8947136702090199e+02 5.3783826262585569e+02 0 0 0
4994 31 18 0.0000000000000000e+00 6.1058442478845757e+02 5.7899193429787363e+02 5.5878501583577065e+02 0 0 0
3910 24 9 0.0000000000000000e+00 6.0131815661995142e+02 5.8553724055163309e+02 5.5295339742682177e+02 0 0 0
4641 29 15 0.0000000000000000e+00 6.1367185812116054e+02 5.7757660920144133e+02 5.4187757242178509e+02 -1 0 0
4639 29 9 0.0000000000000000e+00 6.1514140059367764e+02 5.8000348818956218e+02 5.3509214651182117e+02 -1 0 0
4337 27 2 0.0000000000000000e+00 6.0696250222367462e+02 5.8683642939667163e+02 5.4683858572922293e+02 0 0 0
4312 27 2 0.0000000000000000e+00 6.0405875731875324e+02 5.9911896398550459e+02 5.4345650733976572e+02 0 0 0
6942 43 15 0.0000000000000000e+00 6.0076639271548720e+02 5.9073394255635651e+02 5.5752652708779010e+02 0 0 0
4672 29 15 0.0000000000000000e+00 6.2202444562607081e+02 5.9731955256755828e+02 5.5312898208241995e+02 -1 0 0
6990 43 2 0.0000000000000000e+00 6.2193158285434401e+02 5.8506505446420681e+02 5.6377130826981511e+02 0 0 0
4637 29 12 0.0000000000000000e+00 6.1460613036494055e+02 5.8449416180101946e+02 5.4079637323502129e+02 -1 0 0
4324 27 15 0.0000000000000000e+00 6.0761760095658133e+02 5.7754214804540175e+02 5.3444821673593287e+02 0 0 0
4318 27 2 0.0000000000000000e+00 6.0226955389933710e+02 5.8934496378933113e+02 5.4114060133016289e+02 0 0 0
1748 11 12 0.0000000000000000e+00 6.2252733033556012e+02 5.9825565299259290e+02 5.4300926239520152e+02 -1 0 0
4640 29 2 0.0000000000000000e+00 6.1551699243289693e+02 5.7830403499597980e+02 5.3853108523013884e+02 -1 0 0
4344 27 18 0.0000000000000000e+00 6.0692466136757378e+02 5.9805125710416769e+02 5.5919586397767773e+02 0 0 0
6943 43 9 0.0000000000000000e+00 6.0214087062350814e+02 5.9064168614572350e+02 5.6098776545612793e+02 0 0 0
4606 29 15 0.0000000000000000e+00 6.3635179538603097e+02 5.9745541279542351e+02 5.6904004494437822e+02 -1 0 0
4611 29 4 0.0000000000000000e+00 6.2769853628824660e+02 5.9384336957660457e+02 5.6552934770876266e+02 -1 0 0
2831 18 12 0.0000000000000000e+00 6.4289319067528618e+02 5.9565460775503277e+02 5.5592025530138790e+02 -1 -1 0
4607 29 12 0.0000000000000000e+00 6.3869657930144410e+02 5.9576293703100259e+02 5.6628586079262311e+02 -1 0 0
4610 29 7 -1.0000000000000000e+00 6.2993516275109255e+02 5.9104559602018821e+02 5.6718007234838251e+02 -1 0 0
4612 29 15 0.0000000000000000e+00 6.3033050584964087e+02 5.9569542373624370e+02 5.6328316719983752e+02 -1 0 0
3916 25 17 0.0000000000000000e+00 6.3097588084235224e+02 5.8061123312397365e+02 5.4096186571838928e+02 -1 0 0
3917 25 7 -1.0000000000000000e+00 6.3269788975340680e+02 5.7854097037440738e+02 5.3815038858977198e+02 -1 0 0
6992 43 12 0.0000000000000000e+00 6.2605043197770385e+02 5.8157797219254428e+02 5.6548963447717563e+02 0 0 0
330 3 17 0.0000000000000000e+00 6.3602092043410221e+02 5.7957839347240952e+02 5.4054663359446454e+02 -1 0 0
331 3 7 -1.0000000000000000e+00 6.3675148119767198e+02 5.7781820703926678e+02 5.4404935577868878e+02 -1 0 0
332 3 9 0.0000000000000000e+00 6.4058110323319920e+02 5.7909008125982575e+02 5.4461576119266169e+02 -1 0 0
333 3 4 0.0000000000000000e+00 6.4184294468206122e+02 5.7757286892806849e+02 5.4789284667852939e+02 -1 0 0
329 3 15 0.0000000000000000e+00 6.3884673153093638e+02 5.7885307182508222e+02 5.3778516102281696e+02 -1 0 0
6993 43 12 0.0000000000000000e+00 6.2626052217233757e+02 5.7761991769876317e+02 5.6611786251323792e+02 0 0 0
3918 25 9 0.0000000000000000e+00 6.3329806418497026e+02 5.7951664383463321e+02 5.3418897483125193e+02 -1 0 0
8759 54 15 0.0000000000000000e+00 6.2920837095500588e+02 5.7967215472556268e+02 5.4960389464464174e+02 0 -1 0
4609 29 4 0.0000000000000000e+00 6.3303788974110932e+02 5.9276524737428554e+02 5.6911060089448256e+02 -1 0 0
4608 29 15 0.0000000000000000e+00 6.3515604066018182e+02 5.9452957841550960e+02 5.6656240647096331e+02 -1 0 0
2829 18 9 0.0000000000000000e+00 6.3743413321887863e+02 5.9857276752134328e+02 5.5656962519358933e+02 -1 -1 0
589 4 9 0.0000000000000000e+00 6.3001413759371064e+02 5.8747404550843487e+02 5.3374161261673794e+02 0 0 0
2832 18 15 0.0000000000000000e+00 6.4481980921517788e+02 5.9597567034863300e+02 5.5911365852969971e+02 -1 -1 0
8763 54 12 0.0000000000000000e+00 6.2980626257397603e+02 5.8408736756100529e+02 5.5760800455474055e+02 0 -1 0
8764 54 18 0.0000000000000000e+00 6.2607712758832986e+02 5.8420247062309147e+02 5.5670407783428630e+02 0 -1 0
8765 54 12 0.0000000000000000e+00 6.2305284445233485e+02 5.8598102083222091e+02 5.5536505347032494e+02 0 -1 0
2838 18 2 0.0000000000000000e+00 6.4106836787796192e+02 5.8584529462642331e+02 5.6442420566139572e+02 -1 -1 0
3915 25 15 0.0000000000000000e+00 6.2860128013589167e+02 5.8354406044266068e+02 5.4226677110855110e+02 -1 0 0
3914 25 6 0.0000000000000000e+00 6.2528704928363572e+02 5.8348992236143124e+02 5.4026336006376471e+02 -1 0 0
2840 18 12 0.0000000000000000e+00 6.4060162467862267e+02 5.8601060052460821e+02 5.6887441639301994e+02 -1 -1 0
2839 18 4 0.0000000000000000e+00 6.3767732628221665e+02 5.8624353461536316e+02 5.6629227012909087e+02 -1 -1 0
4682 29 12 0.0000000000000000e+00 6.3532921443292776e+02 5.8611372834242241e+02 5.4610080351844783e+02 -1 0 0
4681 29 15 0.0000000000000000e+00 6.3884133558846418e+02 5.8743100753100202e+02 5.4799731815247469e+02 -1 0 0
4684 29 15 0.0000000000000000e+00 6.3413252424863970e+02 5.8724037880085814e+02 5.5229806731539247e+02 -1 0 0
4683 29 15 0.0000000000000000e+00 6.3589303460952067e+02 5.8802805291942275e+02 5.4908472077041188e+02 -1 0 0
4680 29 15 0.0000000000000000e+00 6.3600662734103616e+02 5.8689512070317710e+02 5.5037155898816980e+02 -1 0 0
4685 29 15 0.0000000000000000e+00 6.3709357019894537e+02 5.8959698929747628e+02 5.5374165360436598e+02 -1 0 0
4679 29 15 0.0000000000000000e+00 6.3499792491394237e+02 5.8630788284533310e+02 5.5376553229758815e+02 -1 0 0
4678 29 2 0.0000000000000000e+00 6.3274219844110576e+02 5.8714779404476963e+02 5.5692218496603493e+02 -1 0 0
4686 29 9 0.0000000000000000e+00 6.4020204303008654e+02 5.8983348088569585e+02 5.5530991222874002e+02 -1 0 0
4675 29 2 0.0000000000000000e+00 6.2819651622700985e+02 5.9006736628282465e+02 5.5465070576015489e+02 -1 0 0
4674 29 15 0.0000000000000000e+00 6.2603142591725225e+02 5.9230310013608153e+02 5.5688951002678232e+02 -1 0 0
4673 29 4 0.0000000000000000e+00 6.2459431115371683e+02 5.9465277609205759e+02 5.5445944151956701e+02 -1 0 0
4676 29 15 0.0000000000000000e+00 6.2840098747941704e+02 5.8931617511136278e+02 5.5832932029396045e+02 -1 0 0
4687 29 2 0.0000000000000000e+00 6.4358694019818972e+02 5.8838573016090197e+02 5.5671930071620307e+02 -1 0 0
6991 43 12 0.0000000000000000e+00 6.2509989253925369e+02 5.8293889813212513e+02 5.6227373823445521e+02 0 0 0
2827 18 15 0.0000000000000000e+00 6.3154781940179964e+02 5.9600293751299569e+02 5.5552907918733069e+02 -1 -1 0
1640 11 6 0.0000000000000000e+00 6.3829863907811614e+02 5.9384046927703446e+02 5.3576246399873378e+02 -1 0 0
1642 11 12 0.0000000000000000e+00 6.3389524011336243e+02 5.9231263852248935e+02 5.4180775682807189e+02 -1 0 0
3913 25 1 0.0000000000000000e+00 6.2447392353347084e+02 5.8427845330363823e+02 5.3679567184499717e+02 -1 0 0
1643 11 15 0.0000000000000000e+00 6.3764309501939488e+02 5.9182530082592837e+02 5.4324420921150329e+02 -1 0 0
2828 18 15 0.0000000000000000e+00 6.3391572923268677e+02 5.9848074188199371e+02 5.5759561795474531e+02 -1 -1 0
4677 29 9 0.0000000000000000e+00 6.3212325546825946e+02 5.9073235799173801e+02 5.5860554863617517e+02 -1 0 0
1645 11 2 0.0000000000000000e+00 6.4246460038834323e+02 5.9498410841296186e+02 5.4519207559567565e+02 -1 0 0
1646 11 6 0.0000000000000000e+00 6.3997668440344557e+02 5.9777108889268129e+02 5.4432867346266073e+02 -1 0 0
1644 11 9 0.0000000000000000e+00 6.4135237540621677e+02 5.9232087952966981e+02 5.4253365126423751e+02 -1 0 0
1741 11 2 0.0000000000000000e+00 6.3013080403646632e+02 5.9914788160712180e+02 5.3512875711728373e+02 -1 0 0
1641 11 4 0.0000000000000000e+00 6.3615929723413183e+02 5.9330211802263341e+02 5.3875237669883074e+02 -1 0 0
2826 18 9 0.0000000000000000e+00 6.3240801014422209e+02 5.9450229192638039e+02 5.5174190342934855e+02 -1 -1 0
587 4 18 0.0000000000000000e+00 6.3581958692643525e+02 5.8448987381397444e+02 5.3704064097077958e+02 0 0 0
585 4 15 0.0000000000000000e+00 6.4156536978257657e+02 5.8570913602066310e+02 5.3550440131466405e+02 0 0 0
2837 18 9 0.0000000000000000e+00 6.4282595833653556e+02 5.8891294806408257e+02 5.6243923440753031e+02 -1 -1 0
8762 54 2 0.0000000000000000e+00 6.3141823304175352e+02 5.8064639148945582e+02 5.5728509449616297e+02 0 -1 0
8761 54 9 0.0000000000000000e+00 6.3433955939298323e+02 5.8048806410022132e+02 5.5455118626046487e+02 0 -1 0
8760 54 15 0.0000000000000000e+00 6.3116532087698010e+02 5.7916466215231821e+02 5.5274214657102470e+02 0 -1 0
2825 18 15 0.0000000000000000e+00 6.3069723834966828e+02 5.9774140674202488e+02 5.5285656608166516e+02 -1 -1 0
596 4 15 0.0000000000000000e+00 6.2300137820187035e+02 5.7816902975101993e+02 5.3379659831188883e+02 0 0 0
586 4 9 0.0000000000000000e+00 6.3868402556850697e+02 5.8661261822816880e+02 5.3753378455214795e+02 0 0 0
1742 11 15 0.0000000000000000e+00 6.2814862195229693e+02 5.9610377594302918e+02 5.3498149471413274e+02 -1 0 0
2830 18 2 0.0000000000000000e+00 6.4104739444841789e+02 5.9861394709696913e+02 5.5561380906754562e+02 -1 -1 0
2836 18 2 0.0000000000000000e+00 6.4447370337936024e+02 5.9233985787920631e+02 5.6367033664480357e+02 -1 -1 0
584 4 15 0.0000000000000000e+00 6.4458237737945819e+02 5.8355227821305152e+02 5.3496377017576935e+02 0 0 0
588 4 2 0.0000000000000000e+00 6.3285771053610938e+02 5.8563546432950204e+02 5.3517123224309228e+02 0 0 0
4613 29 2 0.0000000000000000e+00 6.2922527967634630e+02 5.9902742574117553e+02 5.6502384409241438e+02 -1 0 0
1743 11 9 0.0000000000000000e+00 6.2591673457356842e+02 5.9711526871982710e+02 5.3800259360800919e+02 -1 0 0
1634 11 17 0.0000000000000000e+00 6.3483822591032856e+02 5.9587213177777960e+02 5.3369414107841510e+02 -1 0 0
1638 11 12 0.0000000000000000e+00 6.4106430262522440e+02 5.9863501572126108e+02 5.3431438935352492e+02 -1 0 0
1633 11 15 0.0000000000000000e+00 6.3118745401560398e+02 5.9470032362791017e+02 5.3359740021200867e+02 -1 0 0
1639 11 12 0.0000000000000000e+00 6.4019208401946787e+02 5.9526541641831341e+02 5.3292961821300980e+02 -1 0 0
2841 18 15 0.0000000000000000e+00 6.4398324823707196e+02 5.8479641018222367e+02 5.6972253286979435e+02 -1 -1 0
9360 58 12 0.0000000000000000e+00 6.5622457392104184e+02 5.8071848431715512e+02 5.6748709234339606e+02 -1 0 0
2846 18 9 0.0000000000000000e+00 6.5862251578639371e+02 5.9015299203429470e+02 5.6884897153922032e+02 -1 -1 0
3943 25 12 0.0000000000000000e+00 6.5634816910937968e+02 5.8013621544023624e+02 5.3807371923667836e+02 -1 0 0
2884 18 9 0.0000000000000000e+00 6.6254517043977262e+02 5.8519395207226069e+02 5.6207265105462056e+02 -1 -1 0
4705 29 12 0.0000000000000000e+00 6.6683085288851669e+02 5.8559660537626894e+02 5.4135539154130970e+02 -1 0 0
4707 29 9 0.0000000000000000e+00 6.6431303487524474e+02 5.9109567608620864e+02 5.3923161434798533e+02 -1 0 0
2869 18 18 0.0000000000000000e+00 6.4867569306972609e+02 5.9886194207003803e+02 5.6858216566546503e+02 -1 -1 0
4700 29 9 0.0000000000000000e+00 6.6625258805765770e+02 5.8985097934234909e+02 5.4999221056481804e+02 -1 0 0
2854 18 15 0.0000000000000000e+00 6.6387497314950417e+02 5.9867965684684236e+02 5.6920495031331143e+02 -1 -1 0
2885 18 2 0.0000000000000000e+00 6.6556739135296732e+02 5.8686154671401857e+02 5.6284429705891489e+02 -1 -1 0
3952 25 2 0.0000000000000000e+00 6.5943216175004784e+02 5.9372555445002990e+02 5.3366155059321318e+02 -1 0 0
2845 18 2 0.0000000000000000e+00 6.5480342993520696e+02 5.9011979816534131e+02 5.6842366508838381e+02 -1 -1 0
3944 25 18 0.0000000000000000e+00 6.5822953696224295e+02 5.8363270230701585e+02 5.3755477565715012e+02 -1 0 0
2876 18 6 0.0000000000000000e+00 6.5973545392762708e+02 5.9836058487787818e+02 5.5771299391174580e+02 -1 -1 0
9358 58 2 0.0000000000000000e+00 6.6310240047400964e+02 5.7817386963966180e+02 5.6467464193437957e+02 -1 0 0
2882 18 2 0.0000000000000000e+00 6.5730288349747752e+02 5.8695367888015028e+02 5.6421730780040173e+02 -1 -1 0
4716 29 18 0.0000000000000000e+00 6.5805240489234336e+02 5.7874696546369057e+02 5.4846424736590370e+02 -1 0 0
581 4 2 0.0000000000000000e+00 6.5009482477755637e+02 5.7903464463868795e+02 5.4121030581622142e+02 0 0 0
2848 18 15 0.0000000000000000e+00 6.6164434775244240e+02 5.9568167885904927e+02 5.6855475396671591e+02 -1 -1 0
2880 18 4 0.0000000000000000e+00 6.5574334790144212e+02 5.9361683514703043e+02 5.6168134325579388e+02 -1 -1 0
9359 58 4 0.0000000000000000e+00 6.5972713867197706e+02 5.7981897518784990e+02 5.6654282887870079e+02 -1 0 0
2850 18 2 0.0000000000000000e+00 6.6205628903334252e+02 5.9507349447206070e+02 5.6355487054150569e+02 -1 -1 0
4688 29 12 0.0000000000000000e+00 6.4678568984122433e+02 5.8888637695139869e+02 5.5532434120920152e+02 -1 0 0
4689 29 18 0.0000000000000000e+00 6.4999495425963494e+02 5.8753465847261668e+02 5.5612389556463631e+02 -1 0 0
4701 29 2 0.0000000000000000e+00 6.6681245156739476e+02 5.8674752437298105e+02 5.4768127182795263e+02 -1 0 0
2834 18 17 0.0000000000000000e+00 6.4859534148006458e+02 5.9309946899226316e+02 5.6144163559575031e+02 -1 -1 0
2879 18 15 0.0000000000000000e+00 6.5843994360617990e+02 5.9222147425678281e+02 5.5893414866768683e+02 -1 -1 0
4708 29 2 0.0000000000000000e+00 6.6152361366415073e+02 5.9337955431004696e+02 5.4059396106048234e+02 -1 0 0
583 4 12 0.0000000000000000e+00 6.4646878244344020e+02 5.7999810226286809e+02 5.3458915489817457e+02 0 0 0
2878 18 15 0.0000000000000000e+00 6.5773713115299518e+02 5.9428607876878459e+02 5.5571285173015576e+02 -1 -1 0
9357 58 9 0.0000000000000000e+00 6.6704084724864174e+02 5.7911257070713248e+02 5.6446962555026710e+02 -1 0 0
4690 29 12 0.0000000000000000e+00 6.4895122098442198e+02 5.8529598006819913e+02 5.5888371843246796e+02 -1 0 0
2877 18 18 0.0000000000000000e+00 6.6121247198999561e+02 5.9552088238766271e+02 5.5551137772940024e+02 -1 -1 0
1654 11 2 0.0000000000000000e+00 6.5074349068597860e+02 5.8782417752018512e+02 5.3463743109797690e+02 -1 0 0
2835 18 4 0.0000000000000000e+00 6.4729912831180286e+02 5.9436862755698439e+02 5.6448601631332269e+02 -1 -1 0
2849 18 4 0.0000000000000000e+00 6.6429164137459895e+02 5.9412674689121559e+02 5.6641516785382760e+02 -1 -1 0
4691 29 15 0.0000000000000000e+00 6.4989490786262002e+02 5.8164064868981802e+02 5.5801488861344353e+02 -1 0 0
2844 18 12 0.0000000000000000e+00 6.5089715701448915e+02 5.9038155201909603e+02 5.6923069969249741e+02 -1 -1 0
9356 58 2 0.0000000000000000e+00 6.6635128733589045e+02 5.8189689422176650e+02 5.6710854828678009e+02 -1 0 0
4712 29 15 0.0000000000000000e+00 6.6072764572706137e+02 5.8966495893418630e+02 5.4668337478277465e+02 -1 0 0
2881 18 15 0.0000000000000000e+00 6.5617779513245966e+02 5.9013249488264717e+02 5.6229414145856242e+02 -1 -1 0
3951 25 15 0.0000000000000000e+00 6.5579688115250133e+02 5.9330114136046404e+02 5.3352068651378420e+02 -1 0 0
4714 29 17 0.0000000000000000e+00 6.5619034782441202e+02 5.8509563546974607e+02 5.4677204864304315e+02 -1 0 0
4696 29 12 0.0000000000000000e+00 6.6531955903160508e+02 5.8230107894316654e+02 5.5389903960788615e+02 -1 0 0
1651 11 18 0.0000000000000000e+00 6.4773134340057095e+02 5.9292405368394429e+02 5.3725129211633578e+02 -1 0 0
4713 29 9 0.0000000000000000e+00 6.5846810895058832e+02 5.8734233708871227e+02 5.4887627234269053e+02 -1 0 0
4711 29 12 0.0000000000000000e+00 6.5923002289851070e+02 5.9234725634883819e+02 5.4466247160215323e+02 -1 0 0
1650 11 12 0.0000000000000000e+00 6.4943904138841162e+02 5.9634791756403729e+02 5.3856101901505576e+02 -1 0 0
4719 29 9 0.0000000000000000e+00 6.5196326235143374e+02 5.8076749243555093e+02 5.5192928411966284e+02 -1 0 0
4718 29 2 0.0000000000000000e+00 6.5332855095351817e+02 5.7763642641666331e+02 5.5022980930810706e+02 -1 0 0
4710 29 12 0.0000000000000000e+00 6.6243226680449868e+02 5.9453630701384486e+02 5.4428781519913969e+02 -1 0 0
4692 29 2 0.0000000000000000e+00 6.5297747994554254e+02 5.7979524853506291e+02 5.5897607793042073e+02 -1 0 0
1652 11 2 0.0000000000000000e+00 6.4944330586571743e+02 5.9241960104490170e+02 5.3377672278921432e+02 -1 0 0
1649 11 4 0.0000000000000000e+00 6.4579654050413944e+02 5.9734095161097218e+02 5.3855602608496383e+02 -1 0 0
4709 29 12 0.0000000000000000e+00 6.6209051802835359e+02 5.9710186760174668e+02 5.4151105415730262e+02 -1 0 0
4721 29 12 0.0000000000000000e+00 6.4532270085571554e+02 5.8187483116991791e+02 5.5347985496864953e+02 -1 0 0
4720 29 2 0.0000000000000000e+00 6.4826065920525309e+02 5.8001769713675105e+02 5.5177818309438533e+02 -1 0 0
9355 58 4 0.0000000000000000e+00 6.6617452229615731e+02 5.8471240058926151e+02 5.6995963179952003e+02 -1 0 0
4727 29 15 0.0000000000000000e+00 6.4644457489788215e+02 5.8852696654426734e+02 5.4031777303743331e+02 -1 0 0
4724 29 12 0.0000000000000000e+00 6.4755762322289149e+02 5.8370019000272657e+02 5.4388299911293609e+02 -1 0 0
4726 29 17 0.0000000000000000e+00 6.5039515771839092e+02 5.8813689096738062e+02 5.3956457266618156e+02 -1 0 0
4725 29 9 0.0000000000000000e+00 6.5033862919297917e+02 5.8566227186756737e+02 5.4298267008659229e+02 -1 0 0
4723 29 17 0.0000000000000000e+00 6.4514226426370931e+02 5.8505739505030476e+02 5.4665193216610373e+02 -1 0 0
4722 29 12 0.0000000000000000e+00 6.4544366325774843e+02 5.8326261716493354e+02 5.4998269686924561e+02 -1 0 0
4693 29 15 0.0000000000000000e+00 6.5644206128716723e+02 5.7889095164724097e+02 5.5803672700778952e+02 -1 0 0
4706 29 15 0.0000000000000000e+00 6.6401875496541777e+02 5.8840182989920072e+02 5.4207613726566399e+02 -1 0 0
2833 18 12 0.0000000000000000e+00 6.4738207250280300e+02 5.9346703792337632e+02 5.5790029070908417e+02 -1 -1 0
4715 29 18 0.0000000000000000e+00 6.5576441568032556e+02 5.8132197034043315e+02 5.4665275723186414e+02 -1 0 0
1655 11 9 0.0000000000000000e+00 6.5099010879558625e+02 5.8425940628223896e+02 5.3451090253033965e+02 -1 0 0
4695 29 15 0.0000000000000000e+00 6.6153157118976844e+02 5.8204479796413216e+02 5.5391732080622489e+02 -1 0 0
4694 29 9 0.0000000000000000e+00 6.5948289026364750e+02 5.8114568713823905e+02 5.5726983550124271e+02 -1 0 0
2883 18 15 0.0000000000000000e+00 6.5877070749604752e+02 5.8351746771327703e+02 5.6304128472690786e+02 -1 -1 0
582 4 12 0.0000000000000000e+00 6.4866438992441999e+02 5.8012326120492389e+02 5.3746457016201441e+02 0 0 0
3945 25 9 0.0000000000000000e+00 6.5920526625360299e+02 5.8711908770453408e+02 5.3632508886539244e+02 -1 0 0
2842 18 4 0.0000000000000000e+00 6.4707585866658587e+02 5.8654889147624931e+02 5.6949775036331528e+02 -1 -1 0
2851 18 2 0.0000000000000000e+00 6.6347631895294012e+02 5.9725253433087107e+02 5.6070763399606597e+02 -1 -1 0
3953 25 9 0.0000000000000000e+00 6.6239445804058494e+02 5.9595574487488170e+02 5.3330327212770328e+02 -1 0 0
534 4 4 0.0000000000000000e+00 6.6480328096927803e+02 5.8625843685835537e+02 5.3365683042712044e+02 0 0 0
3946 25 2 0.0000000000000000e+00 6.5851783052515930e+02 5.8529991287019982e+02 5.3328811278419016e+02 -1 0 0
2867 18 15 0.0000000000000000e+00 6.5404690819161283e+02 5.9762472547556581e+02 5.6990686187950826e+02 -1 -1 0
9450 58 17 0.0000000000000000e+00 6.0307002890214017e+02 5.4384527678364680e+02 5.8977997168693071e+02 -1 0 0
9142 57 9 0.0000000000000000e+00 6.1925374484765041e+02 5.3927967739487872e+02 6.0124594446666288e+02 -1 0 0
9448 58 12 0.0000000000000000e+00 6.0587421642450317e+02 5.4746008225108187e+02 5.8711141456818655e+02 -1 0 0
9211 57 15 0.0000000000000000e+00 6.2147454070317758e+02 5.5365612273639874e+02 6.0155069648385359e+02 -1 0 0
309 2 12 0.0000000000000000e+00 6.0952890440921715e+02 5.4384274630782886e+02 5.7534140066116663e+02 0 0 0
2672 17 4 0.0000000000000000e+00 6.1339028532533064e+02 5.3314170616535966e+02 5.7993623667024667e+02 -1 0 0
310 2 12 0.0000000000000000e+00 6.1139750035425436e+02 5.4106612877592715e+02 5.7684476535868453e+02 0 0 0
7156 44 12 0.0000000000000000e+00 6.0264803357127630e+02 5.3508901966426413e+02 6.0402568576780072e+02 0 0 0
9130 57 6 0.0000000000000000e+00 6.1623495565748567e+02 5.3305216560112183e+02 6.0609287765411966e+02 -1 0 0
9438 58 12 0.0000000000000000e+00 6.1616057275351250e+02 5.4621471600766711e+02 5.8976683635757445e+02 -1 0 0
9205 57 15 0.0000000000000000e+00 6.1691539268745657e+02 5.4850912254226444e+02 6.0627909880441757e+02 -1 0 0
9203 57 9 0.0000000000000000e+00 6.2158871139559312e+02 5.4681886504464353e+02 6.0335493098111533e+02 -1 0 0
9204 57 2 0.0000000000000000e+00 6.2051263746179416e+02 5.5000344961370422e+02 6.0491701175976664e+02 -1 0 0
9449 58 12 0.0000000000000000e+00 6.0322610408771106e+02 5.4775444585153207e+02 5.8974371977881867e+02 -1 0 0
7160 44 18 0.0000000000000000e+00 6.0579952666770998e+02 5.4575126623671770e+02 6.0113285207248919e+02 0 0 0
7159 44 17 0.0000000000000000e+00 6.0341313083086141e+02 5.4268415612649744e+02 6.0008138531741804e+02 0 0 0
307 2 2 0.0000000000000000e+00 6.1033427700093353e+02 5.4769167307488055e+02 5.7071144828394119e+02 0 0 0
7161 44 18 0.0000000000000000e+00 6.0460469173450076e+02 5.4699478893824653e+02 5.9800583916476648e+02 0 0 0
9208 57 2 0.0000000000000000e+00 6.1294933285600598e+02 5.5275283084285229e+02 6.0216713223055274e+02 -1 0 0
9210 57 2 0.0000000000000000e+00 6.1938666395442567e+02 5.5444663643470290e+02 6.0428216534974877e+02 -1 0 0
9209 57 9 0.0000000000000000e+00 6.1570222720563447e+02 5.5501873423777477e+02 6.0436976930249523e+02 -1 0 0
9447 58 2 0.0000000000000000e+00 6.0865736646206199e+02 5.4464365488941394e+02 5.8802427575362526e+02 -1 0 0
2674 17 9 0.0000000000000000e+00 6.1845370159152924e+02 5.3456277309765312e+02 5.8429725913023185e+02 -1 0 0
7163 44 2 0.0000000000000000e+00 6.0177485792916821e+02 5.4441431947984427e+02 5.9462397825324445e+02 0 0 0
312 2 9 0.0000000000000000e+00 6.1326322845270329e+02 5.3542450750068679e+02 5.7252922824323400e+02 0 0 0
9439 58 15 0.0000000000000000e+00 6.1895360233050701e+02 5.4450383728117481e+02 5.8781645923734743e+02 -1 0 0
8375 52 12 0.0000000000000000e+00 6.0156756164722731e+02 5.5182839635207904e+02 6.0526020203946598e+02 0 0 0
9206 57 4 0.0000000000000000e+00 6.1447628989181089e+02 5.4748168519103865e+02 6.0328910412128346e+02 -1 0 0
7162 44 12 0.0000000000000000e+00 6.0557859348380055e+02 5.4488994080695852e+02 5.9486602987183028e+02 0 0 0
9207 57 2 0.0000000000000000e+00 6.1258606132995476e+02 5.5017253034951341e+02 6.0491878897824040e+02 -1 0 0
9139 57 4 0.0000000000000000e+00 6.1329580219506227e+02 5.4096181072669788e+02 6.0463032205500519e+02 -1 0 0
9140 57 12 0.0000000000000000e+00 6.1296114576296725e+02 5.4169878229986648e+02 6.0118682844638954e+02 -1 0 0
311 2 15 0.0000000000000000e+00 6.1159844651379365e+02 5.3776826444952212e+02 5.7508614681970982e+02 0 0 0
9141 57 15 0.0000000000000000e+00 6.1595348312754209e+02 5.4005713938591146e+02 5.9939805982682333e+02 -1 0 0
308 2 12 0.0000000000000000e+00 6.1194987424367150e+02 5.4527262084393192e+02 5.7300431208933230e+02 0 0 0
9144 57 6 0.0000000000000000e+00 6.2131364428714403e+02 5.3590692482063241e+02 5.9738163043591146e+02 -1 0 0
9143 57 2 0.0000000000000000e+00 6.2257132433299330e+02 5.3755174218591969e+02 6.0049680803395415e+02 -1 0 0
9446 58 9 0.0000000000000000e+00 6.1004762020821704e+02 5.4206261542758045e+02 5.9092017950636273e+02 -1 0 0
9445 58 2 0.0000000000000000e+00 6.1076273771266688e+02 5.3827098864164964e+02 5.9118560894309519e+02 -1 0 0
9440 58 9 0.0000000000000000e+00 6.2098360810575730e+02 5.4134887400033017e+02 5.8911068437258052e+02 -1 0 0
9442 58 18 0.0000000000000000e+00 6.1560233897844273e+02 5.3771849002390161e+02 5.9337142794868396e+02 -1 0 0
9441 58 17 0.0000000000000000e+00 6.1836597899995161e+02 5.4027589203801654e+02 5.9210974891476110e+02 -1 0 0
9443 58 18 0.0000000000000000e+00 6.1586932634323784e+02 5.3492234090705563e+02 5.9059640212565125e+02 -1 0 0
8376 52 17 0.0000000000000000e+00 6.0437233128139326e+02 5.5410874205347216e+02 6.0363166997888140e+02 0 0 0
9444 58 12 0.0000000000000000e+00 6.1197974177540448e+02 5.3484582133952847e+02 5.9037456742201744e+02 -1 0 0
6440 40 15 0.0000000000000000e+00 6.1968369520501619e+02 5.3337537486132180e+02 5.7157289718989796e+02 0 0 0
7158 44 9 0.0000000000000000e+00 6.0446859433754128e+02 5.3926077888082966e+02 5.9979188359489444e+02 0 0 0
8390 52 15 0.0000000000000000e+00 6.2170948625654228e+02 5.3918288955970206e+02 6.0691930587013405e+02 0 0 0
9451 58 12 0.0000000000000000e+00 6.0058603752001602e+02 5.4394457166287486e+02 5.8694627727815782e+02 -1 0 0
9436 58 12 0.0000000000000000e+00 6.2105522110098138e+02 5.5219833013128289e+02 5.8985247308724331e+02 -1 0 0
9437 58 12 0.0000000000000000e+00 6.1851964570344830e+02 5.4919672253423721e+02 5.8981001726675947e+02 -1 0 0
7157 44 15 0.0000000000000000e+00 6.0565990277253582e+02 5.3663047440395371e+02 6.0198276819817272e+02 0 0 0
8378 52 2 0.0000000000000000e+00 6.0898288711428665e+02 5.5399325217349190e+02 6.0785283537430087e+02 0 0 0
2675 17 2 0.0000000000000000e+00 6.2177139291374613e+02 5.3320372720253977e+02 5.8541823895236939e+02 -1 0 0
6443 40 15 0.0000000000000000e+00 6.2252719717728201e+02 5.4379759610743963e+02 5.7407876473872943e+02 0 0 0
6441 40 15 0.0000000000000000e+00 6.2188412731166011e+02 5.3637947741161418e+02 5.7145661156577819e+02 0 0 0
6444 40 15 0.0000000000000000e+00 6.2159926310001663e+02 5.4469823327450479e+02 5.7055115155321130e+02 0 0 0
6442 40 12 0.0000000000000000e+00 6.2233258318547030e+02 5.3994484344720775e+02 5.7364044586980788e+02 0 0 0
9150 57 2 0.0000000000000000e+00 6.2649024588265070e+02 5.3379630831452891e+02 5.9115401044601356e+02 -1 0 0
9213 57 12 0.0000000000000000e+00 6.2484050717285811e+02 5.5502166302725266e+02 6.0489462746964318e+02 -1 0 0
9267 57 12 0.0000000000000000e+00 6.4188930921271651e+02 5.3356869364841646e+02 5.7224973721270680e+02 -1 0 0
9145 57 9 0.0000000000000000e+00 6.2382059580608075e+02 5.3781883185614765e+02 5.9521256392775967e+02 -1 0 0
6479 40 9 0.0000000000000000e+00 6.4440936372021508e+02 5.3679969538838304e+02 5.8263855279285474e+02 0 0 0
8391 52 4 0.0000000000000000e+00 6.2523359159620327e+02 5.4004318647669720e+02 6.0732288845092705e+02 0 0 0
9431 58 12 0.0000000000000000e+00 6.3561099287796878e+02 5.5216529961133415e+02 5.8160417825288096e+02 -1 0 0
9430 58 12 0.0000000000000000e+00 6.3837545571464091e+02 5.4964074790042571e+02 5.8054502405425171e+02 -1 0 0
9429 58 2 0.0000000000000000e+00 6.3970811020001736e+02 5.5292308023078510e+02 5.7879360349080889e+02 -1 0 0
6475 40 12 0.0000000000000000e+00 6.3233110780197671e+02 5.3761777418206236e+02 5.8019415649371069e+02 0 0 0
6474 40 15 0.0000000000000000e+00 6.3411994922332053e+02 5.4113010251334902e+02 5.7996134999946946e+02 0 0 0
6476 40 15 0.0000000000000000e+00 6.3614315067777386e+02 5.3860495517190168e+02 5.8030602378521394e+02 0 0 0
9432 58 12 0.0000000000000000e+00 6.3306604910070098e+02 5.5429896065087291e+02 5.8383533521652032e+02 -1 0 0
9423 58 12 0.0000000000000000e+00 6.4244278200564611e+02 5.5270076852077671e+02 5.8743328326461062e+02 -1 0 0
9435 58 2 0.0000000000000000e+00 6.2470770823582325e+02 5.5373128725384697e+02 5.8992937203609654e+02 -1 0 0
9198 57 15 0.0000000000000000e+00 6.3220925480082053e+02 5.3770307875909396e+02 6.0060000856420231e+02 -1 0 0
9202 57 2 0.0000000000000000e+00 6.2352665295984787e+02 5.4531381388639807e+02 6.0067865006325133e+02 -1 0 0
9201 57 12 0.0000000000000000e+00 6.2604505831098413e+02 5.4247662725341604e+02 6.0100430795734223e+02 -1 0 0
9200 57 18 0.0000000000000000e+00 6.2894685656793808e+02 5.4389478925252081e+02 5.9904518117532814e+02 -1 0 0
9223 57 15 0.0000000000000000e+00 6.4153270303130500e+02 5.3967261938301351e+02 5.8920926905205704e+02 -1 0 0
9221 57 12 0.0000000000000000e+00 6.4133791533426756e+02 5.4169536629720301e+02 5.9407958762069745e+02 -1 0 0
9222 57 12 0.0000000000000000e+00 6.4394408372238922e+02 5.3968621697367155e+02 5.9207069707657843e+02 -1 0 0
9199 57 4 0.0000000000000000e+00 6.3184933204208994e+02 5.4161960971234851e+02 5.9983216910207580e+02 -1 0 0
6477 40 15 0.0000000000000000e+00 6.3881491245591417e+02 5.3656145893778557e+02 5.8206862878854577e+02 0 0 0
9219 57 9 0.0000000000000000e+00 6.3680059069332970e+02 5.4693762477784651e+02 5.9394175563155034e+02 -1 0 0
9220 57 2 0.0000000000000000e+00 6.3804797907838883e+02 5.4360229564276472e+02 5.9264203262800197e+02 -1 0 0
9217 57 15 0.0000000000000000e+00 6.3126901750444779e+02 5.5081488336875157e+02 5.9621575893650754e+02 -1 0 0
9218 57 15 0.0000000000000000e+00 6.3317484911566658e+02 5.4770238040626873e+02 5.9499336574106087e+02 -1 0 0
9216 57 12 0.0000000000000000e+00 6.3115032478431419e+02 5.5271759526606922e+02 5.9982967503001430e+02 -1 0 0
9215 57 15 0.0000000000000000e+00 6.2762994040925082e+02 5.5160283466877138e+02 5.9973020708142803e+02 -1 0 0
9224 57 15 0.0000000000000000e+00 6.4266962719645858e+02 5.4200483309160052e+02 5.8647735722696120e+02 -1 0 0
9214 57 15 0.0000000000000000e+00 6.2645431942039636e+02 5.5184172364543326e+02 6.0352976459235424e+02 -1 0 0
9147 57 4 0.0000000000000000e+00 6.2913030559726519e+02 5.4221151505223270e+02 5.9340619190353800e+02 -1 0 0
9148 57 12 0.0000000000000000e+00 6.2982355237138358e+02 5.3932984697460131e+02 5.9088155303228416e+02 -1 0 0
9149 57 18 0.0000000000000000e+00 6.2964180317319733e+02 5.3575733540690919e+02 5.8972102220700583e+02 -1 0 0
9146 57 18 0.0000000000000000e+00 6.2527166069940176e+02 5.4134420871135444e+02 5.9465291399787577e+02 -1 0 0
6478 40 15 0.0000000000000000e+00 6.4133975435089326e+02 5.3783219801196674e+02 5.8479565476915263e+02 0 0 0
9421 58 9 0.0000000000000000e+00 6.4462366169590859e+02 5.4817160570093324e+02 5.9077564945020288e+02 -1 0 0
6473 40 15 0.0000000000000000e+00 6.3689696776563369e+02 5.4084623451632308e+02 5.8281353752670736e+02 0 0 0
6470 40 9 0.0000000000000000e+00 6.4217892785172751e+02 5.4182638448406124e+02 5.7619477109189165e+02 0 0 0
6472 40 15 0.0000000000000000e+00 6.3674062654276304e+02 5.4370780018104938e+02 5.8044858579082882e+02 0 0 0
6471 40 2 0.0000000000000000e+00 6.4005201630830413e+02 5.4194933791822939e+02 5.7949980966764576e+02 0 0 0
6469 40 15 0.0000000000000000e+00 6.4270548973178472e+02 5.4179964059091003e+02 5.7208580660240921e+02 0 0 0
6457 40 9 0.0000000000000000e+00 6.3011854678668499e+02 5.3773519526041923e+02 5.7108773338723381e+02 0 0 0
9416 58 18 0.0000000000000000e+00 6.4179662773975872e+02 5.5076743409853736e+02 5.9981703922864040e+02 -1 0 0
9414 58 2 0.0000000000000000e+00 6.4035462903257621e+02 5.5313706862270317e+02 6.0401790128486925e+02 -1 0 0
9415 58 12 0.0000000000000000e+00 6.4157069690502522e+02 5.4965633373796243e+02 6.0351466640051262e+02 -1 0 0
6456 40 2 0.0000000000000000e+00 6.3376778579302857e+02 5.3692161676583612e+02 5.7217970229064258e+02 0 0 0
9424 58 12 0.0000000000000000e+00 6.3854270068248286e+02 5.5264584709101871e+02 5.8757592900560724e+02 -1 0 0
6454 40 9 0.0000000000000000e+00 6.3666366988679647e+02 5.4255687644875923e+02 5.7142364520588592e+02 0 0 0
2676 17 4 0.0000000000000000e+00 6.2436381830901121e+02 5.3523297967565918e+02 5.8745995983309001e+02 -1 0 0
6455 40 18 0.0000000000000000e+00 6.3667589828448945e+02 5.3923163768035920e+02 5.7322492703075977e+02 0 0 0
9197 57 12 0.0000000000000000e+00 6.3214593570188958e+02 5.3379403109236989e+02 6.0084528934497769e+02 -1 0 0
6354 39 12 0.0000000000000000e+00 6.6237762802518898e+02 5.3657635310607611e+02 6.0560952605960597e+02 -1 0 0
3677 23 9 0.0000000000000000e+00 6.6154682182383874e+02 5.4618590851560259e+02 5.7140159790475275e+02 -1 0 0
6338 39 2 0.0000000000000000e+00 6.6657653622423061e+02 5.3335349759956375e+02 6.0297694863092511e+02 -1 0 0
3682 23 15 0.0000000000000000e+00 6.5022918314550645e+02 5.3839092749607426e+02 5.7389632055607160e+02 -1 0 0
4525 28 12 0.0000000000000000e+00 6.6461563406763128e+02 5.5286120874666574e+02 5.7088637630428377e+02 -1 0 0
9417 58 12 0.0000000000000000e+00 6.4537411540937353e+02 5.4865966501298033e+02 6.0028629086911315e+02 -1 0 0
6343 39 9 0.0000000000000000e+00 6.6714607261746028e+02 5.4484251001780990e+02 6.0573088902158281e+02 -1 0 0
9225 57 9 0.0000000000000000e+00 6.4561431496530031e+02 5.4374666028525871e+02 5.8553359493036066e+02 -1 0 0
9422 58 15 0.0000000000000000e+00 6.4574133745898632e+02 5.5142826917772845e+02 5.8933638635967873e+02 -1 0 0
8006 50 4 0.0000000000000000e+00 6.5536990757003468e+02 5.4809156854542141e+02 6.0692502783263103e+02 -1 -1 0
9245 57 15 0.0000000000000000e+00 6.5718309927376606e+02 5.3819268037975303e+02 5.7420583394338576e+02 -1 0 0
6481 40 12 0.0000000000000000e+00 6.4930403954183748e+02 5.3416362371650462e+02 5.8332181381969781e+02 0 0 0
6346 39 18 0.0000000000000000e+00 6.6350076896194537e+02 5.4632484484659119e+02 5.9943950989435189e+02 -1 0 0
897 6 2 0.0000000000000000e+00 6.6017595371902632e+02 5.4661243317586457e+02 5.8410983590530509e+02 -1 0 0
6199 39 7 -1.0000000000000000e+00 6.5764818697505723e+02 5.5080794786763090e+02 5.7718243189935481e+02 -1 0 0
6198 39 17 0.0000000000000000e+00 6.6056355786743052e+02 5.5155082124695275e+02 5.7485588196995707e+02 -1 0 0
6201 39 4 0.0000000000000000e+00 6.5254669281617180e+02 5.4974753629205611e+02 5.7454071947691386e+02 -1 0 0
6200 39 9 0.0000000000000000e+00 6.5430337716155259e+02 5.5247094829902471e+02 5.7681876470058978e+02 -1 0 0
9230 57 12 0.0000000000000000e+00 6.5305418079418905e+02 5.4940773529615660e+02 5.9084172188533387e+02 -1 0 0
9229 57 2 0.0000000000000000e+00 6.5039196223464887e+02 5.5021735254985629e+02 5.8799814075872393e+02 -1 0 0
9419 58 2 0.0000000000000000e+00 6.4783326848347554e+02 5.5147169654611196e+02 5.9564041647151691e+02 -1 0 0
9420 58 15 0.0000000000000000e+00 6.4627485902721219e+02 5.4843370610699128e+02 5.9388744688698262e+02 -1 0 0
6348 39 2 0.0000000000000000e+00 6.5930755699121630e+02 5.4609680970121701e+02 5.9646714863832642e+02 -1 0 0
6203 39 12 0.0000000000000000e+00 6.4749176947678711e+02 5.4779479792219217e+02 5.7672591594669450e+02 -1 0 0
3681 23 15 0.0000000000000000e+00 6.5285804792843010e+02 5.4107964964342523e+02 5.7312524208944592e+02 -1 0 0
9244 57 15 0.0000000000000000e+00 6.5692896722397734e+02 5.3589473889666499e+02 5.7721315931940455e+02 -1 0 0
6352 39 12 0.0000000000000000e+00 6.6285485203536712e+02 5.4151819769009978e+02 6.0027313337937119e+02 -1 0 0
896 6 9 0.0000000000000000e+00 6.5749069578355204e+02 5.4893001047002247e+02 5.8338915369518634e+02 -1 0 0
895 6 2 0.0000000000000000e+00 6.5764663014906000e+02 5.5276261699247812e+02 5.8369230062104930e+02 -1 0 0
6349 39 9 0.0000000000000000e+00 6.5784672094960058e+02 5.4272639929051388e+02 5.9550119602564257e+02 -1 0 0
6350 39 2 0.0000000000000000e+00 6.5757934471563158e+02 5.3992531877407271e+02 5.9796597363980777e+02 -1 0 0
6196 39 6 0.0000000000000000e+00 6.6169889130088882e+02 5.5312321340540086e+02 5.8062105134948388e+02 -1 0 0
6351 39 12 0.0000000000000000e+00 6.5996619055555470e+02 5.3909642765552030e+02 6.0069352281060890e+02 -1 0 0
6197 39 15 0.0000000000000000e+00 6.6319027098088657e+02 5.5185804926162780e+02 5.7744751956981588e+02 -1 0 0
9418 58 15 0.0000000000000000e+00 6.4598039220284147e+02 5.4799511766931880e+02 5.9656163256531966e+02 -1 0 0
4524 28 2 0.0000000000000000e+00 6.6113038825628439e+02 5.5237626014600653e+02 5.7006283841428331e+02 -1 0 0
6204 39 6 0.0000000000000000e+00 6.5057567515127005e+02 5.4569836098925327e+02 5.7858906565701022e+02 -1 0 0
6353 39 17 0.0000000000000000e+00 6.6371994405491489e+02 5.3967946101499444e+02 6.0369702093365117e+02 -1 0 0
6202 39 12 0.0000000000000000e+00 6.4945729195469642e+02 5.4771267786626640e+02 5.7344631849669895e+02 -1 0 0
6205 39 4 0.0000000000000000e+00 6.5139109988361110e+02 5.4207652284994128e+02 5.7916084991077025e+02 -1 0 0
6207 39 15 0.0000000000000000e+00 6.5777865228212818e+02 5.4513525672313972e+02 5.7892314905404965e+02 -1 0 0
6209 39 2 0.0000000000000000e+00 6.6419974146274922e+02 5.4226416520067562e+02 5.7823907623857713e+02 -1 0 0
6206 39 12 0.0000000000000000e+00 6.5541275883989863e+02 5.4216091501975654e+02 5.7963393158790393e+02 -1 0 0
6208 39 9 0.0000000000000000e+00 6.6131395918345663e+02 5.4467924012586695e+02 5.7842377537977723e+02 -1 0 0
9242 57 2 0.0000000000000000e+00 6.5832531019302360e+02 5.3399516017738893e+02 5.8363160945106461e+02 -1 0 0
9241 57 9 0.0000000000000000e+00 6.5875679899143176e+02 5.3580409840156324e+02 5.8692610859385820e+02 -1 0 0
9243 57 15 0.0000000000000000e+00 6.5698116638207432e+02 5.3676419400834880e+02 5.8129340729250418e+02 -1 0 0
9240 57 15 0.0000000000000000e+00 6.5989673368441936e+02 5.3502802117168426e+02 5.9079071003208469e+02 -1 0 0
9231 57 12 0.0000000000000000e+00 6.5331221143408686e+02 5.4556851637554303e+02 5.9073719351788270e+02 -1 0 0
9236 57 15 0.0000000000000000e+00 6.5844383010493198e+02 5.3463815084236387e+02 5.9526661284286638e+02 -1 0 0
9235 57 15 0.0000000000000000e+00 6.5626133100809784e+02 5.3703106504114555e+02 5.9304790758857791e+02 -1 0 0
9234 57 18 0.0000000000000000e+00 6.5248698268010719e+02 5.3765663369755839e+02 5.9345177889385104e+02 -1 0 0
9232 57 18 0.0000000000000000e+00 6.5236237745564097e+02 5.4210185832250363e+02 5.9134512424168759e+02 -1 0 0
9228 57 9 0.0000000000000000e+00 6.4914688102499849e+02 5.5096031886436913e+02 5.8464319908591654e+02 -1 0 0
9227 57 2 0.0000000000000000e+00 6.5068771682159570e+02 5.4763456542296342e+02 5.8361427685729745e+02 -1 0 0
9247 57 15 0.0000000000000000e+00 6.5889948453511920e+02 5.3898782938172678e+02 5.7009722046097704e+02 -1 0 0
6344 39 17 0.0000000000000000e+00 6.6643620185998259e+02 5.4795054056844015e+02 6.0366071406885033e+02 -1 0 0
9233 57 6 0.0000000000000000e+00 6.5276188191938638e+02 5.3849614822765989e+02 5.8963150477924273e+02 -1 0 0
9226 57 18 0.0000000000000000e+00 6.4905171491042586e+02 5.4410988110548658e+02 5.8406128514204863e+02 -1 0 0
9259 57 15 0.0000000000000000e+00 6.6403572357340852e+02 5.3335818921251052e+02 5.8074230520859862e+02 -1 0 0
8007 50 12 0.0000000000000000e+00 6.5203528322891680e+02 5.4726455645303713e+02 6.0563139321291158e+02 -1 -1 0
9257 57 15 0.0000000000000000e+00 6.6415395428754732e+02 5.3499561811990816e+02 5.7474006693415856e+02 -1 0 0
6347 39 12 0.0000000000000000e+00 6.6230637171161868e+02 5.4855800083161546e+02 5.9639534363942562e+02 -1 0 0
6480 40 2 0.0000000000000000e+00 6.4732907720910362e+02 5.3613462791804909e+02 5.8531009080964839e+02 0 0 0
899 6 15 0.0000000000000000e+00 6.6435091151963047e+02 5.4879166935221212e+02 5.8695033747034245e+02 -1 0 0
900 6 12 0.0000000000000000e+00 6.6488523797235621e+02 5.5248904086962364e+02 5.8660946329518970e+02 -1 0 0
8008 50 18 0.0000000000000000e+00 6.5003508983435120e+02 5.5066935983129440e+02 6.0554153306463002e+02 -1 -1 0
9258 57 9 0.0000000000000000e+00 6.6374761683452982e+02 5.3643700162614857e+02 5.7853651744045862e+02 -1 0 0
898 6 15 0.0000000000000000e+00 6.6302342290297565e+02 5.4553676705531132e+02 5.8621302666187603e+02 -1 0 0
9256 57 2 0.0000000000000000e+00 6.6640462717229525e+02 5.3288351552359825e+02 5.7223361428238957e+02 -1 0 0
3683 23 9 0.0000000000000000e+00 6.5073873775605728e+02 5.3484447194820370e+02 5.7466172961670395e+02 -1 0 0
9246 57 12 0.0000000000000000e+00 6.6054141507654879e+02 5.3996796382964942e+02 5.7348322939554168e+02 -1 0 0
9902 61 9 0.0000000000000000e+00 6.0513135183205657e+02 5.7533906762807635e+02 6.0513815715050282e+02 -1 0 0
8377 52 4 0.0000000000000000e+00 6.0770982745024685e+02 5.5539935023474732e+02 6.0453956168018101e+02 0 0 0
9898 61 12 0.0000000000000000e+00 6.1228634705976253e+02 5.7373884772698034e+02 6.0239420337026911e+02 -1 0 0
9006 56 9 0.0000000000000000e+00 6.0061514063029756e+02 5.6594083746005026e+02 5.8003487803934138e+02 0 0 0
8974 56 12 0.0000000000000000e+00 6.1501318978848190e+02 5.7438043034432326e+02 5.8495503678066291e+02 0 0 0
8978 56 15 0.0000000000000000e+00 6.1083729722955138e+02 5.6991734417206396e+02 5.8294510548125766e+02 0 0 0
8977 56 12 0.0000000000000000e+00 6.0763781636113674e+02 5.7004474989963001e+02 5.8469404709514629e+02 0 0 0
8976 56 4 0.0000000000000000e+00 6.0925816661360307e+02 5.7133387810093973e+02 5.8795064997274585e+02 0 0 0
9888 61 15 0.0000000000000000e+00 6.0859072850840107e+02 5.6921209639623328e+02 5.9314814477035134e+02 -1 0 0
8981 56 6 0.0000000000000000e+00 6.1204399844144075e+02 5.7039516219847212e+02 5.7236352282264136e+02 0 0 0
941 6 12 0.0000000000000000e+00 6.1947433277645621e+02 5.7383945370053505e+02 6.0401799997439400e+02 -1 0 0
8980 56 2 0.0000000000000000e+00 6.1321773927022923e+02 5.7120273378596482e+02 5.7581822910199378e+02 0 0 0
8975 56 6 0.0000000000000000e+00 6.1139528866540866e+02 5.7393617787659150e+02 5.8626481829827014e+02 0 0 0
8979 56 9 0.0000000000000000e+00 6.1090846493035031e+02 5.7107645165542624e+02 5.7917459813631876e+02 0 0 0
936 6 15 0.0000000000000000e+00 6.1473267902085729e+02 5.7658499916509743e+02 5.9377546029084215e+02 -1 0 0
940 6 18 0.0000000000000000e+00 6.1919466549877438e+02 5.7403380513996842e+02 6.0048093362856093e+02 -1 0 0
9001 56 12 0.0000000000000000e+00 6.0862340548758289e+02 5.6480571628445398e+02 5.7367723422529082e+02 0 0 0
939 6 12 0.0000000000000000e+00 6.1999861561878299e+02 5.7061443485492089e+02 5.9861948477071462e+02 -1 0 0
938 6 2 0.0000000000000000e+00 6.1964846134092363e+02 5.7271198761730193e+02 5.9558956882633947e+02 -1 0 0
9886 61 18 0.0000000000000000e+00 6.1359864972519506e+02 5.6814532327771406e+02 5.9047766173402488e+02 -1 0 0
937 6 9 0.0000000000000000e+00 6.1576354806644486e+02 5.7310437703129378e+02 5.9506090353197874e+02 -1 0 0
9882 61 12 0.0000000000000000e+00 6.1864330624479715e+02 5.6629795889810600e+02 5.8272914833576044e+02 -1 0 0
9883 61 12 0.0000000000000000e+00 6.1892902920881852e+02 5.6456908136598747e+02 5.8618762439095815e+02 -1 0 0
9020 56 9 0.0000000000000000e+00 6.0191081178030277e+02 5.7539038179762201e+02 5.8876483016743248e+02 0 0 0
9884 61 18 0.0000000000000000e+00 6.1746275795015015e+02 5.6763540849158687e+02 5.8765716146523471e+02 -1 0 0
9885 61 6 0.0000000000000000e+00 6.1483200615705448e+02 5.7027917621671736e+02 5.8766428857620417e+02 -1 0 0
9887 61 15 0.0000000000000000e+00 6.1192086746534187e+02 5.6728711578207867e+02 5.9385087725775770e+02 -1 0 0
9907 61 15 0.0000000000000000e+00 6.1006771729510388e+02 5.6347725941546105e+02 6.0104264667142570e+02 -1 0 0
9903 61 2 0.0000000000000000e+00 6.0645388543109573e+02 5.7181700303554123e+02 6.0513950610859831e+02 -1 0 0
9909 61 15 0.0000000000000000e+00 6.0974586095885445e+02 5.6441590730786868e+02 6.0731655934238916e+02 -1 0 0
9908 61 2 0.0000000000000000e+00 6.1148706025868853e+02 5.6556259969749192e+02 6.0392130673827262e+02 -1 0 0
9906 61 12 0.0000000000000000e+00 6.0676055762548106e+02 5.6254760967688856e+02 6.0254853131206949e+02 -1 0 0
9000 56 12 0.0000000000000000e+00 6.0991439798712577e+02 5.6133209385620057e+02 5.7197059085964486e+02 0 0 0
9905 61 18 0.0000000000000000e+00 6.0578964911171749e+02 5.6639192885271609e+02 6.0332288141419224e+02 -1 0 0
9904 61 12 0.0000000000000000e+00 6.0665445511547716e+02 5.6830643649512319e+02 6.0647385906703323e+02 -1 0 0
9022 56 15 0.0000000000000000e+00 6.0068405039640459e+02 5.7716123660434391e+02 5.8264084258523610e+02 0 0 0
9025 56 12 0.0000000000000000e+00 6.0463711851429025e+02 5.7391167242609970e+02 5.7485432869788633e+02 0 0 0
9026 56 15 0.0000000000000000e+00 6.0558628112461213e+02 5.7183789505636298e+02 5.7806085565904812e+02 0 0 0
9024 56 2 0.0000000000000000e+00 6.0278476899825682e+02 5.7674841892234213e+02 5.7674105912638913e+02 0 0 0
9027 56 12 0.0000000000000000e+00 6.0154141760253322e+02 5.7197435196707556e+02 5.7838226695613776e+02 0 0 0
9004 56 15 0.0000000000000000e+00 6.0608002154215444e+02 5.6304010254178991e+02 5.8144299860978811e+02 0 0 0
9002 56 15 0.0000000000000000e+00 6.0746201022182481e+02 5.6397584156860307e+02 5.7706980867193943e+02 0 0 0
9005 56 2 0.0000000000000000e+00 6.0468397063401176e+02 5.6617319262876106e+02 5.8024409591690107e+02 0 0 0
9003 56 9 0.0000000000000000e+00 6.0925125524540931e+02 5.6168351392643967e+02 5.7923043661031113e+02 0 0 0
9912 61 12 0.0000000000000000e+00 6.1415484294006319e+02 5.6167284651901286e+02 6.0639552154434284e+02 -1 0 0
942 6 15 0.0000000000000000e+00 6.1949214806687655e+02 5.7615486897375047e+02 6.0724151652241756e+02 -1 0 0
9878 61 18 0.0000000000000000e+00 6.2251872624128021e+02 5.6481567003761802e+02 5.7184897092784126e+02 -1 0 0
9879 61 2 0.0000000000000000e+00 6.1893744321471002e+02 5.6490979125625802e+02 5.7361675442772639e+02 -1 0 0
9880 61 9 0.0000000000000000e+00 6.1804540265511957e+02 5.6819466924244682e+02 5.7558904242973949e+02 -1 0 0
9881 61 2 0.0000000000000000e+00 6.1680292978728494e+02 5.6694854165666811e+02 5.7922444022734408e+02 -1 0 0
9895 61 15 0.0000000000000000e+00 6.0908834335266931e+02 5.7690125475987259e+02 5.9515334786811593e+02 -1 0 0
9889 61 4 0.0000000000000000e+00 6.0606753847637412e+02 5.7204143244041870e+02 5.9270903834553314e+02 -1 0 0
9891 61 2 0.0000000000000000e+00 6.0326908656797548e+02 5.7588734736346964e+02 5.9827756891096101e+02 -1 0 0
9890 61 15 0.0000000000000000e+00 6.0514603862627769e+02 5.7496017801608605e+02 5.9517685491091640e+02 -1 0 0
9897 61 15 0.0000000000000000e+00 6.0987870411872609e+02 5.7340307704094801e+02 5.9949881928388186e+02 -1 0 0
9896 61 15 0.0000000000000000e+00 6.0733303826336692e+02 5.7637559310697270e+02 5.9828310469300186e+02 -1 0 0
9911 61 15 0.0000000000000000e+00 6.1083243749727887e+02 5.6112842572512602e+02 6.0778436950606226e+02 -1 0 0
9212 57 15 0.0000000000000000e+00 6.2345183314932899e+02 5.5678923423319111e+02 6.0215552245644972e+02 -1 0 0
7002 43 2 0.0000000000000000e+00 6.3142725490175951e+02 5.6090212935019701e+02 5.7116654142517018e+02 0 0 0
949 6 18 0.0000000000000000e+00 6.3340959670373684e+02 5.6952523881270054e+02 6.0751447083175117e+02 -1 0 0
9428 58 2 0.0000000000000000e+00 6.3703039055922716e+02 5.5564092207448289e+02 5.7840962848096274e+02 -1 0 0
9433 58 15 0.0000000000000000e+00 6.3046133445704493e+02 5.5547078590481851e+02 5.8667763496970508e+02 -1 0 0
9434 58 9 0.0000000000000000e+00 6.2803087895130557e+02 5.5528243651663126e+02 5.8977633160896744e+02 -1 0 0
9427 58 9 0.0000000000000000e+00 6.3728325704509496e+02 5.5916137950576240e+02 5.8007121597275864e+02 -1 0 0
9425 58 18 0.0000000000000000e+00 6.3942293904143150e+02 5.5636091906126660e+02 5.8631664537210872e+02 -1 0 0
8693 54 15 0.0000000000000000e+00 6.4301762296663878e+02 5.7277640330914232e+02 6.0575017300903824e+02 0 -1 0
918 6 12 0.0000000000000000e+00 6.4468118880076008e+02 5.7113208510630545e+02 5.9021002142042607e+02 -1 0 0
8696 54 15 0.0000000000000000e+00 6.3980765670263065e+02 5.7035671101324749e+02 6.0330526787205474e+02 0 -1 0
9853 61 12 0.0000000000000000e+00 6.2947414073913069e+02 5.7470873561942528e+02 5.9612676757668339e+02 -1 0 0
9855 61 9 0.0000000000000000e+00 6.3599152813725857e+02 5.7484193480773149e+02 5.9361634595658938e+02 -1 0 0
9854 61 2 0.0000000000000000e+00 6.3224985868552051e+02 5.7604634346046453e+02 5.9414389162817827e+02 -1 0 0
9852 61 18 0.0000000000000000e+00 6.3090565587215042e+02 5.7626147064179759e+02 5.9941255456376814e+02 -1 0 0
920 6 6 0.0000000000000000e+00 6.4106501951898952e+02 5.7164818765571988e+02 5.8426562573835145e+02 -1 0 0
7007 43 9 0.0000000000000000e+00 6.3686962762911230e+02 5.6836983313389442e+02 5.7121420340945872e+02 0 0 0
919 6 18 0.0000000000000000e+00 6.4417668813447915e+02 5.7171597808726995e+02 5.8645757781157033e+02 -1 0 0
922 6 15 0.0000000000000000e+00 6.3614811382386188e+02 5.7415380872149012e+02 5.8305548406418995e+02 -1 0 0
921 6 18 0.0000000000000000e+00 6.3746973469706006e+02 5.7068891156672828e+02 5.8320458856844368e+02 -1 0 0
964 6 9 0.0000000000000000e+00 6.3151673097547530e+02 5.7071935289572821e+02 5.8830915703840958e+02 -1 0 0
8695 54 15 0.0000000000000000e+00 6.3931065775128559e+02 5.7088724205027859e+02 6.0706216584235619e+02 0 -1 0
6999 43 12 0.0000000000000000e+00 6.3281110745340982e+02 5.6409298454746454e+02 5.7718898844370290e+02 0 0 0
7000 43 2 0.0000000000000000e+00 6.3457768953594007e+02 5.6163743098906923e+02 5.7485870637151413e+02 0 0 0
950 6 15 0.0000000000000000e+00 6.3397742211127456e+02 5.6754166259396607e+02 6.0425970465571220e+02 -1 0 0
952 6 2 0.0000000000000000e+00 6.3566883854555783e+02 5.6177776340687012e+02 6.0327273138025328e+02 -1 0 0
953 6 2 0.0000000000000000e+00 6.3744671787192135e+02 5.6312143116224820e+02 6.0018848004826407e+02 -1 0 0
970 6 9 0.0000000000000000e+00 6.3996881234997750e+02 5.6523831609490196e+02 5.7787486243806632e+02 -1 0 0
971 6 2 0.0000000000000000e+00 6.4229669189483081e+02 5.6369438522015116e+02 5.7535384613802216e+02 -1 0 0
973 6 12 0.0000000000000000e+00 6.4174458498773890e+02 5.6418972521600313e+02 5.7131769003315731e+02 -1 0 0
954 6 12 0.0000000000000000e+00 6.3796254662151648e+02 5.6368090985493211e+02 5.9661415110963219e+02 -1 0 0
6998 43 18 0.0000000000000000e+00 6.3014854540129977e+02 5.6683931206443481e+02 5.7647386057906419e+02 0 0 0
972 6 12 0.0000000000000000e+00 6.4456263459986189e+02 5.6218918333709394e+02 5.7286693165579459e+02 -1 0 0
951 6 9 0.0000000000000000e+00 6.3324469095019629e+02 5.6401558911373695e+02 6.0498454845490880e+02 -1 0 0
959 6 2 0.0000000000000000e+00 6.3148269071804293e+02 5.6093082666655164e+02 5.8472885287129998e+02 -1 0 0
958 6 9 0.0000000000000000e+00 6.2886082881198695e+02 5.6138140784540849e+02 5.8779769898505924e+02 -1 0 0
962 6 12 0.0000000000000000e+00 6.2750154608748767e+02 5.6742931697778920e+02 5.8469519073111780e+02 -1 0 0
960 6 12 0.0000000000000000e+00 6.3272841719320263e+02 5.6380531230085990e+02 5.8258062096408923e+02 -1 0 0
961 6 12 0.0000000000000000e+00 6.3039061187947709e+02 5.6658158153706154e+02 5.8265524144761230e+02 -1 0 0
969 6 2 0.0000000000000000e+00 6.4066026315751776e+02 5.6406857297890485e+02 5.8156828924913589e+02 -1 0 0
963 6 15 0.0000000000000000e+00 6.2863155244685970e+02 5.6835614693620187e+02 5.8844785732636524e+02 -1 0 0
968 6 12 0.0000000000000000e+00 6.3930598555021606e+02 5.6343543443937301e+02 5.8508640952180667e+02 -1 0 0
967 6 18 0.0000000000000000e+00 6.3784397823402958e+02 5.6468784728567357e+02 5.8801523687528197e+02 -1 0 0
966 6 18 0.0000000000000000e+00 6.3620846861378470e+02 5.6671895462695829e+02 5.9105647873145597e+02 -1 0 0
965 6 17 0.0000000000000000e+00 6.3307348976146091e+02 5.6779632277146652e+02 5.8919772475103616e+02 -1 0 0
7001 43 9 0.0000000000000000e+00 6.3492370216203665e+02 5.6011416072993768e+02 5.7145486952866293e+02 0 0 0
957 6 15 0.0000000000000000e+00 6.3251066544939442e+02 5.6209993179678361e+02 5.8933783123209412e+02 -1 0 0
956 6 12 0.0000000000000000e+00 6.3286390994234011e+02 5.6366648766069898e+02 5.9271164263084802e+02 -1 0 0
955 6 12 0.0000000000000000e+00 6.3614402660361793e+02 5.6171260982834758e+02 5.9397139967735995e+02 -1 0 0
6996 43 17 0.0000000000000000e+00 6.2768506610206987e+02 5.7091905651547040e+02 5.7336417794188992e+02 0 0 0
6997 43 18 0.0000000000000000e+00 6.3105058300142571e+02 5.6995134398831931e+02 5.7483335335358595e+02 0 0 0
9426 58 15 0.0000000000000000e+00 6.3691763341961405e+02 5.5816846897913365e+02 5.8370042840115752e+02 -1 0 0
9407 58 15 0.0000000000000000e+00 6.4454374409083880e+02 5.6691533837236250e+02 6.0303814779561128e+02 -1 0 0
9409 58 12 0.0000000000000000e+00 6.4478689828494498e+02 5.6081703040821344e+02 6.0220046759210618e+02 -1 0 0
9408 58 15 0.0000000000000000e+00 6.4402015550665612e+02 5.6362430784428034e+02 6.0467613084720631e+02 -1 0 0
8710 54 4 0.0000000000000000e+00 6.4482202550839747e+02 5.7637478715350528e+02 5.8715945891695469e+02 0 -1 0
9410 58 15 0.0000000000000000e+00 6.4202584242181854e+02 5.6367752539725416e+02 6.0339050002890042e+02 -1 0 0
8714 54 9 0.0000000000000000e+00 6.4462512227714615e+02 5.7227623998886668e+02 5.7863293317706007e+02 0 -1 0
9412 58 15 0.0000000000000000e+00 6.3939281630338496e+02 5.6029806388600105e+02 6.0626176450758499e+02 -1 0 0
9413 58 9 0.0000000000000000e+00 6.3926365608427636e+02 5.5635319076523876e+02 6.0553497610535078e+02 -1 0 0
9411 58 15 0.0000000000000000e+00 6.4304836786112855e+02 5.6137465016344458e+02 6.0649183096867080e+02 -1 0 0
8697 54 9 0.0000000000000000e+00 6.3898868877292489e+02 5.7304315948688611e+02 6.0065745069159664e+02 0 -1 0
8698 54 2 0.0000000000000000e+00 6.4016709123856879e+02 5.7631276908759980e+02 5.9881795384262000e+02 0 -1 0
923 6 15 0.0000000000000000e+00 6.3314583016381698e+02 5.7661842227319892e+02 5.8429954188681324e+02 -1 0 0
9856 61 2 0.0000000000000000e+00 6.3951698584854080e+02 5.7616276789884512e+02 5.9304143414730538e+02 -1 0 0
[truncated: 1,702,618 more chars]
