# Supplementary material for: Targeted modulation of protein liquid–liquid phase separation by evolution of amino-acid sequence
Source: PLoS Comput Biol. 2021 Aug 24;17(8):e1009328. doi: 10.1371/journal.pcbi.1009328 (PMC8415608; doi:10.1371/journal.pcbi.1009328)
Supplement: S1 Data — The supporting data archive contains the raw data used in the figures; a series of Lammps scripts that can be used to generate the simulation data; analysis scripts used to post-process the data; and a full listing of all sequences across all genetic-algorithm runs reported alongside their phase-diagram widths. (ZIP) [file pcbi.1009328.s009.zip › raw-figure-data/Fig-S5/shuffle-size1.dat]

noChanged fitnessAvg fitnessStdDev
0 0.967713056063301 0.058437214384781
1 0.990311171722036 0.023185043730213
2 1.00580658306697 0.007698169628214
3 0.99645266713922 0.011047184422358
4 0.99555291546572 0.00621956123328
5 0.993835360237749 0.013597749240572
6 0.992900437559075 0.016207219883457
7 0.980306255555383 0.006913957111989
8 0.976105281737256 0.020027082497663
9 0.977828873334056 0.018473776444061
10 0.978678098169676 0.013673785530623
11 0.974319143113694 0.018256955710687
12 0.976818790946511 0.019584157939917
13 0.96227164738021 0.018797412066392
14 0.962311866764657 0.034873396581108
15 0.941637811887077 0.035883354021291
16 0.955250189382432 0.024760233872171
17 0.944244119167544 0.027577235396548
18 0.958403543781808 0.017333165465499
19 0.958692105843111 0.021170884655896
20 0.947158604536604 0.030312431585213
21 0.94341461575296 0.034082385095557
22 0.934607705142951 0.040349965897424
23 0.938511850029469 0.038554947998546
24 0.922832404594854 0.043088543774505
25 0.918712878396624 0.055201687018267
26 0.920605264571681 0.043585220378904
27 0.915315593792213 0.052033677534113
28 0.920354535680792 0.03749282102455
29 0.914331825159844 0.041007777374515
30 0.920228815525961 0.036914302565951
31 0.923112422094011 0.038543824213107
32 0.925037384161162 0.04234328261373
33 0.93330464480321 0.034181255507167
34 0.921225195320307 0.053815143461878
35 0.92190764706411 0.052143555159466
36 0.934354421567877 0.034849431214893
37 0.935263769762678 0.032810508234003
38 0.914091981296873 0.086477406318529
39 0.909201758837134 0.077540413101502
40 0.935875148154481 0.047149438791408
41 0.93183658699062 0.040640256358115
42 0.917591095098376 0.052394359723222
43 0.933300939763023 0.025561614894223
44 0.934353509222147 0.033874118339159
45 0.916418024329394 0.042250797598039
46 0.926309604462827 0.03443227056301
47 0.921697431974475 0.049960556509869
48 0.910199022250828 0.072502115774492
49 0.915031784763719 0.06544809875735
50 0.909588598486156 0.096506613280245
51 0.907722872367856 0.082872429012131
52 0.888007124474449 0.105284810254079
53 0.898882340073539 0.075984917325543
54 0.883192323534487 0.070905308483411
55 0.885855624084515 0.055504249563349
56 0.871312531964405 0.059915549434913
57 0.882550396517455 0.042574467973962
58 0.876031948409033 0.050565571969199
59 0.868674680552417 0.058972367840291
60 0.860991835564492 0.06215444599704
61 0.87783391043959 0.04743683405392
62 0.855971181878985 0.057967926398891
63 0.871629085781739 0.056919245653428
64 0.861350279725423 0.060645545863143
65 0.863460174519245 0.075431179162346
66 0.880463452771795 0.045330700974221
67 0.888111477758421 0.044002670486966
68 0.881676696024862 0.068695935688836
69 0.872664527901115 0.077494368457773
70 0.878869229113953 0.075236667131654
71 0.89287134194619 0.074056882605594
72 0.886031549025107 0.082568321246445
73 0.851282867088301 0.090400612360052
74 0.874582582649019 0.072474797601368
75 0.873007927287072 0.066270085089109
76 0.873838606013804 0.075858211798259
77 0.878595366480226 0.083038792929562
78 0.845543009991082 0.096081515638468
79 0.843241478659759 0.108225421693198
80 0.876272056285547 0.073791266521304
81 0.897995212213154 0.062766436937211
82 0.906534271440793 0.060748725110356
83 0.895808568901512 0.074858642048467
84 0.904416742944266 0.050665636026931
85 0.889280734161303 0.081753974317716
86 0.904979505008506 0.076798897799112
87 0.910685348222999 0.075228188603996
88 0.896482060038242 0.063510389897406
89 0.895492868878668 0.065086966637122
90 0.891110880505472 0.059415302311465
91 0.899525114428911 0.060478634697697
92 0.907019665877638 0.064075532386638
93 0.895658559465246 0.049821456383362
94 0.896922335567001 0.06553532749039
95 0.895131644162984 0.046861291895594
96 0.873536349461305 0.095441928744972
97 0.86497099436815 0.095136425111742
98 0.863531003745978 0.096066368367597
99 0.851116305771643 0.10956631651847
