# Supplementary material for: Targeted modulation of protein liquid–liquid phase separation by evolution of amino-acid sequence
Source: PLoS Comput Biol. 2021 Aug 24;17(8):e1009328. doi: 10.1371/journal.pcbi.1009328 (PMC8415608; doi:10.1371/journal.pcbi.1009328)
Supplement: S1 Data — The supporting data archive contains the raw data used in the figures; a series of Lammps scripts that can be used to generate the simulation data; analysis scripts used to post-process the data; and a full listing of all sequences across all genetic-algorithm runs reported alongside their phase-diagram widths. (ZIP) [file pcbi.1009328.s009.zip › raw-figure-data/Fig-S5/shuffle-hydrophobic3.dat]

noChanged fitnessAvg fitnessStdDev
0 0.925814493636512 0.0441141
3 0.901901944338941 0.0636972
6 0.906532139311737 0.0630451
9 0.927510641139657 0.0451351
12 0.928492620525375 0.0377851
15 0.921841104481959 0.0374816
18 0.923173836588036 0.0218196
21 0.914916572099984 0.0444288
24 0.918758150050655 0.0439798
27 0.878140547711019 0.065379
30 0.900508723435415 0.0237196
33 0.8963694924074 0.0279531
36 0.88483113946147 0.0698161
39 0.883761080774832 0.0810093
42 0.898123352170802 0.0547918
45 0.965776162291447 0.0328907
48 0.965125002919313 0.039483
51 0.995490631561544 0.00228203
54 0.985281678641493 0.00998475
57 0.979532937817318 0.00494232
60 0.97845940788882 0.00593973
63 0.979531421505782 0.00441322
66 0.967170322672799 0.00887231
69 0.935582418967351 0.0270432
72 0.933913088727918 0.0223267
75 0.922027804789401 0.0167633
78 0.942619591150866 0.0418623
81 0.948583304658434 0.0334503
84 0.956362626766958 0.0221527
87 0.950168861188215 0.0301557
90 0.929413484711525 0.0115255
93 0.947758495781334 0.028011
96 0.94156366428513 0.0278413
