# Supplementary material for: Targeted modulation of protein liquid–liquid phase separation by evolution of amino-acid sequence
Source: PLoS Comput Biol. 2021 Aug 24;17(8):e1009328. doi: 10.1371/journal.pcbi.1009328 (PMC8415608; doi:10.1371/journal.pcbi.1009328)
Supplement: S1 Data — The supporting data archive contains the raw data used in the figures; a series of Lammps scripts that can be used to generate the simulation data; analysis scripts used to post-process the data; and a full listing of all sequences across all genetic-algorithm runs reported alongside their phase-diagram widths. (ZIP) [file pcbi.1009328.s009.zip › raw-figure-data/Fig-S5/shuffle-size3.dat]

noChanged fitnessAvg fitnessStdDev
0 8.03E-01 0.0415564
3 0.786043301331353 0.123355
6 0.824705470080696 0.115494
9 9.38E-01 0.0479492
12 0.9724420440314 0.0289584
15 0.996816259419581 0.0136762
18 1.00501896181757 0.0150823
21 0.99637853005563 0.00966367
24 0.981866749786913 0.00930649
27 0.980193322054357 0.0168081
30 0.965937394880333 0.00762881
33 0.959758728430905 0.0155539
36 0.963451795335118 0.0257335
39 9.70E-01 0.0320653
42 0.957432123293337 0.0210356
45 9.48E-01 0.0381572
48 0.952400583324049 0.0333458
51 0.943463830437526 0.0456482
54 9.12E-01 0.0712056
57 9.48E-01 0.0486501
60 9.17E-01 0.0327586
63 9.33E-01 0.0476606
66 9.26E-01 0.0365902
69 0.925120683490332 0.0584056
72 0.89735101557696 0.0653318
75 0.89530295586189 0.0821471
78 0.875530714633128 0.0729476
81 0.860679126581968 0.0675854
84 0.893929390580117 0.0209539
87 0.909223571259156 0.040823
90 0.884986623547709 0.0182914
93 0.858824253110183 0.0615136
96 0.866246452858523 0.047191
