# Supplementary material for: Targeted modulation of protein liquid–liquid phase separation by evolution of amino-acid sequence
Source: PLoS Comput Biol. 2021 Aug 24;17(8):e1009328. doi: 10.1371/journal.pcbi.1009328 (PMC8415608; doi:10.1371/journal.pcbi.1009328)
Supplement: S1 Data — The supporting data archive contains the raw data used in the figures; a series of Lammps scripts that can be used to generate the simulation data; analysis scripts used to post-process the data; and a full listing of all sequences across all genetic-algorithm runs reported alongside their phase-diagram widths. (ZIP) [file pcbi.1009328.s009.zip › raw-figure-data/Fig-S5/shuffle-size2.dat]

noChanged fitnessAvg fitnessStdDev
0 0.850597956740481 0.0897973
2 0.879938399987443 0.0985931
4 0.934972114127285 0.0597969
6 0.945154639990118 0.0741938
8 0.950234042942686 0.100303
10 0.98510995434814 0.0123073
12 0.974628535102314 0.0248851
14 0.979151242563251 0.0215225
16 0.973717346328884 0.0204742
18 0.961051749961718 0.0368277
20 0.978726595831935 0.0540929
22 0.949871875999744 0.0847893
24 0.954288342058142 0.0906202
26 0.948947460767416 0.0474335
28 0.94725644638851 0.0377327
30 0.949339745913591 0.0463938
32 0.956172931929237 0.0423206
34 0.93754840520932 0.0403354
36 0.914345700874989 0.0806371
38 0.927011285733243 0.0629763
40 0.91043848928794 0.0821139
42 0.894490739171151 0.100456
44 0.867214485943054 0.130416
46 0.854120616971635 0.134019
48 0.864939633994701 0.133577
50 0.863312383864451 0.118
52 0.876832332765799 0.119901
54 0.873578432154449 0.101854
56 0.868222462234348 0.160461
58 0.846173391626816 0.131908
60 0.833096246580185 0.144224
62 0.849874792746651 0.140628
64 0.861720577940885 0.123102
66 0.831233250063414 0.14652
68 0.82917787834234 0.134176
70 0.846678161968721 0.130518
72 0.82849127624965 0.128638
74 0.837343402052524 0.121803
76 0.884087882545438 0.11642
78 0.831492667787685 0.132307
80 0.822610486689752 0.133277
82 0.832376063016475 0.120888
84 0.867414949938094 0.123409
86 0.840682037660357 0.112228
88 0.832709142264394 0.103813
90 0.857402708469212 0.09666
92 0.837894848664866 0.0880175
94 0.862238277373168 0.0818315
96 0.835171602553873 0.0887549
98 8.50E-01 0.119863
