# Supplementary material for: Targeted modulation of protein liquid–liquid phase separation by evolution of amino-acid sequence
Source: PLoS Comput Biol. 2021 Aug 24;17(8):e1009328. doi: 10.1371/journal.pcbi.1009328 (PMC8415608; doi:10.1371/journal.pcbi.1009328)
Supplement: S1 Data — The supporting data archive contains the raw data used in the figures; a series of Lammps scripts that can be used to generate the simulation data; analysis scripts used to post-process the data; and a full listing of all sequences across all genetic-algorithm runs reported alongside their phase-diagram widths. (ZIP) [file pcbi.1009328.s009.zip › raw-figure-data/Fig-S5/shuffle-size10.dat]

noChanged fitnessAvg fitnessStdDev
0 1.00238813636364 0.00109566
10 1.00325005555556 0.0034734
20 0.995085914141414 0.00851483
30 0.969197914141414 0.0131438
40 0.964267237373737 0.0223625
50 0.952287111111111 0.0476958
60 0.948189353535353 0.0396268
70 0.945698409090909 0.0180392
80 0.950437964646465 0.00210784
90 0.943070893939394 0.00707557
100 0.915005994949495 0.0556801
