# Supplementary material for: Targeted modulation of protein liquid–liquid phase separation by evolution of amino-acid sequence
Source: PLoS Comput Biol. 2021 Aug 24;17(8):e1009328. doi: 10.1371/journal.pcbi.1009328 (PMC8415608; doi:10.1371/journal.pcbi.1009328)
Supplement: S1 Data — The supporting data archive contains the raw data used in the figures; a series of Lammps scripts that can be used to generate the simulation data; analysis scripts used to post-process the data; and a full listing of all sequences across all genetic-algorithm runs reported alongside their phase-diagram widths. (ZIP) [file pcbi.1009328.s009.zip › raw-figure-data/Fig-S5/shuffle-hydrophobic5.dat]

noChanged fitnessAvg fitnessStdDev
0 0.968624911191744 0.0336212
5 1.00169692839749 0.00411699
10 0.988341995289741 0.0107416
15 0.990807309770644 0.00203992
20 0.996245127663037 0.00547155
25 0.985681471311787 0.00627545
30 0.989567490584696 0.00284421
35 0.985371473247816 0.013926
40 0.984851132632499 0.00429236
45 0.988918693221334 0.00649835
50 0.989334140192461 0.00198902
55 0.984944391704487 0.00453728
60 0.992635721166327 0.0151552
65 0.979556429726636 0.00508335
70 0.985495680699269 0.00556479
75 0.978749057810682 0.00657812
80 0.977945937341723 0.0112205
85 0.968376066384894 0.0146128
90 0.97173420483248 0.0226068
95 0.958764715246728 0.0269922
