# Supplementary material for: Targeted modulation of protein liquid–liquid phase separation by evolution of amino-acid sequence
Source: PLoS Comput Biol. 2021 Aug 24;17(8):e1009328. doi: 10.1371/journal.pcbi.1009328 (PMC8415608; doi:10.1371/journal.pcbi.1009328)
Supplement: S1 Data — The supporting data archive contains the raw data used in the figures; a series of Lammps scripts that can be used to generate the simulation data; analysis scripts used to post-process the data; and a full listing of all sequences across all genetic-algorithm runs reported alongside their phase-diagram widths. (ZIP) [file pcbi.1009328.s009.zip › raw-figure-data/Fig-S5/shuffle-hydrophobic4.dat]

noChanged fitnessAvg fitnessStdDev
0 0.946223419371068 0.0346869
4 0.959406017013233 0.0276228
8 0.946450617696198 0.035521
12 0.956103280402538 0.017215
16 0.952089568025199 0.0393554
20 0.943103012782714 0.0458013
24 0.906537167679883 0.0798388
28 0.892201590222613 0.0851828
32 0.950726581187133 0.0187569
36 0.971823392491175 0.0179902
40 0.968475924788364 0.0103958
44 0.962287024020924 0.0347246
48 0.925888677191933 0.0388088
52 0.933909727356654 0.0278364
56 0.952213080576564 0.00810659
60 0.931992991890529 0.0368621
64 0.912688376466315 0.0472139
68 0.934278971374138 0.0507404
72 0.967728869494332 0.037208
76 0.973050810480906 0.0282809
80 0.975254377681383 0.0262713
84 0.971353049967474 0.0303757
88 0.972781321272971 0.0431737
92 0.971098616038835 0.0310284
96 0.961769255566708 0.0406832
