# Supplementary material for: Targeted modulation of protein liquid–liquid phase separation by evolution of amino-acid sequence
Source: PLoS Comput Biol. 2021 Aug 24;17(8):e1009328. doi: 10.1371/journal.pcbi.1009328 (PMC8415608; doi:10.1371/journal.pcbi.1009328)
Supplement: S1 Data — The supporting data archive contains the raw data used in the figures; a series of Lammps scripts that can be used to generate the simulation data; analysis scripts used to post-process the data; and a full listing of all sequences across all genetic-algorithm runs reported alongside their phase-diagram widths. (ZIP) [file pcbi.1009328.s009.zip › raw-figure-data/Fig-S5/shuffle-hydrophobic2.dat]

noChanged fitnessAvg fitnessStdDev
0 0.975162588576945 0.00646959
2 0.979205252842666 0.00526351
4 0.988494282705512 0.0353752
6 0.969582776952097 0.0164873
8 0.951664799973831 0.0432596
10 0.986320087718666 0.00815029
12 0.966400128445487 0.0130482
14 0.958819952013864 0.0174066
16 0.9293560559516 0.0490167
18 0.956166726095741 0.0205907
20 0.980378394092116 0.00820643
22 0.962524657788846 0.0163306
24 0.978917918668793 0.0153938
26 0.989126385772027 0.0092418
28 0.999791853754218 0.00544554
30 0.995423489790575 0.00195978
32 0.99955243910999 0.00569878
34 0.971949239091528 0.0155519
36 0.984691912188567 0.0220612
38 0.97436518473159 0.0103554
40 0.970131285334589 0.0137955
42 0.968450542082836 0.0178036
44 0.971268290053843 0.0166258
46 0.977172748278501 0.00853646
48 0.964978410661248 0.0124292
50 0.952712102116784 0.0259426
52 0.950937512003337 0.0227897
54 0.939281081000598 0.0269629
56 0.943012211153195 0.0611767
58 0.933543507158761 0.0651526
60 0.958118313030805 0.0377492
62 0.933869819466875 0.0255389
64 0.939078852456637 0.0267188
66 0.929204769964438 0.0324165
68 0.910923875274206 0.0314856
70 0.92830108392012 0.0319192
72 0.868002208526118 0.0257716
74 0.870207137922227 0.0341571
76 0.84442390098264 0.0659442
78 0.865601347326633 0.0575413
80 0.914590590375081 0.0153292
82 0.902464510221225 0.0349947
84 0.898146064784414 0.0623194
86 0.915733200796434 0.0492956
88 0.927390578418679 0.0528213
90 0.937345279215044 0.0357894
92 0.947794136379067 0.0444768
94 0.931044512823574 0.0517507
96 0.968880574670255 0.0894116
98 0.973471928118315 0.0537481
