# Supplementary material for: Targeted modulation of protein liquid–liquid phase separation by evolution of amino-acid sequence
Source: PLoS Comput Biol. 2021 Aug 24;17(8):e1009328. doi: 10.1371/journal.pcbi.1009328 (PMC8415608; doi:10.1371/journal.pcbi.1009328)
Supplement: S1 Data — The supporting data archive contains the raw data used in the figures; a series of Lammps scripts that can be used to generate the simulation data; analysis scripts used to post-process the data; and a full listing of all sequences across all genetic-algorithm runs reported alongside their phase-diagram widths. (ZIP) [file pcbi.1009328.s009.zip › raw-figure-data/Fig-S5/shuffle-size15.dat]

noChanged fitnessAvg fitnessStdDev
0 0.994058858585859 0.00657973
15 1.00081996464646 0.0106968
30 0.975893095959596 0.0297853
45 0.979965232323232 0.0223712
60 0.976765252525252 0.0190285
75 0.972960196969697 0.0229859
90 0.960765429292929 0.0152626
105 0.972543919191919 0.0202731675
