# Supplementary material for: Targeted modulation of protein liquid–liquid phase separation by evolution of amino-acid sequence
Source: PLoS Comput Biol. 2021 Aug 24;17(8):e1009328. doi: 10.1371/journal.pcbi.1009328 (PMC8415608; doi:10.1371/journal.pcbi.1009328)
Supplement: S1 Data — The supporting data archive contains the raw data used in the figures; a series of Lammps scripts that can be used to generate the simulation data; analysis scripts used to post-process the data; and a full listing of all sequences across all genetic-algorithm runs reported alongside their phase-diagram widths. (ZIP) [file pcbi.1009328.s009.zip › raw-figure-data/Fig-S5/shuffle-size4.dat]

noChanged fitnessAvg fitnessStdDev
0 0.916783413384879 0.0191547
4 0.897741565385879 0.0108692
8 0.877197777446851 0.0267898
12 0.892948142697482 0.0281021
16 0.901545693474233 0.0142448
20 0.882818373407924 0.00588947
24 0.912028349871172 0.0634314
28 0.948471549565287 0.0648208
32 0.984076423691141 0.0243807
36 0.978428154880929 0.0209352
40 0.976982455145008 0.0199006
44 0.974453503693341 0.024792
48 0.97267612718423 0.0179006
52 0.969558392160954 0.0136901
56 0.958209002191202 0.0234897
60 0.949581161521314 0.035939
64 0.944722286408502 0.0285541
68 0.949273075857001 0.0149115
72 0.921301030570225 0.0436386
76 0.931697865122125 0.0302447
80 0.927594629740727 0.032773
84 0.885474090466513 0.0825411
88 0.890018224435443 0.06753
92 0.942059126011471 0.0205886
96 0.926025957309673 0.0325043
