# Supplementary material for: Targeted modulation of protein liquid–liquid phase separation by evolution of amino-acid sequence
Source: PLoS Comput Biol. 2021 Aug 24;17(8):e1009328. doi: 10.1371/journal.pcbi.1009328 (PMC8415608; doi:10.1371/journal.pcbi.1009328)
Supplement: S1 Data — The supporting data archive contains the raw data used in the figures; a series of Lammps scripts that can be used to generate the simulation data; analysis scripts used to post-process the data; and a full listing of all sequences across all genetic-algorithm runs reported alongside their phase-diagram widths. (ZIP) [file pcbi.1009328.s009.zip › raw-figure-data/Fig-S5/shuffle-size5.dat]

noChanged fitnessAvg fitnessStdDev
0 1.00389844949495 0.00512552
5 1.00326688888889 0.00940167
10 0.98623802020202 0.00945925
15 0.982925585858586 0.00470015
20 0.982301474747475 0.00731865
25 0.987846747474748 0.00803914
30 0.975790333333333 0.0201117
35 0.968583025252525 0.0247888
40 0.948005363636364 0.0415644
45 0.949195565656566 0.0499867
50 0.949852616161616 0.0387228
55 0.944046085858586 0.047479
60 0.965851792929293 0.0272604
65 0.95365651010101 0.0514003
70 0.960839681818182 0.0458457
75 0.967273015151515 0.0196714
80 0.961016560606061 0.0312217
85 0.941395186868687 0.0226695
90 0.930192868686869 0.0369077
95 0.954670222222222 0.0211675
100 0.943795863636364 0.0531279
