# Supplementary material for: Targeted modulation of protein liquid–liquid phase separation by evolution of amino-acid sequence
Source: PLoS Comput Biol. 2021 Aug 24;17(8):e1009328. doi: 10.1371/journal.pcbi.1009328 (PMC8415608; doi:10.1371/journal.pcbi.1009328)
Supplement: S1 Data — The supporting data archive contains the raw data used in the figures; a series of Lammps scripts that can be used to generate the simulation data; analysis scripts used to post-process the data; and a full listing of all sequences across all genetic-algorithm runs reported alongside their phase-diagram widths. (ZIP) [file pcbi.1009328.s009.zip › raw-figure-data/Fig-7/HPS-mod-7f7y-pd.dat]

temperature densityLiq densityVap 
150 1.15777 0
180 1.13126 0
240 1.01882 0
260 0.984842 0
280 0.933157 0
300 0.862052 0
320 0.783142 0
340 0.729888 1.58729e-05
360 0.661536 8.75169e-05
370 0.599812 0.000227472
380 0.560663 0.0010839
390 0.493563 0.00405039
400 0.451999 0.0124476
