# Supplementary material for: Targeted modulation of protein liquid–liquid phase separation by evolution of amino-acid sequence
Source: PLoS Comput Biol. 2021 Aug 24;17(8):e1009328. doi: 10.1371/journal.pcbi.1009328 (PMC8415608; doi:10.1371/journal.pcbi.1009328)
Supplement: S1 Data — The supporting data archive contains the raw data used in the figures; a series of Lammps scripts that can be used to generate the simulation data; analysis scripts used to post-process the data; and a full listing of all sequences across all genetic-algorithm runs reported alongside their phase-diagram widths. (ZIP) [file pcbi.1009328.s009.zip › raw-figure-data/Fig-7/HPS-mod-9f3y-pd.dat]

temperature densityLiq densityVap 
80 0.956425 0
100 0.837744 0
120 0.737788 2.25635e-05
130 0.690536 2.61498e-06
140 0.680381 7.40478e-05
160 0.456524 0.00872683
170 0.445837 0.0248062
180 0.255988 0.0569555
