# Supplementary material for: Targeted modulation of protein liquid–liquid phase separation by evolution of amino-acid sequence
Source: PLoS Comput Biol. 2021 Aug 24;17(8):e1009328. doi: 10.1371/journal.pcbi.1009328 (PMC8415608; doi:10.1371/journal.pcbi.1009328)
Supplement: S1 Data — The supporting data archive contains the raw data used in the figures; a series of Lammps scripts that can be used to generate the simulation data; analysis scripts used to post-process the data; and a full listing of all sequences across all genetic-algorithm runs reported alongside their phase-diagram widths. (ZIP) [file pcbi.1009328.s009.zip › raw-figure-data/Fig-7/CATPI-mod-7r-pd.dat]

temperature densityLiq densityVap 
130 1.11413 0
240 0.895833 0
260 0.851993 0
280 0.782714 1.73719e-06
300 0.720093 5.97234e-05
320 0.604741 0.000871121
340 0.468312 0.00989507
350 0.406764 0.0355079
355 0.269726 0.199171
