# Supplementary material for: Targeted modulation of protein liquid–liquid phase separation by evolution of amino-acid sequence
Source: PLoS Comput Biol. 2021 Aug 24;17(8):e1009328. doi: 10.1371/journal.pcbi.1009328 (PMC8415608; doi:10.1371/journal.pcbi.1009328)
Supplement: S1 Data — The supporting data archive contains the raw data used in the figures; a series of Lammps scripts that can be used to generate the simulation data; analysis scripts used to post-process the data; and a full listing of all sequences across all genetic-algorithm runs reported alongside their phase-diagram widths. (ZIP) [file pcbi.1009328.s009.zip › raw-figure-data/Fig-7/HPS-hnRNPA1-WT-pd.dat]

temperature densityLiq densityVap
130 1.17384 0
150 1.14215 0
160 1.10512 0
180 1.07521 0
200 1.02231 0
220 0.966079 0
240 0.895044 0
260 0.836429 0
280 0.757196 2.95999e-06
300	0.687472	4.90E-05
310 0.645864 0.000167384
320	0.588716	0.000871225
330 0.572281 0.00149143
340	0.5004475	0.005501875
345 0.4839215 0.02158475
352.5 0.437778 0.0368265
355 0.420583 0.191439
