# Supplementary material for: Targeted modulation of protein liquid–liquid phase separation by evolution of amino-acid sequence
Source: PLoS Comput Biol. 2021 Aug 24;17(8):e1009328. doi: 10.1371/journal.pcbi.1009328 (PMC8415608; doi:10.1371/journal.pcbi.1009328)
Supplement: S1 Data — The supporting data archive contains the raw data used in the figures; a series of Lammps scripts that can be used to generate the simulation data; analysis scripts used to post-process the data; and a full listing of all sequences across all genetic-algorithm runs reported alongside their phase-diagram widths. (ZIP) [file pcbi.1009328.s009.zip › raw-figure-data/Fig-7/HPS-mod-3r3k-pd.dat]

temperature densityLiq densityVap
130 1.05263 0
140 1.03653 0
150 1.00211 0
160 1.02359 0
200 0.826674 0
240 0.696276 4.50144e-06
280 0.578314 0.000684415
290 0.519265 0.00573467
300 0.475608 0.0107294
310 0.463768 0.0175740
320 0.42546 0.0544979
