# Supplementary material for: Targeted modulation of protein liquid–liquid phase separation by evolution of amino-acid sequence
Source: PLoS Comput Biol. 2021 Aug 24;17(8):e1009328. doi: 10.1371/journal.pcbi.1009328 (PMC8415608; doi:10.1371/journal.pcbi.1009328)
Supplement: S1 Data — The supporting data archive contains the raw data used in the figures; a series of Lammps scripts that can be used to generate the simulation data; analysis scripts used to post-process the data; and a full listing of all sequences across all genetic-algorithm runs reported alongside their phase-diagram widths. (ZIP) [file pcbi.1009328.s009.zip › raw-figure-data/Fig-7/CATPI-mod-6r6k-pd.dat]

temperature densityLiq densityVap 
260 0.832879 0
280 0.787607 0
300 0.740486 0
320 0.696898 5.39726e-06
340 0.635724 6.60423e-05
360 0.566361 0.00349728
380 0.495079 0.0113714
385 0.459419 0.0223636
392.5 0.445307 0.0328842
395 0.424755 0.0548070
