# Supplementary material for: Targeted modulation of protein liquid–liquid phase separation by evolution of amino-acid sequence
Source: PLoS Comput Biol. 2021 Aug 24;17(8):e1009328. doi: 10.1371/journal.pcbi.1009328 (PMC8415608; doi:10.1371/journal.pcbi.1009328)
Supplement: S1 Data — The supporting data archive contains the raw data used in the figures; a series of Lammps scripts that can be used to generate the simulation data; analysis scripts used to post-process the data; and a full listing of all sequences across all genetic-algorithm runs reported alongside their phase-diagram widths. (ZIP) [file pcbi.1009328.s009.zip › raw-figure-data/Fig-7/criticalPts.dat]

name HPSKH/K CATPI/K expt/celsius
WT 356.717973116894 398.053917111205 75
{$-$12F$+$12Y} 216.120593856005 385.135471691175 70
{$-$3R$+$3K} 325.760141203498 397.806733627119 40
{$-$4F$-$2Y} 205.44241696719 337.85591386897 27
{$-$6R$+$6K} 273.342522138098 407.192996516967 12
{$+$7F$-$7Y} 406.036685630949 394.87428224268 55
{$+$7K$+$12D} 335.053371745355 464.021517157319 60
{$+$7R$+$12D} 367.875688785146 445.193600427024 85
{$+$7R} 204.357335430099 355.919420497075 8
{$-$9F$+$3Y} 179.387074367279 332.161139562117 12
max 584.960531684287 460.980814505878 155
