# Supplementary material for: Targeted modulation of protein liquid–liquid phase separation by evolution of amino-acid sequence
Source: PLoS Comput Biol. 2021 Aug 24;17(8):e1009328. doi: 10.1371/journal.pcbi.1009328 (PMC8415608; doi:10.1371/journal.pcbi.1009328)
Supplement: S1 Data — The supporting data archive contains the raw data used in the figures; a series of Lammps scripts that can be used to generate the simulation data; analysis scripts used to post-process the data; and a full listing of all sequences across all genetic-algorithm runs reported alongside their phase-diagram widths. (ZIP) [file pcbi.1009328.s009.zip › raw-figure-data/Fig-7/HPS-mod-4f2y-pd.dat]

temperature densityLiq densityVap
130 0.800740 0
140 0.778013 1.93397e-07
150 0.693552 1.92172e-06
160 0.664905 1.67822e-06
170 0.594457 4.54458e-06
180 0.574207 0.000144053
190 0.510782 0.00121706
200 0.431765 0.110069
