# Supplementary material for: Targeted modulation of protein liquid–liquid phase separation by evolution of amino-acid sequence
Source: PLoS Comput Biol. 2021 Aug 24;17(8):e1009328. doi: 10.1371/journal.pcbi.1009328 (PMC8415608; doi:10.1371/journal.pcbi.1009328)
Supplement: S1 Data — The supporting data archive contains the raw data used in the figures; a series of Lammps scripts that can be used to generate the simulation data; analysis scripts used to post-process the data; and a full listing of all sequences across all genetic-algorithm runs reported alongside their phase-diagram widths. (ZIP) [file pcbi.1009328.s009.zip › raw-figure-data/Fig-7/CATPI-mod-9f3y-pd.dat]

temperature densityLiq densityVap 
260 0.701859 2.60411e-06
280 0.630502 9.94762e-05
300 0.558655 0.00108745
310 0.496614 0.00736217
320 0.43829 0.0426117
325 0.422902 0.143171
