# Supplementary material for: Targeted modulation of protein liquid–liquid phase separation by evolution of amino-acid sequence
Source: PLoS Comput Biol. 2021 Aug 24;17(8):e1009328. doi: 10.1371/journal.pcbi.1009328 (PMC8415608; doi:10.1371/journal.pcbi.1009328)
Supplement: S1 Data — The supporting data archive contains the raw data used in the figures; a series of Lammps scripts that can be used to generate the simulation data; analysis scripts used to post-process the data; and a full listing of all sequences across all genetic-algorithm runs reported alongside their phase-diagram widths. (ZIP) [file pcbi.1009328.s009.zip › raw-figure-data/Fig-7/HPS-mod-12f12y-pd.dat]

temperature densityLiq densityVap 
100 1.10212 0
130 0.968622 0
150 0.922667 0
160 0.839334 1.05708e-07
170 0.795466 2.41555e-06
180 0.738011 2.77046e-05
190 0.679433 0.00014754
200 0.541612 0.000907376
