# Supplementary material for: Targeted modulation of protein liquid–liquid phase separation by evolution of amino-acid sequence
Source: PLoS Comput Biol. 2021 Aug 24;17(8):e1009328. doi: 10.1371/journal.pcbi.1009328 (PMC8415608; doi:10.1371/journal.pcbi.1009328)
Supplement: S1 Data — The supporting data archive contains the raw data used in the figures; a series of Lammps scripts that can be used to generate the simulation data; analysis scripts used to post-process the data; and a full listing of all sequences across all genetic-algorithm runs reported alongside their phase-diagram widths. (ZIP) [file pcbi.1009328.s009.zip › raw-figure-data/Fig-7/HPS-mod-7k12d-pd.dat]

temperature densityLiq densityVap 
160 0.908027 0
200 0.822448 0
240 0.713497 8.69398e-06
280 0.621146 0.00548070
290 0.593058 0.00639415
300 0.541905 0.0191825
310 0.478142 0.0399635
320 0.482302 0.0602877
