# Supplementary material for: Targeted modulation of protein liquid–liquid phase separation by evolution of amino-acid sequence
Source: PLoS Comput Biol. 2021 Aug 24;17(8):e1009328. doi: 10.1371/journal.pcbi.1009328 (PMC8415608; doi:10.1371/journal.pcbi.1009328)
Supplement: S1 Data — The supporting data archive contains the raw data used in the figures; a series of Lammps scripts that can be used to generate the simulation data; analysis scripts used to post-process the data; and a full listing of all sequences across all genetic-algorithm runs reported alongside their phase-diagram widths. (ZIP) [file pcbi.1009328.s009.zip › raw-figure-data/Fig-7/HPS-mod-maxGA.dat]

temperature densityLiq densityVap
180 1.29541 0
200 1.2672 0
220 1.23871 0
240 1.19421 0
260 1.16345 0
280 1.12802 0
300 1.09187 0
320 1.05433 0
340 1.01916 0
380 0.943365 0
400 0.903449 0
420 0.865699 1.45889e-07
440 0.829578 2.03001e-06
460 0.787796 1.53919e-05
480 0.749253 3.60436e-05
500 0.698747 9.70372e-05
520 0.643979 0.000442214
540 0.591164 0.00447816
560 0.547385 0.0071107
