# Supplementary material for: Targeted modulation of protein liquid–liquid phase separation by evolution of amino-acid sequence
Source: PLoS Comput Biol. 2021 Aug 24;17(8):e1009328. doi: 10.1371/journal.pcbi.1009328 (PMC8415608; doi:10.1371/journal.pcbi.1009328)
Supplement: S1 Data — The supporting data archive contains the raw data used in the figures; a series of Lammps scripts that can be used to generate the simulation data; analysis scripts used to post-process the data; and a full listing of all sequences across all genetic-algorithm runs reported alongside their phase-diagram widths. (ZIP) [file pcbi.1009328.s009.zip › raw-figure-data/Fig-7/CATPI-mod-7f7y-pd.dat]

temperature densityLiq densityVap 
260 0.822268 0
280 0.774608 0
300 0.721682 2.03725e-06
320 0.662915 3.16682e-05
340 0.607574 0.000440301
360 0.534593 0.00465097
365 0.50503 0.00658761
370 0.496079 0.0131179
375 0.465124 0.0292996
