# Supplementary material for: Targeted modulation of protein liquid–liquid phase separation by evolution of amino-acid sequence
Source: PLoS Comput Biol. 2021 Aug 24;17(8):e1009328. doi: 10.1371/journal.pcbi.1009328 (PMC8415608; doi:10.1371/journal.pcbi.1009328)
Supplement: S1 Data — The supporting data archive contains the raw data used in the figures; a series of Lammps scripts that can be used to generate the simulation data; analysis scripts used to post-process the data; and a full listing of all sequences across all genetic-algorithm runs reported alongside their phase-diagram widths. (ZIP) [file pcbi.1009328.s009.zip › raw-figure-data/Fig-7/CATPI-mod-12f12y-pd.dat]

temperature densityLiq densityVap 
260 0.817735 0
280 0.766243 1.09815e-06
300 0.711071 1.81662e-05
320 0.642929 0.000135968
340 0.585201 0.0011299
360 0.510651 0.0154242
365 0.477669 0.0322216
370 0.458493 0.0478883
