# Supplementary material for: Targeted modulation of protein liquid–liquid phase separation by evolution of amino-acid sequence
Source: PLoS Comput Biol. 2021 Aug 24;17(8):e1009328. doi: 10.1371/journal.pcbi.1009328 (PMC8415608; doi:10.1371/journal.pcbi.1009328)
Supplement: S1 Data — The supporting data archive contains the raw data used in the figures; a series of Lammps scripts that can be used to generate the simulation data; analysis scripts used to post-process the data; and a full listing of all sequences across all genetic-algorithm runs reported alongside their phase-diagram widths. (ZIP) [file pcbi.1009328.s009.zip › raw-figure-data/Fig-7/HPS-mod-7r12d-pd.dat]

temperature densityLiq densityVap 
130 1.20813 0
150 1.15484 0
180 1.07323 0
200 1.02146 0
220 0.962517 0
240 0.905303 0
260 0.840933 0
280 0.767177 5.86774e-06
300 0.721788 9.1954e-06
320 0.662236 0.000246724
340 0.581431 0.00332649
360 0.514173 0.125524
