# Supplementary material for: Targeted modulation of protein liquid–liquid phase separation by evolution of amino-acid sequence
Source: PLoS Comput Biol. 2021 Aug 24;17(8):e1009328. doi: 10.1371/journal.pcbi.1009328 (PMC8415608; doi:10.1371/journal.pcbi.1009328)
Supplement: S1 Data — The supporting data archive contains the raw data used in the figures; a series of Lammps scripts that can be used to generate the simulation data; analysis scripts used to post-process the data; and a full listing of all sequences across all genetic-algorithm runs reported alongside their phase-diagram widths. (ZIP) [file pcbi.1009328.s009.zip › raw-figure-data/Fig-7/CATPI-mod-7k12d-pd.dat]

temperature densityLiq densityVap 
280 0.896939 0
320 0.816033 1.81326e-07
340 0.773334 8.52318e-06
360 0.730473 1.40056e-05
380 0.676544 0.000116473
400 0.627914 0.00069529
420 0.562879 0.00502641
430 0.541331 0.01255
440 0.514005 0.0460224
