# Supplementary material for: Targeted modulation of protein liquid–liquid phase separation by evolution of amino-acid sequence
Source: PLoS Comput Biol. 2021 Aug 24;17(8):e1009328. doi: 10.1371/journal.pcbi.1009328 (PMC8415608; doi:10.1371/journal.pcbi.1009328)
Supplement: S1 Data — The supporting data archive contains the raw data used in the figures; a series of Lammps scripts that can be used to generate the simulation data; analysis scripts used to post-process the data; and a full listing of all sequences across all genetic-algorithm runs reported alongside their phase-diagram widths. (ZIP) [file pcbi.1009328.s009.zip › raw-figure-data/Fig-7/HPS-mod-6r6k-pd.dat]

temperature densityLiq densityVap 
100 0.769214 0
170 0.721398 1.5499e-05
180 0.730760 0
200 0.698798 1.90626e-05
220 0.623413 0.000203634
235 0.566339 0.00411053
245 0.480932 0.00616579
250 0.427495 0.00822106
255 0.417219 0.0123316
