# Supplementary material for: Targeted modulation of protein liquid–liquid phase separation by evolution of amino-acid sequence
Source: PLoS Comput Biol. 2021 Aug 24;17(8):e1009328. doi: 10.1371/journal.pcbi.1009328 (PMC8415608; doi:10.1371/journal.pcbi.1009328)
Supplement: S1 Data — The supporting data archive contains the raw data used in the figures; a series of Lammps scripts that can be used to generate the simulation data; analysis scripts used to post-process the data; and a full listing of all sequences across all genetic-algorithm runs reported alongside their phase-diagram widths. (ZIP) [file pcbi.1009328.s009.zip › raw-figure-data/Fig-7/CATPI-hnRNPA1-WT-pd.dat]

temperature densityLiq densityVap
240 0.882543 0
260 0.836445 0
260 0.839243 0
280 0.78969 0
280 0.791632 0
300 0.74191 1.27756e-06
300 0.746124 2.55455e-06
320 0.675953 8.2898e-05
340 0.621645 0.000283143
350 0.58808 0.00126663
360 0.549273 0.00233672
360 0.552229 0.00247401
370 0.508325 0.00956983
380 0.471658 0.0297964
380 0.468405 0.0299359
382.5 0.458087 0.0337738
385 0.433510 0.0366279
390 0.410518 0.0626321
