# Supplementary material for: Targeted modulation of protein liquid–liquid phase separation by evolution of amino-acid sequence
Source: PLoS Comput Biol. 2021 Aug 24;17(8):e1009328. doi: 10.1371/journal.pcbi.1009328 (PMC8415608; doi:10.1371/journal.pcbi.1009328)
Supplement: S1 Data — The supporting data archive contains the raw data used in the figures; a series of Lammps scripts that can be used to generate the simulation data; analysis scripts used to post-process the data; and a full listing of all sequences across all genetic-algorithm runs reported alongside their phase-diagram widths. (ZIP) [file pcbi.1009328.s009.zip › raw-figure-data/Fig-7/CATPI-mod-7r12d-pd.dat]

temperature densityLiq densityVap 
260 0.922875 0
280 0.876272 0
300 0.83614 0
320 0.790377 9.74719e-07
340 0.752334 2.49943e-06
360 0.693512 0.000104836
380 0.646957 0.000331525
400 0.587794 0.00306509
410 0.546897 0.00990799
420 0.529578 0.0239861
430 0.474243 0.0931948
