# Supplementary material for: Targeted modulation of protein liquid–liquid phase separation by evolution of amino-acid sequence
Source: PLoS Comput Biol. 2021 Aug 24;17(8):e1009328. doi: 10.1371/journal.pcbi.1009328 (PMC8415608; doi:10.1371/journal.pcbi.1009328)
Supplement: S1 Data — The supporting data archive contains the raw data used in the figures; a series of Lammps scripts that can be used to generate the simulation data; analysis scripts used to post-process the data; and a full listing of all sequences across all genetic-algorithm runs reported alongside their phase-diagram widths. (ZIP) [file pcbi.1009328.s009.zip › raw-figure-data/Fig-7/CATPI-mod-maxGA.dat]

temperature densityLiq densityVap
300 0.852207 0
350 0.74567 4.15303e-06
390 0.65205 0.000221541
400 0.623691 0.000928614
410 0.584938 0.00160425
430 0.531709 0.0104015
440 0.513331 0.0322839
445 0.481744 0.0664384
450 0.458824 0.184936
455 0.329165 0.282479
