# Supplementary material for: Targeted modulation of protein liquid–liquid phase separation by evolution of amino-acid sequence
Source: PLoS Comput Biol. 2021 Aug 24;17(8):e1009328. doi: 10.1371/journal.pcbi.1009328 (PMC8415608; doi:10.1371/journal.pcbi.1009328)
Supplement: S1 Data — The supporting data archive contains the raw data used in the figures; a series of Lammps scripts that can be used to generate the simulation data; analysis scripts used to post-process the data; and a full listing of all sequences across all genetic-algorithm runs reported alongside their phase-diagram widths. (ZIP) [file pcbi.1009328.s009.zip › raw-figure-data/Fig-1/fusMax-phasediag-evolved.dat]

temperature densityVap densityLiq
0.804906718797459 0.000003010880000 1.057541537634410
0.845152054737332 0.000016664351667 1.039166111111110
0.885397390677205 0.000010290935683 1.014310984848490
0.925642726617078 0.000025701628205 0.975227038461538
0.965888062556950 0.000091320445183 0.955146878787879
1.006133398496820 0.000206280197879 0.935444808080808
1.046378734436700 0.000213744055794 0.911298434343434
1.086624070376570 0.000432826833540 0.885452238888889
1.126869406316440 0.000515444570257 0.863287268518519
1.167114742256320 0.000733613944342 0.841055147058824
1.207360078196190 0.001114707343929 0.810618733333333
1.247605414136060 0.002081077002452 0.798538085470085
1.287850750075930 0.002555374837615 0.768022560975610
1.328096086015810 0.002118296484183 0.747022671544715
1.368341421955680 0.001643574053388 0.717705277916667
1.408586757895550 0.002295377210101 0.694971915833333
1.448832093835430 0.003229877098838 0.667553416666667
1.489077429775300 0.002804773575182 0.640347676984127
1.529322765715170 0.006726471987595 0.619319788548753
1.569568101655040 0.003831370886760 0.584862091534392
1.609813437594920 0.008089197841764 0.557259267171717
1.650058773534790 0.006719618094184 0.523980011531802
1.690304109474660 0.006464165456302 0.493620300639731
1.730549445414540 0.005749270200615 0.455797536087986
1.770794781354410 0.013204510832681 0.411719365157960
1.811040117294280 0.018870933086243 0.379832877914678
1.851285453234160 0.139442105097273 0.348647316011396
1.891530789174030 0.202227813419617 0.307652550981093
1.931776125113900 0.212544886107374 0.305255432074074
1.972021461053770 0.225278192114922 0.292216625043105
