# Supplementary material for: Targeted modulation of protein liquid–liquid phase separation by evolution of amino-acid sequence
Source: PLoS Comput Biol. 2021 Aug 24;17(8):e1009328. doi: 10.1371/journal.pcbi.1009328 (PMC8415608; doi:10.1371/journal.pcbi.1009328)
Supplement: S1 Data — The supporting data archive contains the raw data used in the figures; a series of Lammps scripts that can be used to generate the simulation data; analysis scripts used to post-process the data; and a full listing of all sequences across all genetic-algorithm runs reported alongside their phase-diagram widths. (ZIP) [file pcbi.1009328.s009.zip › raw-figure-data/Fig-1/fusMax-fitness.dat]

round meanFitness maxFitness diversity meanMin meanMax
0 1.04055431721247 1.23522775967778 20 1.01113094281241 1.03586175862793
1 1.10759320246362 1.26482913150912 19 1.05493523397855 1.10594511124047
2 1.17606598095799 1.29203464606315 18 1.10782101415276 1.18231329963327
3 1.22514402224334 1.3743623301074 18 1.15414805807895 1.25181790445097
4 1.26545316105131 1.43130463616562 20 1.19767666547694 1.29705253785449
5 1.30219567247561 1.43130463616562 20 1.23835884780461 1.34045320859609
6 1.33960677172189 1.50016634546604 18 1.28514052919212 1.38624429110688
7 1.38657979336037 1.50016634546604 14 1.32598457698186 1.4206005809252
8 1.42442054621427 1.54446840227163 17 1.36154139607943 1.45004223897857
9 1.4522788524946 1.59884070288398 16 1.3892180539205 1.4846544444288
10 1.4837995628768 1.60023837793695 16 1.42365677087823 1.52166733251951
11 1.51353696619267 1.6296856620572 19 1.46391511181311 1.5549083512551
12 1.54793873134958 1.6296856620572 19 1.50270287171287 1.57581402073719
13 1.58732795787637 1.66102804949795 19 1.53928657545991 1.60000545351104
14 1.61479162652678 1.66569332407659 18 1.57102642072526 1.62410083509606
15 1.63072875501047 1.67366656583989 17 1.60070819302285 1.64162439514331
16 1.64343317764753 1.68138821671036 19 1.6292316999886 1.65229921849588
17 1.65384800294627 1.70991393041732 19 1.64659940801439 1.65801203946485
18 1.66535465858882 1.70991393041732 18 1.65881873240514 1.6658496816737
19 1.67549842863708 1.70991393041732 16 1.66817544826391 1.67427190135261
