# Supplementary material for: Targeted modulation of protein liquid–liquid phase separation by evolution of amino-acid sequence
Source: PLoS Comput Biol. 2021 Aug 24;17(8):e1009328. doi: 10.1371/journal.pcbi.1009328 (PMC8415608; doi:10.1371/journal.pcbi.1009328)
Supplement: S1 Data — The supporting data archive contains the raw data used in the figures; a series of Lammps scripts that can be used to generate the simulation data; analysis scripts used to post-process the data; and a full listing of all sequences across all genetic-algorithm runs reported alongside their phase-diagram widths. (ZIP) [file pcbi.1009328.s009.zip › raw-figure-data/Fig-S3/fusDummy-fitness.dat]

round meanFitness maxFitness diversity
0 1.0109099009134972 1.1202927648877306 18
1 1.016983826760893 1.1202927648877306 19
2 1.0268314299528156 1.1728055906700892 19
3 1.0497470831888243 1.1728055906700892 19
4 1.0629684349379036 1.1424034190168566 19
5 1.0488715440549394 1.1424034190168566 19
6 1.0454470995557332 1.1905478400333136 19
7 1.0489437068888496 1.1905478400333136 19
8 1.0453491900400063 1.1964067789204542 20
9 1.053250542650585 1.1964067789204542 20
10 1.057162807283037 1.2599345063019998 20
11 1.0521364929720878 1.2599345063019998 20
12 1.0523432017510785 1.2599345063019998 19
13 1.039615335414009 1.2599345063019998 19
14 1.05619300811587 1.2599345063019998 19
15 1.0568770981018776 1.2231647460408541 19
16 1.060595509157992 1.2231647460408541 20
17 1.066661419699105 1.2231647460408541 20
18 1.067731995142725 1.1875370910539058 20
19 1.0448400545637817 1.3073893547034883 20
