# Supplementary material for: Targeted modulation of protein liquid–liquid phase separation by evolution of amino-acid sequence
Source: PLoS Comput Biol. 2021 Aug 24;17(8):e1009328. doi: 10.1371/journal.pcbi.1009328 (PMC8415608; doi:10.1371/journal.pcbi.1009328)
Supplement: S1 Data — The supporting data archive contains the raw data used in the figures; a series of Lammps scripts that can be used to generate the simulation data; analysis scripts used to post-process the data; and a full listing of all sequences across all genetic-algorithm runs reported alongside their phase-diagram widths. (ZIP) [file pcbi.1009328.s009.zip › raw-figure-data/Fig-2/fus-evolved-sigmas-per-residue.dat]

AA diff
0 0.0253333333333332
1 0.409000000000001
2 8.88178419700125e-16
3 0.0453333333333337
4 0.0933333333333319
5 -1.77635683940025e-15
6 -0.0623333333333331
7 0.0533333333333346
8 0.146666666666666
9 0.0870000000000015
10 -0.417666666666668
11 -8.88178419700125e-16
12 8.88178419700125e-16
13 0.021333333333331
14 0.28
15 0.0353333333333348
16 -1.77635683940025e-15
17 0.0853333333333346
18 0.0123333333333324
19 -8.88178419700125e-16
20 0.113333333333334
21 0.79
22 -8.88178419700125e-16
23 0.56
24 -1.77635683940025e-15
25 8.88178419700125e-16
26 -8.88178419700125e-16
27 -8.88178419700125e-16
28 0.056
29 0.0620000000000012
30 -8.88178419700125e-16
31 0.00866666666666749
32 -0.0256666666666678
33 0.526666666666666
34 0.274666666666667
35 -0.224000000000002
36 0.194666666666667
37 -1.77635683940025e-15
38 0.0126666666666679
39 0.56
40 -0.0490000000000004
41 0.0813333333333341
42 -8.88178419700125e-16
43 0.0550000000000006
44 0
45 0.418666666666666
46 0
47 -0.0226666666666651
48 0.283
49 -1.77635683940025e-15
50 0.409999999999999
51 0.00533333333333363
52 0.00833333333333375
53 0.341333333333334
54 -0.0933333333333337
55 0.819999999999999
56 0.126666666666667
57 -0.0100000000000016
58 0
59 -8.88178419700125e-16
60 0.0599999999999996
61 -8.88178419700125e-16
62 0.162333333333333
63 -0.00466666666666704
64 0
65 -0.653333333333334
66 0.0179999999999998
67 0.0800000000000001
68 -0.0123333333333342
69 8.88178419700125e-16
70 0.386666666666665
71 8.88178419700125e-16
72 0.200000000000001
73 0
74 -0.440000000000001
75 0
76 0.194666666666667
77 0
78 0.0310000000000006
79 0
80 -0.228666666666666
81 0
82 0.0750000000000002
83 0.00500000000000078
84 0.0439999999999978
85 0.0233333333333334
86 0.101333333333334
87 -0.0180000000000016
88 8.88178419700125e-16
89 8.88178419700125e-16
90 -0.0933333333333337
91 0
92 0.113333333333332
93 -0.033333333333335
94 0.212
95 8.88178419700125e-16
96 0.106666666666665
97 0.406666666666665
98 0
99 -0.0236666666666681
100 0.0763333333333343
101 -8.88178419700125e-16
102 -0.00666666666666682
103 8.88178419700125e-16
104 1.77635683940025e-15
105 8.88178419700125e-16
106 0.0200000000000005
107 0.333333333333334
108 0.386666666666666
109 -0.0206666666666653
110 0.914
111 0.393333333333334
112 -0.00333333333333474
113 0
114 0.0113333333333339
115 8.88178419700125e-16
116 8.88178419700125e-16
117 -0.280000000000002
118 0.0276666666666676
119 0.0316666666666681
120 0.3
121 0.106666666666665
122 0.157999999999999
123 -0.0253333333333341
124 0.266666666666667
125 -0.0253333333333341
126 0.383333333333334
127 0.394666666666666
128 0.333333333333334
129 -1.77635683940025e-15
130 0.0279999999999996
131 -0.0073333333333343
132 0.106666666666667
133 0.0800000000000001
134 0.069
135 -1.77635683940025e-15
136 0
137 0.56
138 -8.88178419700125e-16
139 0.00733333333333253
140 0.26
141 8.88178419700125e-16
142 -1.77635683940025e-15
143 0.274666666666667
144 -0.0596666666666676
145 -8.88178419700125e-16
146 -0.100000000000001
147 0.197333333333335
148 -1.77635683940025e-15
149 0.157333333333334
150 -0.352666666666666
151 0.116
152 0.188333333333333
153 0.072000000000001
154 -1.77635683940025e-15
155 1.124
156 -8.88178419700125e-16
157 0.0653333333333324
158 0.282999999999998
159 0.0146666666666659
160 0.0159999999999982
161 0.0599999999999996
162 0.0230000000000006
