# Supplementary material for: Targeted modulation of protein liquid–liquid phase separation by evolution of amino-acid sequence
Source: PLoS Comput Biol. 2021 Aug 24;17(8):e1009328. doi: 10.1371/journal.pcbi.1009328 (PMC8415608; doi:10.1371/journal.pcbi.1009328)
Supplement: S1 Data — The supporting data archive contains the raw data used in the figures; a series of Lammps scripts that can be used to generate the simulation data; analysis scripts used to post-process the data; and a full listing of all sequences across all genetic-algorithm runs reported alongside their phase-diagram widths. (ZIP) [file pcbi.1009328.s009.zip › raw-figure-data/Fig-2/fus-evolved-sigmas.dat]

round meanSigma errorSigma
0 5.52664008179959 0.0072311864981747485
1 5.53141513292434 0.009482208977067613
2 5.5381226993865 0.011259550279340905
3 5.54447239263804 0.011463288821410823
4 5.5489263803681 0.011773998216921386
5 5.54940286298569 0.013527460672181057
6 5.55139468302658 0.016037228613540344
7 5.55597341513292 0.017793660271993025
8 5.55618609406953 0.01707342294532282
9 5.55881595092024 0.018928527319869607
10 5.56739877300614 0.016592845407729994
11 5.57441104294479 0.013379230694201374
12 5.57894478527607 0.014428550533428149
13 5.58483844580777 0.016691617441045237
14 5.59034764826176 0.019313466348479486
15 5.59520245398773 0.021863796990206394
16 5.59878323108384 0.022469183585661034
17 5.6009345603272 0.023099823866326495
18 5.60362167689162 0.02401779497267178
19 5.60656032719836 0.025875964079421044
