# Supplementary material for: Targeted modulation of protein liquid–liquid phase separation by evolution of amino-acid sequence
Source: PLoS Comput Biol. 2021 Aug 24;17(8):e1009328. doi: 10.1371/journal.pcbi.1009328 (PMC8415608; doi:10.1371/journal.pcbi.1009328)
Supplement: S1 Data — The supporting data archive contains the raw data used in the figures; a series of Lammps scripts that can be used to generate the simulation data; analysis scripts used to post-process the data; and a full listing of all sequences across all genetic-algorithm runs reported alongside their phase-diagram widths. (ZIP) [file pcbi.1009328.s009.zip › raw-figure-data/Fig-2/rdf.dat]

# RDFs computed at a bead number density of 7nm^-3 and a temperature of 200 K (0.8 T_c(wt))
r wt wterror max maxerror
4.0625 0.387247 0.0008 0.267112 0.0008
4.1875 0.418579 0.0009 0.294678 0.0009
4.3125 0.462391 0.0009 0.335932 0.0009
4.4375 0.5192 0.0008 0.392786 0.0008
4.5625 0.588276 0.0008 0.464464 0.0008
4.6875 0.6659 0.0007 0.54338 0.0007
4.8125 0.743127 0.0009 0.61785 0.0009
4.9375 0.811492 0.0009 0.681055 0.0009
5.0625 0.867126 0.0006 0.73624 0.0006
5.1875 0.911568 0.0007 0.791674 0.0007
5.3125 0.950213 0.0006 0.854743 0.0006
5.4375 0.989408 0.0004 0.930421 0.0004
5.5625 1.03368 0.0003 1.01963 0.0003
5.6875 1.0842 0.0003 1.11555 0.0003
5.8125 1.13467 0.0002 1.20542 0.0002
5.9375 1.17758 0.0003 1.27995 0.0003
6.0625 1.20832 0.0003 1.33742 0.0003
6.1875 1.22551 0.0004 1.37701 0.0004
6.3125 1.22874 0.0006 1.39451 0.0006
6.4375 1.21881 0.0006 1.38671 0.0006
6.5625 1.19846 0.0009 1.3574 0.0009
6.6875 1.1714 0.0008 1.31666 0.0008
6.8125 1.14167 0.0010 1.2753 0.0010
6.9375 1.11296 0.0014 1.2416 0.0014
7.0625 1.0866 0.0013 1.21754 0.0013
7.1875 1.06191 0.0014 1.19574 0.0014
7.3125 1.03481 0.0013 1.16074 0.0013
7.4375 1.00163 0.0012 1.10045 0.0012
7.5625 0.963962 0.0009 1.01952 0.0009
7.6875 0.930486 0.0005 0.93994 0.0005
7.8125 0.909653 0.0002 0.882352 0.0002
7.9375 0.90245 0.0003 0.85165 0.0003
8.0625 0.904304 0.0004 0.840072 0.0004
8.1875 0.910121 0.0004 0.838224 0.0004
8.3125 0.917685 0.0005 0.840344 0.0005
8.4375 0.925172 0.0003 0.844351 0.0003
8.5625 0.932226 0.0005 0.849589 0.0005
8.6875 0.938556 0.0005 0.855765 0.0005
8.8125 0.944374 0.0005 0.862782 0.0005
8.9375 0.949602 0.0004 0.870728 0.0004
9.0625 0.95465 0.0004 0.879265 0.0004
9.1875 0.959219 0.0004 0.887904 0.0004
9.3125 0.963527 0.0003 0.896816 0.0003
9.4375 0.966797 0.0002 0.905736 0.0002
9.5625 0.969006 0.0002 0.914734 0.0002
9.6875 0.970154 0.0002 0.924311 0.0002
9.8125 0.970374 0.0002 0.934594 0.0002
9.9375 0.969913 0.0001 0.945795 0.0001
10.0625 0.969477 0.0002 0.958358 0.0002
10.1875 0.969074 0.0002 0.97215 0.0002
10.3125 0.969559 0.0003 0.986922 0.0003
10.4375 0.970775 0.0003 1.00249 0.0003
10.5625 0.97314 0.0003 1.01786 0.0003
10.6875 0.976554 0.0005 1.03212 0.0005
10.8125 0.980779 0.0004 1.04393 0.0004
10.9375 0.985747 0.0005 1.05238 0.0005
11.0625 0.991307 0.0004 1.05743 0.0004
11.1875 0.997305 0.0004 1.05953 0.0004
11.3125 1.00353 0.0003 1.06032 0.0003
11.4375 1.00983 0.0004 1.06112 0.0004
11.5625 1.01603 0.0004 1.06262 0.0004
11.6875 1.02172 0.0004 1.06475 0.0004
11.8125 1.02664 0.0004 1.06678 0.0004
11.9375 1.03055 0.0005 1.06804 0.0005
12.0625 1.03326 0.0004 1.06756 0.0004
12.1875 1.03477 0.0004 1.06533 0.0004
12.3125 1.0351 0.0005 1.06144 0.0005
12.4375 1.03442 0.0004 1.0558 0.0004
12.5625 1.03264 0.0004 1.04851 0.0004
12.6875 1.03006 0.0003 1.04005 0.0003
12.8125 1.02689 0.0003 1.03048 0.0003
12.9375 1.0232 0.0003 1.02034 0.0003
13.0625 1.01917 0.0004 1.01002 0.0004
13.1875 1.01493 0.0003 0.999913 0.0003
13.3125 1.01083 0.0002 0.99036 0.0002
13.4375 1.00675 0.0002 0.981687 0.0002
13.5625 1.00305 0.0002 0.974091 0.0002
13.6875 0.999729 0.0002 0.967832 0.0002
13.8125 0.996824 0.0001 0.962811 0.0001
13.9375 0.994437 0.0001 0.958988 0.0001
14.0625 0.992578 0.0001 0.956246 0.0001
14.1875 0.991244 0.0000 0.954503 0.0000
14.3125 0.990424 0.0001 0.953566 0.0001
14.4375 0.98994 0.0001 0.953271 0.0001
14.5625 0.989897 0.0001 0.95351 0.0001
14.6875 0.990125 0.0000 0.954338 0.0000
14.8125 0.990491 0.0001 0.955894 0.0001
14.9375 0.991225 0.0001 0.958325 0.0001
