# Supplementary material for: Targeted modulation of protein liquid–liquid phase separation by evolution of amino-acid sequence
Source: PLoS Comput Biol. 2021 Aug 24;17(8):e1009328. doi: 10.1371/journal.pcbi.1009328 (PMC8415608; doi:10.1371/journal.pcbi.1009328)
Supplement: S1 Data — The supporting data archive contains the raw data used in the figures; a series of Lammps scripts that can be used to generate the simulation data; analysis scripts used to post-process the data; and a full listing of all sequences across all genetic-algorithm runs reported alongside their phase-diagram widths. (ZIP) [file pcbi.1009328.s009.zip › raw-figure-data/Fig-2/fus-evolved-hydrophobicity-per-residue.dat]

AAid hydrophobicityDiff hydrophobicityWT
0 -0.055855866666667 0.837838
1 0.0846846 0.72973
2 -1.11e-16 0.594595
3 0.037837866666667 0.432432
4 0.171171333333333 0.378378
5 1.11e-16 0.864865
6 0.02882875 0.675676
7 0.108108 0.513514
8 0.117117 0.513514
9 0.0108108 0.72973
10 -0.040540533333334 0.675676
11 0 0.513514
12 -1.11e-16 0.594595
13 0.0054054 0.864865
14 0.054054 0.648649
15 -0.004054066666667 0.72973
16 1.11e-16 0.864865
17 -0.286486466666667 1
18 0.0054054 0.675676
19 0 0.513514
20 -0.03603605 1
21 0.126126 0.648649
22 0 0.513514
23 0.108108 0.648649
24 1.11e-16 0.864865
25 -1.11e-16 0.594595
26 0 0.513514
27 0 0.513514
28 -0.0054054 0.594595
29 0.03378375 0.594595
30 0 0.513514
31 -0.0081081 1
32 0.0189189 0.864865
33 -0.045045 0.648649
34 0.1873872 0.513514
35 0.0216216 0.513514
36 0.1648647 0.594595
37 1.11e-16 0.864865
38 0.0135135 0.594595
39 0.108108 0.648649
40 -0.0135135 0.864865
41 0.0279279 0.594595
42 0 0.513514
43 -1.11e-16 0.594595
44 2.22e-16 0.675676
45 0.353153466666667 0.378378
46 2.22e-16 0.675676
47 0.0018018 0.594595
48 -0.00855855 0.648649
49 1.11e-16 0.864865
50 0.071171083333333 0.648649
51 0.081531216666666 0.513514
52 -0.002702716666667 0.594595
53 0.072072 0.594595
54 -0.009009 0.864865
55 0.063063 0.594595
56 0.135135 0.594595
57 0.00045045 0.864865
58 -1.11e-16 0.648649
59 0 0.513514
60 -0.0054054 0.594595
61 0 0.513514
62 0.171621766666667 0.432432
63 -0.0027027 0.675676
64 -1.11e-16 0.648649
65 -0.072072 0.864865
66 -0.004504516666667 0.648649
67 0.072072 0.675676
68 -0.000450483333333 0.513514
69 -1.11e-16 0.594595
70 0.09009 0.675676
71 0 1
72 0.27027 0.513514
73 -1.11e-16 0.648649
74 -0.04729725 0.864865
75 -1.11e-16 0.648649
76 0.031081 0.594595
77 2.22e-16 0.675676
78 -0.00225225 0.648649
79 -1.11e-16 0.648649
80 -0.063063 0.864865
81 -1.11e-16 0.648649
82 0.0171171 0.594595
83 -1.11e-16 0.594595
84 0.14819805 0.513514
85 -0.002702716666667 0.594595
86 0.0045045 0.594595
87 0.0027027 0.513514
88 -1.11e-16 0.594595
89 -1.11e-16 0.594595
90 0.036036 0.864865
91 -1.11e-16 0.648649
92 0.162162 0.513514
93 -0.018018333333333 0.513514
94 0.134234033333333 0.594595
95 -1.11e-16 0.594595
96 0.027027 0.864865
97 -0.018018 1
98 -1.11e-16 0.648649
99 -0.00225225 0.864865
100 -0.00585585 0.648649
101 0 0.513514
102 0.0027027 0.513514
103 0 1
104 2.22e-16 0.72973
105 0 1
106 -0.01081085 0.594595
107 0.126126 0.594595
108 0.09009 0.675676
109 -0.004504533333333 0.594595
110 0.14639625 0.648649
111 0.135135 0.594595
112 0.0045045 0.864865
113 -1.11e-16 0.648649
114 0.00495495 0.594595
115 -1.11e-16 0.594595
116 -1.11e-16 0.594595
117 0.027027 0.513514
118 0.01216215 0.594595
119 0.00495495 0.594595
120 -0.027027 0.594595
121 0.027027 0.864865
122 -0.017117166666667 0.648649
123 0.00225225 0.513514
124 -0.162162 1
125 -0.000900933333333 0.513514
126 0.0648647 0.594595
127 -0.00585585 0.648649
128 0.126126 0.594595
129 1.11e-16 0.864865
130 -0.0027027 0.594595
131 -0.002252266666667 0.513514
132 0.306306 0.513514
133 0 1
134 -0.02972975 0.594595
135 1.11e-16 0.864865
136 -1.11e-16 0.648649
137 0.108108 0.648649
138 0 0.513514
139 0.00585585 0.513514
140 0.279279 0.513514
141 -1.11e-16 0.594595
142 1.11e-16 0.864865
143 0.05270265 0.648649
144 0.12117105 0.513514
145 0 0.513514
146 0.315315 0.513514
147 -0.036036266666667 0.594595
148 1.11e-16 0.864865
149 0.175225383333333 0.432432
150 -0.137837733333333 1
151 -0.1369368 1
152 0.1153152 0.513514
153 0.0108108 0.648649
154 1.11e-16 0.864865
155 0.1405403 0.648649
156 0 0.513514
157 0.1189188 0.513514
158 0.2936944 0.432432
159 0.015315283333333 0.513514
160 0.00405405 0.864865
161 0.0121623 0.432432
162 -0.009909916666667 0.594595
