# Supplementary material for: Targeted modulation of protein liquid–liquid phase separation by evolution of amino-acid sequence
Source: PLoS Comput Biol. 2021 Aug 24;17(8):e1009328. doi: 10.1371/journal.pcbi.1009328 (PMC8415608; doi:10.1371/journal.pcbi.1009328)
Supplement: S1 Data — The supporting data archive contains the raw data used in the figures; a series of Lammps scripts that can be used to generate the simulation data; analysis scripts used to post-process the data; and a full listing of all sequences across all genetic-algorithm runs reported alongside their phase-diagram widths. (ZIP) [file pcbi.1009328.s009.zip › raw-figure-data/Fig-2/fus-aminoacid-propensity.dat]

aminoacid wildtype maximised minimised catpi
R 0 0.10224948875 0.92024539877 3.12883435582822
D 1.22699386503 1.08384458078 1.34969325153 2.69938650306749
N 3.06748466258 2.18813905930 3.06748466258 3.15950920245399
E 0 0.41922290389 0.27607361963 0.0613496932515337
K 0 0.43967280164 3.49693251534 2.66871165644172
H 0 0.70552147239 0.09202453988 0
Q 22.69938650307 18.62985685072 21.41104294479 19.3251533742331
C 0 0.93047034765 0.73619631902 0.122699386503067
S 25.76687116564 22.52556237219 21.44171779141 22.760736196319
G 16.56441717791 14.80572597137 19.20245398773 12.638036809816
T 6.13496932515 5.15337423313 5.39877300613 4.50920245398773
A 2.45398773006 2.82208588957 2.45398773006 1.90184049079755
M 0.61349693252 1.82004089980 1.44171779141 3.12883435582822
Y 14.72392638037 14.39672801636 10.76687116564  13.5276073619632
V 0 0.74642126789 0.06134969325 0.184049079754601
W 0 2.08588957055 0.06134969325 0.613496932515337
L 0 2.20858895706 0 0.214723926380368
I 0 2.00408997955 0.30674846626 0.889570552147239
P 6.74846625767 5.86912065440 7.51533742331 6.77914110429448
F 0 1.06339468303 0 1.68711656441718
