# Supplementary material for: Targeted modulation of protein liquid–liquid phase separation by evolution of amino-acid sequence
Source: PLoS Comput Biol. 2021 Aug 24;17(8):e1009328. doi: 10.1371/journal.pcbi.1009328 (PMC8415608; doi:10.1371/journal.pcbi.1009328)
Supplement: S1 Data — The supporting data archive contains the raw data used in the figures; a series of Lammps scripts that can be used to generate the simulation data; analysis scripts used to post-process the data; and a full listing of all sequences across all genetic-algorithm runs reported alongside their phase-diagram widths. (ZIP) [file pcbi.1009328.s009.zip › raw-figure-data/Fig-S6/hnRNPA1-fitness_catpi.dat]

round meanFitness maxFitness diversity
0 1.0000000000000002 1.0229388185112798 17
1 1.0073502296977832 1.0229388185112798 18
2 1.0116899066556762 1.0229388185112798 18
3 1.0160585767675516 1.0329761371736104 18
4 1.0203863389704069 1.0543478781215452 16
5 1.026542121399053 1.0592803571005274 19
6 1.0342754129526832 1.0650318256561129 19
7 1.0438653483854063 1.0733329285708422 15
8 1.0554543849647033 1.0777552547098808 15
9 1.0632316809101034 1.09136076252922 15
10 1.0692074107823344 1.09136076252922 15
11 1.0747558706625708 1.09136076252922 17
12 1.078902046886875 1.0933795085673708 20
13 1.0817764851080849 1.1030443815185234 18
14 1.0859905069024456 1.1036545911393512 18
15 1.0911723465518912 1.1081225763823974 13
16 1.0977942823481486 1.1148797014842955 15
17 1.1018989170808071 1.1182891650350824 12
18 1.1071540473406412 1.1279637950358636 17
19 1.1120332031884408 1.133723451104637 19
