# Supplementary material for: Targeted modulation of protein liquid–liquid phase separation by evolution of amino-acid sequence
Source: PLoS Comput Biol. 2021 Aug 24;17(8):e1009328. doi: 10.1371/journal.pcbi.1009328 (PMC8415608; doi:10.1371/journal.pcbi.1009328)
Supplement: S1 Data — The supporting data archive contains the raw data used in the figures; a series of Lammps scripts that can be used to generate the simulation data; analysis scripts used to post-process the data; and a full listing of all sequences across all genetic-algorithm runs reported alongside their phase-diagram widths. (ZIP) [file pcbi.1009328.s009.zip › raw-figure-data/Fig-S6/fus-fitness_catpi.dat]

round meanFitness maxFitness diversity
0 1.0 1.0134907578396783 16
1 1.0048467397849667 1.023323476513131 18
2 1.0093558135567422 1.0307624767660768 20
3 1.0141041611947683 1.0348071499539577 17
4 1.0211658621101825 1.0550606295277285 17
5 1.0292490766025386 1.0550606295277285 19
6 1.0354126078144732 1.0594331936686685 20
7 1.0433491640700263 1.0680257431157603 20
8 1.0530422923842455 1.06803345232637 20
9 1.0591241096802673 1.079770241147104 20
10 1.0642265766036647 1.0949171356975833 20
11 1.0712776647112359 1.0949171356975833 20
12 1.0783836200606225 1.1076249587340194 18
13 1.0868327128700621 1.1078084863078854 17
14 1.0946475124530706 1.1156020940762013 16
15 1.1020268285964339 1.1179596474102773 17
16 1.10781609347515 1.1219057193428954 17
17 1.112938843861634 1.1219057193428954 19
18 1.114821086736643 1.122468939614735 20
19 1.116345037986517 1.1254763319450904 20
