# Supplementary material for: Targeted modulation of protein liquid–liquid phase separation by evolution of amino-acid sequence
Source: PLoS Comput Biol. 2021 Aug 24;17(8):e1009328. doi: 10.1371/journal.pcbi.1009328 (PMC8415608; doi:10.1371/journal.pcbi.1009328)
Supplement: S1 Data — The supporting data archive contains the raw data used in the figures; a series of Lammps scripts that can be used to generate the simulation data; analysis scripts used to post-process the data; and a full listing of all sequences across all genetic-algorithm runs reported alongside their phase-diagram widths. (ZIP) [file pcbi.1009328.s009.zip › raw-figure-data/Fig-5/LAF1-aminoacid-propensity.dat]

aminoacid wildtype maximised
R 14.3712574850299 14.0718562874251
D 10.1796407185629 10.3592814371257
N 13.7724550898204 13.7425149700599
E 1.79640718562874 1.88622754491018
K 0 0
H 0.598802395209581 0.988023952095808
Q 1.19760479041916 1.34730538922156
C 0 0.029940119760479
S 7.18562874251497 7.15568862275449
G 35.3293413173653 32.3652694610778
T 0 0.119760479041916
A 5.38922155688623 5.35928143712575
M 0 0.32934131736527
Y 6.58682634730539 6.88622754491018
V 0.598802395209581 1.19760479041916
W 0 0.239520958083832
L 1.19760479041916 1.61676646706587
I 0 0
P 1.19760479041916 1.25748502994012
F 0.598802395209581 1.04790419161677
