# Supplementary material for: Targeted modulation of protein liquid–liquid phase separation by evolution of amino-acid sequence
Source: PLoS Comput Biol. 2021 Aug 24;17(8):e1009328. doi: 10.1371/journal.pcbi.1009328 (PMC8415608; doi:10.1371/journal.pcbi.1009328)
Supplement: S1 Data — The supporting data archive contains the raw data used in the figures; a series of Lammps scripts that can be used to generate the simulation data; analysis scripts used to post-process the data; and a full listing of all sequences across all genetic-algorithm runs reported alongside their phase-diagram widths. (ZIP) [file pcbi.1009328.s009.zip › raw-figure-data/Fig-5/LAF1-evolved-sigmas-per-residue.dat]

 AA diff
 0 0.00999999999999979
1 1.77635683940025e-15
2 0.0390000000000015
3 -0.0270000000000001
4 1.77635683940025e-15
5 1.77635683940025e-15
6 1.77635683940025e-15
7 0
8 0
9 0.540000000000001
10 0
11 0.351000000000001
12 0.456
13 8.88178419700125e-16
14 1.77635683940025e-15
15 1.77635683940025e-15
16 -0.0379999999999994
17 0
18 0
19 0
20 -8.88178419700125e-16
21 0
22 8.88178419700125e-16
23 8.88178419700125e-16
24 0
25 1.77635683940025e-15
26 0
27 0
28 0
29 0
30 0
31 0
32 8.88178419700125e-16
33 8.88178419700125e-16
34 0.142
35 8.88178419700125e-16
36 8.88178419700125e-16
37 1.77635683940025e-15
38 8.88178419700125e-16
39 0
40 0
41 0
42 0
43 0
44 0
45 0
46 0.0840000000000005
47 8.88178419700125e-16
48 0
49 0
50 0
51 1.395
52 -8.88178419700125e-16
53 0
54 0
55 0
56 0
57 0
58 1.77635683940025e-15
59 1.77635683940025e-15
60 0.42
61 0.708
62 0
63 0.0759999999999996
64 0.056
65 0
66 0.324
67 -8.88178419700125e-16
68 0
69 0
70 0
71 -8.88178419700125e-16
72 1.77635683940025e-15
73 0
74 1.77635683940025e-15
75 -0.0190000000000001
76 0
77 0
78 0
79 0
80 0.0440000000000014
81 0
82 0.103
83 0
84 1.77635683940025e-15
85 0
86 0
87 -0.0440000000000014
88 0.612
89 0.0389999999999997
90 -0.00199999999999978
91 0
92 -0.00999999999999979
93 -8.88178419700125e-16
94 0
95 0
96 0
97 0
98 -8.88178419700125e-16
99 1.77635683940025e-15
100 0
101 0
102 0
103 0
104 0.327
105 0
106 0
107 1.77635683940025e-15
108 0
109 0.374
110 -8.88178419700125e-16
111 1.77635683940025e-15
112 1.77635683940025e-15
113 1.77635683940025e-15
114 0
115 0
116 0
117 0
118 0.355
119 0.747999999999999
120 0
121 -8.88178419700125e-16
122 1.77635683940025e-15
123 0
124 -8.88178419700125e-16
125 0
126 0
127 0
128 0.156
129 0
130 0
131 1.77635683940025e-15
132 1.77635683940025e-15
133 1.77635683940025e-15
134 0
135 1.77635683940025e-15
136 0
137 0
138 0.486
139 -8.88178419700125e-16
140 1.77635683940025e-15
141 1.77635683940025e-15
142 0
143 0
144 0
145 0
146 1.77635683940025e-15
147 -0.0540000000000003
148 1.77635683940025e-15
149 0
150 0
151 1.77635683940025e-15
152 0.0759999999999996
153 0
154 1.77635683940025e-15
155 -8.88178419700125e-16
156 1.77635683940025e-15
157 1.77635683940025e-15
158 0
159 0
160 0
161 0
162 1.77635683940025e-15
163 0
164 0.168000000000001
165 0.0249999999999995
166 0
