# Supplementary material for: Targeted modulation of protein liquid–liquid phase separation by evolution of amino-acid sequence
Source: PLoS Comput Biol. 2021 Aug 24;17(8):e1009328. doi: 10.1371/journal.pcbi.1009328 (PMC8415608; doi:10.1371/journal.pcbi.1009328)
Supplement: S1 Data — The supporting data archive contains the raw data used in the figures; a series of Lammps scripts that can be used to generate the simulation data; analysis scripts used to post-process the data; and a full listing of all sequences across all genetic-algorithm runs reported alongside their phase-diagram widths. (ZIP) [file pcbi.1009328.s009.zip › raw-figure-data/Fig-5/LAF1-phasediag-WT.dat]

temperature densityVap densityLiq
0.762849837979465 2.71E-06 0.524070602564103
0.80772335786061 8.73E-07 0.470422878787879
0.852596877741755 0.000351157686114 0.419808403418803
0.8974703976229 0.000750942478497 0.350126378737542
0.942343917504045 0.002096787461563 0.302994159796725
0.98721743738519 0.006113371401912 0.249429620066152
1.03209095726634 0.023739736676908 0.222231724758458
1.07696447714748 0.064006753660266 0.205066327086636
