# Supplementary material for: Targeted modulation of protein liquid–liquid phase separation by evolution of amino-acid sequence
Source: PLoS Comput Biol. 2021 Aug 24;17(8):e1009328. doi: 10.1371/journal.pcbi.1009328 (PMC8415608; doi:10.1371/journal.pcbi.1009328)
Supplement: S1 Data — The supporting data archive contains the raw data used in the figures; a series of Lammps scripts that can be used to generate the simulation data; analysis scripts used to post-process the data; and a full listing of all sequences across all genetic-algorithm runs reported alongside their phase-diagram widths. (ZIP) [file pcbi.1009328.s009.zip › raw-figure-data/Fig-5/LAF1-GA-ordParams.dat]

round meanSCD errorSCD meanCharge errorCharge
0 0.059547201376161 0.136785317029202 4.75 0.76648548583779
1 0.049507497283858 0.190723388200073 4.6 1.10227038425243
2 0.004771666568362 0.241036126818254 4.3 1.32664991614216
3 -0.01385273998403 0.230125495397705 4.225 1.17765657133139
4 -0.018222211626626 0.24095660389053 4.175 1.18611761642765
5 -0.051917100620327 0.230351635640179 3.975 1.23970762682174
6 -0.067447462295516 0.208072913798871 3.9 1.13578166916005
7 -0.019431590273663 0.277475333214026 4.075 1.3718144918319
8 -0.035365502977394 0.295070155683862 3.975 1.47033159525326
9 -0.053459556352366 0.300233456887427 3.875 1.49895797139213
