# Supplementary material for: Targeted modulation of protein liquid–liquid phase separation by evolution of amino-acid sequence
Source: PLoS Comput Biol. 2021 Aug 24;17(8):e1009328. doi: 10.1371/journal.pcbi.1009328 (PMC8415608; doi:10.1371/journal.pcbi.1009328)
Supplement: S1 Data — The supporting data archive contains the raw data used in the figures; a series of Lammps scripts that can be used to generate the simulation data; analysis scripts used to post-process the data; and a full listing of all sequences across all genetic-algorithm runs reported alongside their phase-diagram widths. (ZIP) [file pcbi.1009328.s009.zip › raw-figure-data/Fig-5/LAF1-fitness.dat]

round meanFitness maxFitness diversity
0 1.05963696763245 1.26709443043378 18
1 1.14307344759203 1.26709443043378 20
2 1.19405801166903 1.33791003533396 20
3 1.23583239891838 1.33791003533396 19
4 1.26997382291655 1.34066744832492 19
5 1.2786501689273 1.34066744832492 19
6 1.289155264466 1.34745818018678 18
7 1.30673855928819 1.35033093231527 18
8 1.31559843359972 1.35033093231527 18
9 1.32055047989262 1.35033093231527 18
