# Supplementary material for: Targeted modulation of protein liquid–liquid phase separation by evolution of amino-acid sequence
Source: PLoS Comput Biol. 2021 Aug 24;17(8):e1009328. doi: 10.1371/journal.pcbi.1009328 (PMC8415608; doi:10.1371/journal.pcbi.1009328)
Supplement: S1 Data — The supporting data archive contains the raw data used in the figures; a series of Lammps scripts that can be used to generate the simulation data; analysis scripts used to post-process the data; and a full listing of all sequences across all genetic-algorithm runs reported alongside their phase-diagram widths. (ZIP) [file pcbi.1009328.s009.zip › raw-figure-data/Fig-5/LAF1-evolved-HP-and-charge.dat]

AAid hydrophobicityDiff hydrophobicityWT chargeWT chargeEvolved noAttemptedChange
0 0.0054055 0.459459 -1 -0.9 NaN
1 0 0.594595 0 0 1
2 0.02162165 0.432432 0 0 NaN
3 0.00405405 0.513514 0 0 NaN
4 0 0.594595 0 0 1
5 5.55E-17 0.432432 0 0 NaN
6 5.55E-17 0.432432 0 0 NaN
7 1.11E-16 0.648649 0 0 1
8 1.11E-16 0.648649 0 0 1
9 -0.0486486 0.594595 0 0.3 NaN
10 1.11E-16 0.648649 0 0 1
11 1.95E-01 0.432432 0 0 NaN
12 0.0972972 0.72973 0 0 NaN
13 0 0.72973 0 0 1
14 0 0.972973 0 0 NaN
15 5.55E-17 0.432432 0 0 NaN
16 0.0837838 0 1 0.9 NaN
17 1.11E-16 0.648649 0 0 1
18 1.11E-16 0.648649 0 0 1
19 0 0 1 1 1
20 0 0.864865 0 0 1
21 -2.22E-16 0.891892 0 0 NaN
22 0.00E+00 1 0 0 NaN
23 0 1 0 0 1
24 1.11E-16 0.513514 0.5 0.5 1
25 0 0.972973 0 0 1
26 0 0 1 1 1
27 1.11E-16 0.648649 0 0 1
28 1.11E-16 0.648649 0 0 NaN
29 -5.55E-17 0.378378 -1 -1 NaN
30 1.11E-16 0.648649 0 0 1
31 1.11E-16 0.648649 0 0 NaN
32 0 0.72973 0 0 1
33 0 0.72973 0 0 NaN
34 0.0135135 0.72973 0 0 NaN
35 0 0.72973 0 0 1
36 0 0.72973 0 0 NaN
37 0 0.594595 0 0 1
38 0 0.72973 0 0 NaN
39 1.11E-16 0.648649 0 0 1
40 1.11E-16 0.648649 0 0 1
41 -5.55E-17 0.378378 -1 -1 NaN
42 -5.55E-17 0.378378 -1 -1 NaN
43 0.00E+00 0 1 1 1
44 0 0 1 1 NaN
45 1.11E-16 0.648649 0 0 1
46 0.00945945 0.648649 0 0 NaN
47 0 0.72973 0 0 NaN
48 1.11E-16 0.648649 0 0 1
49 1.11E-16 0.648649 0 0 1
50 1.11E-16 0.648649 0 0 NaN
51 0.26351325 0.648649 0 0 NaN
52 0.00E+00 0.864865 0 0 NaN
53 0 0 1 1 1
54 0 0 1 1 NaN
55 1.11E-16 0.648649 0 0 NaN
56 1.11E-16 0.648649 0 0 1
57 1.11E-16 0.648649 0 0 1
58 5.55E-17 0.432432 0 0 1
59 0 0.594595 0 0 1
60 0.081081 0.648649 0 0 NaN
61 -0.1297302 0.648649 0 0 NaN
62 1.11E-16 0.648649 0 0 NaN
63 -0.00675675 0.648649 0 0 NaN
64 1.35E-03 0.648649 0 0 NaN
65 1.11E-16 0.648649 0 0 1
66 -0.0810813 0.648649 0 -0.3 NaN
67 0 0.864865 0 0 NaN
68 -5.55E-17 0.378378 -1 -1 1
69 0 0 1 1 1
70 1.11E-16 0.648649 0 0 1
71 0 0.864865 0 0 NaN
72 5.55E-17 0.432432 0 0 NaN
73 -5.55E-17 0.378378 -1 -1 NaN
74 5.55E-17 0.432432 0 0 NaN
75 4.19E-02 0 1 0.95 NaN
76 -5.55E-17 0.378378 -1 -1 NaN
77 -5.55E-17 0.378378 -1 -1 NaN
78 0 0 1 1 NaN
79 -5.55E-17 0.378378 -1 -1 1
80 -0.0216216 0.432432 0 0.05 NaN
81 0.00E+00 0 1 1 1
82 -0.03243245 0.648649 0 0.05 NaN
83 1.11E-16 0.648649 0 0 NaN
84 0 0.594595 0 0 NaN
85 1.11E-16 0.648649 0 0 NaN
86 1.11E-16 0.648649 0 0 1
87 -3.51E-02 0.864865 0 0 NaN
88 0.10945935 0.648649 0 0 NaN
89 3.97E-01 0 1 0.5 NaN
90 0.0621622 0.378378 -1 -0.9 NaN
91 0 0 1 1 1
92 -0.0054054 0.432432 0 -0.1 NaN
93 0 0.864865 0 0 1
94 1.11E-16 0.459459 -1 -1 NaN
95 -5.55E-17 0.378378 -1 -1 NaN
96 0 0 1 1 1
97 1.11E-16 0.648649 0 0 NaN
98 0 0.864865 0 0 NaN
99 5.55E-17 0.432432 0 0 NaN
100 1.11E-16 0.648649 0 0 1
101 1.11E-16 0.648649 0 0 NaN
102 1.11E-16 0.648649 0 0 1
103 1.11E-16 0.648649 0 0 NaN
104 5.27E-02 0.648649 0 0 NaN
105 1.11E-16 0.648649 0 0 NaN
106 1.11E-16 0.648649 0 0 1
107 5.55E-17 0.432432 0 0 NaN
108 0 0 1 1 1
109 -0.0297297 0.648649 0 0 NaN
110 0.00E+00 0.864865 0 0 NaN
111 5.55E-17 0.432432 0 0 NaN
112 5.55E-17 0.432432 0 0 NaN
113 5.55E-17 0.432432 0 0 NaN
114 0 0 1 1 NaN
115 1.11E-16 0.648649 0 0 1
116 1.11E-16 0.648649 0 0 NaN
117 1.11E-16 0.648649 0 0 NaN
118 -0.0472975 0.648649 0 -0.25 NaN
119 1.34E-01 0.648649 0 0 NaN
120 1.11E-16 0.648649 0 0 1
121 0.00E+00 0.864865 0 0 NaN
122 5.55E-17 0.432432 0 0 NaN
123 0 0 1 1 NaN
124 1.11E-16 0.513514 0 0 NaN
125 -5.55E-17 0.378378 -1 -1 NaN
126 0 0 1 1 NaN
127 1.11E-16 0.648649 0 0 1
128 0.17432455 0.378378 -1 -0.6 NaN
129 1.11E-16 0.648649 0 0 1
130 1.11E-16 0.648649 0 0 NaN
131 0 0.594595 0 0 1
132 0 0.594595 0 0 NaN
133 5.55E-17 0.432432 0 0 1
134 0 1 0 0 NaN
135 0.00E+00 0.594595 0 0 NaN
136 0 0 1 1 NaN
137 1.11E-16 0.648649 0 0 1
138 -0.12162195 0.648649 0 -0.45 NaN
139 0 0.864865 0 0 1
140 5.55E-17 0.432432 0 0 NaN
141 5.55E-17 0.432432 0 0 1
142 0.00E+00 0 1 1 1
143 -5.55E-17 0.378378 -1 -1 1
144 1.11E-16 0.459459 -1 -1 NaN
145 1.11E-16 0.648649 0 0 NaN
146 0 0.594595 0 0 NaN
147 1.35E-02 0.378378 -1 -0.95 NaN
148 5.55E-17 0.432432 0 0 1
149 0 0 1 1 1
150 1.11E-16 0.648649 0 0 NaN
151 0 0.594595 0 0 1
152 -0.00675675 0.648649 0 0 NaN
153 0 0 1 1 NaN
154 0.00E+00 0.594595 0 0 1
155 0 0.864865 0 0 1
156 5.55E-17 0.432432 0 0 1
157 5.55E-17 0.432432 0 0 NaN
158 -5.55E-17 0.378378 -1 -1 1
159 0 0 1 1 1
160 0.00E+00 0 1 1 NaN
161 -5.55E-17 0.378378 -1 -1 NaN
162 5.55E-17 0.432432 0 0 1
163 1.11E-16 0.648649 0 0 NaN
164 0.00405405 0.648649 0 0 NaN
165 0.0067568 0.378378 -1 -0.925 NaN
166 1.11E-16 0.648649 0 0 NaN
