# Supplementary material for: Targeted modulation of protein liquid–liquid phase separation by evolution of amino-acid sequence
Source: PLoS Comput Biol. 2021 Aug 24;17(8):e1009328. doi: 10.1371/journal.pcbi.1009328 (PMC8415608; doi:10.1371/journal.pcbi.1009328)
Supplement: S1 Data — The supporting data archive contains the raw data used in the figures; a series of Lammps scripts that can be used to generate the simulation data; analysis scripts used to post-process the data; and a full listing of all sequences across all genetic-algorithm runs reported alongside their phase-diagram widths. (ZIP) [file pcbi.1009328.s009.zip › raw-figure-data/Fig-5/LAF1-evolved-sigmas.dat]

round meanSigma errorSigma
0 5.38865269461078 0.00812050894753948
1 5.39285628742515 0.009445091853469478
2 5.39726946107784 0.014291726041778538
3 5.40018562874251 0.015906719867943304
4 5.40954491017964 0.01450437846010518
5 5.41335329341317 0.016262816033574583
6 5.4142994011976 0.014723059295744065
7 5.4235748502994 0.01444404099266985
8 5.42738922155689 0.014543286740430587
9 5.42826347305389 0.01442678891912458
