# Supplementary material for: Targeted modulation of protein liquid–liquid phase separation by evolution of amino-acid sequence
Source: PLoS Comput Biol. 2021 Aug 24;17(8):e1009328. doi: 10.1371/journal.pcbi.1009328 (PMC8415608; doi:10.1371/journal.pcbi.1009328)
Supplement: S1 Data — The supporting data archive contains the raw data used in the figures; a series of Lammps scripts that can be used to generate the simulation data; analysis scripts used to post-process the data; and a full listing of all sequences across all genetic-algorithm runs reported alongside their phase-diagram widths. (ZIP) [file pcbi.1009328.s009.zip › raw-figure-data/Fig-5/LAF1-phasediag-evolved.dat]

temperature densityVap densityLiq
0.852596877741755 2.15e-07 0.57698517816092
0.942343917504045 0.000182251565892 0.492664311904762
1.03209095726634 0.000106461319231 0.440100901851852
1.12183799702862 0.002620212301822 0.322248266560847
1.21158503679091 0.003519010732381 0.281257775667388
1.30133207655321 0.071814611540094 0.19990459252903
1.39107911631549 0.076105387146342 0.205393181261842
1.48082615607778 0.121438517345435 0.171313173331794
