# Supplementary material for: Targeted modulation of protein liquid–liquid phase separation by evolution of amino-acid sequence
Source: PLoS Comput Biol. 2021 Aug 24;17(8):e1009328. doi: 10.1371/journal.pcbi.1009328 (PMC8415608; doi:10.1371/journal.pcbi.1009328)
Supplement: S1 Data — The supporting data archive contains the raw data used in the figures; a series of Lammps scripts that can be used to generate the simulation data; analysis scripts used to post-process the data; and a full listing of all sequences across all genetic-algorithm runs reported alongside their phase-diagram widths. (ZIP) [file pcbi.1009328.s009.zip › raw-figure-data/Fig-S4/Smin-phasediag-evolved.dat]

temperature densityVap densityLiq
0.523189367218348 0.00103621608041470 0.437028020130419
0.563434703158221 0.00204413696198113 0.390009750985178
0.603680039098094 0.00269448642113779 0.398779376508421
0.643925375037967 0.02820592305654560 0.348544244585832
0.684170710977840 0.15732353511315800 0.295286576193461
0.724416046917713 0.16655637133220599 0.292557335935705
