# Supplementary material for: Targeted modulation of protein liquid–liquid phase separation by evolution of amino-acid sequence
Source: PLoS Comput Biol. 2021 Aug 24;17(8):e1009328. doi: 10.1371/journal.pcbi.1009328 (PMC8415608; doi:10.1371/journal.pcbi.1009328)
Supplement: S1 Data — The supporting data archive contains the raw data used in the figures; a series of Lammps scripts that can be used to generate the simulation data; analysis scripts used to post-process the data; and a full listing of all sequences across all genetic-algorithm runs reported alongside their phase-diagram widths. (ZIP) [file pcbi.1009328.s009.zip › raw-figure-data/Fig-S4/Smin-fitness.dat]

round meanFitness maxFitness diversity
0 0.9485683944282641 1.073075447129201 14
1 0.9770993876716051 1.0854282602172678 16
2 1.0055741658059894 1.0854282602172678 16
3 1.0297889783857503 1.0863435611558938 19
4 1.0542879450252458 1.0998933029609443 18
5 1.0770152423615909 1.1212982779412313 18
6 1.0878469055594342 1.2579945394829477 18
7 1.1004709253762053 1.2579945394829477 19
8 1.1117918011689685 1.2579945394829477 17
9 1.1394926433580006 1.2579945394829477 17
10 1.1680205196180757 1.2706804516479082 18
11 1.192227335358433 1.3519597634448395 18
12 1.2249241135509483 1.4613003280721761 18
13 1.2816740176423296 1.607072974339092 18
14 1.3361173169892184 1.7169942965023979 19
15 1.4494539555943604 1.770198060867768 19
16 1.5230339955324523 1.9721178445488172 17
17 1.613981543070198 2.0634881028185217 17
18 1.7075830618750283 2.9257734094529058 19
19 1.9039154103885294 2.9257734094529058 19
