# Supplementary material for: Targeted modulation of protein liquid–liquid phase separation by evolution of amino-acid sequence
Source: PLoS Comput Biol. 2021 Aug 24;17(8):e1009328. doi: 10.1371/journal.pcbi.1009328 (PMC8415608; doi:10.1371/journal.pcbi.1009328)
Supplement: S1 Data — The supporting data archive contains the raw data used in the figures; a series of Lammps scripts that can be used to generate the simulation data; analysis scripts used to post-process the data; and a full listing of all sequences across all genetic-algorithm runs reported alongside their phase-diagram widths. (ZIP) [file pcbi.1009328.s009.zip › raw-figure-data/Fig-6/fus-aminoacid-propensity-RNA.dat]

aminoacid wildtype withoutRNAcatpi withRNAcatpi
R 0 3.12883435582822 2.23926380368098
D 1.22699386503067 2.69938650306749 1.80981595092025
N 3.06748466257669 3.15950920245399 3.12883435582822
E 0 0.0613496932515337 0.429447852760736
K 0 2.66871165644172 3.86503067484663
H 0 0 2.14723926380368
Q 22.6993865030675 19.3251533742331 18.2515337423313
C 0 0.122699386503067 0.828220858895706
S 25.7668711656442 22.760736196319 19.079754601227
G 16.5644171779141 12.638036809816 13.1288343558282
T 6.13496932515337 4.50920245398773 4.78527607361963
A 2.45398773006135 1.90184049079755 2.57668711656442
M 0.613496932515337 3.12883435582822 1.90184049079755
Y 14.7239263803681 13.5276073619632 13.8650306748466
V 0 0.184049079754601 0.613496932515337
W 0 0.613496932515337 1.38036809815951
L 0 0.214723926380368 0.828220858895706
I 0 0.889570552147239 1.99386503067485
P 6.74846625766871 6.77914110429448 5.95092024539877
F 0 1.68711656441718 1.19631901840491
   
