# Supplementary material for: Targeted modulation of protein liquid–liquid phase separation by evolution of amino-acid sequence
Source: PLoS Comput Biol. 2021 Aug 24;17(8):e1009328. doi: 10.1371/journal.pcbi.1009328 (PMC8415608; doi:10.1371/journal.pcbi.1009328)
Supplement: S1 Data — The supporting data archive contains the raw data used in the figures; a series of Lammps scripts that can be used to generate the simulation data; analysis scripts used to post-process the data; and a full listing of all sequences across all genetic-algorithm runs reported alongside their phase-diagram widths. (ZIP) [file pcbi.1009328.s009.zip › raw-figure-data/Fig-6/charge_hnRNPA1_catpi.dat]

round meanCharge errorCharge 
0 8.025 0.33447720400649134
1 7.825 0.4264680527307995
2 7.6 0.7348469228349533
3 7.45 0.8046738469715541
4 7.1 0.9433981132056605
5 6.75 1.2599603168354152
6 6.6 1.5297058540778357
7 6.475 1.9459894655418872
8 5.475 1.9904459299363044
9 4.425 1.762632973707232
10 3.775 0.8870597499605086
11 4.275 0.4322904116447645
12 4.4 0.7348469228349535
13 4.6 1.0198039027185568
14 5 1.0
15 5.05 0.9205976319760985
16 4.75 0.698212002188447
17 4.425 0.6571719714047457
18 4.425 0.5760859310901456
19 4.325 0.45483513496650635
