# Supplementary material for: Targeted modulation of protein liquid–liquid phase separation by evolution of amino-acid sequence
Source: PLoS Comput Biol. 2021 Aug 24;17(8):e1009328. doi: 10.1371/journal.pcbi.1009328 (PMC8415608; doi:10.1371/journal.pcbi.1009328)
Supplement: S1 Data — The supporting data archive contains the raw data used in the figures; a series of Lammps scripts that can be used to generate the simulation data; analysis scripts used to post-process the data; and a full listing of all sequences across all genetic-algorithm runs reported alongside their phase-diagram widths. (ZIP) [file pcbi.1009328.s009.zip › raw-figure-data/Fig-6/charge_FUS_RNA_catpi.dat]

round meanCharge errorCharge
0 -1.9 0.7516648189186454
1 -1.5 0.6324555320336759
2 -1 0.8366600265340756
3 -0.525 0.7660776723022281
4 0.025 0.8584142356694697
5 0.425 0.8407585860400117
6 0.575 1.186117616427646
7 1.075 1.1966097943774319
8 1.6  0.8306623862918074
9 1.775 0.697764286847643
10 1.85 0.8674675786448736
11 1.925 1.1540688887583792
12 2.475 1.054454835448157
13 3.025 0.967923034130297
14 3.475 0.813557004763649
15 4.075 1.0280442597476045
16 4.925 1.7049560111627513
17 6.15 2.2085062825357777
18 6.925 1.9575175605853448
19 8.05 1.9163767896736799
