# Supplementary material for: Targeted modulation of protein liquid–liquid phase separation by evolution of amino-acid sequence
Source: PLoS Comput Biol. 2021 Aug 24;17(8):e1009328. doi: 10.1371/journal.pcbi.1009328 (PMC8415608; doi:10.1371/journal.pcbi.1009328)
Supplement: S1 Data — The supporting data archive contains the raw data used in the figures; a series of Lammps scripts that can be used to generate the simulation data; analysis scripts used to post-process the data; and a full listing of all sequences across all genetic-algorithm runs reported alongside their phase-diagram widths. (ZIP) [file pcbi.1009328.s009.zip › raw-figure-data/Fig-6/charge_FUS_catpi.dat]

round meanCharge errorCharge
0 -2.25 0.8874119674649424
1 -1.875 0.7048936089935842
2 -1.5 0.758287544405155
3 -1.125 0.81967981553775
4 -0.925 0.8699856320652658
5 -0.525 1.0059199769365355
6 -0.15 0.88175960442742
7 0.2 1.0770329614269007
8 0.2 1.2083045973594573
9 0.775 1.0425329730996522
10 0.725 1.1008519428151997
11 1.15 1.1736694594305501
12 1.85 0.9630680142129112
13 2.55 0.9473647660748208
14 3.2 1.088577052853862
15 4.1 0.9949874371066199
16 4.975 0.5117372372614681
17 5.1 0.6819090848492928
18 5.175 0.6571719714047458
19 4.95 0.49749371855331
