# Supplementary material for: Targeted modulation of protein liquid–liquid phase separation by evolution of amino-acid sequence
Source: PLoS Comput Biol. 2021 Aug 24;17(8):e1009328. doi: 10.1371/journal.pcbi.1009328 (PMC8415608; doi:10.1371/journal.pcbi.1009328)
Supplement: S1 Data — The supporting data archive contains the raw data used in the figures; a series of Lammps scripts that can be used to generate the simulation data; analysis scripts used to post-process the data; and a full listing of all sequences across all genetic-algorithm runs reported alongside their phase-diagram widths. (ZIP) [file pcbi.1009328.s009.zip › raw-figure-data/Fig-6/charge_hnRNPA1_RNA_catpi.dat]

round meanCharge errorCharge 
0 7.85 0.6538348415311012
1 8.075 0.5973901572674261
2 8.3 0.7810249675906653
3 8.6 0.5830951894845301
4 8.7 0.714142842854285
5 8.65 0.7262919523166976
6 8.85 0.8529361054615991
7 9.55 0.864580823289529
8 10.075 1.1431863365173676
9 10.875 1.192424001771182
10 11.05 1.1390785749894516
11 11.175 0.840758586040012
12 11.45 0.687386354243376
13 11.9 0.43588989435406733
14 12 0.6324555320336759
15 12.125 0.4437059837324712
16 12.15 0.5722761571129799
17 12.35 0.8529361054615991
18 12.6 0.8602325267042626
19 12.925 0.7790218225441442
