# Supplementary material for: Targeted modulation of protein liquid–liquid phase separation by evolution of amino-acid sequence
Source: PLoS Comput Biol. 2021 Aug 24;17(8):e1009328. doi: 10.1371/journal.pcbi.1009328 (PMC8415608; doi:10.1371/journal.pcbi.1009328)
Supplement: S1 Data — The supporting data archive contains the raw data used in the figures; a series of Lammps scripts that can be used to generate the simulation data; analysis scripts used to post-process the data; and a full listing of all sequences across all genetic-algorithm runs reported alongside their phase-diagram widths. (ZIP) [file pcbi.1009328.s009.zip › raw-figure-data/Fig-6/hnRNPA1-aminoacid-propensity-RNA.dat]

aminoacid wildtype withoutRNAcatpi withRNAcatpi
R 7.40740740740741 7.14814814814815 8.81481481481481
D 2.96296296296296 4.33333333333333 3.33333333333333
N 10.3703703703704 8.85185185185185 7.92592592592593
E 0 1.66666666666667 0
K 1.48148148148148 2.03703703703704 4.07407407407407
H 0 0.037037037037037 0.037037037037037
Q 2.96296296296296 2.22222222222222 1.59259259259259
C 0 1.33333333333333 0.037037037037037
S 16.2962962962963 12.962962962963 10.9259259259259
G 37.7777777777778 30.6666666666667 30.8518518518519
T 0 0.111111111111111 0
A 2.22222222222222 2.48148148148148 1.96296296296296
M 1.48148148148148 0.777777777777778 2.2962962962963
Y 5.92592592592593 7.59259259259259 8.51851851851852
V 0 0.740740740740741 1.14814814814815
W 0 3.74074074074074 3.7037037037037
L 0 1.44444444444444 1.40740740740741
I 0 0.296296296296296 0
P 2.22222222222222 2.25925925925926 2.55555555555556
F 8.88888888888889 9.2962962962963 10.8148148148148
   
