# Supplementary material for: Targeted modulation of protein liquid–liquid phase separation by evolution of amino-acid sequence
Source: PLoS Comput Biol. 2021 Aug 24;17(8):e1009328. doi: 10.1371/journal.pcbi.1009328 (PMC8415608; doi:10.1371/journal.pcbi.1009328)
Supplement: S1 Data — The supporting data archive contains the raw data used in the figures; a series of Lammps scripts that can be used to generate the simulation data; analysis scripts used to post-process the data; and a full listing of all sequences across all genetic-algorithm runs reported alongside their phase-diagram widths. (ZIP) [file pcbi.1009328.s009.zip › raw-figure-data/README.txt]

In this directory we provide raw data files used to plot the figures in the manuscript and in the SI document.
They are arranged by figure number. The data are all given in space-separated text files, and the first column indicates the property recorded in the remainder of the column.


Fig-1:
FUS evolution towards larger Tc: fitness and population diversity, and example phase diagrams. Temperatures are reported relative to the critical temperature of the wild type.

Fig-2:
- FUS amino-acid propensity    [this includes data plotted in Fig. S6, i.e. for the cation-pi model]
- hydrophobicity and sigma data as a function of residue number
- sigma data as a function of round number
- pair correlation function

Fig-3:
Chunk shuffling data with and without a hydrophobicity bias (see also Fig-S5) and glycine scan data.

Fig-4:
hnRNPA1 evolution data. Temperatures are reported relative to the critical temperature of the wild type.

Fig-5:
LAF1 evolution data. Temperatures are reported relative to the critical temperature of the wild type.

Fig-6:
Data for FUS and hnRNPA1 evolution with and without RNA.

Fig-7:
Model validation data.


Fig-S2:
Phase diagram of (Phe)_163. The temperature is expressed relative to the critical temperature of FUS-WT.

Fig-S3:
Data for FUS evolved with a decoupled dummy genetic algortihm.

Fig-S4:
Data for FUS evolved towards a smaller critical temperature.

Fig-S5:
Chunk shuffling data. The chunk length is indicated in the file name.

Fig-S6:
Fitness data for FUS and hnRNPA1 evolution using the cation-pi model.
Data for panels (A)(ii) and (B)(ii) are not given here, but rather in the Fig-2 and Fig-4 directories under the 'catpi' column heading.

Fig-S7:
Diffusion coefficient of the evolved and WT hnRNPA1 as a function of temperature.
