# Supplementary material for: Targeted modulation of protein liquid–liquid phase separation by evolution of amino-acid sequence
Source: PLoS Comput Biol. 2021 Aug 24;17(8):e1009328. doi: 10.1371/journal.pcbi.1009328 (PMC8415608; doi:10.1371/journal.pcbi.1009328)
Supplement: S1 Data — The supporting data archive contains the raw data used in the figures; a series of Lammps scripts that can be used to generate the simulation data; analysis scripts used to post-process the data; and a full listing of all sequences across all genetic-algorithm runs reported alongside their phase-diagram widths. (ZIP) [file pcbi.1009328.s009.zip › raw-figure-data/Fig-S7/diffCoeff-hnRNPA1-WT.dat]

T/K D/m^2s^-1 densityLiq
130 2.24659624647001E-11 1.17384
150 2.69015101970858E-11 1.14215
160 3.12435169307249E-11 1.10512
180 4.90798258423531E-11 1.07521
200 7.85540210107785E-11 1.02231
240 1.57396360736851E-10 0.895044
260 1.77692147987512E-10 0.836429
280 2.70666176064886E-10 0.757196
300 3.47445745386273E-10 0.687472
310 4.00449302095318E-10 0.645864
320 5.31143206349421E-10 0.588716
330 5.74845916720575E-10 0.572281
340 8.84221784308447E-10 0.5004475
345 9.15134105262915E-10 0.4839215
352.5 1.13517742526113E-09 0.437778
355 1.16634171209783E-09 0.420583
