# Supplementary material for: Targeted modulation of protein liquid–liquid phase separation by evolution of amino-acid sequence
Source: PLoS Comput Biol. 2021 Aug 24;17(8):e1009328. doi: 10.1371/journal.pcbi.1009328 (PMC8415608; doi:10.1371/journal.pcbi.1009328)
Supplement: S1 Data — The supporting data archive contains the raw data used in the figures; a series of Lammps scripts that can be used to generate the simulation data; analysis scripts used to post-process the data; and a full listing of all sequences across all genetic-algorithm runs reported alongside their phase-diagram widths. (ZIP) [file pcbi.1009328.s009.zip › raw-figure-data/Fig-S7/diffCoeff-hnRNPA1-maximised.dat]

T/K D/m^2s^-1 densityLiq
300 6.31965024661676E-11 1.09187
320 7.57005900577257E-11 1.05433
340 7.81931630832227E-11 1.01916
380 1.19914985815994E-10 0.943365
400 1.47412766162306E-10 0.903449
420 1.61943600014641E-10 0.865699
440 1.997439083904E-10 0.829578
460 2.53310211158804E-10 0.787796
480 2.6974916489844E-10 0.749253
500 3.57756414317763E-10 0.698747
520 4.55992536753746E-10 0.643979
540 7.18364863032835E-10 0.591164
560 8.34274018936116E-10 0.547385
570 9.58629353119206E-10
580 1.27588374882168E-09
