# Supplementary material for: Targeted modulation of protein liquid–liquid phase separation by evolution of amino-acid sequence
Source: PLoS Comput Biol. 2021 Aug 24;17(8):e1009328. doi: 10.1371/journal.pcbi.1009328 (PMC8415608; doi:10.1371/journal.pcbi.1009328)
Supplement: S1 Data — The supporting data archive contains the raw data used in the figures; a series of Lammps scripts that can be used to generate the simulation data; analysis scripts used to post-process the data; and a full listing of all sequences across all genetic-algorithm runs reported alongside their phase-diagram widths. (ZIP) [file pcbi.1009328.s009.zip › raw-figure-data/Fig-3/fus-Gscan.dat]

AAid GrelativeFitness GrelativeHydrophobicity absoluteHydrophobicity
0 0.852206461287388 0.976814877443331 0.639667
6 1.01E+00 0.921783619763477 0.604
12 0.863523396755852 1.1969424533845 0.784
18 1.02316189710794 1.01808921153083 0.667
24 0.972152776180107 0.935541561444528 0.613
30 0.963481622929177 1.03184715321189 0.676
36 8.80E-01 1.05936303657399 0.694
42 1.03E+00 0.873630569357623 0.572333
48 9.70E-01 0.983694357328207 0.6445
54 0.890154339939399 1.03872612405241 0.6805
60 0.952117993348388 0.949299248603404 0.621833
66 1.01540406175011 1.04560509489294 0.685
72 9.59E-01 1.00433126984978 0.658
78 0.930091061472428 1.01808921153084 0.667
84 1.03E+00 0.866751853039273 0.568
90 9.69E-01 0.94929950312558 0.622
96 8.86E-01 1.15566862834135 0.757
102 1.03E+00 1.12815274497924 0.739
108 9.24E-01 1.02496818237136 0.6715
114 1.02952510077698 0.887388765560849 0.5815
120 0.966345569500436 1.05248406573346 0.6895
126 0.969377616263929 0.969936415647156 0.6355
132 0.958635657758336 1.08687891993609 0.712
138 9.82E-01 0.928662590604003 0.6085
144 0.981902198405022 0.873630569357623 0.572333
150 0.945639112281933 1.19006348254397 0.7795
156 9.77E-01 0.832356489792294 0.545167
162 9.77E-01 0.832356489792294 0.545167
