# Supplementary material for: Targeted modulation of protein liquid–liquid phase separation by evolution of amino-acid sequence
Source: PLoS Comput Biol. 2021 Aug 24;17(8):e1009328. doi: 10.1371/journal.pcbi.1009328 (PMC8415608; doi:10.1371/journal.pcbi.1009328)
Supplement: S1 Data — The supporting data archive contains the raw data used in the figures; a series of Lammps scripts that can be used to generate the simulation data; analysis scripts used to post-process the data; and a full listing of all sequences across all genetic-algorithm runs reported alongside their phase-diagram widths. (ZIP) [file pcbi.1009328.s009.zip › raw-figure-data/Fig-3/shuffling-final-fitness.dat]

size finStep fitness error
1    99 0.851116305771643 0.10956631651847    
2    98 8.50E-01 0.119863
3    96 0.866246452858523 0.047191
4    96 0.926025957309673 0.0325043
5    95 0.952784570906467 0.0215565
10    100 0.915005994949495 0.0556801
15    105 0.972543919191919 0.0202731675
