# Supplementary material for: Targeted modulation of protein liquid–liquid phase separation by evolution of amino-acid sequence
Source: PLoS Comput Biol. 2021 Aug 24;17(8):e1009328. doi: 10.1371/journal.pcbi.1009328 (PMC8415608; doi:10.1371/journal.pcbi.1009328)
Supplement: S1 Data — The supporting data archive contains the raw data used in the figures; a series of Lammps scripts that can be used to generate the simulation data; analysis scripts used to post-process the data; and a full listing of all sequences across all genetic-algorithm runs reported alongside their phase-diagram widths. (ZIP) [file pcbi.1009328.s009.zip › raw-figure-data/Fig-4/hnRNPA1-evolved-sigmas.dat]

round meanSigma errorSigma
0 5.3365975308642 0.011392967184410454
1 5.34058518518519 0.01512747661366056
2 5.34718518518519 0.018211951336080532
3 5.35278024691358 0.016816932844614073
4 5.35489382716049 0.014753068030362106
5 5.3562987654321 0.013864389695578102
6 5.36014567901235 0.015619023764896172
7 5.36644197530864 0.018180127866170293
8 5.3754 0.020723651248732752
9 5.38396543209877 0.022465798693985812
10 5.39414814814815 0.021428807279822045
11 5.3965012345679 0.01912771967885312
12 5.40397037037037 0.02287952663216061
13 5.40845185185185 0.02323234150522211
14 5.41448395061728 0.025656681173291215
15 5.42255555555555 0.02679921277225525
16 5.42945925925926 0.027728711562236073
17 5.43647407407407 0.031830665362669625
18 5.44125432098765 0.030638461015533754
19 5.44644691358025 0.03638862021492638
