# Supplementary material for: Targeted modulation of protein liquid–liquid phase separation by evolution of amino-acid sequence
Source: PLoS Comput Biol. 2021 Aug 24;17(8):e1009328. doi: 10.1371/journal.pcbi.1009328 (PMC8415608; doi:10.1371/journal.pcbi.1009328)
Supplement: S1 Data — The supporting data archive contains the raw data used in the figures; a series of Lammps scripts that can be used to generate the simulation data; analysis scripts used to post-process the data; and a full listing of all sequences across all genetic-algorithm runs reported alongside their phase-diagram widths. (ZIP) [file pcbi.1009328.s009.zip › raw-figure-data/Fig-4/hnRNPA1-aminoacid-propensity.dat]

aminoacid wildtype maximised catpi
R 7.40740740740741 6.07407407407407 7.14814814814815
D 2.96296296296296 3.72839506172839 4.33333333333333
N 10.3703703703704 10.5555555555556 8.85185185185185
E 0 0.271604938271605 1.66666666666667
K 1.48148148148148 0.54320987654321 2.03703703703704
H 0 0.061728395061728 0.037037037037037
Q 2.96296296296296 3.2962962962963 2.22222222222222
C 0 0.691358024691358 1.33333333333333
S 16.2962962962963 14.1975308641975 12.962962962963
G 37.7777777777778 31.8518518518519 30.6666666666667
T 0 0.37037037037037 0.111111111111111
A 2.22222222222222 2.37037037037037 2.48148148148148
M 1.48148148148148 2.08641975308642 0.777777777777778
Y 5.92592592592593 6.62962962962963 7.59259259259259
V 0 0.283950617283951 0.740740740740741
W 0 1.87654320987654 3.74074074074074
L 0 0.925925925925926 1.44444444444444
I 0 1.25925925925926 0.296296296296296
P 2.22222222222222 2.19753086419753 2.25925925925926
F 8.88888888888889 10.7283950617284 9.2962962962963
