# Supplementary material for: Targeted modulation of protein liquid–liquid phase separation by evolution of amino-acid sequence
Source: PLoS Comput Biol. 2021 Aug 24;17(8):e1009328. doi: 10.1371/journal.pcbi.1009328 (PMC8415608; doi:10.1371/journal.pcbi.1009328)
Supplement: S1 Data — The supporting data archive contains the raw data used in the figures; a series of Lammps scripts that can be used to generate the simulation data; analysis scripts used to post-process the data; and a full listing of all sequences across all genetic-algorithm runs reported alongside their phase-diagram widths. (ZIP) [file pcbi.1009328.s009.zip › raw-figure-data/Fig-4/hnRNPA1-fitness.dat]

round meanFitness maxFitness diversity meanMin meanMax
0 1.00365589598658 1.06687789241274 19 0.997817092415483 1.00303591147121
1 1.02373433205015 1.09434718950829 19 1.0188408079523 1.02322242382305
2 1.04194113376643 1.09434718950829 16 1.03695440114137 1.04693470867203
3 1.05976148485961 1.12575716984007 16 1.05342281446433 1.07123435770724
4 1.07246620848948 1.12702932384395 17 1.0687429445753 1.09368972085657
5 1.08839701702778 1.1487113869285 18 1.08097210590625 1.11203897857191
6 1.10451435959345 1.14944951171901 15 1.09217539847973 1.12778895103462
7 1.11779334116896 1.15505202260613 14 1.10620980968809 1.13766595571581
8 1.12955530851853 1.17043175018968 14 1.12281624634879 1.14773296193418
9 1.14278275463494 1.17222620665165 14 1.14024189319222 1.15823677691898
10 1.15712745539749 1.19297970635964 13 1.156500743432 1.16954521088862
11 1.16730119817066 1.20675522031007 16 1.16352979967594 1.17546142646522
12 1.17540721501765 1.22315698804177 15 1.17602935251715 1.1820420770477
13 1.18612890926558 1.22315698804177 16 1.18605094359366 1.19200924596223
14 1.19620638237686 1.24448401052637 16 1.1932512222752 1.20248308372749
15 1.20555061153933 1.24448401052637 15 1.2005436428126 1.20955848951207
16 1.21181696907848 1.24448401052637 16 1.20774841594203 1.21444968342875
17 1.21748470524581 1.24531295377499 15 1.21473743674711 1.21883107405742
18 1.22255546158093 1.24531295377499 15 1.22263227846781 1.22340426695316
19 1.22711660180403 1.24758413549808 15 1.22709440569374 1.23176785934086
