# Supplementary material for: Targeted modulation of protein liquid–liquid phase separation by evolution of amino-acid sequence
Source: PLoS Comput Biol. 2021 Aug 24;17(8):e1009328. doi: 10.1371/journal.pcbi.1009328 (PMC8415608; doi:10.1371/journal.pcbi.1009328)
Supplement: S1 Data — The supporting data archive contains the raw data used in the figures; a series of Lammps scripts that can be used to generate the simulation data; analysis scripts used to post-process the data; and a full listing of all sequences across all genetic-algorithm runs reported alongside their phase-diagram widths. (ZIP) [file pcbi.1009328.s009.zip › raw-figure-data/Fig-4/hnRNPA1-evolved-HP-and-charge.dat]

AAid hydrophobicityDiff hydrophobicityWT chargeWT chargeEvolved
0 0.0486486 0.837838 0 0
1 2.22E-16 0.72973 0 0
2 -1.11E-16 0.594595 0 0
3 -0.00675675 0.72973 0 0
4 0.0063063 0.594595 0 0
5 -0.009909916666667 0.594595 0 0.05
6 -0.001351383333333 0.594595 0 0
7 0.00135135 0.513514 0 0
8 0 0 1 1
9 0.00315315 0.648649 0 0
10 0.144144 0 1 0
11 -1.11E-16 0.594595 0 0
12 -1.11E-16 0.648649 0 0
13 -1.11E-16 0.594595 0 0
14 0.0009009 0.648649 0 0
15 -1.11E-16 0.432432 0 0
16 0 1 0 0
17 0.0351351 0.648649 0 0
18 -0.00675675 0.648649 0 0
19 0.00225225 0.648649 0 0
20 0.0747748 0 1 0.7
21 0.050450366666667 0.648649 0 0
22 -0.076576783333334 0.648649 0 -0.85
23 -1.11E-16 0.648649 0 0
24 -0.0081081 1 0 0
25 0.0036036 0.648649 0 0
26 -0.03828825 0.648649 0 0.85
27 -1.11E-16 0.432432 0 0
28 1.67E-16 0.378378 -1 -1
29 -1.11E-16 0.432432 0 0
30 0 1 0 0
31 -1.11E-16 0.648649 0 0
32 0.176576433333333 0 1 0
33 -1.11E-16 0.648649 0 0
34 -0.00225225 0.648649 0 0
35 -1.11E-16 0.432432 0 0
36 0 1 0 0
37 -0.00135135 0.594595 0 0
38 0.0108108 0.648649 0 0
39 0.008558566666667 0 1 1
40 0.005405383333333 0.648649 0 0
41 0.08423415 0.648649 0 0
42 -0.0081081 1 0 0
43 0.00585585 0.648649 0 0
44 -1.11E-16 0.648649 0 0
45 -1.11E-16 0.594595 0 0
46 0.203603766666667 0 1 1
47 -0.0045045 0.648649 0 0
48 -0.00675675 0.648649 0 0.15
49 0.09954945 0.648649 0 0
50 0.018018 0.648649 0 0
51 1.11E-16 0.864865 0 0
52 0.063063 0.648649 0 0
53 0.117117 0.648649 0 0
54 -1.11E-16 0.594595 0 0
55 -0.003153166666667 0.648649 0 0
56 -0.010810783333333 0.378378 -1 -0.9
57 0.099098983333333 0.648649 0 0
58 1.11E-16 0.864865 0 0
59 -1.11E-16 0.432432 0 0
60 0.091891783333333 0.648649 0 0
61 0 1 0 0
62 -1.11E-16 0.648649 0 0
63 -1.11E-16 0.432432 0 0
64 1.67E-16 0.378378 -1 -1
65 -0.004504516666667 0.648649 0 0
66 -1.11E-16 0.594595 0 0
67 0.008558566666667 0.432432 0 0
68 -0.00675675 1 0 0
69 -1.11E-16 0.648649 0 0
70 0.07252245 0.648649 0 0
71 0.1135134 0.648649 0 0
72 0.10585575 0.648649 0 0
73 0.09954945 0.594595 0 0
74 -0.00585585 0.864865 0 0
75 -1.11E-16 0.432432 0 0
76 0.08558565 0.378378 -1 -1
77 0 1 0 0
78 0.099099 0.648649 0 0
79 -0.0009009 0.432432 0 -0.05
80 1.11E-16 0.864865 0 0
81 0.001351366666667 0.432432 0 0.025
82 0.198198333333334 0.432432 0 -1
83 0.02297295 0.513514 0 0
84 0.1198197 0.594595 0 0
85 0.124774633333333 0.594595 0 0
86 0.006756766666667 0.432432 0 0
87 0 1 0 0
88 -0.0229731 0.648649 0 -0.45
89 -0.0171171 1 0 0
90 -2.22E-16 0.837838 0 0
91 -0.070721266666667 0.513514 1 0.9
92 -0.070720966666667 0.648649 0 0.05
93 0.11126115 0.648649 0 0
94 -1.11E-16 0.432432 0 0
95 0 1 0 0
96 0.0054054 0.648649 0 0
97 0.05360355 0.648649 0 0
98 0.288288333333333 0 1 0
99 -1.11E-16 0.594595 0 0
100 -1.11E-16 0.594595 0 0
101 0.1387386 0.648649 0 0
102 0 1 0 0
103 1.11E-16 0.864865 0 0
104 -1.11E-16 0.648649 0 0
105 -1.11E-16 0.648649 0 0
106 -1.11E-16 0.648649 0 0
107 0.1162161 0.648649 0 0
108 0 0.513514 0 0
109 -1.67E-08 0.864865 0 0
110 -0.0018018 1 0 0
111 -0.018018 0.72973 0 0
112 -0.093693916666667 0.513514 1 0.9
113 -0.0162162 1 0 0
114 0.559459466666667 0 1 1
115 0.180180333333334 0.432432 0 0
116 0 0.513514 0 0
117 0.00135135 0.648649 0 0
118 -0.090090333333333 0.648649 0 0
119 1.11E-16 0.864865 0 0
120 0.0036036 0.648649 0 0
121 -1.11E-16 0.648649 0 0
122 0.117117 0.594595 0 0
123 0.126126 0.594595 0 0
124 -1.11E-16 0.594595 0 0
125 -1.11E-16 0.594595 0 0
126 -1.11E-16 0.594595 0 0
127 -1.11E-16 0.594595 0 0
128 1.11E-16 0.864865 0 0
129 0.063063 0.648649 0 0
130 0.059008616666667 0.594595 0 0
131 0.01576575 0.648649 0 0
132 0.2364865 0 1 1
133 0.1418919 0 1 1
134 -0.0063063 1 0 0
