# Supplementary material for: Targeted modulation of protein liquid–liquid phase separation by evolution of amino-acid sequence
Source: PLoS Comput Biol. 2021 Aug 24;17(8):e1009328. doi: 10.1371/journal.pcbi.1009328 (PMC8415608; doi:10.1371/journal.pcbi.1009328)
Supplement: S1 Data — The supporting data archive contains the raw data used in the figures; a series of Lammps scripts that can be used to generate the simulation data; analysis scripts used to post-process the data; and a full listing of all sequences across all genetic-algorithm runs reported alongside their phase-diagram widths. (ZIP) [file pcbi.1009328.s009.zip › raw-figure-data/Fig-4/hnRNPA1-evolved-sigmas-per-residue.dat]

AA diff
0 0.0476666666666681
1 1.77635683940025e-15
2 8.88178419700125e-16
3 0.0220000000000011
4 0.0166666666666675
5 0.0230000000000015
6 0.04
7 -0.00900000000000123
8 8.88178419700125e-16
9 0.0280000000000005
10 -0.293333333333333
11 8.88178419700125e-16
12 0
13 8.88178419700125e-16
14 0.0373333333333337
15 8.88178419700125e-16
16 8.88178419700125e-16
17 0.106
18 0.0759999999999996
19 0.370666666666668
20 -0.108666666666665
21 0.344
22 0.305999999999998
23 0
24 -0.0056666666666656
25 0.0326666666666675
26 0.527
27 8.88178419700125e-16
28 -1.77635683940025e-15
29 8.88178419700125e-16
30 8.88178419700125e-16
31 0
32 -0.305999999999999
33 0
34 0.0263333333333327
35 8.88178419700125e-16
36 8.88178419700125e-16
37 0.0140000000000002
38 0.056
39 -0.00899999999999856
40 0.0983333333333336
41 0.645999999999998
42 -0.0056666666666656
43 0.0176666666666669
44 0
45 0.100000000000001
46 -0.192666666666667
47 0.0506666666666664
48 0.093
49 0.300333333333334
50 0.440333333333332
51 -1.77635683940025e-15
52 0.56
53 0.620000000000001
54 8.88178419700125e-16
55 0.0236666666666672
56 0.0636666666666645
57 0.824000000000001
58 -1.77635683940025e-15
59 8.88178419700125e-16
60 0.566333333333334
61 8.88178419700125e-16
62 0
63 8.88178419700125e-16
64 -1.77635683940025e-15
65 0.0179999999999998
66 8.88178419700125e-16
67 0.0183333333333335
68 -0.0146666666666668
69 0
70 0.643333333333332
71 0.601000000000001
72 0.736000000000001
73 0.0780000000000003
74 -0.00733333333333519
75 8.88178419700125e-16
76 0.169999999999998
77 8.88178419700125e-16
78 0.760000000000001
79 -0.00166666666666604
80 -1.77635683940025e-15
81 0.00666666666666771
82 0.306666666666668
83 0.00800000000000001
84 0.565000000000001
85 0.380333333333334
86 0.00833333333333375
87 8.88178419700125e-16
88 0.254999999999998
89 -0.00599999999999934
90 8.88178419700125e-16
91 -0.109
92 0.404666666666667
93 0.613333333333332
94 8.88178419700125e-16
95 8.88178419700125e-16
96 0.0280000000000005
97 0.476
98 -0.0333333333333341
99 8.88178419700125e-16
100 8.88178419700125e-16
101 0.732
102 8.88178419700125e-16
103 -1.77635683940025e-15
104 0
105 0
106 0
107 0.636333333333334
108 -8.88178419700125e-16
109 -0.0140000000000011
110 -0.00833333333333197
111 0.0186666666666682
112 -0.201
113 0.284000000000001
114 -0.148333333333333
115 0.166666666666667
116 -8.88178419700125e-16
117 0.00899999999999945
118 0.36
119 -1.77635683940025e-15
120 0.0326666666666675
121 0
122 0.533333333333335
123 0.333333333333334
124 8.88178419700125e-16
125 8.88178419700125e-16
126 8.88178419700125e-16
127 8.88178419700125e-16
128 -1.77635683940025e-15
129 0.56
130 0.478
131 0.140000000000001
132 0.0550000000000006
133 0.0330000000000013
134 -0.0419999999999998
