# Supplementary material for: Targeted modulation of protein liquid–liquid phase separation by evolution of amino-acid sequence
Source: PLoS Comput Biol. 2021 Aug 24;17(8):e1009328. doi: 10.1371/journal.pcbi.1009328 (PMC8415608; doi:10.1371/journal.pcbi.1009328)
Supplement: S1 Data — The supporting data archive contains the raw data used in the figures; a series of Lammps scripts that can be used to generate the simulation data; analysis scripts used to post-process the data; and a full listing of all sequences across all genetic-algorithm runs reported alongside their phase-diagram widths. (ZIP) [file pcbi.1009328.s009.zip › raw-figure-data/Fig-4/hnRNPA1-GA-ordParams.dat]

round meanSCD errorSCD meanCharge errorCharge
0 1.23580309626602 0.310090924951445 7.7 0.84754547567274
1 1.10E+00 0.452065554633965 7.30833333333333 1.24863814703149
2 1.07E+00 0.474097831190941 7.20833333333333 1.31114347888483
3 0.944422185754505 0.419314334387835 6.88333333333333 1.2157530816558
4 0.832634886052496 0.371337465741334 6.56666666666667 1.08576649832683
5 0.63972131847226 0.373625867955489 5.95833333333333 1.1736398747297
6 0.544451999687933 0.331666688994379 5.61666666666667 1.13785861257989
7 0.501283723309222 0.334225240522785 5.45 1.18567842745549
8 0.525077690629979 0.356390317603838 5.50833333333333 1.22301426356723
9 0.531466369858651 0.350242320670931 5.51666666666667 1.17957148528137
10 0.480850908844207 0.362890159550922 5.34166666666667 1.21275054685162
11 4.52E-01 0.386970760944504 5.225 1.30838641081295
12 3.80E-01 0.369865598561147 4.95833333333333 1.29515657569097
13 2.52E-01 0.34047486600248 4.49166666666667 1.25662135196814
14 0.167030940635646 0.306177615853245 4.125 1.22005805872781
15 1.34E-01 0.287780521109412 3.96666666666667 1.26776268371578
16 0.118000211289002 0.283592344387166 3.94166666666667 1.26191543122175
17 0.078904426479249 0.268182647029286 3.75833333333333 1.29579983879541
18 0.066681903640763 0.261287956771177 3.73333333333333 1.20922380981447
19 0.029606420548031 0.268160125927138 3.575 1.25440889133754
