# Supplementary material for: Targeted modulation of protein liquid–liquid phase separation by evolution of amino-acid sequence
Source: PLoS Comput Biol. 2021 Aug 24;17(8):e1009328. doi: 10.1371/journal.pcbi.1009328 (PMC8415608; doi:10.1371/journal.pcbi.1009328)
Supplement: S1 Data — The supporting data archive contains the raw data used in the figures; a series of Lammps scripts that can be used to generate the simulation data; analysis scripts used to post-process the data; and a full listing of all sequences across all genetic-algorithm runs reported alongside their phase-diagram widths. (ZIP) [file pcbi.1009328.s009.zip › sequences_ga_runs/FUS_dummy.dat]

# Dumped sequence populations at all rounds of the GA. Round-number -1 means a sequence was proposed but rejected.
# sequence round phase_width rad_gyration
MASNDYTQQATQSYGAYPTQPGQGYSQQSSQPYGQQSYSGYSQSTDTSGYGQSSYSSYGQSQNTGYGTQSTPQGYGSTGGYGSSQSSQSSYGQQSSYPGYGCQPAPSSTSGSYGSSSQSSSYGQPQSGSYSQQPSYGGQQQSYGQQQSYNPPQGYGQQNQYNS	0	0.637541143461617	32.86540164590508
MASNDYTQQATQSYGAYPTQPGQGYSQQSGQPYFQQSYSGYSQSTDTSGYGQSSKSSYGQSQNTGYGTQSTPQGYGSTGGYLSSQSSQSSYGQQSSYPGYGQQPAPSSWSGSYGSSSQSSSYGQPQSGSYSQQPSYGGQQQSYGQQQSYNPPQGYGQQNQYNS	0	0.5902028654681724	31.84533256851916
MASNDYTQQATQSYGAYPTQPGQGYSQQSSQPYGQQSYSGYSQSTDTSGYGQSSYSSYGQSQNTGYGTQSTPQGYGSTGGYGSSQSSQSSYGQQSSYPGYGQQPAESSTSGSYGSSSQSSSYGQPQSGSYSQQPSYGGQQQSYGQQQSYNPPQGYGQQNQYNS	0	0.6800537178068979	32.855836475310774
MASNDYTQQATQSYGAYPTQPGQGYSQQSSQPYGQQSYSGYSQSTDTSGYGQSSYSSYGQSQNTGYGTQSTPQGYGSTGGYGSSQSSNSSYGQQSSYPGYGQQPAPSSTSGSYGSSSQSSSYGQPQSGSYSQQPSYRGQQQSYGQQQSYNPPQGYGQQNQYNS	0	0.6574675419554805	32.359959458403324
MASNDYTQQATQSYGAYPTQPGQGYSQQSSQPYGQQSYSGYSQSTDTSGYGQSSYSSYGQSQNTGYGTQSTPQGYGSTGGYGSSQSSQSSYGQQSSYPGYGQQPAPSSTSGSYGSSSQSSSYGQPQSGSYSQQPSYGGQQQSYGQQQSYNPPQGYGQQNQYLS	0	0.6099969649245408	31.618240691718324
MASNDYTQQATQSYGAYPTQPGQGYSQQSSQPYGQQSYSGYSQSTDTSGYGQSSYSSYGQSQNTGYGTQSTPQGYGSTGGYGSSQSSQSSYGQQSSYPGYGQQPAPSSTSGSYGSSSQSSSYGQPQSGSYSQQPSYGGQQQSYGQQQSTNPPQGYGQQNQYNS	0	0.7054681547444571	33.315111061187395
MASNDYTQQAEQSYGAYPTQPGQGYSQQSSQPYGQQSYSGYSQSTDTSGYGQSSYSSYGQSQNTGYGTQSTPQGYGSTGGYGSSQSSQSSYGQQSSYPGYGQQPAPSSTSGSYGSSSQSSSRGQPQSGSYSQQPSYGGQQQSYGQQQSYNPPQGYGQQNQYNS	0	0.7406180673428996	33.17100242101648
MASNDYTQQATQSYGAYPTQPGVGYSQQSSQPYGQQSYSGYSQSTDTSGYGQSSYSSYEQSQNTGYGTQSTPQGYGSTGGYGSSQSSQSSYGQQSSYPGYGQQPAPSSTSGSYGSSSQSSSYGQPQSGSYSQQPSYGGQQQSYGQQQSYNPPQGYGQQNQYNS	0	0.6362013290415641	32.811812310724726
MASNDYTQQATWSYGAYPTQPGQGYSQQSSQPYGQQSYSGYSQSTDTSGYGQSSYSSYGQSQNTGYGTQSTPQGYGSTGGYGSSQSSQSSYGQQSSYPGYGQQPAPSSTSGSYGSSSQSSSYGQPQSGSYSQQPSYGGQQQSYGQQQSYNPPQGYGQQNQYNS	0	0.6221675056822291	33.235517806843895
MASNDYTQQATQSYGAYPTQPGQGYSQQSSQPYGQQSYSGYSQSTDTSGYGQSSYSSYGQSQNTGYGTQSTPQGYGSTGGYGSHQSSQSSYGQQSSYPGYGQQPAPSSTSGSYGSSPQSSSYGQPQSGSYSQQPSYGGQQQSYGQQQSINPPQGYGQQNQYNS	0	0.6213078087311705	33.23749461838942
MASNDYTQQATQSYGAYPTQPGQGPSQQSSQPYGQQSYSGYFQSTDTSGPGQSSYSSYGQSQNTGYGTQSTPQGYGSTGGYGSSQSSQSSYGQQSSYPGRGQQPAPSSTSGSYGSSSQSSSYGQPQSGSYSQQPSYGGQQQSYGQQQSYNPPQGYGQQNQYNS	0	0.7246354420890668	33.21556775356128
MASNDYTQQATQSYGAYPTQPGQGYSQQSSQPYGQQSYSGYSQSTDTSGYGQSSYSSYGQSQNTGYGTQSTPQGYGSTGGYGSSQSSQSSYGQQSSYPGYGQQPAPSSGSGSYGSSSQSSSYGQPQSGSYSQQPSYGGQQQSYGQQQSYNPPQGYGQQNQYNS	0	0.6686372493130354	32.40238617087766
MASNDYTQQATQSYGAYPTEPGQGYSQQSSQPYGQQSYSGYSQSTDTSGYGQSSYSSYGQSQNTGYGTQSTPQGYGSTGGYGSSQSSQSSYGQQSSYMGYGQQPAPSRTSGSYGSSSQSSSYGQPQSGSYSQQPSYGGQQQSYGQQQSYNPPQGYGQQNQYNS	0	0.6391737103474667	32.399646945531856
MASNDYTQQATQSYGAYPTQPGQGYSQQSSQPYGQQSYSGYSQSTDTSGYGQSSYSSYGQSQNTGYGTQSTPQGYGSTGGYGSSQSSQSSYGQQSSYPGYGQIPAPSSTSGSHGSSSQSSSYGQPQSGSYSQQPSYGGQQQSYGQQQSYNPPQGYGQQNQYNS	0	0.6398760765130413	32.03338418030252
MASNDYTQQATQSYGAYPTQPGQGYSQQSSQPYGQQSYSGYSQSTDTSGYGQSSYSSYGQSQNTGYGTQSTPQGYGSTGGYGSSQSSQSSYGQQSSYPGYGQQPAPSSTSGSYGSSSQSSSYGQPQSGSYSQQPSYGGQQQSYGQQQSYNPPQGYGQQNQYNS	0	0.6613694892273706	32.328872936320764
MASNDYTQQATQSYGAYPTQPGQGYSQQSSQPYGQQSYSGYSQSTDTSGYGQSSYLSYGQSQNTGYGTQSTPQGYGSTGGYGSSQSSQSEYGQQSSYPGYGQQPAPSSTSGSYGSSSQSSSYGQPQSGSYSQQPSYGGQQQSYGQQQSYNPPQGYGQQNQYNS	0	0.6409847545349259	32.3368284835226
MASNDYTQQATQSYGAYPTQPGQGYSQQSSQPYGQQSYSGYSQSTDTSGYGQSSYSSYGQSQNTGYGTQSTPQGYGSTGGYGSSQSSQSSYGQQSSYPGYGQQPAPSSTSGSYGSSSQSSSYGQPQSGSYSQQPSYGGQQQSYGQQQSYNPPQGYGQQNQYNS	0	0.6644344631379483	32.73571739883439
MASNDYTQQATQSYGAYPTQPGQGYSQQPSQPYGQQSYSGYSQSTDTSGYGQSSYSSYGQSQNTGYGTQSTPQGYGSTGGYPSSQSSQSSYGQQSSYPGYGQQPAPSSTSGSYGSSSQSSSYGQPQSGSYSQQPSYGGQQQSYGQQQSYNPPTGYGQQNQYGS	0	0.6466227996712074	32.37029908287301
MASNDYTQQATQSYGEYPTQPGQGYSQQSSQPYGQQSYSGYSQSTDTSGYGQSSYSSYGQSQNTGYGHQSTPQGYGSTGGYGSSQSSQSSYGQQSSYPGYGQQPAPSSTSGSYGSSSQSSSYGQPQSGSYSQQPSYTGQQQSYGQQQSYNPPSGYGQQNQYNS	0	0.667907008652681	32.36099200902196
MASNDYTQQATQSYGAYPTQPGQGYSQQSSQPYGQQSYSGYSQSTDTSGYGQSSYSSYGQSQNTGYGTQSTPQGYGSTGGYGSSQSSQSSYGQQSSYPGYGQQPAPSSTSGSYGSSSQSSSYGQPQSGSYSQQPSYGGQQQSYGQQQSYNPPQGYGQQNQYNS	0	0.664782249134208	32.317803153840934
MASNDYTQQATQSYGAYPTQPGQGYSQQSSQPYGQQSYSGYSQSTDTSGYGQSSYSSYGQSQNTGYGTQSTPQGYGSTGGYGSSQSSQSSYGQQSSYPGYGQQPAPSSGSGSYGSSSQASSYGQPQSGSYSQQPSYGGQQQSYGQQQSYNPPQGYGQQNQYNS	-1	0.6669943786516384	32.33009904681467
MASNDYTQQATQSYGAYPTQPGQGYSQQSSQPYGQQSYSGYSQSTDTSGYGQSSYSSYGQSQNTGYGTQSTPQGYGSTGGYGSSQSSQSSYGQQSSYPGYGQQPAPSSTSGSYGSSSQSSSYGQPQSGSYSQQPSYTGQQQSYGQQQSYNPPSGYGQQNQYNS	-1	0.6636213860568843	32.45864433848299
MATNDYTQQATQSYGEYPTQPGQGYSQQSLQPYGQQSYSGYSQSTDTSGYGQSSYSSYGQSQNTGYGHQSTPQGYGSTGGYGSSQSSQSSYGQQSSYPGYGQQPAPSSTSGSYGSSSQSSSYGQPQSGSYSQQNSYGGQQQSYGQQQSTNPPQGYGQQNQYNS	-1	0.6299108409489242	32.88283542747065
MASNDYTQQATQSYGAYPTQPGQGYSQQSSQPYGQQSYSGYSQSTDTSGYGQSSYSSYGQSQNTGYGTQSTPQGYGSTGGYGSSQSSQSSYGQQSSYPGYGCQPAPSSTSGSYGSSSQSSSYGQPQSGSYSQQPSYGGQQQSYGQQQSYNPPQGYGQQNQYNS	1	0.637541143461617	32.86540164590508
MASNDYTQQATQSYGAYPTQPGQGYSQQSGQPYFQQSYSGYSQSTDTSGYGQSSKSSYGQSQNTGYGTQSTPQGYGSTGGYLSSQSSQSSYGQQSSYPGYGQQPAPSSWSGSYGSSSQSSSYGQPQSGSYSQQPSYGGQQQSYGQQQSYNPPQGYGQQNQYNS	1	0.5902028654681724	31.84533256851916
MASNDYTQQATWSYGAYPTQPGQGYSQQSSQPYGQQSYSGYSQSTDTSGYGQSSYSSYGQSQNTGYGTQSTPQGYGSTGGYGSSQSSQSSYGQQSSYPGYGQQPAPSSTSGSYGSSSQSSSYGQPQSGSYSQQPSYGGQQQSYGQQQSYNPPQGYGQQNQYNS	1	0.624110038679875	31.77940974669603
MASNDYTQQATQSYGAYPTQPGQGYSQQSSQPYGQQSYSGYSQSTDTSGYGQSSYSSYGQSQNTGYGTQSTPQGYGSTGGYGSSQSSNSSYGQQSSYPGYGQQPAPSSTSGSYGSSSQSSSYGQPQSGSYSQQPSYRGQQQSYGQQQSYNPPQGYGQQNQYNS	1	0.6574675419554805	32.359959458403324
MASNDYTQQATQSYGAYPTQPGQGYSQQSSQPYGQQSYSGYSQSTDTSGYGQSSYSSYGQSQNTGYGTQSTPQGYGSTGGYGSSQSSQSSYGQQSSYPGYGQQPAPSSTSGSYGSSSQSSSYGQPQSGSYSQQPSYGGQQQSYGQQQSYNPPQGYGQQNQYLS	1	0.6099969649245408	31.618240691718324
MASNDYTQQATQSYGAYPTQPGQGYSQQSSQPYGQQSYSGYSQSTDTSGYGQSSYSSYGQSQNTGYGTQSTPQGYGSTGGYGSSQSSQSSYGQQSSYPGYGQQPAPSSTSGSYGSSSQSSSYGQPQSGSYSQQPSYGGQQQSYGQQQSTNPPQGYGQQNQYNS	1	0.7054681547444571	33.315111061187395
MASNDYTQQAEQSYGAYPTQPGQGYSQQSSQPYGQQSYSGYSQSTDTSGYGQSSYSSYGQSQNTGYGTQSTPQGYGSTGGYGSSQSSQSSYGQQSSYPGYGQQPAPSSTSGSYGSSSQSSSRGQPQSGSYSQQPSYGGQQQSYGQQQSYNPPQGYGQQNQYNS	1	0.7406180673428996	33.17100242101648
MASNDYTQQATQSYGAYPTQPGVGYSQQSSQPYGQQSYSGYSQSTDTSGYGQSSYSSYEQSQNTGYGTQSTPQGYGSTGGYGSSQSSQSSYGQQSSYPGYGQQPAPSSTSGSYGSSSQSSSYGQPQSGSYSQQPSYGGQQQSYGQQQSYNPPQGYGQQNQYNS	1	0.6362013290415641	32.811812310724726
MASNDYTQQATQSYGAYPTQPGQGYSQQSSQPYGQQSYSGYSQSTDTSGYGQSSYSSTGQSQNTGYGTQSTPVGYGSTGGYGSSQSSQSSYGQQSSYPGYGQQPAPSSTSGSYGSSSQSSSYGQPQSGSYSQQPSYGGQQQSYGQQQSYNPPQGYGQQNQYNS	1	0.6658275253134566	31.61779671501707
MASNDYTQQATQSYGAYPTQPGQGYSQQSSQPYGQQSYSGYSQSTDTSGYGQSSYSSYGQSQNTGYGTQSTPQGYGSTGGYGSHQSSQSSYGQQSSYPGYGQQPAPSSTSGSYGSSPQSSSYGQPQSGSYSQQPSYGGQQQSYGQQQSINPPQGYGQQNQYNS	1	0.6213078087311705	33.23749461838942
MASNDYTQQATQSYGAYPTQPGQGYSQQSSQPYGQQSYSGYSQSTDTSGYGQSSYSSYGQSQNTGYGTQSTPQGYGSTGGYGSSQSSQSSYGQQSSYPGYGQQPAPSSTSGSYGSSSQSSSYGQPQSGSYSQQPSYTGQQQSYGQQQSYNPPSGYGQQNQYNS	1	0.6602191416981434	32.85910092982525
MASNDYTQQATQSYGAYPTQPGQGYSQQSSQPYGQQSYSGYSQSTDTSGYGQSSYSSYGQSQNTGYGTQSTPQGYGSTGGYGSSQSSQSSYGQQSSYPGYGQQPAPSSGSGSYGSSSQSSSYGQPQSGSYSQQPSYGGQQQSYGQQQSYNPPQGYGQQNQYNS	1	0.6686372493130354	32.40238617087766
MASNDYTQQAQQSYGEYPTQPGQGYSQQSSQPYGQQSYSGYSQSTDTSGYGQSSYSSYGQSQNTGYGHQSTPQGYGSTGGYGSSQSSQSSYGQQSSYPGYGQIPAPSSTSGSHGSSSQSSSYGQPQSGSYSQQPSYGGQQQSYGQQQSYNPPQGYGQQNQYNS	1	0.6499239505069064	32.4232741057074
MASNDYTQQATQSYGAYPTQPGQGYSQQSSQPYGQQSYSGYSQSTDTSGYGQSSYSSYGQSQNTGYGTQSTPQGYGSTGGYGSSQSSQSSYGQQSSYPGYGQIPAPSSTSGSHGSSSQSSSYGQPQSGSYSQQPSYGGQQQSYGQQQSYNPPQGYGQQNQYNS	1	0.6398760765130413	32.03338418030252
MASNDYTQQATQSYGAYPTQPGQGYSQQSSQPYGQQSYSGYSQSTDTSGYGQSSYSSYGQSQNTGYGTQSTPQGYGSTGGYGSSQSSQSSYGQQSSYPGYGQQPAPSSTSGSYGSSSQSSSYGQPQSGSYSQQPSYGGQQQSYGQQQSYNPPQGYGQQNQYNS	1	0.6613694892273706	32.328872936320764
MASNDYTQQATQSYGAYPTQPGQGYSQQSSQPYGQQSYSGYSQSTDTSGYGQSSYLSYGQSQNTGYGTQSTPQGYGSTGGYGSSQSSQSEYGQQSSYPGYGQQPAPSSTSGSYGSSSQSSSYGQPQSGSYSQQPSYGGQQQSYGQQQSYNPPQGYGQQNQYNS	1	0.6409847545349259	32.3368284835226
MASNDYTQQATQSYGAYPTQPGQGYSQQSSQPYGQQSYSGYSQSTDTSGYGQSSYSSYGQSQNTGYGTQSTPQGYGSTGGYGSSQSSQSSYGQQSSYPGYGQQPAPSSTSGSYGSSSQSSSYGQPQSGSYSQQPSYGGQQQSYGQQQSYNPPQGYGQQNQYNS	1	0.6644344631379483	32.73571739883439
MASNDYTQQAEQSYGAYPTQPGQGYSQQSSQPYGQQSYSGYSQSTDTSGYGQSSYSSYGQSQNTGFGTQYTPQGYGSTGGYGSSQSSQSSYGQQSSYPGYGQQPCPSSTSGSYGSSSQSSSRGQPQSGSYSQQPSYGGQQQSYGQQQSYNPPQGYGQQNQYNS	1	0.6269438126590111	32.181209660883276
MASNDYTQQATQSYGEYPTQPGQGYSQQSSQPYGQQSYSGYSQSTDTSGYGQSSYSSYGQSQNTGYGHQSTPQGYGSTGGYGSSQSSQSSYGQQSSYPGYGQQPAPSSTSGSYGSSSQSSSYGQPQSGSYSQQPSYTGQQQSYGQQQSYNPPSGYGQQNQYNS	1	0.667907008652681	32.36099200902196
MASNDYTQQATQSYGAYPTQPGQGYSQQSSQPYGQQSYSGYSQSTDTSGYGQSSYSSYGQSQNTGYGTQSTPQGYGSTGGYGSSQSSQSSYGQQSSYPGYGQQPAPSSTSGSYGSSSQSSSYGQPQSGSYSQQPSYGGQQQSYGQQQSYNPPQGYGQQNQYNS	1	0.664782249134208	32.317803153840934
MASNDYTQQATQSYGAYPTQPGQGYSQQSSQPYGQQSYSGYSQSTDTSGYGQSSYSSYGQSQNTGYGTQSTPQGYGSTGGYGSSQSSQSSYGQQSSIPGYGQQPAPSSTSGSYGTSSQSSSYGQPQSGSYSQQPSYQGQQQSYGQQQSYNPPQGYGQQNQYNS	-1	0.651890501054921	31.1926452125615
MASNDYTQQATQSYGAYPTQPGQGYSQQSSQPYGQQSYSGYSQSTDTSGYGQSSYSSYGQSQNTGEGTQSTPQGYGSTGGYGSSQSSQSSYGQQSSYPGYGQQPAPSSTSGSYGSSSQSSSYGQPQSGSLSQQPSYGGQQQSYGQQQSYNPPQGYGQQNQYNS	-1	0.6935345691355314	32.27379880572008
MASNDYTQWATQSYGAYPTQPGQGYSQQSSQPYGQQSYSGYSQSTDTSGYGQSSYSSYGQSQNTGYGHQSTPQGYGSTGGYGSSQSSQSSYGQQSSYPGYGQIPAPSSTSGSHGSSSQSSSYGQPQSGSYSQQPSYGGQQQSYGQQQSYNPPQGYGQQNQYNS	-1	0.5872046203270953	32.43894935617288
MASNDYTQQAQQSYGEYPTQPGQGYSQQSSQPYGQQSYSGYSQSTDTSGYGRSSYSSYGQSQNTGYGTQSTPQGYGSTGGYGSSQSSQSSYGQQSSYPGYGQQPAPSSTSGSYGSSSQSSSYGQPQSGSYSQQPSYGGQQQSYGQQQSYNPPQGYGQQNQYNS	-1	0.6775616584099173	32.3433077151037
MASNDYTQQATQSYGAYPTQPGQGYSQQSSQPYGQQSYSGYSQSTDTSGYGQSSYSSYGQSQNTGYGTQSTPQGYGSTGGYGSSQSSQSSYGQQSSYPGYGCQPAPSSTSGSYGSSSQSSSYGQPQSGSYSQQPSYGGQQQSYGQQQSYNPPQGYGQQNQYNS	2	0.637541143461617	32.86540164590508
MASNDYTQQATQSYGAYPTQPGQGYSQQSGQPYFQQSYSGYSQSTDTSGYGQSSKSSYGQSQNTGYGTQSTPQGYGSTGGYLSSQSSQSSYGQQSSYPGYGQQPAPSSWSGSYGSSSQSSSYGQPQSGSYSQQPSYGGQQQSYGQQQSYNPPQGYGQQNQYNS	2	0.5902028654681724	31.84533256851916
MASNDYTQQATWSYGAYPTQPGQGYSQQSSQPYGQQSYSGYSQSTDTSGYGQSSYSSYGQSQNTGYGTQSTPQGYGSTGGYGSSQSSQSSYGQQSSYPGYGQQPAPSSTSGSYGSSSQSSSYGQPQSGSYSQQPSYGGQQQSYGQQQSYNPPQGYGQQNQYNS	2	0.624110038679875	31.77940974669603
MASNDYTQQATQSYGAYPTQPGQGYSQQSSQPYGQQSYSGYSQSTDTSGYGQSSYSSYGQSQNTGYGTQSTPQGYGSTGGYGSSQSSNSSYGQQSSYPGYGQQPAPSSTSGSYGSSSQSSSYGQPQSGSYSQQPSYRGQQQSYGQQQSYNPPQGYGQQNQYNS	2	0.6574675419554805	32.359959458403324
MASNDYTQQATQSYGAYPTQPGQGYSQQSSQPYGQQSYSGYSQSTDTSGYGQSSYSSYGQSQNTGYGTQSTPQGYGSTGGYGSSQSSQSSYGQQSSYPGYGQQPAPSSTSGSYGSSSQSSSYGQPQSGSYSQQPSYGGQQQSYGQQQSYNPPQGYGQQNQYLS	2	0.6099969649245408	31.618240691718324
MASNAYTQQATQSYGAYPTQPGQGYSQQSSQMYGQQSYSGYSQSTDTSGYGQSSYSSYGQSQNTGYGTQSTPQGYGSTGGYGSSQSSQSSYGQQSSYPGYGQQPAPSSTSGSYGSSSQSSSYGQPQSGSYSQQPSYGGQQQSYGQQQSYNPPQGYGQQNQYNS	2	0.5938735605434952	33.04267989993226
MASNDYTQQAEQSYGAYPTQPGQGYSQQSSQPYGQQSYSGYSQSTDTSGYGQSSYSSYGQSQNTGYGTQSTPQGYGSTGGYGSSQSSQSSYGQQSSYPGYGQQPAPSSTSGSYGSSSQSSSRGQPQSGSYSQQPSYGGQQQSYGQQQSYNPPQGYGQQNQYNS	2	0.7406180673428996	33.17100242101648
MASNDYTQQATQSYGAYPTQPGVGYSQQSSQPYGQQSYSGYSQSTDTSGYGQSSYSSYEQSQNTGYGTQSTPQGYGSTGGYGSSQSSQSSYGQQSSYPGYGQQPAPSSTSGSYGSSSQSSSYGQPQSGSYSQQPSYGGQQQSYGQQQSYNPPQGYGQQNQYNS	2	0.6362013290415641	32.811812310724726
MASNDYTQQATQSYGAYPTQPGQGYSQQSSQPYGQQSYSGYSQSTDTSGYGQSSYSSYGQSQNTGYGTQSTPQGYGSTGGYGSSQSSQSSYGQQSSYPGYGQQPAPSSTSGSYGSSSQSSSYGQPQSGSYSQQPSYGGQQQSYGQQQSTNPPQGYGQQNQYNS	2	0.6972948552778421	33.02641012016908
MASNDYTQQATQSYGAYPTQPGQGYSQQSSQPYGQQSYSGYSQSTDTSGYGQSSYSSYGQSQNTGYGTQSTPQGYGSTGGYGSHQSSQSSYGQQSSYPGYGQQPAPSSTSGSYGSSPQSSSYGQPQSGSYSQQPSYGGQQQSYGQQQSINPPQGYGQQNQYNS	2	0.6213078087311705	33.23749461838942
MASNDYTQQATQSYGAYPTQPGQGYSQQSSQPYGQQSYSGYSQSTDTSGYGQSSYSSYGQSQNTGYGTQSTPQGYGSTGGYGSSQSSQSSYGQQSSYPGYGQQPAPSSTSGSYGSSSQSSSYGQPQSGSYSQQPSYTGQQQSYGQQQSYNPPSGYGQQNQYNS	2	0.6602191416981434	32.85910092982525
MASNDYTQQATQSYGAYPTQPGQGYSQQSSQPYGQQSYSGYSQSTDTSGYGQSSYSSYGQSQNTGYGTQSTPQGYGSTGGYGSSQSSQSSYGQQSSYPGYGQQPAPSSGSGSYGSSSQSSSYGQPQSGSYSQQPSYGGQQQSYGQQQSYNPPQGYGQQNQYNS	2	0.6686372493130354	32.40238617087766
MASNDYTQQAQQSYGEYPTQPGQGYSQQSSQPYGQQSYSGYSQSTDTSGYGQSSYSSYGQSQNTGYGHQSTPQGYGSTGGYGSSQSSQSSYGQQSSYPGYGQIPAPSSTSGSHGSSSQSSSYGQPQSGSYSQQPSYGGQQQSYGQQQSYNPPQGYGQQNQYNS	2	0.6499239505069064	32.4232741057074
MASNDYTQQATQSYGAYPTQPGQGYSQQSSQPYGQQSYSGYSQSTDTSGYGQSSYSSYGQSQNTGYGTQSTPQGYGSTGGYGSSQSSQSSYGQQSSYPGYGQIPAPSSTSGSHGSSSQSSSYGQPQSGSYSQQPSYGGQQQSYGQQQSYNPPQGYGQQNQYNS	2	0.6398760765130413	32.03338418030252
MASNDYTQQATQSYGAYPTQPGQGYSQQSSQPYGQQSYSGYSQSTDTSGYGQSMYSSYGQSQNTGYGTQKTPQGYGSTGKYGSSQSSQSSYGQQSSYPGYGQQPAPSSTSGSYGSSSQSSSYGQPQSGSYSQQPSYGGQQQSYGQQQSYNPPQGYGQQNQYLS	2	0.6206169088665815	32.41276840041343
MASNDYTQQATQSYGAYPTQPGQGYSQQSSQPYGQQSYSGYSQSTDTSGYGQSSYLSYGQSQNTGYGTQSTPQGYGSTGGYGSSQSSQSEYGQQSSYPGYGQQPAPSSTSGSYGSSSQSSSYGQPQSGSYSQQPSYGGQQQSYGQQQSYNPPQGYGQQNQYNS	2	0.6409847545349259	32.3368284835226
MASNDYTQQATQSYGAYPTQPGQGYSQQSSQPYGQQSYSGYSQSTDTSGYGQSSYSSYGQSQNTGYGTQSTPQGYGSTGGYGSSQSSQSSYGQQSSYPGYGQQPAPSSTSGSYGSSSQSSSYGQPQSGSYSQQPSYGGQQQSYGQQQSYNPPQGYGQQNQYNS	2	0.6644344631379483	32.73571739883439
MASNDYTQQAEQSYGAYPTQPGQGYSQQSSQPYGQQSYSGYSQSTDTSGYGQSSYSSYGQSQNTGFGTQYTPQGYGSTGGYGSSQSSQSSYGQQSSYPGYGQQPCPSSTSGSYGSSSQSSSRGQPQSGSYSQQPSYGGQQQSYGQQQSYNPPQGYGQQNQYNS	2	0.6269438126590111	32.181209660883276
MASNDYTQQATQSYGEYPTQPGQGYSQQSSQPYGQQSYSGYSQSTDTSGYGQSSYSSYGQSQNTGYGHQSTPQGYGSTGGYGSSQSSQSSYGQQSSYPGYGQQPAPSSTSGSYGSSSQSSSYGQPQSGSYSQQPSYTGQQQSYGQQQSYNPPSGYGQQNQYNS	2	0.667907008652681	32.36099200902196
MASNDYTQQATQSYGAYPTQPGQGYSQQSSQPYGQQSYSGYSQSTDTSGYGQSSYSSYGQSQNTGYGTQSTPQGYGSTGGYGSSQSSQSSYGQQSSYPGYGQQPAPSSTSGSYGSSSQSSSYGQPQSGSYSQQPSYGGQQQSYGQQQSYNPPQGYGQQNQYNS	2	0.664782249134208	32.317803153840934
MASNDYTQQATQSYGAYPTQPGQGYSTQSGQPYFQQSYSGYEQSTDTSGYGMSSKSSYGQSQNTGYGTQSTPQGYGSTGGYLSSQSSQSSYGQQSSYPGYGQQPAPSSTSGSYGSSSQSSSYGQPQSGSYSQQPSYGGQQQSYGQQQSYNPPQGYGQQNQYLS	-1	0.562909011457487	32.67851074275363
MASNDYTQQATQSYGAYPTQPGQGYSQQSSQPYGQQSYSGYSQSTDTSGYGQSSYSSYGQSQNTGYGTQSTPQGYGSTGGYGSSQSSQSSYGQQSSYPGYGQQPAPSSTSGSYGSSSQSSSYGQPSSGSYSQQPSYGGQQQSYGQQQSTNPPQGYGQQNQYNS	-1	0.690324995373484	32.70271258447773
MASNDYTQQAEQSYGAYPTQPGQGYSQQSSQPYGQQSYSGYSQSTDTSGYGQSSYSSYGQIQNTGFGTQYTPQGYGSTGGYGSSQSSQSSYGQQSSYPGYGQQPCPSSTSGSYGSSSQSSSRGQPQSGSYSQQPSYGGQQQSYGQQQSYNPPQGYGQQNQYNS	-1	0.6047526262440166	32.04558446474203
MASNDYTQQAQQSYGEYPTQPGQGYSQQSSQPYGQQSYSGYSQSTDTSGYGQSSYSSYGQSQNTGYGHWSTPQGYGSTGGYGSSQSSQSSYGQQSSYPGYGQQPAPSSGSGSYGSSSQSSSYGQPQSGSYSQQPSYGGQQQSYGQQQSYNPLQGYGQQNQYNS	-1	0.5931688175197278	32.579919177283394
MASNDYTQQATQSYGAYPTQPGQGYSQQSSQPYGQQSYSGYSQSTDTSGYGQSSYSSYGQSQNTGYGTQSTPQGYGSTGGYGSSQSSQSSYGQQSSYPGYGCQPAPSSTSGSYGSSSQSSSYGQPQSGSYSQQPSYGGQQQSYGQQQSYNPPQGYGQQNQYNS	3	0.637541143461617	32.86540164590508
MASNDYTQQATQSYGAYPTQPGQGYSQQSGQPYFQQSYSGYSQSTDTSGYGQSSKSSYGQSQNTGYGTQSTPQGYGSTGGYLSSQSSQSSYGQQSSYPGYGQQPAPSSWSGSYGSSSQSSSYGQPQSGSYSQQPSYGGQQQSYGQQQSYNPPQGYGQQNQYNS	3	0.5902028654681724	31.84533256851916
MASNDYTQQATWSYGAYPTQPGQGYSQQSSQPYGQQSYSGYSQSTDTSGYGQSSYSSYGQSQNTGYGTQSTPQGYGSTGGYGSSQSSQSSYGQQSSYPGYGQQPAPSSTSGSYGSSSQSSSYGQPQSGSYSQQPSYGGQQQSYGQQQSYNPPQGYGQQNQYNS	3	0.624110038679875	31.77940974669603
MASNDYTQQATQSYRAYPTQPGQGYSQQSSQPYGQQSYSGYSQSTDTSGYGQSSYSSYGQSQNTGYGTQSTPQGYGSTGGYGSSQSSQSSYGQQSSYPGYGQIPAPSSTSGSHGSSSQSSSYGQPQSGSYSQQPSYGGQQQSYGQQQSYNPPQGYGQQNQYNL	3	0.5912408353694597	31.744448865340512
MASNDYTQQATQSYGAYPTQPGQGYSQQSSQPYGQQSYSGYSQSTDTSGYGQSSYSSYGQSQNTGYGTQSTPQGYGSTGGYGSSQSSQSSYGQQSSYPGYGQQPAPSSTSGSYGSSSQSSSYGQPQSGSYSQQPSYGGQQQSYGQQQSYNPPQGYGQQNQYLS	3	0.6099969649245408	31.618240691718324
MASNAYTQQATQSYGAYPTQPGQGYSQQSSQMYGQQSYSGYSQSTDTSGYGQSSYSSYGQSQNTGYGTQSTPQGYGSTGGYGSSQSSQSSYGQQSSYPGYGQQPAPSSTSGSYGSSSQSSSYGQPQSGSYSQQPSYGGQQQSYGQQQSYNPPQGYGQQNQYNS	3	0.5938735605434952	33.04267989993226
MASNDYTQQAEQSYGAYPTQPGQGYSQQSSQPYGQQSYSGYSQSTDTSGYGQSSYSSYGQSQNTGYGTQSTPQGYGSTGGYGSSQSSQSSYGQQSSYPGYGQQPAPSSTSGSYGSSSQSSSRGQPQSGSYSQQPSYGGQQQSYGQQQSYNPPQGYGQQNQYNS	3	0.7406180673428996	33.17100242101648
MASNDYTQQATQSYGAYPTQPGVGYSQQSSQPYGQQSYSGYSQSTDTSGYGQSSYSSYEQSQNTGYGTQSTPQGYGSTGGYGSSQSSQSSYGQQSSYPGYGQQPAPSSTSGSYGSSSQSSSYGQPQSGSYSQQPSYGGQQQSYGQQQSYNPPQGYGQQNQYNS	3	0.6362013290415641	32.811812310724726
MASNDYTQQATQSYGAYPTQPGQGYSQQSSQPYGQQSYSGYSQSTDTSDYGQSSYPSYGQSQNTGYGTQSTPQGYGSTGGYGSSQSSQSSYGQQSSYPGYGQQPAPSSTSGSYGSSSQSSSYGQPQSGLYSQQPSYGGQQQSYGQQQSYNPCQGYGQQNQYNS	3	0.6041160394626185	32.11946112239583
MASNDYTQQATQSYGAYPTQPGQGYSQQSSQPYGQQSYSGYSQSTDTSGYGQSSYSSYGQSQNTGYGTQSTPQGYGSTGGYGSHQSSQSSYGQQSSYPGYGQQPAPSSTSGSYGSSPQSSSYGQPQSGSYSQQPSYGGQQQSYGQQQSINPPQGYGQQNQYNS	3	0.6213078087311705	33.23749461838942
MASNDYTQQATQSYGAYPTQPGQGYSQQSSQPYGQQSYSGYSQSTDTSGYGQSSYSSYGQSQNTGYGTQSTPQGYGSTGGYGSSQSSQSSYGQQSSYPGYGQQPAPSSTSGSYGSSSQSSSYGQPQSGSYSQQPSYTGQQQSYGQQQSYNPPSGYGQQNQYNS	3	0.6602191416981434	32.85910092982525
MASNDYTQQATQSYGAYPTQPGQGYSQQSSQPYGQQSYSGYSQSTDTSGYGQSSYSSYGQSQNTGYGTQSTPQGYGSTGGYGSSQSSQSSYGQQSSYPGYGQQPAPSSGSGSYGSSSQSSSYGQPQSGSYSQQPSYGGQQQSYGQQQSYNPPQGYGQQNQYNS	3	0.6686372493130354	32.40238617087766
MASNDYTQQAQQSYGEYPTQPGQGYSQQSSQPYGQQSYSGYSQSTDTSGYGQSSYSSYGQSQNTGYGHQSTPQGYGSTGGYGSSQSSQSSYGQQSSYPGYGQIPAPSSTSGSHGSSSQSSSYGQPQSGSYSQQPSYGGQQQSYGQQQSYNPPQGYGQQNQYNS	3	0.6499239505069064	32.4232741057074
MASNDYTQQATQSYGAYPTQPGQGYSQQSSQPYGQQSYSGYSQSTDTSGYGQSSYSSYGQSQNTGYGTQSTPQGYGSTGGYGSSQSSQSSYGQQSSYPGYGQIPAPSSTSGSHGSSSQSSSYGQPQSGSYSQQPSYGGQQQSYGQQQSYNPPQGYGQQNQYNS	3	0.6398760765130413	32.03338418030252
MASNHYTQQATQSYGAYPTQPGQGYSQQSSQPYGQQSYSGYSQSTDTSGYGQSSYSSYGQSQNTGYGTQSTPQGYGSTGGYGSLQSSQSSYGQQSSYPGYGQQPAPSSWSGSYGSSSQSSSYGQPQSGSYSQQPSYGGQQQSYGQQQSYNPPQGYGQQNQYNS	3	0.5637763029610215	32.0424157021045
MASNDYTQQATQSYGAYPTQPGQGYSQQSSQPYGQQSYSGYSQSTDTSGYGQSSYLSYGQSQNTGYGTQSTPQGYGSTGGYGSSQSSQSEYGQQSSYPGYGQQPAPSSTSGSYGSSSQSSSYGQPQSGSYSQQPSYGGQQQSYGQQQSYNPPQGYGQQNQYNS	3	0.6409847545349259	32.3368284835226
MASNDYTQQATQSYGAYPTQPGQGYSQQSSQPYGQQSYSGYSQSTDTSGYGQSSYSSYGQSQNTGYGTQSTPQGYGSTGGYGSSQSSQSSYGQQSSYPGYGQQPAPSSTSGSYGSSSQSSSYGQPQSGSYSQQPSYGGQQQSYGQQQSYNPPQGYGQQNQYNS	3	0.6644344631379483	32.73571739883439
MASNDYTQQAEQSYGAYPTQPGQGYSQQSSQPYGQQSYSGYSQSTDTSGYGQSSYSSYGQSQNTGFGTQYTPQGYGSTGGYGSSQSSQSSYGQQSSYPGYGQQPCPSSTSGSYGSSSQSSSRGQPQSGSYSQQPSYGGQQQSYGQQQSYNPPQGYGQQNQYNS	3	0.6269438126590111	32.181209660883276
MASNDYTQQATQSYGAYPTQPGQGYSQQSSQPYGQQSYSGYSQSTDTSGYGQSSYSSYGQSQNTGYGTQSTPQGYGSTGGYGSSQSSQSSYGQQSSYPGYGQQPAPSSTSGSYGSSSQSSSYGQPQSGSYSQQPSYGGQQQSYGQQQSYNPPQGYGFQNQYNS	3	0.6111174796031884	32.73441069546424
MASNDYTQQATQSYGAYPTQPGQGYSQQSSQPYGQQSYSGYSQSTDTSGYGQSSYSSYGQSQNTGYGTQSTPQGYGSTGGYGSSQSSQSSYGQQSSYPGYGQQPAPSSTSGSYGSSSQSSSYGQPQSGSYSQQPSYGGQQQSYGQQQSYNPPQGYGQQNQYNS	3	0.664782249134208	32.317803153840934
MASNDYTQQATQSYGAYPTQPGQGYSQQSSQPYGQQSYSGYSQSTDTSGYGQSSYLSYGQSQNTGYGTQSTPQGYGSTGGYGSSQSSQSEYGQQSSYPGYGQQPAPSSTSGSYGSSSQSSSRGQPQSGSYSQQPSYGGQQQSYGQQQSYNPPQGYGQQNQYNS	-1	0.672401730189018	32.74741636101478
WASNDYTQQATQSYGAYPTQPGQGYSQQSSQPYGQQSYSGYSQSTDTSGYGQSSYSCYGQSQNTGYGTQSTPQGYGSTGGYGSSQSSQSSYGQQSSYPGYGQQPAPSSTSGYYGSSSQSSSYGPPQSGSYSQQPSYTGQQQSYGQQQSYNPPSGYGQQNQYNS	-1	0.6019627371054872	31.83759245359049
MASNHYTQQATQSYGAYPTQPGQGYSQQSSQPYGQQSYSKYSQSTDTSGYGQSSYSSYGQSQNTGYGTQSTPQGYGSTGGYGSLQSSQSSYGQQSSYPGYGQQPAPSSWSGSYGSSSQSSSYGQPQSGSYSQQPSYGGQQQSYGQQQSYNPPQGYGQQNQYNS	-1	0.5746490173038941	32.06953414739173
MASNDYTQQAEQSYGAYPTQPGQGYSQQSSQPYGQQSYSGYSQSTDTSGYGQSSYSSYGQSQNTGFGTQYTPQGYGSTGGYGSSQSSQSSYGQQSSYPGYGQQPCPSSTSGSYGSSSQSSSYGQPQSGSYSQQPYYGGQQQSYGQQQSYNPPQGYGQQNQYNS	4	0.5787797804115673	31.48391794391809
MASNIYTQQATQSYGAYPTQPGQGYSQQSSQPYGQQSYSGYSQSTDTSGYGQSSYSSYGQSQNTGYGTQSTPQGYGSTGGYGSSQSSQSSYGQQSSYPGYGQQPAPSSTSGSYGSSSQSSSYGQPQSVSYSQQPSYGGQQQSYGQQQSYNPPQGYGQQNQYLS	4	0.5667680966120038	31.383274716834574
MASNDYTQQATWSYGAYPTQPGQGYSQQSSQPYGQQSYSGYSQSTDTSGYGQSSYSSYGQSQNTGYGTQSTPQGYGSTGGYGSSQSSQSSYGQQSSYPGYGQQPAPSSTSGSYGSSSQSSSYGQPQSGSYSQQPSYGGQQQSYGQQQSYNPPQGYGQQNQYNS	4	0.624110038679875	31.77940974669603
MASNDYTQQATQSYRAYPTQPGQGYSQQSSQPYGQQSYSGYSQSTDTSGYGQSSYSSYGQSQNTGYGTQSTPQGYGSTGGYGSSQSSQSSYGQQSSYPGYGQIPAPSSTSGSHGSSSQSSSYGQPQSGSYSQQPSYGGQQQSYGQQQSYNPPQGYGQQNQYNL	4	0.5912408353694597	31.744448865340512
MASNDYTQQATQSYGAYPTQPGQGYSQQSSQPYGQQSYSGYSQSTDTSGYGQSSYSSYGQSQNTGYGTQSTPQGYGSTGGYGSSQSSQSSYGQQSSYPGYGQQPAPSSTSGSYGSSSQSSSYGQPQSGSYSQQPSYGGQQQSYGQQQSYNPPQGYGQQNQYLS	4	0.6099969649245408	31.618240691718324
MASNAYTQQATQSYGAYPTQPGQGYSQQSSQMYGQQSYSGYSQSTDTSGYGQSSYSSYGQSQNTGYGTQSTPQGYGSTGGYGSSQSSQSSYGQQSSYPGYGQQPAPSSTSGSYGSSSQSSSYGQPQSGSYSQQPSYGGQQQSYGQQQSYNPPQGYGQQNQYNS	4	0.5938735605434952	33.04267989993226
MASNDYTQQAEQSYGAYPTQPGQGYSQQSSQPYGQQSYSGYSQSTDTSGYGQSSYSSYGQSQNTGYGTQSTPQGYGSTGGYGSSQSSQSSYGQQSSYPGYGQQPAPSSTSGSYGSSSQSSSRGQPQSGSYSQQPSYGGQQQSYGQQQSYNPPQGYGQQNQYNS	4	0.7406180673428996	33.17100242101648
MASNDYTQQATQSYGAYPTQPGVGYSQQSSQPYGQQSYSGYSQSTDTSGYGQSSYSSYEQSQNTGYGTQSTPQGYGSTGGYGSSQSSQSSYGQQSSYPGYGQQPAPSSTSGSYGSSSQSSSYGQPQSGSYSQQPSYGGQQQSYGQQQSYNPPQGYGQQNQYNS	4	0.6362013290415641	32.811812310724726
MASNDYTQQATQSYGAYPTQPGQGYSQQSSQPYGQQSYSGYSQSTDTSDYGQSSYPSYGQSQNTGYGTQSTPQGYGSTGGYGSSQSSQSSYGQQSSYPGYGQQPAPSSTSGSYGSSSQSSSYGQPQSGLYSQQPSYGGQQQSYGQQQSYNPCQGYGQQNQYNS	4	0.6041160394626185	32.11946112239583
MASNDYTQQATQSYGAYPTQPGQGYSQQSSQPYGQQSYLGYSQSTDTSGYGQSSYSSYGQSQNTGYGTQSTPQGYGSTGGYGSSQSSQSSYGQQSSYPGYGQQPAPSSTSGSYGSSSQSSSYGQPQSGSYSQQASYGGQQQSYGQQQSYNPPQGYGQQNQYNS	4	0.6117453450321384	32.31385189859331
MASNDYTQQATQSYGAYPTQPGQGYSQQSSQPYGQQSYSGYSQSTDTSGYGQSSYSSYGQSQNTGYGTQSTPQGYGSTGGYGSSQSSQSSYGQQSSYPGYGQQPAPSSTSGSYGSSSQSSSYGQPQSGSYSQQPSYTGQQQSYGQQQSYNPPSGYGQQNQYNS	4	0.6602191416981434	32.85910092982525
MASNAYTQQATQSYGAYPTQPGQGYSQQSSQMYGQQSYSGYSQSTDTSGYGQSSYSSYTQSQNTGYGTQSTPQGYGSTGGYGSSQSSQSSYGQQSSYPGYGQQPAPSSTSGSRGSSSQSSSYGQPQSGSYSQQMSYGGQQQSYGQQQSYNPPQGYGQQNQYNS	4	0.6099873634531002	32.2536598895404
MASNDYTQQAQQSYGEYPTQPGQGYSQQSSQPYGQQSYSGYSQSTDTSGYGQSSYSSYGQSQNTGYGHQSTPQGYGSTGGYGSSQSSQSSYGQQSSYPGYGQIPAPSSTSGSHGSSSQSSSYGQPQSGSYSQQPSYGGQQQSYGQQQSYNPPQGYGQQNQYNS	4	0.6499239505069064	32.4232741057074
MASNDYTQQATYSYGAYPTQPGQGYSQQSSQPYGQQSYSGYSQSTDTSGYGQSSYSSYGQPQNTGYGTQSTPQGYGSTGGYGSSQSSQSSYGQQSSYPGYGQQPAPSSTSGSYGSSSQSSSDGQPQSGSYSQQPSYGGQQQSYGQQQSYNPPQGYGQQNQYLS	4	0.6391979614910287	32.85571151022492
MASNHYTQQATQSYGAYPTQPGQGYSQQSSQPYGQQSYSGYSQSTDTSGYGQSSYSSYGQSQNTGYGTQSTPQGYGSTGGYGSLQSSQSSYGQQSSYPGYGQQPAPSSWSGSYGSSSQSSSYGQPQSGSYSQQPSYGGQQQSYGQQQSYNPPQGYGQQNQYNS	4	0.5637763029610215	32.0424157021045
MASNDYTQQATQSYGAYPTQPGQGYSQQSSQPYGQQSYSGYSQSTDTSGYGQSSYLSYGQSQNTGYGTQSTPQGYGSTGGYGSSQSSQSEYGQQSSYPGYGQQPAPSSTSGSYGSSSQSSSYGQPQSGSYSQQPSYGGQQQSYGQQQSYNPPQGYGQQNQYNS	4	0.6409847545349259	32.3368284835226
MASNDYTQQATQSYGAYPTQPGQGYSQQSSQPYGQQSYSGYSQSTDTSGYGQSSYSSYGQSQNTGYGTQSTPQGYGSTGGYGSSQSSQSSYGQQSSYPGYGQQPAPSSTSGSYGSSSQSSSYGQPQSGSYSQQPSYGGQQQSYGQQQSYNPPQGYGQQNQYNS	4	0.6644344631379483	32.73571739883439
MASNDYTQQAEQSYGAYPTQPGQGYSQQSSQPYGQQSYSGYSQSTDTSGYGQSSYSSYGQSQNTGFGTQYTPQGYGSTGGYGSSQSSQSSYGQQSSYPGYGQQPCPSSTSGSYGSSSQSSSRGQPQSGSYSQQPSYGGQQQSYGQQQSYNPPQGYGQQNQYNS	4	0.6269438126590111	32.181209660883276
MASNDYTQQATQSYGAYPTQPGQGYSQQSSQPYGQQSYSGYSQSTDTSGYGQSSYSSYGQSQNTGYGTQSTPQGYGSTGGYGSSQSSQSSYGQQSSYPGYGQQPAPSSTSGSYGSSSQSSSYGQPQSGSYSQQPSYGGQQQSYGQQQSYNPPQGYGFQNQYNS	4	0.6111174796031884	32.73441069546424
MASNDYTQQATQSYGAYPTQPGQGYSQQSSQPYGQQSYSGYSQSTDTSGYGQSSYSSYGQSQNTGYGTQSTPQGYGSTGGYGSSQSSQSSYGQQSSYPGYGQQPAPSSTSGSYGSSSQSSSYGQPQSGSYSQQPSYGGQQQSYGQQQSYNPPQGYGQQNQYNS	4	0.664782249134208	32.317803153840934
MASNDYTQQATYSYGAYPTQPGQGYSQQSSQPYGQQSYSGYSQSTDTSGYGQSSYSSYGQPQNTGYGTQSTPQGYGSTGGYGSSQSSQSSYGQQSSYPGYGQQPAPSSTSNSWGSSSQSSSYGQPQSGSYSQQPSYTGQQQSYGQQQSYNPPSGYGQQNQGNS	-1	0.6351919792591169	32.91941461256552
MASNDYTQQAEQSYGAYPTQPGQGYSQQSSQPYGQQSYSGYSQSTDTSGYGQSSYSSYGQSQNTGYGTQSTPQGYGSTGGYGSSQSSVSSYGQQSSYPGYGQQPAKSSTSGSYGSSSQSSSRGQPQSGSYSQQPSYGGQQQSYGQQQSYNPPQGYGQQNQYNS	-1	0.6951599284676068	32.93700845235486
MASNDYTQQATQSYGAYPTQPGVGYSQQSSQPYGQQSYSGYSQSTCTSGYGQSSYSSYEQSQNTGYGTQSTPQGYGSTGGYGSSQSSQSSYGQQSSYPGYGQQPAPSSTSGSYGSSSQSSSYGQPQSGSYSQQPSYGGQQQSYGQQQSYNPPQGYGQQNQYAS	-1	0.5953001409684242	32.992168196156946
MASNAYTQQATQSYGAYPTQPGQGYSQNSSQMYGQQSYSGYSQSTDTSGYGQSSYSSYGQSQNTGYGTQSTPQGYGSTGGYGSSQSSQWSYGQQSSYPGYGQQPAPSSTSGSYGSSSQSSSYGQPQSGSYSQQASYGGQQQSYGQQQSYNPPQGYGQQNQYNS	-1	0.5708461783264199	32.45728594477421
MASNDYTQQAEQSYGAYPTQPGQGYSQQSSQPYGQQSYSGYSQSTDTSGYGQSSYSSYGQSQNTGFGTQYTPQGYGSTGGYGSSQSSQSSYGQQSSYPGYGQQPCPSSTSGSYGSSSQSSSYGQPQSGSYSQQPYYGGQQQSYGQQQSYNPPQGYGQQNQYNS	5	0.5787797804115673	31.48391794391809
MASNDYTQQATQSYGAYPTQPGQGYSQQSSQPYGQQSYLGYSQSTDTSGYGQSSYSSYGQSQNTGYGTQSTPQGYGSTGGYGSSQSSQSSYGQQSSYPGYGQQPAPSSTSGSYGSSSQSSSYGQPQSGSYSQQPSYGGQQQSYGQQQSYNPPQGYGQQNQYNS	5	0.6169753214803385	32.97094998836849
MASNDYTQQATWSYGAYPTQPGQGYSQQSSQPYGQQSYSGYSQSTDTSGYGQSSYSSYGQSQNTGYGTQSTPQGYGSTGGYGSSQSSQSSYGQQSSYPGYGQQPAPSSTSGSYGSSSQSSSYGQPQSGSYSQQPSYGGQQQSYGQQQSYNPPQGYGQQNQYNS	5	0.624110038679875	31.77940974669603
MASNDYTQQATQSYRAYPTQPGQGYSQQSSQPYGQQSYSGYSQSTDTSGYGQSSYSSYGQSQNTGYGTQSTPQGYGSTGGYGSSQSSQSSYGQQSSYPGYGQIPAPSSTSGSHGSSSQSSSYGQPQSGSYSQQPSYGGQQQSYGQQQSYNPPQGYGQQNQYNL	5	0.5912408353694597	31.744448865340512
MASNDYTQQATQSYGAYPTQPGQGYSQQSSQPYGQQSYSGYSQSTDTSGYGQSSYSSYGQSQNTGYGTQSTPQGYGSTGGYGSSQSSQSSYGQQSSYPGYGQQPAPSSTSGSYGSSSQSSSYGQPQSGSYSQQPSYGGQQQSYGQQQSYNPPQGYGQQNQYLS	5	0.6099969649245408	31.618240691718324
MASNAYTQQATQSYGAYPTQPGQGYSQQSSQMYGQQSYSGYSQSTDTSGYGQSSYSSYGQSQNTGYGTQSTPQGYGSTGGYGSSQSSQSSYGQQSSYPGYGQQPAPSSTSGSYGSSSQSSSYGQPQSGSYSQQPSYGGQQQSYGQQQSYNPPQGYGQQNQYNS	5	0.5938735605434952	33.04267989993226
MASNDYTQQAEQSYGAYPTQPGQGYSQQSSQPYGQQSYSGYSQSTDTSGYGQSSYSSYGQSQNTGYGTQSTPQGYGSTGGYGSSQSSQSSYGQQSSYPGYGQQPAPSSTSGSYGSSSQSSSRGQPQSGSYSQQPSYGGQQQSYGQQQSYNPPQGYGQQNQYNS	5	0.7406180673428996	33.17100242101648
MASNDYTQQATQSYGAYPTQPGVGYSQQSSQPYGQQSYSGYSQSTDTSGYGQSSYSSYEQSQNTGYGTQSTPQGYGSTGGYGSSQSSQSSYGQQSSYPGYGQQPAPSSTSGSYGSSSQSSSYGQPQSGSYSQQPSYGGQQQSYGQQQSYNPPQGYGQQNQYNS	5	0.6362013290415641	32.811812310724726
MASNDYTQQATQSYGAYPTQPGQGYSQQSSQPYGQQSYSGYSQSTDTSDYGQSSYPSYGQSQNTGYGTQSTPQGYGSTGGYGSSQSSQSSYGQQSSYPGYGQQPAPSSTSGSYGSSSQSSSYGQPQSGLYSQQPSYGGQQQSYGQQQSYNPCQGYGQQNQYNS	5	0.6041160394626185	32.11946112239583
MASNDYTQQATQSYGAYPTQPGQGYSQQSSQPYGQQSYLGYSQSTDTSGYGQSSYSSYGQSQNTGYGTQSTPQGYGSTGGYGSSQSSQSSYGQQSSYPGYGQQPAPSSTSGSYGSSSQSSSYGQPQSGSYSQQASYGGQQQSYGQQQSYNPPQGYGQQNQYNS	5	0.6117453450321384	32.31385189859331
MASNDYTQQATQSYGAYPTQPGQGYSQQSSQPYGQQSYLGYSQSTDTSAYGQSSYSSYGQSQNTGYGTQSTPQGYGSTGGYGSSQSSQSSYGQQSSYPGYGQQPAPSSTSGSYGSSSQSSSYGQPQSGSYSQQASYGGQQQSYGQQQSYNPPQGYGQQNQYNS	5	0.6126986598519741	32.04603961580243
MASNAYTQQATQSYGAYPTQPGQGYSQQSSQMYGQQSYSGYSQSTDTSGYGQSSYSSYTQSQNTGYGTQSTPQGYGSTGGYGSSQSSQSSYGQQSSYPGYGQQPAPSSTSGSRGSSSQSSSYGQPQSGSYSQQMSYGGQQQSYGQQQSYNPPQGYGQQNQYNS	5	0.6099873634531002	32.2536598895404
MASNDYTQQAQQSYGEYPTQPGQGYSQQSSQPYGQQSYSGYSQSTDTSGYGQSSYSSYGQSQNTGYGHQSTPQGYGSTGGYGSSQSSQSSYGQQSSYPGYGQIPAPSSTSGSHGSSSQSSSYGQPQSGSYSQQPSYGGQQQSYGQQQSYNPPQGYGQQNQYNS	5	0.6499239505069064	32.4232741057074
MASNDYTQQATYSYGAYPTQPGQGYSQQSSQPYGQQSYSGYSQSTDTSGYGQSSYSSYGQPQNTGYGTQSTPQGYGSTGGYGSSQSSQSSYGQQSSYPGYGQQPAPSSTSGSYGSSSQSSSDGQPQSGSYSQQPSYGGQQQSYGQQQSYNPPQGYGQQNQYLS	5	0.6391979614910287	32.85571151022492
MASNDYTQQATQSYGAYPTEPGQGYSQQSSQPYGQQSYSGYSQSTDTSGYGQSSYSSYGQSQNTGYGTQSTPQGYGSTGGYGSSQSSQSSYGQQSSYPGYGQQPAPSSTSGSYGSSSQSSSYGQPQSGSNSQQPSYGGQQQSYGQQQSYNPPQGYGQQNQYNS	5	0.7280910843888049	33.29113511587288
MASNDYTQQATQSYGAYPTQPGQGYSQQSSQPYGQQSYSGYSQSTDTSGYGQSSYLSYGQSQNTGYGTQSTPQGYGSTGGYGSSQSSQSEYGQQSSYPGYGQQPAPSSTSGSYGSSSQSSSYGQPQSGSYSQQPSYGGQQQSYGQQQSYNPPQGYGQQNQYNS	5	0.6409847545349259	32.3368284835226
MASNDYTQQATQSYGAYPTQPGQGYSQQSSQPYGQQSYSGYSQSTDTSGYGQSSYSSYGQSQNTGYGTQSTPQGYGSTGGYGSSQSSQSSYGQQSSYPGYGQQPAPSSTSGSYGSSSQSSSYGQPQSGSYSQQPSYGGQQQSYGQQQSYNPPQGYGQQNQYNS	5	0.6644344631379483	32.73571739883439
MASNDYTQQAEQSYGAYPTQPGQGYSQQSSQPYGQQSYSGYSQSTDTSGYGQSSYSSYGQSQNTGFGTQYTPQGYGSTGGYGSSQSSQSSYGQQSSYPGYGQQPCPSSTSGSYGSSSQSSSRGQPQSGSYSQQPSYGGQQQSYGQQQSYNPPQGYGQQNQYNS	5	0.6269438126590111	32.181209660883276
MASNDYTQQATQSYGAYPTQPGQGYSQQSSQPYGQQSYSGYSQSTDTSGYGQSSYSSYGQSQNTGYGTQSTPQGYGSTGGYGSSQSSQSSYGQQSSYPGYGQQPAPSSTSGSYGSSSQSSSYGQPQSGSYSQQPSYGGQQQSYGQQQSYNPPQGYGFQNQYNS	5	0.6111174796031884	32.73441069546424
MASNDYTQQATQSYGAYPTQPGQGYSQQSSQPYGQQSYSGYSQSTDTSGYGQSSYSSYGQSQNTGYGTQSTPQGYGSTGGYGSSQSSQSSYGQQSSYPGYGQQPAPSSTSGSYGSSSQSSSYGQPQSGSYSQQPSYGGQQQSYGQQQSYNPPQGYGQQNQYNS	5	0.664782249134208	32.317803153840934
MASNDYTQQATISYGAYPTQPGVGYSQQSSQPYGQQSYSGYSQSTMTSGYGQSSYSSYGQSQNTGYGTQSTPQGYGSTGGYGSSQSSQSSYGQQSSYPGYGQQPAPSSTSGSYGSSSQSSSYGQPQSGSYSQQASSQGQQQSYGQQQSYNPPQGYGQQNQYNS	-1	0.6169391471423544	34.96487897730527
MASNDYTQQATQSYRAYPTQPGQGYSQQSSQPYGQQSYSGYSQSTDTSGYGQSSYSSYGQSQNTGYGTQSTPQGYGSTGGYGSSQSSQSSYGQQSSYPGYGQIPAPSSTSGSHGSSSQSSSYGQPQSGSYSQQPSYGGQQQSYGQQQSYNPPQGYGQQNQYNS	-1	0.6270626688714456	32.618105925714275
MASNDYTQQATQSYGAYPTQPGVGYSQQSSQPYGQQSYSGYSQSTDTSGYGQSSYSSYEQSQNTGYGTQSTPQGYGSTGGYGSSQSSQSSYGQQSSYPGYGQQPAPSSTSGSYGSSSQSSSYGQPQSGSYSQQPSYGGQQQSYGQQQSYNPPQGYGQQNQYNS	-1	0.6348572707474128	32.8613532864666
MASNDYTQQATQSYRAYPTQPGQGYSQQSSQPYGQPSYSGYSQSTDTSGYGQSSYSSYGQSQNTGYGTQSTPQGYGSTGGYGSSQSSQSSYGQQSSYPGYGAIPAPSSTSGSHGSSSQSSSYGQPQSGSYSQQPSYGGQQQSYGQQQSYNPPQGYGQQNQYNL	-1	0.5837574092521258	32.06409436279114
MASNDYTQQATQSYRAYPTQPGQGYSQQSSQPYGQQSRSGYSQSTDTSGYGQSSYSSYGQSQNTGYGTQSTPQGYGSTGGYGSSQSSQSSYGQQSSYPGYGQIPAPSSTSGSHGSSSQSSSYGQPQSGSYSQQPSYGGQQQSYGQQQSYNPPQGYGQQNQYNL	-1	0.6148812858721588	32.218332676162035
MASNDYTQQAEQSYGAYPTQPGQGYSQQSSQPYGQQSYSGYSQSTDTSGYGQSSYSSYGQSQNTGFGTQYTPQGYGSTGGYGSSQSSQSSYGQQSSYPGYGQQPCPSSTSGSYGSSSQSSSYGQPQSGSYSQQPYYGGQQQSYGQQQSYNPPQGYGQQNQYNS	6	0.5787797804115673	31.48391794391809
MASNDYTQQATQSYGAYPTQPGQGYSQQSSQPYGQQSYLGYSQSTDTSGYGQSSYSSYGQSQNTGYGTQSTPQGYGSTGGYGSSQSSQSSYGQQSSYPGYGQQPAPSSTSGSYGSSSQSSSYGQPQSGSYSQQPSYGGQQQSYGQQQSYNPPQGYGQQNQYNS	6	0.6169753214803385	32.97094998836849
MASNDYTQQATQSYGAYPTQPGVGYSQQSSQPYGQQSYSGYSQSTDTSGYGQSSYSSYEQSQNTGYGTQSTPQGYGSTGGYGSSQSSQSSYGQQSSYPGYGQQPAPSSTSGSYGSSSQSSSYGQPQSGSYSQQPSYGGQQQSYGQQQSYNDPQGYGQQNQYNL	6	0.610281690691121	31.85526064348318
MASNDYTQQATQSYRAYPTQPGQGYSQQSSQPYGQQSYSGYSQSTDTSGYGQSSYSSYGQSQNTGYGTQSTPQGYGSTGGYGSSQSSQSSYGQQSSYPGYGQIPAPSSTSGSHGSSSQSSSYGQPQSGSYSQQPSYGGQQQSYGQQQSYNPPQGYGQQNQYNL	6	0.5912408353694597	31.744448865340512
MASNDYTQQATQSYGAYPTQPGQGYSQQSSQPYGQQSYSGYSQSTDTSGYGQSSYSSYGQSQNTGYGTQSTPQGYGSTGGYGSSQSSQSSYGQQSSYPGYGQQPAPSSTSGSYGSSSQSSSYGQPQSGSYSQQPSYGGQQQSYGQQQSYNPPQGYGQQNQYLS	6	0.6099969649245408	31.618240691718324
MASNAYTQQATQSYGAYPTQPGQGYSQQSSQMYGQQSYSGYSQSTDTSGYGQSSYSSYGQSQNTGYGTQSTPQGYGSTGGYGSSQSSQSSYGQQSSYPGYGQQPAPSSTSGSYGSSSQSSSYGQPQSGSYSQQPSYGGQQQSYGQQQSYNPPQGYGQQNQYNS	6	0.5938735605434952	33.04267989993226
MASNDYTQQAEQSYGAYPTQPGQGYSQQSSQPYGQQSYSGYSQSTDTSGYGQSSYSSYGQSQNTGYGTQSTPQGYGSTGGYGSSQSSQSSYGQQSSYPGYGQQPAPSSTSGSYGSSSQSSSRGQPQSGSYSQQPSYGGQQQSYGQQQSYNPPQGYGQQNQYNS	6	0.7406180673428996	33.17100242101648
MASNDYTQQATQSYGAYPTQPGVGYSQQSSQPYGQQSYSGYSQSTDTSGYGQSSYSSYEQSQNTGYGTQSTPQGYGSTGGYGSSQSSQSSYGQQSSYPGYGQQPAPSSTSGSYGSSSQSSSYGQPQSGSYSQQPSYGGQQQSYGQQQSYNPPQGYGQQNQYNS	6	0.6362013290415641	32.811812310724726
MASNDYTQQATQSYGAYPTQPGQGYSQQSSQPYGQQSYSGYSQSTDTSGYGQSSYLSYGQSQNTGYGTQSTPQGFGSTGGYGSSQSSQSEYGQQSSYPGYGQQPAPSSTSGSYGSSSQSSSYGQPQSGSYSQQPSYGGQQQSYGQQQSYNPPQGYGQQNQYNS	6	0.6141784366476212	32.07372206941903
MASNDYTQQATQSYGAYPTQPGQGYSQQSSQPYGQQSYLGYSQSTDTSGYGQSSYSSYGQSQNTGYGTQSTPQGYGSTGGYGSSQSSQSSYGQQSSYPGYGQQPAPSSTSGSYGSSSQSSSYGQPQSGSYSQQASYGGQQQSYGQQQSYNPPQGYGQQNQYNS	6	0.6117453450321384	32.31385189859331
MASNDYTQQATQSYGAYPTQPGQGYSQQSSQPYGQQSYLGYSQSTDTSAYGQSSYSSYGQSQNTGYGTQSTPQGYGSTGGYGSSQSSQSSYGQQSSYPGYGQQPAPSSTSGSYGSSSQSSSYGQPQSGSYSQQASYGGQQQSYGQQQSYNPPQGYGQQNQYNS	6	0.6126986598519741	32.04603961580243
MASNDYTQQATQSYGAYPTQPGQGYSQQSSQPYGQQSYLGYSQSTDTSGYGQSSYSSYEQSQNTGYGTQSTPQGYGSTGGYGSSQSDQSSYGQQSSYPGYGQQPAPSSTSGSYGSSSQSSSYGQPQSGSYSQQPSYGGQQQSYGQQQSYNPPQGYGQQNQYNS	6	0.6550464569075737	32.35978682297409
MASNDYTQQAQQSYGEYPTQPGQGYSQQSSQPYGQQSYSGYSQSTDTSGYGQSSYSSYGQSQNTGYGHQSTPQGYGSTGGYGSSQSSQSSYGQQSSYPGYGQIPAPSSTSGSHGSSSQSSSYGQPQSGSYSQQPSYGGQQQSYGQQQSYNPPQGYGQQNQYNS	6	0.6499239505069064	32.4232741057074
MASNDYTQQATYSYGAYPTQPGQGYSQQSSQPYGQQSYSGYSQSTDTSGYGQSSYSSYGQPQNTGYGTQSTPQGYGSTGGYGSSQSSQSSYGQQSSYPGYGQQPAPSSTSGSYGSSSQSSSDGQPQSGSYSQQPSYGGQQQSYGQQQSYNPPQGYGQQNQYLS	6	0.6391979614910287	32.85571151022492
MASNDYTQQATQSYGAYPTEPGQGYSQQSSQPYGQQSYSGYSQSTDTSGYGQSSYSSYGQSQNTGYGTQSTPQGYGSTGGYGSSQSSQSSYGQQSSYPGYGQQPAPSSTSGSYGSSSQSSSYGQPQSGSNSQQPSYGGQQQSYGQQQSYNPPQGYGQQNQYNS	6	0.7280910843888049	33.29113511587288
MASNDYTQQATQSYGAYPTQPGQGYSQQSSQPYGQQSYSGYSQSTDTSGYGQSSYLSYGQSQNTGYGTQSTPQGYGSTGGYGSSQSSQSEYGQQSSYPGYGQQPAPSSTSGSYGSSSQSSSYGQPQSGSYSQQPSYGGQQQSYGQQQSYNPPQGYGQQNQYNS	6	0.6409847545349259	32.3368284835226
MASNDYTQQATQSYGAYPTQPGQGYSQQSSQPYGQQSYSGYSQSTDTSGYGQSSYSSYGQSQNTGYGTQSTPQGYGSTGGYGSSQSSQSSYGQQSSYPGYGQQPAPSSTSGSYGSSSQSSSYGQPQSGSYSQQPSYGGQQQSYGQQQSYNPPQGYGQQNQYNS	6	0.6644344631379483	32.73571739883439
MASNDYTQQAEQSYGAYPTQPGQGYSQQSSQPYGQQSYSGYSQSTDTSGYGQSSYSSYGQSQNTGFGTQYTPQGYGSTGGYGSSQSSQSSYGQQSSYPGYGQQPCPSSTSGSYGSSSQSSSRGQPQSGSYSQQPSYGGQQQSYGQQQSYNPPQGYGQQNQYNS	6	0.6269438126590111	32.181209660883276
MASNDYTQQATQSYGAYPTQPGQGYSQQSSQPYGQQSYSGYSQSTDTSGYGQSSYSSYGQSQNTGYGTQSTPQGYGSTGGYGSSQSSQSSYGQQSSYPGYGQQPAPSSTSGSYGSSSQSSSYGQPQSGSYSQQPSYGGQQQSYGQQQSYNPPQGYGFQNQYNS	6	0.6111174796031884	32.73441069546424
MASNDYTQQATQSYGAYPTQPGQGYSQQSSQPYGQQSYSGYSQSTDTSGYGQSSYSSYGQSQNTGYGTQSTPQGYGSTGGYGSSQSSQSSYGQQSSYPGYGQQPAPSSTSGSYGSSSQSSSYGQPQSGSYSQQPSYGGQQQSYGQQQSYNPPQGYGQQNQYNS	6	0.664782249134208	32.317803153840934
MASNDYTQQATQSYGAYPTQPGQGYSQQSSQPYGQQSYSGYSQSTDTSGYGQSSYSSYGQSQNTGYGTQSTPQWYGPTGGYGSSQSSQSSYGQQSSYPGYGQQPAPSSTSGSYGSSSQSSSYGQPQSGSYSQQPSYGGQQQSYGQQQSYNPPQGYGQQNQYNS	-1	0.6185693510430227	32.12734843533786
MASNAYTQQATQSYGAYPTQPGQGYSQQSSQPYGQQSYSGYSQSTDTSGYGQSSYSSYGQSQNTGYGTQSTPQGYGSTGGYGSSQSSQSSYGQQSSYPGYGQIPAPSSTSGSHGSSSQSSSYGQPQSGSYSQQPSYGGQQQSYGQQQSYNPPQGYGQQNQYNL	-1	0.5853357270018973	31.739580922109205
MASNDYTQQATQSYRAYPTQPGQGYSQQSSQMYGQQSYSGYSQSTDTSGYGQSSYSSYGQSQNTGYGTQSTPQGYGSTGGYGSSQSSQSSYGQDSSYPGYGQQPAPSSTSGSYGSSSQSSSYGQPQSGSYSQQPEYGGQQQSYGQQQSYNPPQGYGQQNQYNS	-1	0.6164197757803478	33.45259717175947
MASNDYTQQATQSYGAYPTQPGVGYSQQSSQPYGQQSYSGYSQSTDTSGYGQSSYSSYEQSQNTGYGTQSTPQGYGSTGGYGSSQSSQSSYGQQSSYPGYGQQPAPSSTSGSYGSSSQSSSYGQPQSGSYSQQPSYGGYQQSYGQQQSYNPPQGYGQQNQYNS	-1	0.6107846743209066	32.648293783826574
MASNDYTQQATQSYGAYPTQPGQGYSQQSSQPYGQQSYLGYSQSTDTSGYGQSSYSSYGQSQNTGYGTQSTPQGYGSTGGYGSSQSSQSSYGQQSSYPGYGQQPAPSSTSGSYGSSSQSSSYGQPQSGSYSQQPSYGGQMQSYGQQQSYNDPQGYGQQNQYNL	-1	0.5658668596201635	31.71001953964652
MASNDYTQQATQSYGAYPTQPGQGYSQQSSQPYGQQSYSGYSQSTDTSGYGQSSYSSYGNSQNTGYGTQSTPQGYGSTGGYGSSQSSQSSYGQQSSYPGYGQQPAPSSTSGSYGSSSQSSSYGQPQSGSNSQQPSYGGQQQSYGQQQSYNPPQGYGQQNQYNS	-1	0.7091994398736364	32.971371810994754
MASNDYTQQATQSYGAYPTQPGQGYSQQSSQPYGQQSYLGYSQSTDTSGYGQSSYLSYGQSQNTGYGTQSTPQGFGSTGGYGSSQSSQSEYGQQSSYPGYGQQPAPSSTSGSYGSSSQSSSYGQPQSGSYMQQPSYGGQQQSYGQQQSYNPPQGYGQQNQYNS	7	0.5553745744324717	32.184911712881814
MASNDYTQQATQSYGAYPTQPGQGYSQQSSQPYGQQSYLGYSQSTDTSGYGQSSYSSYGQSQNTGYGTQSTPQGYGSTGGYGSSQSSQSSYGQQSSYPGYGQQPAPSSTSGSYGSSSQSSSYGQPQSGSYSQQPSYGGQQQSYGQQQSYNPPQGYGQQNQYNS	7	0.6169753214803385	32.97094998836849
MASNDYTQQATQSYGAYPTQPGVGYSQQSSQPYGQQSYSGYSQSTDTSGYGQSSYSSYEQSQNTGYGTQSTPQGYGSTGGYGSSQSSQSSYGQQSSYPGYGQQPAPSSTSGSYGSSSQSSSYGQPQSGSYSQQPSYGGQQQSYGQQQSYNDPQGYGQQNQYNL	7	0.610281690691121	31.85526064348318
MASNDYTQQATQSYRAYPTQPGQGYSQQSSQPYGQQSYSGYSQSTDTSGYGQSSYSSYGQSQNTGYGTQSTPQGYGSTGGYGSSQSSQSSYGQQSSYPGYGQIPAPSSTSGSHGSSSQSSSYGQPQSGSYSQQPSYGGQQQSYGQQQSYNPPQGYGQQNQYNL	7	0.5912408353694597	31.744448865340512
MASNDYTQQATQSYGAYPTQPGQGYSQQSSQPYGQQSYSGYSQSTDTSGYGQSSYSSYGQSQNTGYGTQSTPQGYGSTGGYGSSQSSQSSYGQQSSYPGYGQQPAPSSTSGSYGSSSQSSSYGQPQSGSYSQQPSYGGQQQSYGQQQSYNPPQGYGQQNQYLS	7	0.6099969649245408	31.618240691718324
MASNAYTQQATQSYGAYPTQPGQGYSQQSSQMYGQQSYSGYSQSTDTSGYGQSSYSSYGQSQNTGYGTQSTPQGYGSTGGYGSSQSSQSSYGQQSSYPGYGQQPAPSSTSGSYGSSSQSSSYGQPQSGSYSQQPSYGGQQQSYGQQQSYNPPQGYGQQNQYNS	7	0.5938735605434952	33.04267989993226
MASNDYTQQAEQSYGAYPTQPGQGYSQQSSQPYGQQSYSGYSQSTDTSGYGQSSYSSYGQSQNTGYGTQSTPQGYGSTGGYGSSQSSQSSYGQQSSYPGYGQQPAPSSTSGSYGSSSQSSSRGQPQSGSYSQQPSYGGQQQSYGQQQSYNPPQGYGQQNQYNS	7	0.7406180673428996	33.17100242101648
MASNDYTQQATQSYGAYPTQPGVGYSQQSSQPYGQQSYSGYSQSTDTSGYGQSSYSSYEQSQNTGYGTQSTPQGYGSTGGYGSSQSSQSSYGQQSSYPGYGQQPAPSSTSGSYGSSSQSSSYGQPQSGSYSQQPSYGGQQQSYGQQQSYNPPQGYGQQNQYNS	7	0.6362013290415641	32.811812310724726
MASNDYTQQATQSYGAYPTQPGQGYSQQSSQPYGQQSYSGYSQSTDTSGYGQSSYLSYGQSQNTGYGTQSTPQGFGSTGGYGSSQSSQSEYGQQSSYPGYGQQPAPSSTSGSYGSSSQSSSYGQPQSGSYSQQPSYGGQQQSYGQQQSYNPPQGYGQQNQYNS	7	0.6141784366476212	32.07372206941903
MASNDYTQQATQSYGAYPTQPGQGYSQQSSQPYGQQSYLGYSQSTDTSGYGQSSYSSYGQSQNTGYGTQSTPQGYGSTGGYGSSQSSQSSYGQQSSYPGYGQQPAPSSTSGSYGSSSQSSSYGQPQSGSYSQQASYGGQQQSYGQQQSYNPPQGYGQQNQYNS	7	0.6117453450321384	32.31385189859331
MASNDYTQQATQSYGAYPTQPGQGYSQQSSQPYGQQSYLGYSQSTDTSAYGQSSYSSYGQSQNTGYGTQSTPQGYGSTGGYGSSQSSQSSYGQQSSYPGYGQQPAPSSTSGSYGSSSQSSSYGQPQSGSYSQQASYGGQQQSYGQQQSYNPPQGYGQQNQYNS	7	0.6126986598519741	32.04603961580243
MASNDYTQQATQSYGAYPTQPGQGYSQQSSQPYGQQSYLGYSQSTDTSGYGQSSYSSYEQSQNTGYGTQSTPQGYGSTGGYGSSQSDQSSYGQQSSYPGYGQQPAPSSTSGSYGSSSQSSSYGQPQSGSYSQQPSYGGQQQSYGQQQSYNPPQGYGQQNQYNS	7	0.6550464569075737	32.35978682297409
MASNDYTQQATQSYGAYPTEPGQGYSQQSSQPYGQQSYLGYSQSTDTSGYGQSSYSSYGQSQNTGYGTQSTPQGYGSTGGYGSSQSSQSSYGQQSSYPGYGQQPAPSSTSGSYGSSSQSSSYGQPQSGSYSQQPSYGGQQQSYGQQQSYNPPQGYGQQNQYNS	7	0.6362969142415977	31.966943067312158
MASNDYTQQATYSYGAYPTQPGQGYSQQSSQPYGQQSYSGYSQSTDTSGYGQSSYSSYGQPQNTGYGTQSTPQGYGSTGGYGSSQSSQSSYGQQSSYPGYGQQPAPSSTSGSYGSSSQSSSDGQPQSGSYSQQPSYGGQQQSYGQQQSYNPPQGYGQQNQYLS	7	0.6391979614910287	32.85571151022492
MASNDYTQQATQSYGAYPTEPGQGYSQQSSQPYGQQSYSGYSQSTDTSGYGQSSYSSYGQSQNTGYGTQSTPQGYGSTGGYGSSQSSQSSYGQQSSYPGYGQQPAPSSTSGSYGSSSQSSSYGQPQSGSNSQQPSYGGQQQSYGQQQSYNPPQGYGQQNQYNS	7	0.7280910843888049	33.29113511587288
MASNDYTQQATQSYGAYPTQPGQGYSQQSSQPYGQQSYSGYSQSTDTSGYGQSSYLSYGQSQNTGYGTQSTPQGYGSTGGYGSSQSSQSEYGQQSSYPGYGQQPAPSSTSGSYGSSSQSSSYGQPQSGSYSQQPSYGGQQQSYGQQQSYNPPQGYGQQNQYNS	7	0.6409847545349259	32.3368284835226
MASNDYTQQATQSYGAYPTQPGQGYSQQSSQPYGQQSYSGYSQSTDTSGYGQSSYSSYGQSQNTGYGTQSTPQGYGSTGGYGSSQSSQSSYGQQSSYPGYGQQPAPSSTSGSYGSSSQSSSYGQPQSGSYSQQPSYGGQQQSYGQQQSYNPPQGYGQQNQYNS	7	0.6644344631379483	32.73571739883439
MASNDYTQQAEQSYGAYPTQPGQGYSQQSSQPYGQQSYSGYSQSTDTSGYGQSSYSSYGQSQNTGFGTQYTPQGYGSTGGYGSSQSSQSSYGQQSSYPGYGQQPCPSSTSGSYGSSSQSSSRGQPQSGSYSQQPSYGGQQQSYGQQQSYNPPQGYGQQNQYNS	7	0.6269438126590111	32.181209660883276
MASNDYTQQATQSYGAYPTQPGQGYSQQSSQPYGQQSYSGYSQSTDTSGYGQSSYSSYGQSQNTGYGTQSTPQGYGSTGGYGSSQSSQSSYGQQSSYPGYGQQPAPSSTSGSYGSSSQSSSYGQPQSGSYSQQPSYGGQQQSYGQQQSYNPPQGYGFQNQYNS	7	0.6111174796031884	32.73441069546424
MASNDYTQQATQSYGAYPTQPGQGYSQQSSQPYGQQSYSGYSQSTDTSGYGQSSYSSYGQSQNTGYGTQSTPQGYGSTGGYGSSQSSQSSYGQQSSYPGYGQQPAPSSTSGSYGSSSQSSSYGQPQSGSYSQQPSYGGQQQSYGQQQSYNPPQGYGQQNQYNS	7	0.664782249134208	32.317803153840934
MASNDYTQQATQSYGAYPTQPGQGYSQQSSQPYGQQSYLGYSQSTDTSGYGQSSYLSYGQSQNTGYGTQSTPQGFGSTGGYGSSQSSQSEYGQQSSYPGYGQQPAPSSTSGSYGSSSQSSSYGQPQSGSYSQQPSYGGQQQSYGQQQSYNPPQGYGQQNQYNS	-1	0.5975412268080372	32.618738206917484
MASNAYTQQATQSYGAYPTQPGQGYSQQSSQMYGQQSYSGYSQSTDTSGYGQSSYSSYGQSQNTGYGTQSTPQGYGSTGGYGSSQSSQSSYGQQSSYPGYGQQPAPSSTSGSYGSSSQSSSYGQPQSGSYMQQPSYGFQQQSYGQQQSYNPPQGYGQQNQYNS	-1	0.5551881436340985	31.044417639728948
MASNDYTQQATQSYGAYPTQPGQCYSQQSSQPYGQQSYSGYSQSTDTSGYGQSSYLSYGQSQNTGYGTQSTPQGFGSTGGYGSSQSSQSEYGQQSSYQGYGQQPAPSSTSGSYGSSSQSSSYGQPQSGSYSQQPSYGGQQQSYGQQQSYNPPQGYGQQNQYNS	-1	0.5893596652035509	32.56537201208799
MASNDYTQQATQSYGAYPTEPGQGYSQLSSQPYGQQSYSGYSQSTDMSGYGQSSYSSYGFSQNTGYGTQSTPQGYGSTGGYGSSQSSQSSYGQQSSYPGYGQQPAPSSTSGSYGSSSQSSSYGQPQSGSYSQQPRYGGQQQSYGQQQSYNPPQGYGQQNQYNS	-1	0.5350846634711913	32.075067404265255
MASNDYTQQATQSYGAYPTQPGQGYSQQSSQPYGQQSYSGYSQSTDTSGYGQSSYSSYGQSQNTGYGTQSTPQGYGSTGGYGSSQSSQSSYGQQSSYPGYGQQPAPSSTSGSYGSSSQSSSYGQPQSGSNSQQPSYGGQQQSYGQQQSYNPPQGYGQQNQYNS	-1	0.7117555533864156	33.036697223258386
MASNDYTQQATQSYGAYPTQPGQGYSQQSSQPYGQQSYSGYSQSTDTSGYGQSSYSSYGQSQNTGYGTQSTPQGYGSTGGYGSSQSSQSSYGQQSSYPGYGQQPAPSSTSGSYGSSSQSSSYGQPQSGSYSQQASYGGQQQSYGQQQSYNPPQGYGQQNQYNS	-1	0.6571293580492745	32.60311655578479
MASNDYTQQATQSYGAYPTQPGQGYSQQSSQPYGQQSYLGYSQSTDTSGYGQSSYLSYGQSQNTGYGTQSTPQGFGSTGGYGSSQSSQSEYGQQSSYPGYGQQPAPSSTSGSYGSSSQSSSYGQPQSGSYMQQPSYGGQQQSYGQQQSYNPPQGYGQQNQYNS	8	0.5553745744324717	32.184911712881814
MASNDYTQQATQSYGAYPTQPGQGYSQQSSQPYGQQSYLGYSQSTDTSGYGQSSYSSYGQSQNTGYGTQSTPQGYGSTGGYGSSQSSQSSYGQQSSYPGYGQQPAPSSTSGSYGSSSQSSSYGQPQSGSYSQQPSYGGQQQSYGQQQSYNPPQGYGQQNQYNS	8	0.6169753214803385	32.97094998836849
MASNDYTQQATQSYGAYPTQPGVGYSQQSSQPYGQQSYSGYSQSTDTSGYGQSSYSSYEQSQNTGYGTQSTPQGYGSTGGYGSSQSSQSSYGQQSSYPGYGQQPAPSSTSGSYGSSSQSSSYGQPQSGSYSQQPSYGGQQQSYGQQQSYNDPQGYGQQNQYNL	8	0.610281690691121	31.85526064348318
MASNDYTQQATQSYRAYPTQPGQGYSQQSSQPYGQQSYSGYSQSTDTSGYGQSSYSSYGQSQNTGYGTQSTPQGYGSTGGYGSSQSSQSSYGQQSSYPGYGQIPAPSSTSGSHGSSSQSSSYGQPQSGSYSQQPSYGGQQQSYGQQQSYNPPQGYGQQNQYNL	8	0.5912408353694597	31.744448865340512
MASNDYTQQATQSYGAYPTQPGQGYSQQSSQPYGQQSYSGYSQSTDTSGYGQSSYSSYGQSQNTGYGTQSTPQGYGSTGGYGSSQSSQSSYGQQSSYPGYGQQPAPSSTSGSYGSSSQSSSYGQPQSGSYSQQPSYGGQQQSYGQQQSYNPPQGYGQQNQYLS	8	0.6099969649245408	31.618240691718324
MASNDYTQQATQSYGAYPTQPGQGYSQQSSQEYGQQSYLGYSQSTDTSAYGQSSYSSYGQSQNTGYGTQSTPQGYGSTGGYGSSQSSQSSYGQQSSYPGYGQQPAPSSTSGSYGSSSQSSSYGQPQSGSYSQQPSYGGQQQSYGQQQSYNPPQGYGQQNQYNS	8	0.6348670060742938	32.002475782165455
MASNDYTQQAEQSYGAYPTQPGQGYSQQSSQPYGQQSYSGYSQSTDTSGYGQSSYSSYGQSQNTGYGTQSTPQGYGSTGGYGSSQSSQSSYGQQSSYPGYGQQPAPSSTSGSYGSSSQSSSRGQPQSGSYSQQPSYGGQQQSYGQQQSYNPPQGYGQQNQYNS	8	0.7406180673428996	33.17100242101648
MASNDYTQQATQSYGAYPTQPGVGYSQQSSQPYGQQSYSGYSQSTDTSGYGQSSYSSYEQSQNTGYGTQSTPQGYGSTGGYGSSQSSQSSYGQQSSYPGYGQQPAPSSTSGSYGSSSQSSSYGQPQSGSYSQQPSYGGQQQSYGQQQSYNPPQGYGQQNQYNS	8	0.6362013290415641	32.811812310724726
MASNDYTQQATQSYGAYPTQPGQGYSQQSSQPYGQQSYSGYSQSTDTSGYGQSSYLSYGQSQNTGYGTQSTPQGFGSTGGYGSSQSSQSEYGQQSSYPGYGQQPAPSSTSGSYGSSSQSSSYGQPQSGSYSQQPSYGGQQQSYGQQQSYNPPQGYGQQNQYNS	8	0.6141784366476212	32.07372206941903
MASNDYTQQATQSYGAYPTQPGQGYSQQSSQPYGQQSYLGYSQSTDTSGYGQSSYSSYGQSQNTGYGTQSTPQGYGSTGGYGSSQSSQSSYGQQSSYPGYGQQPAPSSTSGSYGSSSQSSSYGQPQSGSYSQQASYGGQQQSYGQQQSYNPPQGYGQQNQYNS	8	0.6117453450321384	32.31385189859331
MASNDYTQQATQSYGAYPTQPGQGYSQQSSQPYGQQSYLGYSQSTDTSAYGQSSYSSYGQSQNTGYGTQSTPQGYGSTGGYGSSQSSQSSYGQQSSYPGYGQQPAPSSTSGSYGSSSQSSSYGQPQSGSYSQQASYGGQQQSYGQQQSYNPPQGYGQQNQYNS	8	0.6126986598519741	32.04603961580243
MASNDYTQQATQSYGAYPTQPGQGYSQQSSQPYGQQSYLGYSQSTDTSGYGQSSYSSYEQSQNTGYGTQSTPQGYGSTGGYGSSQSDQSSYGQQSSYPGYGQQPAPSSTSGSYGSSSQSSSYGQPQSGSYSQQPSYGGQQQSYGQQQSYNPPQGYGQQNQYNS	8	0.6550464569075737	32.35978682297409
MASNDYTQQATQSYGAYPTEPGQGYSQQSSQPYGQQSYLGYSQSTDTSGYGQSSYSSYGQSQNTGYGTQSTPQGYGSTGGYGSSQSSQSSYGQQSSYPGYGQQPAPSSTSGSYGSSSQSSSYGQPQSGSYSQQPSYGGQQQSYGQQQSYNPPQGYGQQNQYNS	8	0.6362969142415977	31.966943067312158
MASNDYTQQATYSYGAYPTQPGQGYSQQSSQPYGQQSYSGYSQSTDTSGYGQSSYSSYGQPQNTGYGTQSTPQGYGSTGGYGSSQSSQSSYGQQSSYPGYGQQPAPSSTSGSYGSSSQSSSDGQPQSGSYSQQPSYGGQQQSYGQQQSYNPPQGYGQQNQYLS	8	0.6391979614910287	32.85571151022492
MASNDYTQQATQSYGAYPTEPGQGYSQQSSQPYGQQSYSGYSQSTDTSGYGQSSYSSYGQSQNTGYGTQSTPQGYGSTGGYGSSQSSQSSYGQQSSYPGYGQQPAPSSTSGSYGSSSQSSSYGQPQSGSNSQQPSYGGQQQSYGQQQSYNPPQGYGQQNQYNS	8	0.7280910843888049	33.29113511587288
MASNDYTQQATQSYGAYPTQPGQGYSQQSSQPYGQQSYSGYSQSTDTSGYGQSSYLSYGQSQNTGYGTQSTPQGYGSTGGYGSSQSSQSEYGQQSSYPGYGQQPAPSSTSGSYGSSSQSSSYGQPQSGSYSQQPSYGGQQQSYGQQQSYNPPQGYGQQNQYNS	8	0.6409847545349259	32.3368284835226
MASNDYTQQATQSYGAYPTQPGQGYSQQSSQPYGQQSYSGYSQSTDTSGYGQSSYSSYGQSQNTGYGTQSTPQGYGSTGGYGSSQSSQSSYGQQSSYPGYGQQPAPSSTSGSYGSSSQSSSYGQPQSGSYSQQPSYGGQQQSYGQQQSYNPPQGYGQQNQYNS	8	0.6644344631379483	32.73571739883439
MASNDYTQQAEQSYGAYPTQPGQGYSQQSSQPYGQQSYSGYSQSTDTSGYGQSSYSSYGQSQNTGFGTQYTPQGYGSTGGYGSSQSSQSSYGQQSSYPGYGQQPCPSSTSGSYGSSSQSSSRGQPQSGSYSQQPSYGGQQQSYGQQQSYNPPQGYGQQNQYNS	8	0.6269438126590111	32.181209660883276
MASNDYTQQATQSYGAYPTQPGQGYSQQSSQPYGQQSYSGYSQSTDTSGYGQSSYSSYGQSQNTGYGTQSTPQGYGSTGGYGSSQSSQSSYGQQSSYPGYGQQPAPSSTSGSYGSSSQSSSYGQPQSGSYSQQPSYGGQQQSYGQQQSYNPPQGYGFQNQYNS	8	0.6111174796031884	32.73441069546424
MASNDYTQQATQSYGAYPTQPGQGYSQQSSQPYGQQSYSGYSQSTDTSGYGQSSYSSYGQSQNTGYGTQSTPQGYGSTGGYGSSQSSQSSYGQQSSYPGYGQQPAPSSTSGSYGSSSQSSSYGQPQSGSYSQQPSYGGQQQSYGQQQSYNPPQGYGQQNQYNS	8	0.664782249134208	32.317803153840934
MASNDYTQQATQSYGAYPTQPGVGYSQQSSQPYGQQSYSGYSQSTDTSFYGQSSYSSYGQSQNTGYGTQSTPQGYGSTGGYGSSQSSQSSYGQQSSYPGYGQQPAPSSTSGSYGSSSQSSSYGQPQSGSYSQQPSYGGQQQSYGQQQSYNPPQGYGQQNQYNS	-1	0.5827035148474937	32.401151175541514
MASNDYTQQATQSYGAYPTQPGQGYSQQSSQPYGQQSYSGYSQSTDTSGYGQSSYSSYEKSQNTGYGTQSTPQGYGSTGGYGSSQSSQSSYGQQSSYPGYGQQPAPSSTSGSYGSSSQSSSYGQPQSGSYSGQPSYGGQQQSYGQQQSYNDPQGYGQQNQYNL	-1	0.6380031205899922	31.949103051397355
MASNDYTQQATQSYGAYPTQPGSGYSQQSSQPYGQQSYSGYSQSTDTSCYGQSSYSSYGQSQNTGYGTQSTPQGYGSTGGYGSSQSSQSSYWQQSSYPGYGQQPAPSSTSGSYGSSSQSSSYGQPQSGSYSQQPNYGGQQQSYGQQQSYNPPQGYGQQNQYNS	-1	0.5907458529424694	32.2800591036261
MASNDYTQQATQSYGAYPTQPGVGYSQQSSQPYGQQSYSGYSQSTDTSGYGQSSYLSPGQSQNTGYGTQSTPQGYGSTGGYGSSQSSQSEYGQQSSYPGYGQQPAPSSTSGSYGSSSQSSSYGQPQSGSYSQQPSYGGQQQSYGQQQSYNPPQGYGQQNQYNS	-1	0.6281962249752399	32.50678182714617
MASNDYTQQATQSYGAYPTQPGQGYSQQSSQPYGQQSYLGYSQSTDTSGYGQSSYSSYGQSQNTGYGTQSTPQGYGSTGGYGSSWSSQSSYGQQSSYPGYGQQPAPSSTSGSYGSSSQSSSYGQPQSGSYSQQPSYGGQQQSYGQQQSYNPPQGYGQQNQYLS	9	0.5526548425248946	31.814879343091008
MASNDYTQQATQSYGAYPTQPGQGYSQQSSQPYGQQSYLGYSQSTDTSGYGQSSYSSYGQSQNTGYGTQSTPQGYGSTGGYGSSQSSQSSYGQQSSYPGYGQQPAPSSTSGSYGSSSQSSSYGQPQSGSYSQQPSYGGQQQSYGQQQSYNPPQGYGQQNQYNS	9	0.6169753214803385	32.97094998836849
MASNDYTQQATQSYGAYPTQPGVGYSQQSSQPYGQQSYSGYSQSTDTSGYGQSSYSSYEQSQNTGYGTQSTPQGYGSTGGYGSSQSSQSSYGQQSSYPGYGQQPAPSSTSGSYGSSSQSSSYGQPQSGSYSQQPSYGGQQQSYGQQQSYNDPQGYGQQNQYNL	9	0.610281690691121	31.85526064348318
MASNDYTQQATQSYRAYPTQPGQGYSQQSSQPYGQQSYSGYSQSTDTSGYGQSSYSSYGQSQNTGYGTQSTPQGYGSTGGYGSSQSSQSSYGQQSSYPGYGQIPAPSSTSGSHGSSSQSSSYGQPQSGSYSQQPSYGGQQQSYGQQQSYNPPQGYGQQNQYNL	9	0.5912408353694597	31.744448865340512
MASNDYTQQATQSYGAYPTQPGQGYSQQSSQPYGQQSYSGYSQSTDTSGYGQSSYSSYGQSQNTGYGTQSTPQGYGSTGGYGSSQSSQSSYGQQSSYPGYGQQPAPSSTSGSYGSSSQSSSYGQPQSGSYSQQPSYGGQQQSYGQQQSYNPPQGYGQQNQYLS	9	0.6099969649245408	31.618240691718324
MASNDYTQQATQSYGAYPTQPGQGYSQQSSQEYGQQSYLGYSQSTDTSAYGQSSYSSYGQSQNTGYGTQSTPQGYGSTGGYGSSQSSQSSYGQQSSYPGYGQQPAPSSTSGSYGSSSQSSSYGQPQSGSYSQQPSYGGQQQSYGQQQSYNPPQGYGQQNQYNS	9	0.6348670060742938	32.002475782165455
MASNDYTQQAEQSYGAYPTQPGQGYSQQSSQPYGQQSYSGYSQSTDTSGYGQSSYSSYGQSQNTGYGTQSTPQGYGSTGGYGSSQSSQSSYGQQSSYPGYGQQPAPSSTSGSYGSSSQSSSRGQPQSGSYSQQPSYGGQQQSYGQQQSYNPPQGYGQQNQYNS	9	0.7406180673428996	33.17100242101648
MASNDYTQQATQSYGAYPTQPGVGYSQQSSQPYGQQSYSGYSQSTDTSGYGQSSYSSYEQSQNTGYGTQSTPQGYGSTGGYGSSQSSQSSYGQQSSYPGYGQQPAPSSTSGSYGSSSQSSSYGQPQSGSYSQQPSYGGQQQSYGQQQSYNPPQGYGQQNQYNS	9	0.6362013290415641	32.811812310724726
MKSNDYTQQATQSYGAYPTQPGQGYSQQSCQPYGQQSYSGYSQSTDTSGYGQSSYSSYEQSQNTGYGTQSTPQGYGSTGGYGSSQSSQSSYGQQSSYPGYGQQPAPSITSGSYGSSSQSSSYGQPQSGSYSQQPSYGGQQQSYGQQQSYNPPQGYGQQNQYNS	9	0.6180542000641354	32.16743925471083
MASNDYTQQATQSYGAYPTQPGQGYSQQSSQPYGQQSYLGYSQSTDTSGYGQSSYSSYGQSQNTGYGTQSTPQGYGSTGGYGSSQSSQSSYGQQSSYPGYGQQPAPSSTSGSYGSSSQSSSYGQPQSGSYSQQASYGGQQQSYGQQQSYNPPQGYGQQNQYNS	9	0.6117453450321384	32.31385189859331
MASNDYTQQATQSYGAYPTQPGQGYSQQSSQPYGQQSYLGYSQSTDTSAYGQSSYSSYGQSQNTGYGTQSTPQGYGSTGGYGSSQSSQSSYGQQSSYPGYGQQPAPSSTSGSYGSSSQSSSYGQPQSGSYSQQASYGGQQQSYGQQQSYNPPQGYGQQNQYNS	9	0.6126986598519741	32.04603961580243
MASNDYTQQATQSYGAYPTQPGQGYSQQSSQPYGQQSYLGYSQSTDTSGYGQSSYSSYEQSQNTGYGTQSTPQGYGSTGGYGSSQSDQSSYGQQSSYPGYGQQPAPSSTSGSYGSSSQSSSYGQPQSGSYSQQPSYGGQQQSYGQQQSYNPPQGYGQQNQYNS	9	0.6550464569075737	32.35978682297409
MASNDYTQQATQSYGAYPTEPGQGYSQQSSQPYGQQSYLGYSQSTDTSGYGQSSYSSYGQSQNTGYGTQSTPQGYGSTGGYGSSQSSQSSYGQQSSYPGYGQQPAPSSTSGSYGSSSQSSSYGQPQSGSYSQQPSYGGQQQSYGQQQSYNPPQGYGQQNQYNS	9	0.6362969142415977	31.966943067312158
MASNDYTQQATYSYGAYPTQPGQGYSQQSSQPYGQQSYSGYSQSTDTSGYGQSSYSSYGQPQNTGYGTQSTPQGYGSTGGYGSSQSSQSSYGQQSSYPGYGQQPAPSSTSGSYGSSSQSSSDGQPQSGSYSQQPSYGGQQQSYGQQQSYNPPQGYGQQNQYLS	9	0.6391979614910287	32.85571151022492
MASNDYTQQATQSYGAYPTEPGQGYSQQSSQPYGQQSYSGYSQSTDTSGYGQSSYSSYGQSQNTGYGTQSTPQGYGSTGGYGSSQSSQSSYGQQSSYPGYGQQPAPSSTSGSYGSSSQSSSYGQPQSGSNSQQPSYGGQQQSYGQQQSYNPPQGYGQQNQYNS	9	0.7280910843888049	33.29113511587288
MASNDYTQQATQSYGAYPTQPGQGYSQQSSQPYGQQSYSGYSQSTDTSGYGQSSYLSYGQSQNTGYGTQSTPQGYGSTGGYGSSQSSQSEYGQQSSYPGYGQQPAPSSTSGSYGSSSQSSSYGQPQSGSYSQQPSYGGQQQSYGQQQSYNPPQGYGQQNQYNS	9	0.6409847545349259	32.3368284835226
MASNDYTQQATQSYGAYPTQPGQGYSQQSSQPYGQQSYLGYSQSTDTSGYGQSYYSSYGQSQNTGYGTQSTPQGYGSTGGYGSSQSSQSSYGQQSSYPGYGQQPAPSSTSGSYGSSSQSSSYGQPQSGSYSQQPSYGGQQQSYGQQQSYNPPQGYGSQNQYNS	9	0.587337527887485	33.0522019373305
MASNDYTQQAEQSYGAYPTQPGQGYSQQSSQPYGQQSYSGYSQSTDTSGYGQSSYSSYGQSQNTGFGTQYTPQGYGSTGGYGSSQSSQSSYGQQSSYPGYGQQPCPSSTSGSYGSSSQSSSRGQPQSGSYSQQPSYGGQQQSYGQQQSYNPPQGYGQQNQYNS	9	0.6269438126590111	32.181209660883276
MASNDYTQQATQSYGAYPTQPGQGYSQQSSQPYGQQSYSGYSQSTDTSGYGQSSYSSYGQSQNTGYGTQSTPQGYGSTGGYGSSQSSQSSYGQQSSYPGYGQQPAPSSTSGSYGSSSQSSSYGQPQSGSYSQQPSYGGQQQSYGQQQSYNPPQGYGFQNQYNS	9	0.6111174796031884	32.73441069546424
MASNDYTQQATYSYGAYPTQPGQGYSQQSSQPYGQQSYSGYSQSTDTSGYGQSSYSSYGQPQNTGYGTQSCPQGYGSTGGYGSSQSSQSSYGQQSSYPGYGQQPAPSSTSGSYGSSSQSSSDGQPQSGSYSQQPSYGGQQQSYGQQQSYNPPQGYGQQNQYNS	9	0.6463947216865124	33.427101953659864
MASNDYTQQATQSYGAQPTQPGQGYSQQSSQPYGQQSYLGYSQSTDTSALGQSSYSSYGQSQNTGYGTQSTPQGYGSTGGYGSSQSSQSSYGQQSSYPGYGQQPAPSSTSGSYGSSSQSSSYGQPQSGSYSQQPSYGGQQQSYGQQQSYNPPQGYGQQNQYNS	-1	0.6449985285173369	32.67666340398016
MASNDYTQQATQSYGAYPTQPGQGYSQQSSQPYGQWSYLGYSQSTDTSAYGQSSYSSYGQSQNTGYGTQSTPQGYGSTGGYGSSQSSQSSKGQQSSYPGYGQQPAPSSTSGSYGSSSQSSSYGQPQSGSYSQQPSYGGQQQSYGQQQSYNPPQGYGQQNQYNS	-1	0.659336691077664	33.58644737077789
MASNDYTQQATQSYGAYPTQPGQGYSQQSSQPYGQQSYLGYSQSTDTSGYGQSSYSSYGQSQNTGYGTQSTPQGYGSTGGYGSSQSSQSSYGQQSSYPGYGQQPAPSSTSGSYGSSSQSSSYGQPQSGSYSQQASYGGQQQSYGQQQSYNPPQGYGQQNQYNS	-1	0.6218346054295582	32.530834647493066
MASNDYTQQATQSYGAYPTQPGQGYSQQSSQPYGQQSYLGYSQSTDTSGYGQSSYSSYGQSQNTGYGTQSTPQGYGSTGGYGSSQSSQSSYGQQSSYPGYGQQPAPSSTSGSYGSSSQSSSYGQPQSGSYSQQPSYGGQQQSYGQQQSYNPPQGYGSQNQYNS	-1	0.6119984570632326	32.423729210811366
MASNDYTQQATQSYGAYPTQPGQGYSQQSSQEYGQQSYLGYSQSTDTSAYGQSSYSSYGQSQNTGYGTQSTPQGYGSTGGYGSSQSSQSSYGQQSSYPGYGQQPAPSSTSGSYGSSSQSSSYGQPQSGSYSQQPSYGGQQQSYGQQQSYNDPQGYGQQNQYYL	-1	0.5966305777522157	32.63183058654082
MASNDYTQQATQSYGAYPTQPGQGYSQQSSQPYGQQSYLGYSQSTDTSGYGQSSYSSYGQSQNTGYGTQSTPQGYGSTGGYGSSWSSQSSYGQQSSYPGYGQQPAPSSTSGSYGSSSQSSSYGQPQSGSYSQQPSYGGQQQSYGQQQSYNPPQGYGQQNQYLS	10	0.5526548425248946	31.814879343091008
MASNDYTQQATQSYGAYPTQPGQGYSQQSSQPYGQQSYLGYSQSTDTSGYGQSSYSSYGQSQNTGYGTQSTPQGYGSTGGYGSSQSSQSSYGQQSSYPGYGQQPAPSSTSGSYGSSSQSSSYGQPQSGSYSQQPSYGGQQQSYGQQQSYNPPQGYGQQNQYNS	10	0.6169753214803385	32.97094998836849
MASNDYTQQATQSYGAYPTQPGVGYSQQSSQPYGQQSYSGYSQSTDTSGYGQSSYSSYEQSQNTGYGTQSTPQGYGSTGGYGSSQSSQSSYGQQSSYPGYGQQPAPSSTSGSYGSSSQSSSYGQPQSGSYSQQPSYGGQQQSYGQQQSYNDPQGYGQQNQYNL	10	0.610281690691121	31.85526064348318
MASNDYTQQATQSYRAYPTQPGQGYSQQSSQPYGQQSYSGYSQSTDTSGYGQSSYSSYGQSQNTGYGTQSTPQGYGSTGGYGSSQSSQSSYGQQSSYPGYGQIPAPSSTSGSHGSSSQSSSYGQPQSGSYSQQPSYGGQQQSYGQQQSYNPPQGYGQQNQYNL	10	0.5912408353694597	31.744448865340512
MASNDYTQQATQSYGAYPTQPGQGYSQQSSQPYGQQSYSGYSQSTDTSGYGQSSYSSYGQSQNTGYGTQSTPQGYGSTGGYGSSQSSQSSYGQQSSYPGYGQQPAPSSTSGSYGSSSQSSSYGQPQSGSYSQQPSYGGQQQSYGQQQSYNPPQGYGQQNQYLS	10	0.6099969649245408	31.618240691718324
MASNDYTQQATQSYGAYPTQPGQGYSQQSSQEYGQQSYLGYSQSTDTSAYGQSSYSSYGQSQNTGYGTQSTPQGYGSTGGYGSSQSSQSSYGQQSSYPGYGQQPAPSSTSGSYGSSSQSSSYGQPQSGSYSQQPSYGGQQQSYGQQQSYNPPQGYGQQNQYNS	10	0.6348670060742938	32.002475782165455
MASNDYTQQAEQSYGAYPTQPGQGYSQQSSQPYGQQSYSGYSQSTDTSGYGQSSYSSYGQSQNTGYGTQSTPQGYGSTGGYGSSQSSQSSYGQQSSYPGYGQQPAPSSTSGSYGSSSQSSSRGQPQSGSYSQQPSYGGQQQSYGQQQSYNPPQGYGQQNQYNS	10	0.7406180673428996	33.17100242101648
MASNDYTQQATQSYGAYPTQPGVGYSQQSSQPYGQQSYSGYSQSTDTSGYGQSSYSSYEQSQNTGYGTQSTPQGYGSTGGYGSSQSSQSSYGQQSSYPGYGQQPAPSSTSGSYGSSSQSSSYGQPQSGSYSQQPSYGGQQQSYGQQQSYNPPQGYGQQNQYNS	10	0.6362013290415641	32.811812310724726
MKSNDYTQQATQSYGAYPTQPGQGYSQQSCQPYGQQSYSGYSQSTDTSGYGQSSYSSYEQSQNTGYGTQSTPQGYGSTGGYGSSQSSQSSYGQQSSYPGYGQQPAPSITSGSYGSSSQSSSYGQPQSGSYSQQPSYGGQQQSYGQQQSYNPPQGYGQQNQYNS	10	0.6180542000641354	32.16743925471083
MASNDYTQQATQSYGAYPTQPGVGYSQQSSQPYGQQSYSGYSQSTDTSGYGQSSYSSYEQSQNTGYGTQSTPQGYGSTGGYGSSQSSQSSYGQQSCYPGYGQQPAPSSTSGSYGSSSQSSSYGQPQSGSYSQQASYGGQQQSYGQQQSYNPPQGYGQQNQYNS	10	0.6185625995854519	32.17994233373531
MASNDYTQQATQSYGAYPTQPGQGYSQQSSQPYGQQSYLGYSQSTDTSAYGQSSYSSYGQSQNTGYGTQSTPQGYGSTGGYGSSQSSQSSYGQQSSYPGYGQQPAPSSTSGSYGSSSQSSSYGQPQSGSYSQQASYGGQQQSYGQQQSYNPPQGYGQQNQYNS	10	0.6126986598519741	32.04603961580243
MASNDYTQQATQSYGAYPTQPGQGYSQQSSQPYGQQSYLGYSQSTDTSGYGQSSYSSYEQSQNTGYGTQSTPQGYGSTGGYGSSQSDQSSYGQQSSYPGYGQQPAPSSTSGSYGSSSQSSSYGQPQSGSYSQQPSYGGQQQSYGQQQSYNPPQGYGQQNQYNS	10	0.6550464569075737	32.35978682297409
MASNDYTQQATQSYGAYPTEPGQGYSQQSSQPYGQQSYLGYSQSTDTSGYGQSSYSSYGQSQNTGYGTQSTPQGYGSTGGYGSSQSSQSSYGQQSSYPGYGQQPAPSSTSGSYGSSSQSSSYGQPQSGSYSQQPSYGGQQQSYGQQQSYNPPQGYGQQNQYNS	10	0.6362969142415977	31.966943067312158
MASNDYTQQATYSYGAYPTQPGQGYSQQSSQPYGQQSYSGYSQSTDTSGYGQSSYSSYGQPQNTGYGTQSTPQGYGSTGGYGSSQSSQSSYGQQSSYPGYGQQPAPSSTSGSYGSSSQSSSDGQPQSGSYSQQPSYGGQQQSYGQQQSYNPPQGYGQQNQYLS	10	0.6391979614910287	32.85571151022492
MASNDYTQQATQSYGAYPTEPGQGYSQQSSQPYGQQSYSGYSQSTDTSGYGQSSYSSYGQSQNTGYGTQSTPQGYGSTGGYGSSQSSQSSYGQQSSYPGYGQQPAPSSTSGSYGSSSQSSSYGQPQSGSNSQQPSYGGQQQSYGQQQSYNPPQGYGQQNQYNS	10	0.7280910843888049	33.29113511587288
MASNDYTQQATQSYGAYPTQPGQGYSQQSSQPYGQQSYSGYSQSTDTSGYGQSSYLSYGQSQNTGYGTQSTPQGYGSTGGYGSSQSSQSEYGQQSSYPGYGQQPAPSSTSGSYGSSSQSSSYGQPQSGSYSQQPSYGGQQQSYGQQQSYNPPQGYGQQNQYNS	10	0.6409847545349259	32.3368284835226
MASNDYTQQATQSYGAYPTQPGVGYSQQSSQPYGQQSYSGYSQSTDTSGYGQSSYSSYEQSQNTGYGTQSTPQGYGSTGGYGSSQSSQVSYGQQSSYPGYGQQPAPSSTSGSYGSSSQSSSYGQPQSGSYSQQPSYGGQQQSYGQQQSYNPPQGYGQQNQYNS	10	0.6123621851411354	32.52783044861375
MASNDYTQQAEQSYGAYPTQPGQGYSQQSSQPYGQQSYSGYSQSTDTSGYGQSSYSSYGQSQNTGFGTQYTPQGYGSTGGYGSSQSSQSSYGQQSSYPGYGQQPCPSSTSGSYGSSSQSSSRGQPQSGSYSQQPSYGGQQQSYGQQQSYNPPQGYGQQNQYNS	10	0.6269438126590111	32.181209660883276
MASNDYTQQATQSYGAYPTQPGQGYSQQSSQPYGQQSYSGYSQSTDTSGYGQSSYSSYGQSQNTGYGTQSTPQGYGSTGGYGSSQSSQSSYGQQSSYPGYGQQPAPSSTSGSYGSSSQSSSYGQPQSGSYSQQPSYGGQQQSYGQQQSYNPPQGYGFQNQYNS	10	0.6111174796031884	32.73441069546424
MASNDYTQQATQSYGAYPTQPGQGYSQQSSQPYGQQSYLGYSQSTDTSGYGQSYYSSYGQSSNTGYGTQSTPQGYGSTGGYGSSQSEQSSYGQQSSYYGYGQQPAPSSTSGSYGSSSQSSSYGQPQSGSYSQQPSYGGQQQSYGQVQSYNPPQGYGQQNQYNS	10	0.5704589446050441	31.897524185750058
MASNDYTQQATQSYGAYPTEPGQGYSQQSSQPYGQQSYLGYSQSTDTSAYGQSSYSSWGQSQNTGYGTQSTPQGYGSTGGYGSSQSSQSSYGQQSSYPGYGQQPAPSSTSGSYGSSSQSSSYGQPQSGSYSQQPSYGGQQQSYGQQQSYNPPQGYGQQNQYNS	-1	0.6210001889199348	32.91445950370151
MASNDYTQQAEQSYGAYPTQPGQGYSQQYSQPYGQQSYSGYSQSTDTSGYGQSSYSSYGQSQNTGFGTQYTPQGYGSTGGYGSSQSSQSSYGQQSSYPGYGQQPCPSSTSGSYGSSSQSSSRGQPQSGSYSQQPSYGGQQQSYGQQQSYNPPQGYGQQNQYNS	-1	0.589564830706879	32.279831537060375
MKSNDYTQTATQSYGAYPTQPGQGYSQQSCQPYGQQSYSGYSQSTDTSAYGQSSYSSYGQSQNTGYGTQSTPQGYGSTGGYGSSQSSQSSYGQQSSYPGYGQQPAPSSTSGSYGSSSQSSSYGQPQSGSYSQQPSYGGQQQSYGQQQSYNPPQGYGQQNQYNS	-1	0.6349801498252544	32.71296274845406
MASNDYTQQATQSYGAYPTQPGQGYSQQSSQEYGQQSYLGYSQSTDTSGYGQSSYSSYEQSQNTGYGTQSTPQGYGSTGGYGSSQSSQSSYGQQSSYPGYGQQPAPSITSGSYGSSSQSSSYGQPQSKSYSQQPSYGGQQQSYGQQQSYNPPQGYGQQNQYNS	-1	0.6215955796642642	32.15218900637101
MASNDYTQQAEQSYGAYPTQPGQGYSQQSSQPYGQQSYSGYSQSTDTSGYGQSSYSSYGQSQNTGYGTQSTPQGYGKTGGYGSSQSSQSSYGQQSSYPGYGQQPAPSSTSGSYGSSSQSSSRGQHQSGSYSQQPSYGGQQQSYGQQQSYNPPQGYGQQNQYNS	11	0.7252934766508486	32.87117729216883
MASNDYTQQATQSYGAYPTQPGQGYSQQSSQPYGQQSYLGYSQSTDTSGYGQSSYSSYGQSQNTGYGTQSTPQGYGSTGGYGSSQSSQSSYGQQSSYPGYGQQPAPSSTSGSYGSSSQSSSYGQPQSGSYSQQPSYGGQQQSYGQQQSYNPPQGYGQQNQYNS	11	0.6169753214803385	32.97094998836849
MASNDYTQQATQSYGAYPTQPGQGYSQQSSQPYGQQSYLGYSQSTDISGYGQSSYSSYGQSQNTGYGTQSTPQGYGSTGGYGSSWSSQSSYGQQSSYPGYGQQPAPSSTSGSYGSSSQSSSYGQPQSGSYSQQPSYGGQQQSYGQQQSYNPPQGYGFQNQYNS	11	0.5247891828446469	30.566228302996336
MASNDYTQQATQSYRAYPTQPGQGYSQQSSQPYGQQSYSGYSQSTDTSGYGQSSYSSYGQSQNTGYGTQSTPQGYGSTGGYGSSQSSQSSYGQQSSYPGYGQIPAPSSTSGSHGSSSQSSSYGQPQSGSYSQQPSYGGQQQSYGQQQSYNPPQGYGQQNQYNL	11	0.5912408353694597	31.744448865340512
MASNDYTQQATQSYGAYPTQPGQGYSQQSSQPYGQQSYSGYSQSTDTSGYGQSSYSSYGQSQNTGYGTQSTPQGYGSTGGYGSSQSSQSSYGQQSSYPGYGQQPAPSSTSGSYGSSSQSSSYGQPQSGSYSQQPSYGGQQQSYGQQQSYNPPQGYGQQNQYLS	11	0.6099969649245408	31.618240691718324
MASNDYTQQATQSYGAYPTQPGQGYSQQSSQEYGQQSYLGYSQSTDTSAYGQSSYSSYGQSQNTGYGTQSTPQGYGSTGGYGSSQSSQSSYGQQSSYPGYGQQPAPSSTSGSYGSSSQSSSYGQPQSGSYSQQPSYGGQQQSYGQQQSYNPPQGYGQQNQYNS	11	0.6348670060742938	32.002475782165455
MASNDYTQQAEQSYGAYPTQPGQGYSQQSSQPYGQQSYSGYSQSTDTSGYGQSSYSSYGQSQNTGYGTQSTPQGYGSTGGYGSSQSSQSSYGQQSSYPGYGQQPAPSSTSGSYGSSSQSSSRGQPQSGSYSQQPSYGGQQQSYGQQQSYNPPQGYGQQNQYNS	11	0.7406180673428996	33.17100242101648
MASNDYTQQATQSYGAYPTQPGVGYSQQSSQPYGQQSYSGYSQSTDTSGYGQSSYSSYEQSQNTGYGTQSTPQGYGSTGGYGSSQSSQSSYGQQSSYPGYGQQPAPSSTSGSYGSSSQSSSYGQPQSGSYSQQPSYGGQQQSYGQQQSYNPPQGYGQQNQYNS	11	0.6362013290415641	32.811812310724726
MKSNDYTQQATQSYGAYPTQPGQGYSQQSCQPYGQQSYSGYSQSTDTSGYGQSSYSSYEQSQNTGYGTQSTPQGYGSTGGYGSSQSSQSSYGQQSSYPGYGQQPAPSITSGSYGSSSQSSSYGQPQSGSYSQQPSYGGQQQSYGQQQSYNPPQGYGQQNQYNS	11	0.6180542000641354	32.16743925471083
MASNDYTQQATQSYGAYPTQPGVGYSQQSSQPYGQQSYSGYSQSTDTSGYGQSSYSSYEQSQNTGYGTQSTPQGYGSTGGYGSSQSSQSSYGQQSCYPGYGQQPAPSSTSGSYGSSSQSSSYGQPQSGSYSQQASYGGQQQSYGQQQSYNPPQGYGQQNQYNS	11	0.6185625995854519	32.17994233373531
MASNDYTQQATQSYGAYPTQPGQGYSQQSSQPYGQQSYLGYSQSTDTSAYGQSSYSSYGQSQNTGYGTQSTPQGYGSTGGYGSSQSSQSSYGQQSSYPGYGQQPAPSSTSGSYGSSSQSSSYGQPQSGSYSQQASYGGQQQSYGQQQSYNPPQGYGQQNQYNS	11	0.6126986598519741	32.04603961580243
MASNDYTQQATQSYGAYPTQPGQGYSQQSSQPYGQQSYLGYSQSTDTSGYGQSSYSSYEQSQNTGYGTQSTPQGYGSTGGYGSSQSDQSSYGQQSSYPGYGQQPAPSSTSGSYGSSSQSSSYGQPQSGSYSQQPSYGGQQQSYGQQQSYNPPQGYGQQNQYNS	11	0.6550464569075737	32.35978682297409
MASNDYTQQATQSYGAYPTEPGQGYSQQSSQPYGQQSYLGYSQSTDTSGYGQSSYSSYGQSQNTGYGTQSTPQGYGSTGGYGSSQSSQSSYGQQSSYPGYGQQPAPSSTSGSYGSSSQSSSYGQPQSGSYSQQPSYGGQQQSYGQQQSYNPPQGYGQQNQYNS	11	0.6362969142415977	31.966943067312158
MASNDYTQQATYSYGAYPTQPGQGYSQQSSQPYGQQSYSGYSQSTDTSGYGQSSYSSYGQPQNTGYGTQSTPQGYGSTGGYGSSQSSQSSYGQQSSYPGYGQQPAPSSTSGSYGSSSQSSSDGQPQSGSYSQQPSYGGQQQSYGQQQSYNPPQGYGQQNQYLS	11	0.6391979614910287	32.85571151022492
MASNDYTQQATQSYGAYPTEPGQGYSQQSSQPYGQQSYSGYSQSTDTSGYGQSSYSSYGQSQNTGYGTQSTPQGYGSTGGYGSSQSSQSSYGQQSSYPGYGQQPAPSSTSGSYGSSSQSSSYGQPQSGSNSQQPSYGGQQQSYGQQQSYNPPQGYGQQNQYNS	11	0.7280910843888049	33.29113511587288
MASNDYTQQATQSYGAYPTQPGQGYSQQSSQPYGQQSYSGYSQSTDTSGYGQSSYLSYGQSQNTGYGTQSTPQGYGSTGGYGSSQSSQSEYGQQSSYPGYGQQPAPSSTSGSYGSSSQSSSYGQPQSGSYSQQPSYGGQQQSYGQQQSYNPPQGYGQQNQYNS	11	0.6409847545349259	32.3368284835226
MASNDYTQQATQSYGAYPTQPGVGYSQQSSQPYGQQSYSGYSQSTDTSGYGQSSYSSYEQSQNTGYGTQSTPQGYGSTGGYGSSQSSQVSYGQQSSYPGYGQQPAPSSTSGSYGSSSQSSSYGQPQSGSYSQQPSYGGQQQSYGQQQSYNPPQGYGQQNQYNS	11	0.6123621851411354	32.52783044861375
MASNDYTQQAEQSYGAYPTQPGQGYSQQSSQPYGQQSYSGYSQSTDTSGYGQSSYSSYGQSQNTGFGTQYTPQGYGSTGGYGSSQSSQSSYGQQSSYPGYGQQPCPSSTSGSYGSSSQSSSRGQPQSGSYSQQPSYGGQQQSYGQQQSYNPPQGYGQQNQYNS	11	0.6269438126590111	32.181209660883276
MASNDYTQQATQSYGAYPTQPGQGYSQQSSQPYGQQSYSGYSQSTDTSGYGQSSYSSYGQSQNTGYGTQSTPQGYGSTGGYGSSQSSQSSYGAQSSYPGYGQQPAPSSTSGSYGSSSQSSSYGQPQSESYSQQPSYGGQQQSYGQQHSYNPPQGYGQQNQYLS	11	0.6067716815918639	32.36624683284025
MASNDYTQQATQSYGAYPTQPGQGYSQQSSQPYGQQSYLGYSQSTDTSGYGQSYYSSYGQSSNTGYGTQSTPQGYGSTGGYGSSQSEQSSYGQQSSYYGYGQQPAPSSTSGSYGSSSQSSSYGQPQSGSYSQQPSYGGQQQSYGQVQSYNPPQGYGQQNQYNS	11	0.5704589446050441	31.897524185750058
MASNDYTQQATQSYGAYPTQPGQGYSQQSSQEYGQQSYLGYSQSTDTSAYGQSSYSSYGQSQNTGYGTQSTPQGYGSTGGYGSSQSSQSSYGQQSSYPGYGQQPAPSSTSGSYGSSSQSSSYGQPQSGSYSQQPSYGGQQQSYGQQQSYNPPQGYGQQNQYNS	-1	0.6301672857339655	32.25363387651905
MASNDYTQQATQSYGAYPTQPGVGYSQQSSQPYGQQSYSGYSQSTDTSGYGQSSYSSYEQSQNTGYGTQSTPQGYGSTGGYGSSQSSQSSYGQQSCYPGYGQQPAPSSTSGSYGSSSQSSSAGQPQSGSYSQQASYGGQQQSYGQQQSYNPPQGYGQQNQYNS	-1	0.6520533112667121	32.668756962387
MASNDYTQQATQSYGAYPTQPGQGYSQQSHQPYGQQSYSGYSQSTDTSGYGQSSYLSYGQSQNTGYGTQSTPQGYGSTGGYGSSQSSQSSYGQQSSYPGYGQQPAPSSTSGSYGSSSQSSSYGQPQSGSYSQQPSYGGQQQSYGQQQSYNPPQGYGQQNQYNS	-1	0.5980920189211221	32.8111924848681
MASNDYTQQAEQSYGAYPTQPGQGYSQQSSQPYGQQSYSGYSQSTDTSGYGQSSYSSYGQSQNTGYGTQSTPQGYGKTGGYGSSQSSQSSYGQQSSYPGYGQQPAPSSTSGSYGSSSQSSSRGQHQSGSYSQQPSYGGQQQSYGQQQSYNPPQGYGQQNQYNS	12	0.7252934766508486	32.87117729216883
MASNDYTQQATQSYGAYPTQPGQGYSQQSSQPYGQQSYLGYSQSTDTSGYGQSSYSSYGQSQNTGYGTQSTPQGYGSTGGYGSSQSSQSSYGQQSSYPGYGQQPAPSSTSGSYGSSSQSSSYGQPQSGSYSQQPSYGGQQQSYGQQQSYNPPQGYGQQNQYNS	12	0.6169753214803385	32.97094998836849
MASNDYTQQATQSYGAYPTQPGQGYSQQSSQPYGQQSYLGYSQSTDISGYGQSSYSSYGQSQNTGYGTQSTPQGYGSTGGYGSSWSSQSSYGQQSSYPGYGQQPAPSSTSGSYGSSSQSSSYGQPQSGSYSQQPSYGGQQQSYGQQQSYNPPQGYGFQNQYNS	12	0.5247891828446469	30.566228302996336
MASNDYTQQATQSYRAYPTQPGQGYSQQSSQPYGQQSYSGYSQSTDTSGYGQSSYSSYGQSQNTGYGTQSTPQGYGSTGGYGSSQSSQSSYGQQSSYPGYGQIPAPSSTSGSHGSSSQSSSYGQPQSGSYSQQPSYGGQQQSYGQQQSYNPPQGYGQQNQYNL	12	0.5912408353694597	31.744448865340512
MASNDYTQQATQSYGAYPTQPGQGYSQQSSQPYGQQSYSGYSQSTDTSGYGQSSYSSYGQSQNTGYGTQSTPQGYGSTGGYGSSQSSQSSYGQQSSYPGYGQQPAPSSTSGSYGSSSQSSSYGQPQSGSYSQQPSYGGQQQSYGQQQSYNPPQGYGQQNQYLS	12	0.6099969649245408	31.618240691718324
MASNDYTQQATQSYGAYPTQPGQGYSQQSSQEYGQQSYLGYSQSTDTSAYGQSSYSSYGQSQNTGYGTQSTPQGYGSTGGYGSSQSSQSSYGQQSSYPGYGQQPAPSSTSGSYGSSSQSSSYGQPQSGSYSQQPSYGGQQQSYGQQQSYNPPQGYGQQNQYNS	12	0.6348670060742938	32.002475782165455
MASNDYTQQATQSYGAYPTEPGQGYSQQSSQPYGQQSYSIYSQSTDTSGYGQSSYSSYGQSQNTGYGTQSTPQGYGSTGGYGSSQSSQSSYGQQSSYPGYGQQPAPSSTSGSYGSSSQSSSYGQPQSGSNSQQPSYGGQQQSYGQQQSYNPPQGYGQQNHYRS	12	0.6675818616664977	32.676570379046
MASNDYTQQAEQSYGAYPTQPGQGYSIQSSQPYGQQSYSGYSQSTDTVGYGQSSYSSYGQSQNTGYGTQSTPQGYGSTGGYGSSQSSQSSYGQQSSYPGYGQQPAPSSTSGSYGSSSQSSSRGQPQSGSYSQQPSYGGQQQSYGQQQSYNPPQGYGQQNQYNS	12	0.6249600802541552	32.30647841605392
MKSNDYTQQATQSYGAYPTQPGQGYSQQSCQPYGQQSYSGYSQSTDTSGYGQSSYSSYEQSQNTGYGTQSTPQGYGSTGGYGSSQSSQSSYGQQSSYPGYGQQPAPSITSGSYGSSSQSSSYGQPQSGSYSQQPSYGGQQQSYGQQQSYNPPQGYGQQNQYNS	12	0.6180542000641354	32.16743925471083
MASNDYTQQATQSYGAYPTQPGVGYSQQSSQPYGQQSYSGYSQSTDTSGYGQSSYSSYEQSQNTGYGTQSTPQGYGSTGGYGSSQSSQSSYGQQSCYPGYGQQPAPSSTSGSYGSSSQSSSYGQPQSGSYSQQASYGGQQQSYGQQQSYNPPQGYGQQNQYNS	12	0.6185625995854519	32.17994233373531
MASNDYTQQATQSYGAYPTQPGQGYSQQSSQPYGQQSYLGYSQSTDTSAYGQSSYSSYGQSQNTGYGTQSTPQGYGSTGGYGSSQSSQSSYGQQSSYPGYGQQPAPSSTSGSYGSSSQSSSYGQPQSGSYSQQASYGGQQQSYGQQQSYNPPQGYGQQNQYNS	12	0.6126986598519741	32.04603961580243
MASNDYTQQATQSYGAYPTEPGQGYSQQSSQPYGQQSYLGYSQSTDTSGYGQSSYSSYGQSQNTGYGTQSTPQGYGSTGGYGSSQSSQSEYGQQSSYPGYGQQPAPSSTSGSYGSSSQSSSYGQPQSGSYSQQPSYGGQQQSYGQQQSYNPPQGYGQQNQYNS	12	0.6504868418741144	32.378234370268736
MASNDYTQQATQSYGAYPTEPGQGYSQQSSQPYGQQSYLGYSQSTDTSGYGQSSYSSYGQSQNTGYGTQSTPQGYGSTGGYGSSQSSQSSYGQQSSYPGYGQQPAPSSTSGSYGSSSQSSSYGQPQSGSYSQQPSYGGQQQSYGQQQSYNPPQGYGQQNQYNS	12	0.6362969142415977	31.966943067312158
MASNDYTQQATYSYGAYPTQPGQGYSQQSSQPYGQQSYSGYSQSTDTSGYGQSSYSSYGQPQNTGYGTQSTPQGYGSTGGYGSSQSSQSSYGQQSSYPGYGQQPAPSSTSGSYGSSSQSSSDGQPQSGSYSQQPSYGGQQQSYGQQQSYNPPQGYGQQNQYLS	12	0.6391979614910287	32.85571151022492
MASNDYTQQATQSYGAYPTEPGQGYSQQSSQPYGQQSYSGYSQSTDTSGYGQSSYSSYGQSQNTGYGTQSTPQGYGSTGGYGSSQSSQSSYGQQSSYPGYGQQPAPSSTSGSYGSSSQSSSYGQPQSGSNSQQPSYGGQQQSYGQQQSYNPPQGYGQQNQYNS	12	0.7280910843888049	33.29113511587288
MASNDYTQQATQSYGAYPTQPGQGYSQQSSQPYGQQSYSGYSQSTDTSGYGQSSYLSYGQSQNTGYGTQSTPQGYGSTGGYGSSQSSQSEYGQQSSYPGYGQQPAPSSTSGSYGSSSQSSSYGQPQSGSYSQQPSYGGQQQSYGQQQSYNPPQGYGQQNQYNS	12	0.6409847545349259	32.3368284835226
MASNDYTQQATQSYGAYPTQPGVGYSQQSSQPYGQQSYSGYSQSTDTSGYGQSSYSSYEQSQNTGYGTQSTPQGYGSTGGYGSSQSSQVSYGQQSSYPGYGQQPAPSSTSGSYGSSSQSSSYGQPQSGSYSQQPSYGGQQQSYGQQQSYNPPQGYGQQNQYNS	12	0.6123621851411354	32.52783044861375
MKSNDYTQQATQSYGAYPTQPGQGYSQQSCQPYGQQSYSGYSQSTDTSGYGQSSYSSYEQSQNTGYGTQSTPQGYGSTGGYGSSQSSQSSYGQQSSYPYYGQQPAPSITSGSYGSSSQSSSYGQPQSGSYSQQPSYGGQQQSYGQQQSYNPPQGYGQQNQYNS	12	0.5997182917350461	32.38501426043471
MASNDYTQQATQSYGAYPTQPGQGYSQQSSQPYGQQSYSGYSQSTDTSGYGQSSYSSYGQSQNTGYGTQSTPQGYGSTGGYGSSQSSQSSYGAQSSYPGYGQQPAPSSTSGSYGSSSQSSSYGQPQSESYSQQPSYGGQQQSYGQQHSYNPPQGYGQQNQYLS	12	0.6067716815918639	32.36624683284025
MASNDYTQQATQSYGAYPTQPGQGYSQQSSQPYGQQSYLGYSQSTDTSAYGQSSYSSYGQSQNTGYGTQSTPQGYGSTGGYGSSQSSQSSYGQQSSYPGYGQQPAPSSTSGSYGSSSQSSSQGQPQSGSYSQQASYGGQQQSYGQQQSYNPPQGYGQENQYNS	12	0.6666119202913278	32.51975375068381
MASNDYTNQATQSYWAYPTQPGVGYSQQSSQPYGQQSYSGYSQSTDTSGYGQSSYSSYEQSQNTGYGTQSTPQGYGSTGGYGSSQSSQVSYGQQSSYPGYGQQPAPSSTSGSYGSSSQSSSYGQPQSGSYSQQPSYGGQQQSYGQQQSYNPPQGYGQQNQYNS	-1	0.5935691705963682	31.70207948595147
MASNDYTQQATQSYGAYPTQPGVGYSQQSSQPYGQQSYSGYSQSTDTSGYGQSSYSSYEQSQNTGYGTQSTPQGYGSTGGYGSSQSSQSSYGQQSCYPGYGQQPAPSSTSGSYGSSSQSSSYGQPQSGSYSQQASYGGQQQSYGQQQSYNPPQGYGQQNQYNS	-1	0.6158000587590033	32.64534067228133
MASNDYTQQATQSYGAYPTQPGQGYSQQSSQPYGQQSYLGYSQSTDTSGYGQSSYSSYGQSQNTGYGTQSTPQGYGSTGGYGSSQSSQSSYGQQSSYPGYGQQPAPSSTSGSYGSSSQSSSYGGPQSGSYSQQPSYGGQQQSYGGQQSYNPPQGYGQQNQYNS	-1	0.6076286608364974	32.16534695506318
MASNDYTQQAEQSYGAYPTQPGQGYSQQSSQPYGQQSYSGYSQSTDTSGYGQSSYSSYGQSQNTGYGTQSTPQGYGKTGGYGSSQSSQSSYGQQSSYPGYGQQPAPSSTSGSYGSSSQSSSRGQHQSGSYSQQPSYGGQQQSYGQQQSYNPPQGYGQQNQYNS	13	0.7252934766508486	32.87117729216883
MASNDYTQQATQSYGAYPTQPGQGYSQQSSQPYGQQSYLGYSQSTDTSGYGQSSYSSYGQSQNTGYGTQSTPQGYGSTGGYGSSQSSQSSYGQQSSYPGYGQQPAPSSTSGSYGSSSQSSSYGQPQSGSYSQQPSYGGQQQSYGQQQSYNPPQGYGQQNQYNS	13	0.6169753214803385	32.97094998836849
MASNDYTQQATQSYGAYPTQPGQGYSQQSSQPYGQQSYLGYSQSTDISGYGQSSYSSYGQSQNTGYGTQSTPQGYGSTGGYGSSWSSQSSYGQQSSYPGYGQQPAPSSTSGSYGSSSQSSSYGQPQSGSYSQQPSYGGQQQSYGQQQSYNPPQGYGFQNQYNS	13	0.5247891828446469	30.566228302996336
MASNDYTQQATQSYRAYPTQPGQGYSQQSSQPYGQQSYSGYSQSTDTSGYGQSSYSSYGQSQNTGYGTQSTPQGYGSTGGYGSSQSSQSSYGQQSSYPGYGQIPAPSSTSGSHGSSSQSSSYGQPQSGSYSQQPSYGGQQQSYGQQQSYNPPQGYGQQNQYNL	13	0.5912408353694597	31.744448865340512
MASNDYTQQATQSYGAYPTQPGQGYSQQSSQPYGQQSYSGYSQSTDTSGYGQSSYSSYGQSQNTGYGTQSTPQGYGSTGGYGSSQSSQSSYGQQSSYPGYGQQPAPSSTSGSYGSSSQSSSYGQPQSGSYSQQPSYGGQQQSYGQQQSYNPPQGYGQQNQYLS	13	0.6099969649245408	31.618240691718324
MASNDYTQQATQSYGAYPTEPGQGYSQQSSVIYGQQSYLGYSQSTDTSGYGQSSYSSYGGSQNTGYGTQSTPQGYGSTGGYGSSQSSQSEYGQQSSYPGYGQQPAPSSTSGSYGSSSQSSSYGQPQSGSYSQQPSYGGQQQSYGQQQSYNPPQGYGQQNQYNS	13	0.6233351946751883	32.7637396762579
MASNDYTQQATQSYGAYPTEPGQGYSQQSSQPYGQQSYSIYSQSTDTSGYGQSSYSSYGQSQNTGYGTQSTPQGYGSTGGYGSSQSSQSSYGQQSSYPGYGQQPAPSSTSGSYGSSSQSSSYGQPQSGSNSQQPSYGGQQQSYGQQQSYNPPQGYGQQNHYRS	13	0.6675818616664977	32.676570379046
MASNDYTQQATQSYGAYPTEPGQGYSQQSSQPYGQQSYSIYSQSTDTSGYGQSSYSSYGQSQNTGYGTQSTPQGYGSTGGYGSSQSSQSSYGQQSSYPGYGQQPAPSSTSGSYGSSSQSSSYGQPQSGSNSQQPSYGGQQQSYGQQQSYNPPQGYGQQNHYRS	13	0.6640092861948533	32.489500041173514
MASNDYTQQATQSYGAYPTEPGQGYSQQSSQPYGQQSYLGYSQSTDTSGYGQSSYSSYGQSQNTGYGTQSTPQGYGSTGGYGSSQSSQSEYGQQSSYPGYGQQPAPSSTSGSYGSSSQSSSYGQPQSGSYSQQPSYGGQQQSYGQQQSYNPPQGYGQQNQSNS	13	0.7207322772133405	32.94791930074192
MASNDYTQQATQSYGAYPTQPGVGYSQQSSQPYGQQSYSGYSQSTDTSGYGQSSYSSYEQSQNTGYGTQSTPQGYGSTGGYGSSQSSQSSYGQQSCYPGYGQQPAPSSTSGSYGSSSQSSSYGQPQSGSYSQQASYGGQQQSYGQQQSYNPPQGYGQQNQYNS	13	0.6185625995854519	32.17994233373531
MASNDYTQQATQSYGAYPTQPGQGYSQQSSQPYGQQSYLGYSQSTDTSAYGQSSYSSYGQSQNTGYGTQSTPQGYGSTGGYGSSQSSQSSYGQQSSYPGYGQQPAPSSTSGSYGSSSQSSSYGQPQSGSYSQQASYGGQQQSYGQQQSYNPPQGYGQQNQYNS	13	0.6126986598519741	32.04603961580243
MASNDYTQQATQSYGAYPTEPGQGYSQQSSQPYGQQSYLGYSQSTDTSGYGQSSYSSYGQSQNTGYGTQSTPQGYGSTGGYGSSQSSQSEYGQQSSYPGYGQQPAPSSTSGSYGSSSQSSSYGQPQSGSYSQQPSYGGQQQSYGQQQSYNPPQGYGQQNQYNS	13	0.6504868418741144	32.378234370268736
MASNDYTQQATQSYGAYPTEPGQGYSQQSSQPYGQQSYLGYSQSTDTSGYGQSSYSSYGQSQNTGYGTQSTPQGYGSTGGYGSSQSSQSSYGQQSSYPGYGQQPAPSSTSGSYGSSSQSSSYGQPQSGSYSQQPSYGGQQQSYGQQQSYNPPQGYGQQNQYNS	13	0.6362969142415977	31.966943067312158
MASNDYTQQATYSYGAYPTQPGQGYSQQSSQPYGQQSYSGYSQSTDTSGYGQSSYSSYGQPQNTGYGTQSTPQGYGSTGGYGSSQSSQSSYGQQSSYPGYGQQPAPSSTSGSYGSSSQSSSDGQPQSGSYSQQPSYGGQQQSYGQQQSYNPPQGYGQQNQYLS	13	0.6391979614910287	32.85571151022492
MASNDYTQQATQSYGAYPTEPGQGYSQQSSQPYGQQSYSGYSQSTDTSGYGQSSYSSYGQSQNTGYGTQSTPQGYGSTGGYGSSQSSQSSYGQQSSYPGYGQQPAPSSTSGSYGSSSQSSSYGQPQSGSNSQQPSYGGQQQSYGQQQSYNPPQGYGQQNQYNS	13	0.7280910843888049	33.29113511587288
MASNDYTQQATQSYGAYPTQPGQGYSQQSSQPYGQQSYSGYSQSTDTSGYGQSSYLSYGQSQNTGYGTQSTPQGYGSTGGYGSSQSSQSEYGQQSSYPGYGQQPAPSSTSGSYGSSSQSSSYGQPQSGSYSQQPSYGGQQQSYGQQQSYNPPQGYGQQNQYNS	13	0.6409847545349259	32.3368284835226
MASNDYTQQATQSYGAYPTQPGVGYSQQSSQPYGQQSYSGYSQSTDTSGYGQSSYSSYEQSQNTGYGTQSTPQGYGSTGGYGSSQSSQVSYGQQSSYPGYGQQPAPSSTSGSYGSSSQSSSYGQPQSGSYSQQPSYGGQQQSYGQQQSYNPPQGYGQQNQYNS	13	0.6123621851411354	32.52783044861375
MASNDYTQQATQSYGAYPTEPGQGYSQQSSQPYGQQSYSIYSQSTDTSGYGQSSYSSYGQSQNTGYGTQSTPQGYGSTGGYGSSQSSQSSYGQQSSYPGYGQQPAPSTTSGSYGSSSQSSSYGQPQSGSYSQQASYGGQQQSYGQQQSYNPPQGYGQQNQYNS	13	0.6337461420554478	32.70928293962226
MASNDYTQQATQSYGAYPTQPGQGYSQQSSQPYGQQSYSGYSQSTDTSGYGQSSYSSYGQSQNTGYGTQSTPQGYGSTGGYGSSQSSQSSYGAQSSYPGYGQQPAPSSTSGSYGSSSQSSSYGQPQSESYSQQPSYGGQQQSYGQQHSYNPPQGYGQQNQYLS	13	0.6067716815918639	32.36624683284025
MASNDYTQQATQSYGAYPTQPGQGYSQQSSQPYGQQSYLGYSQSTDTSAYGQSSYSSYGQSQNTGYGTQSTPQGYGSTGGYGSSQSSQSSYGQQSSYPGYGQQPAPSSTSGSYGSSSQSSSQGQPQSGSYSQQASYGGQQQSYGQQQSYNPPQGYGQENQYNS	13	0.6666119202913278	32.51975375068381
MASNDYRQQATYSYGAYPTQPGQGYSQQSSQPYGHQSYSGYSQSTDTSGYGQSSYSSYGQPQNTGYGTQSTPQGYGSTGGYGSSQSSQSSYGQQSSYPGYGQQPAPSSTSGSYGSSSQSSSDGQPQSGSYSQQPSYGGQQQSYGQQQSYNPPQGYGQQNQYNS	-1	0.6362624920043393	33.79323898196226
MASNDYTQQATQSYGAYPTQPGQGYSQQSSQPYGQQSYSGYSQSTDTSGYGQSSYCSYGQSQNTGYGTQSCPQGYGSTGGYGSSQSSQSSYGQQSSYPGYGQQPAPSSTSGSYGSSSQSSSYGQPQSGSNSQQPSYGGQQQSYGQQQSYNPPQGYRQQNHYRS	-1	0.6371098938766644	32.51414383623474
MASNDYTQQATQSYGAYPTEPGQGYSQQSSQPYGQQSYSIYSQSTDTSGYGQSSYSSYGQSQNTGYGTQSTPQGYGSTGGYGSSQSSQSSYGQQSSYPGYGQQPAPSTTSGSYGSSSQSSSYGQPQSGSYSQQAEYGGQQQSYGQQQSYNPPQGYGQQNQYNW	-1	0.6095977378754225	32.64873078586529
MASNDYTQQATQSYGAYPTEPGQGYSQQSSQPYGQQSYSIYSQSTDTSGYGQSSYSSYGQSQNTGYGTQSTPQGYGSTGGYGSSQSSQSSYGQQSSYPGYGQQPAPSSTSGSYGSSSQSSSYGQPQSGIYSQQPSYGGQQQSYGQQQSYNPPQGYGQQNQYLS	14	0.5648709404742156	31.943047464564252
MASNDYTQQATQSYGAYPTQPGQGYSQQSSQPYGQQSYLGYSQSTDTSGYGQSSYSSYGQSQNTGYGTQSTPQGYGSTGGYGSSQSSQSSYGQQSSYPGYGQQPAPSSTSGSYGSSSQSSSYGQPQSGSYSQQPSYGGQQQSYGQQQSYNPPQGYGQQNQYNS	14	0.6169753214803385	32.97094998836849
MASNDYTQQATQSYGAYPTQPGQGYSQQSSQPYGQQSYLGYSQSTDISGYGQSSYSSYGQSQNTGYGTQSTPQGYGSTGGYGSSWSSQSSYGQQSSYPGYGQQPAPSSTSGSYGSSSQSSSYGQPQSGSYSQQPSYGGQQQSYGQQQSYNPPQGYGFQNQYNS	14	0.5247891828446469	30.566228302996336
MASNDYTQQATQSYRAYPTQPGQGYSQQSSQPYGQQSYSGYSQSTDTSGYGQSSYSSYGQSQNTGYGTQSTPQGYGSTGGYGSSQSSQSSYGQQSSYPGYGQIPAPSSTSGSHGSSSQSSSYGQPQSGSYSQQPSYGGQQQSYGQQQSYNPPQGYGQQNQYNL	14	0.5912408353694597	31.744448865340512
MASNDYTQQATQSYGAYPTEPGQGYSQQSSQPYGQQSYSIYSQSTDTSGYGQSSYSSYGQSQNTGYGTQSTPQGYGSTGGYGSSQSSQSSYGQQSSYPGYGQQPAPSSTSGSYGSSSQSSSYGQPQSGSNSQQPSYGGQQTSYGQQQSYNPPQGYGQQNHYRS	14	0.6474394256368211	32.5810195788894
MASNDYTQQATQSYGAYPTEPGQGYSQQSSVIYGQQSYLGYSQSTDTSGYGQSSYSSYGGSQNTGYGTQSTPQGYGSTGGYGSSQSSQSEYGQQSSYPGYGQQPAPSSTSGSYGSSSQSSSYGQPQSGSYSQQPSYGGQQQSYGQQQSYNPPQGYGQQNQYNS	14	0.6233351946751883	32.7637396762579
MASNDYTQQATQSYGAYPTEPGQGYSQQSSQPYGQQSYSIYSQSTDTSGYGQSSYSSYGQSQNTGYGTQSTPQGYGSTGGYGSSQSSQSSYGQQSSYPGYGQQPAPSSTSGSYGSSSQSSSYGQPQSGSNSQQPSYGGQQQSYGQQQSYNPPQGYGQQNHYRS	14	0.6675818616664977	32.676570379046
MASNDYTQQATQSYGAYPTEPGQGYSQQSSQPYGQQSYSIYSQSTDTSGYGQSSYSSYGQSQNTGYGTQSTPQGYGSTGGYGSSQSSQSSYGQQSSYPGYGQQPAPSSTSGSYGSSSQSSSYGQPQSGSNSQQPSYGGQQQSYGQQQSYNPPQGYGQQNHYRS	14	0.6640092861948533	32.489500041173514
MASNDYTQQATQSYGAYPTEPGQGYSQQSSQPYGQQSYLGYSQSTDTSGYGQSSYSSYGQSQNTGYGTQSTPQGYGSTGGYGSSQSSQSEYGQQSSYPGYGQQPAPSSTSGSYGSSSQSSSYGQPQSGSYSQQPSYGGQQQSYGQQQSYNPPQGYGQQNQSNS	14	0.7207322772133405	32.94791930074192
MASNDYTQQATQSYGAYPTQPGVGYSQQSSQPYGQQSYSGYSQSTDTSGYGQSSYSSYEQSQNTGYGTQSTPQGYGSTGGYGSSQSSQSSYGQQSCYPGYGQQPAPSSTSGSYGSSSQSSSYGQPQSGSYSQQASYGGQQQSYGQQQSYNPPQGYGQQNQYNS	14	0.6185625995854519	32.17994233373531
MASNDYTQQATQSYGAYPTQPGQGYSQQSSQPYGQQSYLGYSQSTDTSAYGQSSYSSYGQSQNTGYGTQSTPQGYGSTGGYGSSQSSQSSYGQQSSYPGYGQQPAPSSTSGSYGSSSQSSSYGQPQSGSYSQQASYGGQQQSYGQQQSYNPPQGYGQQNQYNS	14	0.6126986598519741	32.04603961580243
MASNDYTQQATQSYGAYPTEPGQGYSQQSSQPYGQQSYLGYSQSTDTSGYGQSSYSSYGQSQNTGYGTQSTPQGYGSTGGYGSSQSSQSEYGQQSSYPGYGQQPAPSSTSGSYGSSSQSSSYGQPQSGSYSQQPSYGGQQQSYGQQQSYNPPQGYGQQNQYNS	14	0.6504868418741144	32.378234370268736
MASNDYTQQATQSYGAYPTEPGQGYSQQSSQPYGQQSYLGYSQSTDTSGYGQSSYSSYGQSQNTGYGTQSTPQGYGSTGGYGSSQSSQSSYGQQSSYPGYGQQPAPSSTSGSYGSSSQSSSYGQPQSGSYSQQPSYGGQQQSYGQQQSYNPPQGYGQQNQYNS	14	0.6362969142415977	31.966943067312158
MASNDYTQQATYSYGAYPTQPGQGYSQQSSQPYGQQSYSGYSQSTDTSGYGQSSYSSYGQPQNTGYGTQSTPQGYGSTGGYGSSQSSQSSYGQQSSYPGYGQQPAPSSTSGSYGSSSQSSSDGQPQSGSYSQQPSYGGQQQSYGQQQSYNPPQGYGQQNQYLS	14	0.6391979614910287	32.85571151022492
MASNDYTQQATQSYGAYPTQPGVGYSQQSSQPYGQQSYSGYSQSTDTSGYGQSSYSSYGQSQNTGYGTQSTPQGYGKTGGYGSSQSSQSSYGQQSSYPGYGQQPAPSSTSGSYGSSSQSSSRGQHQSGSYSQQPSYGGQQQSYGQQQSYNPPQGYGQQNQYNS	14	0.6699925583875732	33.445410141931156
MASNDYTQQATQSYGAYPTQPGQGYSQQSSQPYGQQSYSGYSQSTDTSGYGQSSYLSYGQSQNTGYGTQSTPQGYGSTGGYGSSQSSQSEYGQQSSYPGYGQQPAPSSTSGSYGSSSQSSSYGQPQSGSYSQQPSYGGQQQSYGQQQSYNPPQGYGQQNQYNS	14	0.6409847545349259	32.3368284835226
MASNDYTQQATQSYGAYPTQPGVGYSQQSSQPYGQQSYSGYSQSTDTSGYGQSSYSSYEQSQNTGYGTQSTPQGYGSTGGYGSSQSSQVSYGQQSSYPGYGQQPAPSSTSGSYGSSSQSSSYGQPQSGSYSQQPSYGGQQQSYGQQQSYNPPQGYGQQNQYNS	14	0.6123621851411354	32.52783044861375
MASNDYTQQATQSYGAYPTQPGQGYSQQSSQPYPQQSYSGYSQCTDTSGYGQSSYLSYGQSQCTGYGTQSTPQGYGSTGGYGSSQSSQSEYGQQSSYPGYGQQPAPSSTSGSYGSSSQSSSYGQPQSGSYSQQPSYGGQQQSYGQQQSYNPPQGYGQQNQYLS	14	0.5710192235812119	31.596992668154762
MASNDYTQQAEQSYGAYPTQPGQGYSQQSSQPYGQQSYSGYSQSTDTSGYGQSSFSSYEQSQNTGYGTQSTPQGYGSTGGYGSSQSSQSSYGQQSCYPGYGQQPAPSSTSGSYGSSSQSSSYGQPQSGSYSQQASYGGGQQSYGQQQSYNPPQGYGQQNQYNS	14	0.6408957824993808	31.72287135778519
MASNDYTQQATQSYGAYPTQPGQGYSQQSSQPYGQQSYLGYSQSTDTSAYGQSSYSSYGQSQNTGYGTQSTPQGYGSTGGYGSSQSSQSSYGQQSSYPGYGQQPAPSSTSGSYGSSSQSSSQGQPQSGSYSQQASYGGQQQSYGQQQSYNPPQGYGQENQYNS	14	0.6666119202913278	32.51975375068381
MASNDYTQQATQSYGAKPTQPGQGYSQQSSQPYGQQSYSGYSQSTDTSGYGQSSYLSYFQSQNTGYGTQSTPQGYGSTGGYGSSQSSQSEYGQQSSYPGYGQQPAPSSTSGSYGSSSQSSSYGQPQSGSNSQQPSYGGQQQSYGQQQSYNPPQGYGQQNHYRS	-1	0.7082033585188726	32.89552128561175
MASNDYTQQATYSYGAYPTQPGQGYSQQSSQPYPQQSYSGYSQCTDMSGYGQSSYLSYGQSQCTGYGTQSTPQGYGSTGGYGSSQSSQSEYGQQSSYPGYGQQPAPSSTSGSYGSCSQSSSYGQPQSGSYSQQPSYGGQQQSYGQQQSYNPPQGCGQQNQYLS	-1	0.5223705383894451	31.92596425791449
MASNDYTQQATQSYGAYPTQPGQGYSQQSSQPYGQQSYSGYSQSTMTSGYGQSSYSSYGQPQNTGYGTQSTPKGYGSTGGYGSSQSSQSSYGQQSSYPGYGQQPAPSSTSGSYGSSSQSSSDGQPQSGSYSQQPSYGGQQQSYTQQQSYNPPQGYGQQNQYLS	-1	0.6274998164433339	32.598657406197425
MASNDYTQQATQSYGAYPTQPGVGYSLQSSQPYGQQSYSGYSQSTDLSGYGQSSYSSYEQSQNTGYGTQSTPQGYGSTGGYGSSQSSQSSYGQQSSYPGYGQQPAPSSTSGSYGSSSQSSSYGQPQSGSNSQQPSYGGQQTSYGQQQSYNPPQGYGQQNHYRS	-1	0.5717211480713483	32.25868357053663
MASNDYTQQATQSYGAYPTEPGQGYSQQSSQPYGQQSYSIYSQSTDTSGYGQSSYSSYGQSQNTGYGTQSTPQGYGSTGGYGSSQSSQSSYGQQSSYPGYGQQPAPSSTSGSYGSSSQSSSYGQPQSGIYSQQPSYGGQQQSYGQQQSYNPPQGYGQQNQYLS	15	0.5648709404742156	31.943047464564252
MASNDYTQQATQSYGAYPTQPGQGYSQQSSQPYGQQSYLGYSQSTDTSGYGQSSYSSYGQSQNTGYGTQSTPQGYGSTGGYGSSQSSQSSYGQQSSYPGYGQQPAPSSTSGSYGSSSQSSSYGQPQSGSYSQQPSYGGQQQSYGQQQSYNPPQGYGQQNQYNS	15	0.6169753214803385	32.97094998836849
MASNDYTQQATQSYGAYPTQPGQGYSQQSSQPYGQQSYLGYSQSTDISGYGQSSYSSYGQSQNTGYGTQSTPQGYGSTGGYGSSWSSQSSYGQQSSYPGYGQQPAPSSTSGSYGSSSQSSSYGQPQSGSYSQQPSYGGQQQSYGQQQSYNPPQGYGFQNQYNS	15	0.5247891828446469	30.566228302996336
MASNDYTQQATQSYGAYPTEPGQGYSQQSSQPYGQQSYSIYSQSTDTSGYGQSSYSSYGQSQNTGYGTQSTPQGYGSTGGYGSSQSSQVSYGQQSSYPGYGQQPAPSSTSGSYGSSSQSLSGGQPQSGSYSQQPSYGGQQQSYGQQQSYNPPQGYGQQNQYNS	15	0.5889829153453703	31.969312587514587
MASNDYTQQATQSYGAYPTEPGQGYSQQSSQPYGQQSYSIYSQSTDTSGYGQSSYSSYGQSQNTGYGTQSTPQGYGSTGGYGSSQSSQSSYGQQSSYPGYGQQPAPSSTSGSYGSSSQSSSYGQPQSGSNSQQPSYGGQQTSYGQQQSYNPPQGYGQQNHYRS	15	0.6474394256368211	32.5810195788894
MASNDYTQQATQSYGAYPTQPGQGYSQQSSQPYPQQSYIGYSQCTDTSGYGQSSYLSYGQSQCTGYGTQSTPQGYGSQGGYGSSQSSQSEYGQQSSYPGYGQQPAPSSTSGSYGSSSQSSSYGQPQSGSYSQQPSYGGQQQSYGQQQSYNAPQGYGQQNQYNS	15	0.5843002116498895	33.182077569269524
MASNDYTQQATQSYGAYPTEPGQGYSQQSSQPYGQQSYSIYSQSTDTSGYGQSSYSSYGQSQNTGYGTQSTPQGYGSTGGYGSSQSSQSSYGQQSSYPGYGQQPAPSSTSGSYGSSSQSSSYGQPQSGSNSQQPSYGGQQQSYGQQQSYNPPQGYGQQNHYRS	15	0.6675818616664977	32.676570379046
MASNDYTQQATQSYGAYPTEPGQGYSQQSSQPYGQQSYSIYSQSTDTSGYGQSSYSSYGQSQNTGYGTQSTPQGYGSTGGYGSSQSSQSSYGQQSSYPGYGQQPAPSSTSGSYGSSSQSSSYGQPQSGSNSQQPSYGGQQQSYGQQQSYNPPQGYGQQNHYRS	15	0.6640092861948533	32.489500041173514
MASNDYTQQATQSYGAYPTEPGQGYSQQSSQPYGQQSYLGYSQSTDTSGYGQSSYSSYGQSQNTGYGTQSTPQGYGSTGGYGSSQSSQSEYGQQSSYPGYGQQPAPSSTSGSYGSSSQSSSYGQPQSGSYSQQPSYGGQQQSYGQQQSYNPPQGYGQQNQSNS	15	0.7207322772133405	32.94791930074192
MASNDYTQQATQSYGAYPTQPGVGYSQQSSQPYGQQSYSGYSQSTDTSGYGQSSYSSYEQSQNTGYGTQSTPQGYGSTGGYGSSQSSQSSYGQQSCYPGYGQQPAPSSTSGSYGSSSQSSSYGQPQSGSYSQQASYGGQQQSYGQQQSYNPPQGYGQQNQYNS	15	0.6185625995854519	32.17994233373531
MASNDYTQQATQSYGAYPTQPGQGYSQQSSQPYGQQSYLGYSQSTDTSAYGQSSYSSYGQSQNTGYGTQSTPQGYGSTGGYGSSQSSQSSYGQQSSYPGYGQQPAPSSTSGSYGSSSQSSSYGQPQSGSYSQQASYGGQQQSYGQQQSYNPPQGYGQQNQYNS	15	0.6126986598519741	32.04603961580243
MASNDYTQQATQSYGAYPTEPGQGYSQQSSQPYGQQSYLGYSQSTDTSGYGQSSYSSYGQSQNTGYGTQSTPQGYGSTGGYGSSQSSQSEYGQQSSYPGYGQQPAPSSTSGSYGSSSQSSSYGQPQSGSYSQQPSYGGQQQSYGQQQSYNPPQGYGQQNQYNS	15	0.6504868418741144	32.378234370268736
MASNDYTQQATQSYGAYPTEPGQGYSQQSSQPYGQQSYLGYSQSTDTSGYGQSSYSSYGQSQNTGYGTQSTPQGYGSTGGYGSSQSSQSSYGQQSSYPGYGQQPAPSSTSGSYGSSSQSSSYGQPQSGSYSQQPSYGGQQQSYGQQQSYNPPQGYGQQNQYNS	15	0.6362969142415977	31.966943067312158
MASNDYTQQATYSYGAYPTQPGQGYSQQSSQPYGQQSYSGYSQSTDTSGYGQSSYSSYGQPQNTGYGTQSTPQGYGSTGGYGSSQSSQSSYGQQSSYPGYGQQPAPSSTSGSYGSSSQSSSDGQPQSGSYSQQPSYGGQQQSYGQQQSYNPPQGYGQQNQYLS	15	0.6391979614910287	32.85571151022492
MASNDYTQQATQSYGAYPTQPGVGYSQQSSQPYGQQSYSGYSQSTDTSGYGQSSYSSYGQSQNTGYGTQSTPQGYGKTGGYGSSQSSQSSYGQQSSYPGYGQQPAPSSTSGSYGSSSQSSSRGQHQSGSYSQQPSYGGQQQSYGQQQSYNPPQGYGQQNQYNS	15	0.6699925583875732	33.445410141931156
MASNDYTQQATQSYGAYPTQPGVGYSQQSSQPYGQQSYSGYSQSTDTSGYGQSSYSSYGQSQNTGYGTQSTPQGYGKTGGYGSSQSSQSSYGQQSSYPGYGQQPAPSSTSGSYGSSSQSSSRGQHQSGSYSQQPSYGGQQQSYGQQQSYNPPQGYGQQNQYLS	15	0.6225221003280609	32.69794119280504
MASNDYTQQATQSYGAYPTQPGVGYSQQSSQPYGQQSYSGYSQSTDTSGYGQSSYSSYEQSQNTGYGTQSTPQGYGSTGGYGSSQSSQVSYGQQSSYPGYGQQPAPSSTSGSYGSSSQSSSYGQPQSGSYSQQPSYGGQQQSYGQQQSYNPPQGYGQQNQYNS	15	0.6123621851411354	32.52783044861375
MRSNDYTQQATQAYGAYPTEPGQGYSQQSSQPYGQQSYSIYSQSTDTSGYGQSSYSSYGQSQNTGYGTQSTPQGYGSTGGYGSSQSSTSSYGQQSSYPGYGQQPAPSSTSGSYGSSSQSSSYGQPQSGSYSQQPSYGGQQQSYGQQQSYNPPQGYGQQNQYNS	15	0.6203404412992699	32.78512691209677
MASNDYTQQAEQSYGAYPTQPGQGYSQQSSQPYGQQSYSGYSQSTDTSGYGQSSFSSYEQSQNTGYGTQSTPQGYGSTGGYGSSQSSQSSYGQQSCYPGYGQQPAPSSTSGSYGSSSQSSSYGQPQSGSYSQQASYGGGQQSYGQQQSYNPPQGYGQQNQYNS	15	0.6408957824993808	31.72287135778519
MASNDYTQQATQSYGAYPTQPGQGYSQQSSQPYGQQSYLGYSQSTDTSAYGQSSYSSYGQSQNTGYGTQSTPQGYGSTGGYGSSQSSQSSYGQQSSYPGYGQQPAPSSTSGSYGSSSQSSSQGQPQSGSYSQQASYGGQQQSYGQQQSYNPPQGYGQENQYNS	15	0.6666119202913278	32.51975375068381
MASNDYTQQATQSYGAYPTEPGQGYSQQSSQPYGQQSYLGYSQSTDISGYGQSSYSSYGQSQNTGYSTQSTPQGYGSTGGYGSSWSSQSSYGQQSSYPGYGQQPAPSSTSGSYGSSSQSSSYGCPQSGSYSQQPSYGGQQQSYGQQQSYNPPQGYGFQNQYNS	-1	0.5230293453905187	31.213054261646523
MASNDYTQQATQSYGAYPTQPGQGYSQQSSQPYGQQSYSHYSQSTDTSGIGQSSYSSYGQSQNTTYGTQSTPQGYGSTGGYGSSQSSQSSYGQQSSYPGYGQQPAPSSTSGSYGSSSQSSSYGQPQGGSNSQQPGYGGQQQSYGQQQSYNPPQGYGQQNHYRS	-1	0.6492255859047116	32.50977085434941
MASNDYTQQATQSYGAYPTEPGQGYSQQSSQPYGQQSYSIYSQSTDTSGYGQSSYSSYGQSQNTDYGTQSTPQGYGSTGGYGSSWSSQSSYGQQSSYPGYGQQPAPSSTSGSYGSSSQSSSYGQPQSGSYSQQPSYGGQQQSYGQQQSYNPPQGYGFQNQYNS	-1	0.5686616588610889	31.30901630869092
MASNDYTQQATQSYGAYPTQPGQGYSQQSSQPYGQQSYLGYSQSTDISGYGQSSYSSYGQSQNTGYGTQSTPQGYGSTGGYGSSQSSQVSYGQQSSYPGYGQQPAPSSTSGSYGSSSQSLSGGQPQSGSYSQQPSYGGQQQSYGQQQSYNPPQGYGQQNQYNS	-1	0.5414134693303323	32.859986941908254
MASNDYTQQATQSYGAYPTEPGQGYSQQSSQPYGQQSYSIYSQSTDTSGYGQSSYSSYGQSQNTGYGTQSTPQGYGSTGGYGSSQSSQSSYGQQSSYPGYGQQPAPSSTSGSYGSSSQSSSYGQPQSGIYSQQPSYGGQQQSYGQQQSYNPPQGYGQQNQYLS	16	0.5648709404742156	31.943047464564252
MASNDYTQQATQSYGAYPTQPGQGYTQQSSQPYGQQSYLGYSQSTDTSGYGQSSYSSYGQSQNTGYGTQSTPQGYGSTGGYGSSQSSQSSKGQQSSYPGYGQQPAPSSTSGSYGSSSQSSSYGQPQSGSYSQQPSYGGQQQSYGQQQSYNPPQGYGQQNQYNS	16	0.690266580812736	33.50032729703468
MASNDYTQQATQSYGAYPTEPGQGYSQQSSQPYGQQSYSIYSQSTDTSGYGQSSYSSYGQSQNTGYGTQSRPQGYGSTGGYGSSQSKQSSYGQQSSYPGYGQQPAPSSTSGSYGSSSQSSSYGQPQSGSYSQQPSYGGQQQSYGQQQSYNPPQGYGFQNQYNS	16	0.5981174927307157	32.27921276148731
MASNDYTQQATQSYGAYPTEPGQGYSQQSSQPYGQQSYSIYSQSTDTSGYGQSSYSSYGQSQNTGYGTQSTPQGYGSTGGYGSSQSSQVSYGQQSSYPGYGQQPAPSSTSGSYGSSSQSLSGGQPQSGSYSQQPSYGGQQQSYGQQQSYNPPQGYGQQNQYNS	16	0.5889829153453703	31.969312587514587
MASNDYTQQATQSYGAYPTEPGQGYSQQSSQPYGQQSYSIYSQSTDTSGYGQSSYSSYGQSQNTGYGTQSTPQGYGSTGGYGSSQSSQSSYGQQSSYPGYGQQPAPSSTSGSYGSSSQSSSYGQPQSGSNSQQPSYGGQQTSYGQQQSYNPPQGYGQQNHYRS	16	0.6474394256368211	32.5810195788894
MASNDYTQQATQSYGAYPTQPGQGYSQQSSQPYPQQSYIGYSQCTDTSGYGQSSYLSYGQSQCTGYGTQSTPQGYGSQGGYGSSQSSQSEYGQQSSYPGYGQQPAPSSTSGSYGSSSQSSSYGQPQSGSYSQQPSYGGQQQSYGQQQSYNAPQGYGQQNQYNS	16	0.5843002116498895	33.182077569269524
MASNDYTQQATQSYGAYPTEPGQGYSQQSSQPYGQQSYSIYSQSTDTSGYGQSSYSSYGQSQNTGYGTQSTPQGYGSTGGYGSSQSSQSSYGQQSSYPGYGQQPAPSSTSGSYGSSSQSSSYGQPQSGSNSQQPSYGGQQQSYGQQQSYNPPQGYGQQNHYRS	16	0.6675818616664977	32.676570379046
MASNDYTQQATQSYGAYPTQPGQGYSQQSSQPYGQQSYLGYSQSTDISGYGQSSYSSYGQSQNTGYGTQSTPQGYGSTGGYGSSWSSQSSYGQQSSYPGYGQQPAPSSTSGSYGSSSQSSSYGQPQSGSNSQQPSYGGQQTSYGQQQSYNPPQGYGQQNHYRS	16	0.5405649583510116	32.4947130106006
MASNDYTQQAEQSYGAYPTQPGQGYSQQSSQPYGQQSYSGYSQSTDTSGYGQSSFSSYEQSQNTGYGTQSTPQGYGSTGGYGSSQSSQSSYGQQSCYPGYGQQPAPSSTSGSYGSSSQSSSYGQPQSGSYSQQASYGGGQQSYGQQQSYNPPQGYGQQNQYNS	16	0.6403079767076031	32.423393617903756
MASNDYTQQATQSYGAYPTQPGVGYSQQSSQPYGQQSYSGYSQSTDTSGYGQSSYSSYEQSQNTGYGTQSTPQGYGSTGGYGSSQSSQSSYGQQSCYPGYGQQPAPSSTSGSYGSSSQSSSYGQPQSGSYSQQASYGGQQQSYGQQQSYNPPQGYGQQNQYNS	16	0.6185625995854519	32.17994233373531
MASNDYTQQATQSYGAYPTQPGQGYSQQSSQPYGQQSYLGYSQSTDTSAYGQSSYSSYGQSQNTGYGTQSTPQGYGSTGGYGSSQSSQSSYGQQSSYPGYGQQPAPSSTSGSYGSSSQSSSYGQPQSGSYSQQASYGGQQQSYGQQQSYNPPQGYGQQNQYNS	16	0.6126986598519741	32.04603961580243
MASNDYTQQATQSYGAYPTEPGQGYSQQSSQPYGQQSYLGYSQSTDTSGYGQSSYSSYGQSQNTGYGTQSTPQGYGSTGGYGSSQSSQSEYGQQSSYPGYGQQPAPSSTSGSYGSSSQSSSYGQPQSGSYSQQPSYGGQQQSYGQQQSYNPPQGYGQQNQYNS	16	0.6504868418741144	32.378234370268736
MASNDYTQQATQSYGAYPTEPGQGYSQQSSQPYGQQSYLGYSQSTDTSGYGQSSYSSYGQSQNTGYGTQSTPQGYGSTGGYGSSQSSQSSYGQQSSYPGYGQQPAPSSTSGSYGSSSQSSSYGQPQSGSYSQQPSYGGQQQSYGQQQSYNPPQGYGQQNQYNS	16	0.6362969142415977	31.966943067312158
MASNDYTQQATYSYGAYPTQPGQGYSQQSSQPYGQQSYSGYSQSTDTSGYGQSSYSSYGQPQNTGYGTQSTPQGYGSTGGYGSSQSSQSSYGQQSSYPGYGQQPAPSSTSGSYGSSSQSSSDGQPQSGSYSQQPSYGGQQQSYGQQQSYNPPQGYGQQNQYLS	16	0.6391979614910287	32.85571151022492
MASNDYTQQATQSYGAYPTQPGVGYSQQSSQPYGQQSYSGYSQSTDTSGYGQSSYSSYGQSQNTGYGTQSTPQGYGKTGGYGSSQSSQSSYGQQSSYPGYGQQPAPSSTSGSYGSSSQSSSRGQHQSGSYSQQPSYGGQQQSYGQQQSYNPPQGYGQQNQYNS	16	0.6699925583875732	33.445410141931156
MASNDYTQQATQSYGAYPTQPGVGYSQQSSQPYGQQSYSGYSQSTDTSGYGQSSYSSYGQSQNTGYGTQSTPQGYGKTGGYGSSQSSQSSYGQQSSYPGYGQQPAPSSTSGSYGSSSQSSSRGQHQSGSYSQQPSYGGQQQSYGQQQSYNPPQGYGQQNQYLS	16	0.6225221003280609	32.69794119280504
MASNDYTQQATQSYGAYPTQPGVGYSQQSSQPYGQQSYSGYSQSTDTSGYGQSSYSSYEQSQNTGYGTQSTPQGYGSTGGYGSSQSSQVSYGQQSSYPGYGQQPAPSSTSGSYGSSSQSSSYGQPQSGSYSQQPSYGGQQQSYGQQQSYNPPQGYGQQNQYNS	16	0.6123621851411354	32.52783044861375
MRSNDYTQQATQAYGAYPTEPGQGYSQQSSQPYGQQSYSIYSQSTDTSGYGQSSYSSYGQSQNTGYGTQSTPQGYGSTGGYGSSQSSTSSYGQQSSYPGYGQQPAPSSTSGSYGSSSQSSSYGQPQSGSYSQQPSYGGQQQSYGQQQSYNPPQGYGQQNQYNS	16	0.6203404412992699	32.78512691209677
MASNDYTQQAEQSYGAYPTQPGQGYSQQSSQPYGQQSYSGYSQSTDTSGYGQSSFSSYEQSQNTGYGTQSTPQGYGSTGGYGSSQSSQSSYGQQSCYPGYGQQPAPSSTSGSYGSSSQSSSYGQPQSGSYSQQASYGGGQQSYGQQQSYNPPQGYGQQNQYNS	16	0.6408957824993808	31.72287135778519
MASNDYTQQATQSYGAYPTQPGQGYSQQSSQPYGQQSYLGYSQSTDTSAYGQSSYSSYGQSQNTGYGTQSTPQGYGSTGGYGSSQSSQSSYGQQSSYPGYGQQPAPSSTSGSYGSSSQSSSQGQPQSGSYSQQASYGGQQQSYGQQQSYNPPQGYGQENQYNS	16	0.6666119202913278	32.51975375068381
MASNDYTQQATQSYGAYPTQPGVGYSQQSSQPYTCQSYSGYSQSTDTSGYGQSSYSSYEQSQNTGYGTQSTPQGYGSTGGYGSSQSSQSSYGQQSSYPGYGQQPAPSSTSGSYGSSSQSSSYGQPQSGSYSQQASYGGQQQSYGQQQSYNPPQGYGQQNQYNS	-1	0.6073376876474718	31.685994442988743
MASNDYTQQATQSYGAYPTQPGQGYSQQSSQPYGQQSYLGYSQSTDCSGYGQSSYSSYGQSQNTGYGTQSTPQGYGSTGGYGSSWSSQSSYGQQSSYPGQGQQPAPSSTSGSYGSSSQSSSYGQPQSGSNSQQPSYGGQQQSYRQQQSYNPPQGYGQQNHYRS	-1	0.613831838941767	31.99310313637915
MATNDYTQQATQSYGAYPTQPGQGYSQQSSQPYPQQSYIGYSQCTDTSGYGQSSYLSYGQSQCTGYGTQSTPQGYGSQGGYGSSQSSQSEYGQQSSYPGYGQQPAPSSTSGSYGSSSQSSSYGQPQSGSYSQQPSYGGQQQSYGQQQSYNAPQGYGQQNQYNS	-1	0.5720988802099232	32.2409548003594
MASNDYTQQATQSYGAYPTQPGVGYSQQSSQPYGQQSYSGYSQSTDTSGYGQSSYSSYGQSQNTGYGTQSTPQGYGKTGGYGSSQSSQSSYGQQSSYPGYGQQPAPWSTSGSYGSSSQSSSRGQHQSGSYSQQPSYGGQQQSYGQQQSYNPPQGYGQQVQYNS	-1	0.5944114547944602	31.29276558338201
MASNDYTQQATQSYGAYPTEPGQGYSQQSSQPYGQQSYSIYSQSTDTSGYGQSSYSSYGQSQNTGYGTQSTPQGYGSTGGYGSSQSSQSSYGQQSSYPGYGQQPAPSSTSGSYGSSSQSSSYGQPQSGIYSQQPSYGGQQQSYGQQQSYNPPQGYGQQNQYLS	17	0.5648709404742156	31.943047464564252
MASNDYTQQATQSYGAYPTQPGQGYSQQSSQPYGQQSYLGYSQSTDTSAYGQSSYSSYGQSQNTGYGTQSTPQGYGSTGGYGSSQSSQSSYGQQSCYPGYGQQPAPSSTSGSYGSSSQSSSYGQPQSGSYSQQASYGGQQQSYGQQQSYNPPQGYGQQNQYNS	17	0.5911998041196461	31.774065502060438
MASNDYTQQAEQSYGAYPTQPGQGYSQQSSQPYGQQSYSGYSQSTDTSAYGQSFYSSYGQSQNTGYGTQSTPQGYGSTGGYGSSQSSQSSYGQQSSYPGYGQQPAPSSTSGSYGSSSQSSSYGQPQSGSYSQQASYGGQQQSYGQQQSYNPPQGYGQQNQYNS	17	0.631558001382202	32.29596782470819
MASNDYTQQATQSYGAYPTEPGQGYSQQSSQPYGQQSYSIYSQSTDTSGYGQSSYSSYGQSQNTGYGTQSTPQGYGSTGGYGSSQSSQVSYGQQSSYPGYGQQPAPSSTSGSYGSSSQSLSGGQPQSGSYSQQPSYGGQQQSYGQQQSYNPPQGYGQQNQYNS	17	0.5889829153453703	31.969312587514587
MASNDYTQQATQSYGAYPTEPGQGYSQQSSQPYGQQSYSIYSQSTDTSGYGQSSYSSYGQSQNTGYGTQSTPQGYGSTGGYGSSQSSQSSYGQQSSYPGYGQQPAPSSTSGSYGSSSQSSSYGQPQSGSNSQQPSYGGQQTSYGQQQSYNPPQGYGQQNHYRS	17	0.6474394256368211	32.5810195788894
MASNDYTQQATQSYGAYPTQPGQGYSQQSSQPYPQQSYIGYSQCTDTSGYGQSSYLSYGQSQCTGYGTQSTPQGYGSQGGYGSSQSSQSEYGQQSSYPGYGQQPAPSSTSGSYGSSSQSSSYGQPQSGSYSQQPSYGGQQQSYGQQQSYNAPQGYGQQNQYNS	17	0.5843002116498895	33.182077569269524
MASNDYTQQATQSYGAYPTEPGQGYSQQSSQPYGQQSYSIYSQSTDTSGYGQSSYSSYGQSQNTGYGTQSTPQGYGSTGGYGSSQSSQSSYGQQSSYPGYGQQPAPSSTSGSYGSSSQSSSYGQPQSGSNSQQPSYGGQQQSYGQQQSYNPPQGYGQQNHYRS	17	0.6675818616664977	32.676570379046
MASNDYTQQATQSYGAYPTQPGQGYSQQSSQPYGQQSYLGYSQSTDISGYGQSSYSSYGQSQNTGYGTQSTPQGYGSTGGYGSSWSSQSSYGQQSSYPGYGQQPAPSSTSGSYGSSSQSSSYGQPQSGSNSQQPSYGGQQTSYGQQQSYNPPQGYGQQNHYRS	17	0.5405649583510116	32.4947130106006
KASNDYTQQATQSYGRYPTQPGQGYSQQSSQPYGQQSYLGYSQSTDTSGYGQSSFSDYEQSQNTGYGTQSTPQGYGSTGGYGSSQSSQSSYGQQSCYPGYGQQPAPSSTSGSYGSSSQSSSYGQPQSGSYSQQASYGGGQQSYGQQQSYNPPQGYGQQNQYNS	17	0.6574061065579162	31.902021298238253
MASNDYTQQATQSYGAYPTQPGVGYSQQSSQPYGQQSYSGYSQSTDTSGYGQSSYSSYEQSQNTGYGTQSTPQGYGSTGGYGSSQSSQSSYGQQSCYPGYGQQPAPSSTSGSYGSSSQSSSYGQPQSGSYSQQASYGGQQQSYGQQQSYNPPQGYGQQNQYNS	17	0.6185625995854519	32.17994233373531
MASNDYTQQATQSYGAYPTQPGQGYSQQSSQPYGQQSYLGYSQSTDTSAYGQSSYSSYGQSQNTGYGTQSTPQGYGSTGGYGSSQSSQSSYGQQSSYPGYGQQPAPSSTSGSYGSSSQSSSYGQPQSGSYSQQASYGGQQQSYGQQQSYNPPQGYGQQNQYNS	17	0.6126986598519741	32.04603961580243
MASNDYTQQATQSYGAYPTEPGQGYSQQSSQPYGQQSYLGYSQSTDTSGYGQSSYSSYGQSQNTGYGTQSTPQGYGSTGGYGSSQSSQSEYGQQSSYPGYGQQPAPSSTSGSYGSSSQSSSYGQPQSGSYSQQPSYGGQQQSYGQQQSYNPPQGYGQQNQYNS	17	0.6504868418741144	32.378234370268736
MASNDYTQQATQSYGAYPTEPGQGYSQQSSQPYGQQSYLGYSQSTDTSGYGQSSYSSYGQSQNTGYGTQSTPQGYGSTGGYGSSQSSQSSYGQQSSYPGYGQQPAPSSTSGSYGSSSQSSSYGQPQSGSYSQQPSYGGQQQSYGQQQSYNPPQGYGQQNQYNS	17	0.6362969142415977	31.966943067312158
MAFNDYTQQATQSYGAYPSEPGQGYSQQSSQPYGQQSYSIYSQSTDTSGYGQSFYSSYGQSQNTGYPTQSTPQGYGSTGGYGSSQSSQSSYGQQSSYPGYGQQPAPSSTSGSYGSSSQSSSYGQPQSGSNSQQPSYGGQQTSYGQQQSYNPPQGYGQQNHYRS	17	0.6118723875386216	31.15357827806741
MASNDYTQQATQSYGAYPTQPGVGYSQQSSQPYGQQSYSGYSQSTDTSGYGQSSYSSYGQSQNTGYGTQSTPQGYGKTGGYGSSQSSQSSYGQQSSYPGYGQQPAPSSTSGSYGSSSQSSSRGQHQSGSYSQQPSYGGQQQSYGQQQSYNPPQGYGQQNQYNS	17	0.6699925583875732	33.445410141931156
MASNDYTQQATQSYGAYPTQPGVGYSQQSSQPYGQQSYSGYSQSTDTSGYGQSSYSSYGQSQNTGYGTQSTPQGYGKTGGYGSSQSSQSSYGQQSSYPGYGQQPAPSSTSGSYGSSSQSSSRGQHQSGSYSQQPSYGGQQQSYGQQQSYNPPQGYGQQNQYLS	17	0.6225221003280609	32.69794119280504
MASNDYTQQATQSYGAYPTQPGVGYSQQSSQPYGQQSYSGYSQSTDTSGYGQSSYSSYEQSQNTGYGTQSTPQGYGSTGGYGSSQSSQVSYGQQSSYPGYGQQPAPSSTSGSYGSSSQSSSYGQPQSGSYSQQPSYGGQQQSYGQQQSYNPPQGYGQQNQYNS	17	0.6123621851411354	32.52783044861375
MRSNDYTQQATQAYGAYPTEPGQGYSQQSSQPYGQQSYSIYSQSTDTSGYGQSSYSSYGQSQNTGYGTQSTPQGYGSTGGYGSSQSSTSSYGQQSSYPGYGQQPAPSSTSGSYGSSSQSSSYGQPQSGSYSQQPSYGGQQQSYGQQQSYNPPQGYGQQNQYNS	17	0.6203404412992699	32.78512691209677
MASNDYTQQAEQSYGAYPTQPGQGYSQQSSQPYGQQSYSGYSQSTDTSGYGQSSFSSYEQSQNTGYGTQSTPQGYGSTGGYGSSQSSQSSYGQQSCYPGYGQQPAPSSTSGSYGSSSQSSSYGQPQSGSYSQQASYGGGQQSYGQQQSYNPPQGYGQQNQYNS	17	0.6408957824993808	31.72287135778519
MASNDYTQQATQSYGAYPTQPGQGYSQQSSQPYGQQSYLGYSQSTDTSAYGQSSYSSYGQSQNTGYGTQSTPQGYGSTGGYGSSQSSQSSYGQQSSYPGYGQQPAPSSTSGSYGSSSQSSSQGQPQSGSYSQQASYGGQQQSYGQQQSYNPPQGYGQENQYNS	17	0.6666119202913278	32.51975375068381
MRSNDYTQQATQAYGAYPTEPGQGYSQQSSQPYGQQSYSIYSQSTDTSGYGQSSYSSYGQSQNTGYGTQSTPQGYGSTGGYGSSQSSTSSYGQQSSYQGYGQQPAPSSTSGSYGSSSQSSSYGQPQSGSYSQQPSYGGQQQSYGQQQSYNPPQGYGQQNQYLS	-1	0.5890167417373662	31.819858489836168
MASNDYTQQATQSYGAYPTQPGVGYSQQSSQPYGQQSYSGYSQSTDTSGYGQSSYSSYGQSQNTGYGTQSTPQGYGKTYGYGSSQSSQSSYGQQSSYPGYGQQPAPSSTSGSYGSSSQSSSRGQHQSGSYSQQPSYGGQQQSYGQQQSYNPPQGYGQQNQYNS	-1	0.6263040524697427	33.47876332703352
MASNDYTQQATQSYGAYPTQPGQGYSQQSSQPYGQQSYLGYSQSTDTSAYGQSSYSSYGQSQNTGYGTQSTPQGYGSTGGYGSSQSSQSEYGQQSSYPGYGQQPAPSSTSGSYGSSSQSSSYGQPQSGSYSQQPSYGGQQQSYGQQQSYNPPQGYGQQNQYNS	-1	0.6398864195053166	31.52384519198049
MASNDYTQQATQSYGAYLTEPGQGYSQQSSQPYGQQSYLGYSQSTDTSGYGQSSYSSYGQSQNTGYGTQSTPQGYGSTGGYGSSQSSQSSYGQGSSYPGYGQQPAPSSTSGSYGSSSQSSSYGQPQSGSYSQQASYGGQQQSYGQQQSYNPPQGYGQQNQYNS	-1	0.5943664015469381	32.246779201636734
MASNDYTQQATVSYGAYPTQPGVGYSQQSSQPYGQQSYSGYSQSTDTSGYGQSSYSSYGQSQNTGYGTQSTPQGYGKTGGYGSSQSSQSSYGQQSSYPGYGQQPMPSSTSGSYGSSSQSSSYGQPQSGSYSQQASYGGQQQSYGQQQSYNPPQGYGQQNQYNS	-1	0.5889418144888705	32.72078180386716
MASNDYTQQATQSYGAYPTEPGQGYSQQSSQPYGQQSYSIYSQSTDTSGYGQSSYSSYGQSQNTGYGTQSTPQGYGSTGGYGSSQSSQSSYGQQSSYPGYGQQPAPSSTSGSYGSSSQSSSYGQPQSGIYSQQPSYGGQQQSYGQQQSYNPPQGYGQQNQYLS	18	0.5648709404742156	31.943047464564252
MASNDYTQQATQSYGAYPTQPGQGYSQQSSQPYGQQSYLGYSQSTDTSAYGQSSYSSYGQSQNTGYGTQSTPQGYGSTGGYGSSQSSQSSYGQQSCYPGYGQQPAPSSTSGSYGSSSQSSSYGQPQSGSYSQQASYGGQQQSYGQQQSYNPPQGYGQQNQYNS	18	0.5911998041196461	31.774065502060438
MASNDYTQQAEQSYGAYPTQPGQGYSQQSSQPYGQQSYSGYSQSTDTSAYGQSFYSSYGQSQNTGYGTQSTPQGYGSTGGYGSSQSSQSSYGQQSSYPGYGQQPAPSSTSGSYGSSSQSSSYGQPQSGSYSQQASYGGQQQSYGQQQSYNPPQGYGQQNQYNS	18	0.631558001382202	32.29596782470819
MASNDYTQQATQSYGAYPTEPGQGYSQQSSQPYGQQSYSIYSQSTDTSGYGQSSYSSYGQSQNTGYGTQSTPQGYGSTGGYGSSQSSQVSYGQQSSYPGYGQQPAPSSTSGSYGSSSQSLSGGQPQSGSYSQQPSYGGQQQSYGQQQSYNPPQGYGQQNQYNS	18	0.5889829153453703	31.969312587514587
MASNDYTQQATQSYGAYPTEPGQGYSQQSSQPYGQQSYSIYSQSTDTSGYGQSSYSSYGQSQNTGYGTQSTPQGYGSTGGYGSSQSSQSSYGQQSSYPGYGQQPAPSSTSGSYGSSSQSSSYGQPQSGSNSQQPSYGGQQTSYGQQQSYNPPQGYGQQNHYRS	18	0.6474394256368211	32.5810195788894
MASNDYTQQATQSYGAYPTQPGQGYSQQSSQPYPQQSYIGYSQCTDTSGYGQSSYLSYGQSQCTGYGTQSTPQGYGSQGGYGSSQSSQSEYGQQSSYPGYGQQPAPSSTSGSYGSSSQSSSYGQPQSGSYSQQPSYGGQQQSYGQQQSYNAPQGYGQQNQYNS	18	0.5843002116498895	33.182077569269524
MASNDYTQQATQSYGAYPTEPGQGYSQQSSQPYGQQSYSIYSQSTDTSGYGQSSYSSYGQSQNTGYGTQSTPQGYGSTGGYGSSQSSQSSYGQQSSYPGYGQQPAPSSTSGSYGSSSQSSSYGQPQSGSNSQQPSYGGQQQSYGQQQSYNPPQGYGQQNHYRS	18	0.6675818616664977	32.676570379046
MASNDYTQQATQSYGAYPTQPGQGYSQQSSQPYGQQSYLGYSQSTDISGYGQSSYSSYGQSQNTGYGTQSTPQGYGSTGGYGSSWSSQSSYGQQSSYPGYGQQPAPSSTSGSYGSSSQSSSYGQPQSGSNSQQPSYGGQQTSYGQQQSYNPPQGYGQQNHYRS	18	0.5405649583510116	32.4947130106006
KASNDYTQQATQSYGRYPTQPGQGYSQQSSQPYGQQSYLGYSQSTDTSGYGQSSFSDYEQSQNTGYGTQSTPQGYGSTGGYGSSQSSQSSYGQQSCYPGYGQQPAPSSTSGSYGSSSQSSSYGQPQSGSYSQQASYGGGQQSYGQQQSYNPPQGYGQQNQYNS	18	0.6574061065579162	31.902021298238253
MAFNDYTQQATQSYGAYPSEPGQGYSQQASQPYGQQSYLGYSQSTDTSGYGQSSYSSYGQSQNTGYGTQSTPQGYGSTGGYGSSQSSQSSYGQQSSYPGYGQQPAPSSTSGSYFSSSQSSSYGQPQSGSYSQQPSYGGQQQSYGQQQSYNPPQGYGQQNQYNS	18	0.5567826091336681	31.758216513544383
MASNDYTQQATQSYGAYPTQPGQGYSQQSSQPYGQQSYLGYSQSTDTSAYGQSSYSSYGQSQNTGYGTQSTPQGYGSTGGYGSSQSSQSSYGQQSSYPGYGQQPAPSSTSGSYGSSSQSSSYGQPQSGSYSQQASYGGQQQSYGQQQSYNPPQGYGQQNQYNS	18	0.6126986598519741	32.04603961580243
MASNDYTQQATQSYGAYPTEPGQGYSQQSSQPYGQQSYLGYSQSTDTSGYGQSSYSSYGQSQNTGYGTQSTPQGYGSTGGYGSSQSSQSEYGQQSSYPGYGQQPAPSSTSGSYGSSSQSSSYGQPQSGSYSQQPSYGGQQQSYGQQQSYNPPQGYGQQNQYNS	18	0.6504868418741144	32.378234370268736
MASNDYTQQATQSYGAYPTEPGQGYSQQSSQPYGQQSYLGYSQSTDTSGYGQSSYSSYGQSQNTGYGTQSTPQGYGSTGGYGSSQSSQSSYGQQSSYPGYGQQPAPSSTSGSYGSSSQSSSYGQPQSGSYSQQPSYGGQQQSYGQQQSYNPPQGYGQQNQYNS	18	0.6362969142415977	31.966943067312158
MAFNDYTQQATQSYGAYPSEPGQGYSQQSSQPYGQQSYSIYSQSTDTSGYGQSFYSSYGQSQNTGYPTQSTPQGYGSTGGYGSSQSSQSSYGQQSSYPGYGQQPAPSSTSGSYGSSSQSSSYGQPQSGSNSQQPSYGGQQTSYGQQQSYNPPQGYGQQNHYRS	18	0.6118723875386216	31.15357827806741
MASNDYTQQATQSYGAYPTQPGVGYSQQSSQPYGQQSYSGYSQSTDTSGYGQSSYSSYGQSQNTGYGTQSTPQGYGKTGGYGSSQSSQSSYGQQSSYPGYGQQPAPSSTSGSYGSSSQSSSRGQHQSGSYSQQPSYGGQQQSYGQQQSYNPPQGYGQQNQYNS	18	0.6699925583875732	33.445410141931156
MASNDYTQQATQSYGAYPTQPGVGYSQQSSQPYGQQSYSGYSQSTDTSGYGQSSYSSYEQSQNTGYGTQSTPQGYGSTGGYGSSQSSQSSYGQQSCYPGYGQQPAPSSTSGSYGSSSQSSSRGQHQSGSYSQQPSYGGQQQSYGQQQSYNPPQGYGQQNQYNS	18	0.6394775207944694	32.33509897997654
MASNDYTQQATQSYGAYPTQPGVGYSQQSSQPYGQQSYSGYSQSTDTSGYGQSSYSSYEQSQNTGYGTQSTPQGYGSTGGYGSSQSSQVSYGQQSSYPGYGQQPAPSSTSGSYGSSSQSSSYGQPQSGSYSQQPSYGGQQQSYGQQQSYNPPQGYGQQNQYNS	18	0.6123621851411354	32.52783044861375
MASNDYTQQATQSYGAYPTEPGQGYSQQSSQPYGQQSYSIYSQSTDTSGYGQSFYSSYGQSQNTGYPTQSTPQGYGSTGGYGSSQSSQSSYGKQSSYPGYHQQPAPSSTSGSYGSSSQSSSYGQPQSKSNSQQPSYGGQQTSYGQQQSYNPPQGYGQQNHYRS	18	0.6633010508403477	32.35757890157586
MASNDYTQQAEQSYGAYPTQPGQGYSQQSSQPYGQQSYSGYSQSTDTSGYGQSSFSSYEQSQNTGYGTQSTPQGYGSTGGYGSSQSSQSSYGQQSCYPGYGQQPAPSSTSGSYGSSSQSSSYGQPQSGSYSQQASYGGGQQSYGQQQSYNPPQGYGQQNQYNS	18	0.6408957824993808	31.72287135778519
MASNDYTQQATQSYGAYPTQPGQGYSQQSSQPYGQQSYLGYSQSTDTSAYGQSSYSSYGQSQNTGYGTQSTPQGYGSTGGYGSSQSSQSSYGQQSSYPGYGQQPAPSSTSGSYGSSSQSSSQGQPQSGSYSQQASYGGQQQSYGQQQSYNPPQGYGQENQYNS	18	0.6666119202913278	32.51975375068381
MASNDYTQQATQSYGAYPTQPGVGYSQQSSQPYGQQSYSGYSQSTDTSGYGQSSYSSYEQSQNTGYGTQSTPQGYGSTGGYGSSQSSQVSYGQQSSYPGYGQQPAPSSTSGSYGSSSQSSSYGQPQSGSYSQQPSYGGKQQSYGQQQSYNPPQGYGQQNQYNS	-1	0.627914140467888	32.500509135584664
MASNDYTQQATQSYGAYPTEPGQGYSQQSSQPYGQQSYSIYSQSTDTSGYGQSSYSSYGQSQNTGYGTQSTPQGYGSTGGYGSSQSSQSSYGQQSSYPGYGQQPAPSSTSGSYGSSSQSSSYGQPQSGIYSQQPSYGGQQQSYGQQQSYNPPQGYGQQNQYLS	19	0.5648709404742156	31.943047464564252
MASNDYTQQATQSYGAYPTQPGQGYSQQSSQPYGQQSYLGYSQSTDTSAYGQSSYSSYGQSQNTGYGTQSTPQGYGSTGGYGSSQSSQSSYGQQSCYPGYGQQPAPSSTSGSYGSSSQSSSYGQPQSGSYSQQASYGGQQQSYGQQQSYNPPQGYGQQNQYNS	19	0.5911998041196461	31.774065502060438
MASNDYTQQATQSYGAYPTQPGVGYSQQSSQPYGQQSYSGYSQSTDTSGYGQSSYSSYEQSTNTGYGTQSTPQGYGSTGGYGSSQSSQSSYGQQSCYPGYGQQPAPSSTSGSYGSSSQSSSRGQHQSGSYSQQPSYGGQQQSYGQQQSQNPPQGYGQQNQYNS	19	0.669528360895382	32.901994498756785
MASNDYTQQATYSYGAYPTQPGQGYSQQSSQPYGQQSYLGYSQSTDTSGYGQSSFSSYEQSQNTGYGTQSTPQGYGSTGGYGSSQSSQSSYGQQSCYPGYGQQPAPSSTSGSYGSSSQSSSYGQPQSGSYSQQASYGGGQQSYGQQQSYNPPQGYGQQNQYES	19	0.564189845379569	32.57108441715314
MASNDYTQQATQSYGAYPTEPGQGYSQQSSQPYGQQSYSIYSQSTDTSGYGQSSYSSYGQSQNTGYGTQSTPQGYGSTGGYGSSQSSQSSYGQQSSYPGYGQQPAPSSTSGSYGSSSQSSSYGQPQSGSNSQQPSYGGQQTSYGQQQSYNPPQGYGQQNHYRS	19	0.6474394256368211	32.5810195788894
MASNDYTQQATQSYGAYPTQPGQGYSQQSSQPYPQQSYIGYSQCTDTSGYGQSSYLSYGQSQCTGYGTQSTPQGYGSQGGYGSSQSSQSEYGQQSSYPGYGQQPAPSSTSGSYGSSSQSSSYGQPQSGSYSQQPSYGGQQQSYGQQQSYNAPQGYGQQNQYNS	19	0.5843002116498895	33.182077569269524
MASNDYTQQATQSYGAYPTEPGQGYSQQSSQPYGQQSYSIYSQSTDTSGYGQSSYSSYGQSQNTGYGTQSTPQGYGSTGGYGSSQSSQSSYGQQSSYPGYGQQPAPSSTSGSYGSSSQSSSYGQPQSGSNSQQPSYGGQQQSYGQQQSYNPPQGYGQQNHYRS	19	0.6675818616664977	32.676570379046
MASNDYTQQATQSYGAYPTEPGQGYSQQSSQPYGQQSYSIYSQSTDTSGYGQSFYSSYGQSQNTGYPTQSTPQGYGSTGGYGSSQSSQSSYGQQSSYPGYGQQPAPSSTSGSYGSSSQSSSYGQPQSGSYSQQASYGGQQQSYGQQQSYNPPQGYGQQNQYNS	19	0.61245857975197	32.42007919221981
MASNDYTQQAEQSYGAYPTQPGQGYSQQSSQPYGQQSYSGYSQSTDTSAYGQSSYSSYGQSQNTGYGTQSTPQGYGSTGGYGSSQSSQSSYGQQSSYPGYGQQPAPSSTSGSYGSNSQSSSQGQPQSGSYSQQASYGGQQQSYGQQQSYNPPQGYGQENQYNS	19	0.766153776573724	33.31937730771111
MAFNDYTQQATQSYGAYPSEPGQGYSQQASQPYGQQSYLGYSQSTDTSGYGQSSYSSYGQSQNTGYGTQSTPQGYGSTGGYGSSQSSQSSYGQQSSYPGYGQQPAPSSTSGSYFSSSQSSSYGQPQSGSYSQQPSYGGQQQSYGQQQSYNPPQGYGQQNQYNS	19	0.5567826091336681	31.758216513544383
MASNDYTQQAEQSYGAYPTQPGQGYSQQSSQPYGQQSYSGYSQSTDTSAYGQSFYSSYGQSQNTGYGTQSTPQGYGSTGGYGSSQSSQSSYGKQSSYPGYHVQPAPSSTSGSYGSSSQSSSYGQPQSKSNSQQPSYGGQQTSYGQQQSYNPPQGYGQQNHYRS	19	0.6475609960122496	32.76084987616874
MASNDYTQQATQSYGAYPTEPGQGYSQQSSQPYGQQSYLGYSQSTDTSGYGQSSYSSYGQSQNTGYGTQSTPQGYGSTGGYGSSQSSQSEYGQQSSYPGYGQQPAPSSTSGSYGSSSQSSSYGQPQSGSYSQQPSYGGQQQSYGQQQSYNPPQGYGQQNQYNS	19	0.6504868418741144	32.378234370268736
MASNDYTQQATQSYGAYPTEPGQGYSQQSSQPYGQQSYLGYSQSTDTSGYGQSSYSSYGQSQNTGYGTQSTPQGYGSTGGYGSSQSSQSSYGQQSSYPGYGQQPAPSSTSGSYGSSSQSSSYGQPQSGSYSQQPSYGGQQQSYGQQQSYNPPQGYGQQNQYNS	19	0.6362969142415977	31.966943067312158
MAFNDYTQQATQSYGAYPSEPGQGYSQQSSQPYGQQSYSIYSQSTDTSGYGQSFYSSYGQSQNTGYPTQSTPQGYGSTGGYGSSQSSQSSYGQQSSYPGYGQQPAPSSTSGSYGSSSQSSSYGQPQSGSNSQQPSYGGQQTSYGQQQSYNPPQGYGQQNHYRS	19	0.6118723875386216	31.15357827806741
MASNDYTQQATQSYGAYPTQPGVGYSQQSSQPYGQQSYSGYSQSTDTSGYGQSSYSSYGQSQNTGYGTQSTPQGYGKTGGYGSSQSSQSSYGQQSSYPGYGQQPAPSSTSGSYGSSSQSSSRGQHQSGSYSQQPSYGGQQQSYGQQQSYNPPQGYGQQNQYNS	19	0.6699925583875732	33.445410141931156
MASNDYTQQATQSYGAYPTQPGVGYSQQSSQPYGQQSYSGYSQSTDTSGYGQSSYSSYEQSQNTGYGTQSTPQGYGSTGGYGSSQSSQSSYGQQSCYPGYGQQPAPSSTSGSYGSSSQSSSRGQHQSGSYSQQPSYGGQQQSYGQQQSYNPPQGYGQQNQYNS	19	0.6394775207944694	32.33509897997654
MASNDYTQQATQSYGAYPTEPGQGYSQQSSQPYGQQSYSIYSQSTDTSGYGQSSYSSYGQSQNTGYGTQSTPQGYGSTGGYGSSQSSQSSYGQQSSYPGYGQQPAPSSTSGSYGSSSQSSSQGQPQSGSYSQQASYGGQQQSYGQQQSYNPPQGYGQENQYNS	19	0.7033117355202283	33.06798153891887
MASNDYTQQATQSYGAYPTQPGQGYSQQSSQPYGQQSYLGYSQSTDTSAYGQSFYSSYGQSQNTGYPTQSTAQGYGSTGGYGDSQSSQSSYGKQSSYPGYHQQPAPSSTSGSYGSSSQSSSYGQPQSKSNSQQPSYGGQQTSYGQQQSYNPPQGYGQQNHYRS	19	0.6400137930936333	32.372376724450966
MASNDYTQQAEQSYGAYPTQPGQGYSQQSSQPYGQQSYSGYSQSTDTSGYGQSSFSSYEQSQNTGYGTQSTPQGYGSTGGYGSSQSSQSSYGQQSCYPGYGQQPAPSSTSGSYGSSSQSSSYGQPQSGSYSQQASYGGGQQSYGQQQSYNPPQGYGQQNQYNS	19	0.6408957824993808	31.72287135778519
MASNDYTQQATQSYGAYPTQPGQGYSQQSSQPYGQQSYLGYSQSTDTSAYGQSSYSSYGQSQNTGYGTQSTPQGYGSTGGYGSSQSSQSSYGQQSSYPGYGQQPAPSSTSGSYGSSSQSSSQGQPQSGSYSQQASYGGQQQSYGQQQSYNPPQGYGQENQYNS	19	0.6666119202913278	32.51975375068381
MAFNDYTQQATQSYGAYPSEPGQGYSQQASQPYGQQSYLGYSQSTDTSGYGQSSYSSYGQSQNTGYGTQSTPQGYGSTGGYGSAQSSQSSYGQQSSYPGYGQQPAPSSTSGSYGSSSQSSSYGQPQSGSNSQQPSYGGQQTSYGQQQSYNPPQGYGQQNHYRS	-1	0.6277637922667786	32.12468245759587
MAFNDYTQQATQSYGAYPSEPGQGYSQQASQPYGQQSYLGYMQSTDTSGYGQSSYSSSGQSQNTGYGTQSTPQGYRSTGGYGSSQSSQSEYGQQSSYPGYGQQPAPSSTSGSYGSSSQSSSYGQPQSGSYSQQPSYGGQQQSYGQQQSYNPPQGYGQQNQYNS	-1	0.6491265172020155	33.26342508816509
