# Supplementary material for: Targeted modulation of protein liquid–liquid phase separation by evolution of amino-acid sequence
Source: PLoS Comput Biol. 2021 Aug 24;17(8):e1009328. doi: 10.1371/journal.pcbi.1009328 (PMC8415608; doi:10.1371/journal.pcbi.1009328)
Supplement: S1 Data — The supporting data archive contains the raw data used in the figures; a series of Lammps scripts that can be used to generate the simulation data; analysis scripts used to post-process the data; and a full listing of all sequences across all genetic-algorithm runs reported alongside their phase-diagram widths. (ZIP) [file pcbi.1009328.s009.zip › sequences_ga_runs/FUS_catpi.dat]

# Dumped sequence populations at all rounds of the GA. Round-number -1 means a sequence was proposed but rejected.
# sequence round phase_width rad_gyration
MASNDYTQQATQSYGAYPTQPGQGYSQQSSQPYGQQSYSGYSQSTDTSGYGQSSYSSYGQSQNTGYGTQSTPQGKGSTGGYGSSQSSQSSYGQQSSYPGYGQQPAPSSTSGSYGSSSQSSSKGQPQSGSYSQQPSYGGQQQSYGQQQSYNPPQGYGQQNQYNS	0	0.9305462393907691	31.277785154091855
MASNDYTQQATQSYGAYPTQPGQGYSQQSSQPYGQQSYSGYSQSTDTSGYGQSSYSSYGQSQNTGYGTQSTPQGYGSTGGYGSSQSSQSSYGQQSSYPGYGQQPAPSSTSGSYGSSSQSSSYGQPQSGSYSQQPSYGGQQQSYGQQQSYNPPQGYGQQNQYNS	0	0.9170494539105747	32.00379666020068
MASNDYTQQATQSYGAYPTQPGQGYSQQSSQPYGQQSYSGYSQSTDTSGYGQSSYSSYGQSQNTGMGTQSTPQGYESTGGYGSSQSSQSSYGQQSSYPGYGQQPAPSSTSGSYGSSSQSSSYGQPQSGSYSQQPSYGGQQDSYGQQQSYNPPQGYGQQNQYNS	0	0.9131489158350804	31.669982264272633
MASNDYTQQATQSYGAYPTQPGQGYSQQSSQPYGQQSYSGYSQSTDTSGYQQSSYSSYGQSQNTGYGTQSTPQGYGSTGGYGSSQSSQSSYGQQSSYPGYGQQPAPSSTSGSYGSSSQSSSYGQPQSGSYSQQPSYGGQQQSYGQQQSYNPPQGYGQQNQYNS	0	0.9193958459763449	32.543722850798574
MASNDYTQQATQSYGAYPTQPGQGYSQQSSQPYGQQSYSGYSQSTDTSGYGQSSYSSYGQSQNTGYGTQSTPQGYGSTGGYGSSQSSQSSYGQQSSYPGYGQQPAPSSTSGSYGSSSQSSSYGQPQSGSYSQQPSYGGQQQSYGQQQSYNPPQGYGQQNQYNS	0	0.9150971271701333	31.69765238501996
MASNDYTQQATQSYGAYPTQPGQGYSQQSSYPYGQQSYSGYSQSTDTSGYGQSSYSSYGQSQNTGYGTQSTPQGYGSTGGYGSSQSSQSSYGQQSSYPDYGQQPAPSSTSGSYGSSSQSSSYGQPQSGSYSQQPSYGGQQQSYGQQQSYNPPQGYGQQNQYNS	0	0.9205127667754286	32.20091697670742
MASNDYTQQATQSYGAYPTQPGQGYVQQSSQPYGQQSYSGYSQSTDTSGYGQSSYSSYGQSQNTGYGTQSTPQGYGSTGGYGSSQSSQSSYGQQSSMPGYGQQPAPSSTSGSYGSSSQSSSYGQPQSGSYSQQPSYGGQQQAYGQQQSYNPPQGYGQQNQYNS	0	0.9181373739681905	31.983187700648905
MAINDYTQQATQSYGAYPTQPGQGYSQQSSQPYGQDSYSGYSQSTDTSGYGQSSYSSYGQSQNTGYGTQSTPQGYGSTGGYGSSQSSQSSYGQQSSYPGYGQQPAPSSTSGSYGSSSQSSSYGQPQSGSYSQQPSYGGQQQSYGQQQSYNPPQGYGQQNQYNS	0	0.9188934070137857	31.944578836472033
MASNLYTQQATQSYGAYPTQPGQGYSQQSSQPYGQQSYSGYSQSTDTSGYGQSSYSSYGQSQNTGYGTQSTPQGYGSTGGYGSSQSSQSSYGQQSSYPGYGQQPAPSSTSGSYGSSSQSSSYGQPQSGSYSQQPSYGGQQQSYGQQQSYNPPQGYGQQNQYNS	0	0.923312864855762	33.18125078473175
MASNDYTQQATQSYGAYPTQPGQGYSQQSSQPYGQQSYSGYSQSTDTSGYGQSSYSSYGQSQNTGYGTQSTPQGYGSTGGYGSSQSSQSSYGQQSSYPGYGQQPAPSSTSGSYGSSSQSSSYGQPQSGSYSQQPSYGGQQQSYGQQQSYNPPQGYGQQNQYNS	0	0.9165807441162758	31.74220710118949
MASNDYTQQATQSYGAYPTQPGQGYSQQSSQPYGQQSYSGYSQSTDTSGYGQSSYSSYGQSQNTGYGTQSTPQGYGSTGGYGSSQSSQSSYGQQSSYPGYGQQPAPSSTSGSYGSSSQSSSYGQPQSGSYSQQPSYGGQQQSYGQQQSYNPPQGYGQQNQYNS	0	0.9165470907530955	32.25715862618123
MASNDYTQQATQSYGAYPTQPGQGYSQQSSQPYGQQSYSGYSQSTDTSGYGQSSYSSYGQSQNTGYGTQSTPQGYGSTGGYGSSQSSQSSYGQQSSYPGYGQQPAPSSTSGSYGSSSQSSSYGQPQSGSYSQQPSYGGQQQSYGQQQSYNPPQCYGQQNQYNS	0	0.9211062814863333	31.931967337700268
MASNDYTQQATQSYGAYPTQPGQGYSQQSSQPYGQQSYSGYSQSTDTSGYGQSSYSSYGQSQNTGYGTQSTPQGYGSTGGYGSSQSSQSSYGQQSSYPGYGQQPAPSSTSGSYGSSSQSSSYGQPQSGSYSQQPSYGGQQQSYGQQQSYNPPQGYGQQNQYNS	0	0.9173978612897142	31.976320103781124
MASNDYTQQATQSYGAYPTQPGQGYSQQSSQPYGQQSYSGYSQSTDTSGYGQSSYSSYGQSQNTGYGTQSTPQGYGSTLGYGSSQSSQSSYGQQSSYPGYGQQPAPSSTSGSYGSSSQSSSYGQPQSGSYSQQPSYGGQQQSYGQQQSYNPPQGYGQQNQYNS	0	0.9212196388685778	32.8849239766406
MASNDYTQQATQSYGAYPTQPGQGYSQQSSQPYGQQSYSGYSQSTDTSGYGQSSYSSYGQSQNTGYGTQSTPQGYGSTGGYGSSQSEQSSYGQQQSYPGYGQQPAPSSTSGSYGSSSQSLSDGQPQSGSYSQQPSYGGQQQSYGQQQSYNPPQGYGQQNQYNS	0	0.9128305026971555	31.64265440984987
MASNDYTQQATQSYGAYPTQPGQGYSQQSSQPYGQQSYSGYSQSTDTSGYGQSSYSSYGQSQNTGYGTQSTPQGYGSTGGYGSSQSSQSSYGQQSSYPGYGQQPAPSSTSGSYGSSSQSSSYGQPQSGSYSQQPSDGGQQQSYGQQQSYNPPQGYGQQNQYNS	0	0.911201332933885	32.17978445873254
MASNDYTQQATQSYGAYPTQPGQGYSQQSSQPYGQQSYSGYSQSTDTSGYGQSMYSSYGQSQNTGYGTQSTPQGYGSTGGYGSSQSSQSSYGQQSSYPGYGQQPAPSSTSGSYGSSSQSSSYGQPQSGSYSQQPSYGGQQQSYGQQQSYNPPQVYGQQNQYNS	0	0.9231358039680351	32.49433755239152
MASNDYTQQATQSYGAYPTQPGQGYSQQSSQPYGQQSYSGYSQSTDTSGYGQSSYSSYTQSQNTGYGTQSTPQGYGSTGGYGSSQASQSSYGQQSSNPGYGQQPAPSSTSGSYGSSSQSSSYGQPQSGSYSQQPSYGGQQQSYGQQQSYNPPQGYGQQNQYNS	0	0.9149924097982298	32.31179997772297
MASNDYTQQATQSYGAYPTQPGQGYSQQSSQPYGQQSYSGYSQSTDTSGYGQSSYSSYGQSQNTGYGTQSTPQGYASTGGYGSSQSSQSSYGQQSSYPGYGQQPAPSSTSGSYGSSSQSSSYGQPQSGSYSQQPSYGGQQQSYGQQQSYNPPQGYGQQNQYNS	0	0.9162425696140001	31.53601650507395
MASNDYTQQADQSYGAYPTQPGQGYSQQSSQPYGQQSYSGYSQSTDTTGYGQSSYSSYGQSQNTGYGTQSTPQGYGSTGGYGSSQSSQSSYGQQSSYPGYGQQPAPSSTSGSYGSSSQSSSYGQPQSGSYSQQPSYGGQQQSYGQQQSYNPPQGYGQQNQYNS	0	0.9161457971559787	32.73247286477552
MASNDYTQQATQSYGAYPTQPGQGYSQQSSQPYGQQSYSGYSQSTDTSGYGQSSYSSYGQSQNTGYGTQSTPQGKGSTGGYGSSQSSQSSYGQQSSYPGYGQQPAPSSTSGSYGSSSQSSSKGQPQSGSYSQQPSYGGQQQSYGQQQSYNPPQGYGQQNQYNS	1	0.9305462393907691	31.277785154091855
MASNDYTQQATQSYGAYPTQPGQGYSQQSSQPYGQQSYSGYSQSTDTSGYGQSSYSSYGQSQNTGYGTQSTPQGYGSTGGYGSSQSSQSSYGQQSSYPGYGQQPAPSSTSGSYGSSSQSSSYGQPQSGSYSQQPSYGGQQQSYGQQQSYNPPQGYGQQNQYNS	1	0.9170494539105747	32.00379666020068
MASNDYTQQATQSYGAYPTQPGQGYSQQSSQPYGQQSYSGYSQSTDTSGYGGSMYSSYGQSQNTGYGTQSTPQGYGSTGGYGSSQSSQSSYGQQSSYPGYGQQPAPSSTSGSYGSSSQSSSYGQPQSGSYSQQYSYGGQQQSYGQQQSYNPPQVYGQQNQYNS	1	0.9238561711479043	31.822463606748364
MASNDYTQQATQSYGAYPTQPGQGYSQQSSQPYGQQSYSGYSQSTDTSGYQQSSYSSYGQSQNTGYGTQSTPQGYGSTGGYGSSQSSQSSYGQQSSYPGYGQQPAPSSTSGSYGSSSQSSSYGQPQSGSYSQQPSYGGQQQSYGQQQSYNPPQGYGQQNQYNS	1	0.9193958459763449	32.543722850798574
MASNDYTQQATQSYGAYPTQPGQGYSQQSSFPYGQQSYSGYSQSTDTSGYGQSMYSSYGQSQNTGYGTQSTPQGYGSTGGYGSSQSSQSSYGQQSSYPGYGQQPAPSSHSGSYGSSSQSSSYGQPQSGSYSQQPSYGGQQQSYGQQQSYNPPQGYGQQNQYNS	1	0.9243190107416445	32.97327237338786
MASNDYTQQATQSYGAYPTQPGQGYSQQSSYPYGQQSYSGYSQSTDTSGYGQSSYSSYGQSQNTGYGTQSTPQGYGSTGGYGSSQSSQSSYGQQSSYPDYGQQPAPSSTSGSYGSSSQSSSYGQPQSGSYSQQPSYGGQQQSYGQQQSYNPPQGYGQQNQYNS	1	0.9205127667754286	32.20091697670742
MASNDYTQQATQSYGAYPTQPGQGYVQQSSQPYGQQSYSGYSQSTDTSGYGQSSYSSYGQSQNTGYGTQSTPQGYGSTGGYGSSQSSQSSYGQQSSMPGYGQQPAPSSTSGSYGSSSQSSSYGQPQSGSYSQQPSYGGQQQAYGQQQSYNPPQGYGQQNQYNS	1	0.9181373739681905	31.983187700648905
MAINDYTQQATQSYGAYPTQPGQGYSQQSSQPYGQDSYSGYSQSTDTSGYGQSSYSSYGQSQNTGYGTQSTPQGYGSTGGYGSSQSSQSSYGQQSSYPGYGQQPAPSSTSGSYGSSSQSSSYGQPQSGSYSQQPSYGGQQQSYGQQQSYNPPQGYGQQNQYNS	1	0.9188934070137857	31.944578836472033
MASNLYTQQATQSYGAYPTQPGQGYSQQSSQPYGQQSYSGYSQSTDTSGYGQSSYSSYGQSQNTGYGTQSTPQGYGSTGGYGSSQSSQSSYGQQSSYPGYGQQPAPSSTSGSYGSSSQSSSYGQPQSGSYSQQPSYGGQQQSYGQQQSYNPPQGYGQQNQYNS	1	0.923312864855762	33.18125078473175
MASNDYTQQATQSYGAYPTQPGQGYSQQSSQPYGQQSYSGYSQSTDTSGYGQSSYSSYGQSQNTGYGTQSTPQGYGSTGGYGSSQSSQSSYGQQSSYPGYGQQPAPSSTSGSYGSSSQSSSYGQPQSGSYSQQPSYGGQQQSYGQQQSYNPPQGYGQQNQYNS	1	0.9165807441162758	31.74220710118949
MASNDYTQQATQYYGAYPTQPGQGYSQQSSQPYGQQSYSGYSQSTDTSGYGQSSYSSYGQSQNTGYGTQSTPQGYGSTLGYGSSQSSQSSYGQQSSYPGYGQQPAPSSTSGSYTSSSQSSSYGQPQSGSYSQQPSYPGQQQSYGQQQSYNPPQGYGQQNQYNS	1	0.9305615739296889	32.38919147745315
MASNDYTQQATQSYGAYPTQPGQGYSQQSSQPYGQQSYSGYSQSTDTSGYGQSSYSSYGQSQNTGYGTQSTPQGYGSTGGYGSSQSSQSSYGQQSSYPGYGQQPAPSSTSGSYGSSSQSSSYGQPQSGSYSQQPSYGGQQQSYGQQQSYNPPQCYGQQNQYNS	1	0.9211062814863333	31.931967337700268
MASNDYTQQATQSYGAYPTQPGQGYSQQSSQPYGQQSYSGYSQSTDTSGYGQSSYSSYGQSQNTGYGTQSTPQGYGSTGGYGSSQSSQSSYGQQSSYPGYGQQPAPSSTSGSYGSSSQSSSYGQPQSGSYSQQPSYGGQQQSYGQQQSYNPPQGYGQQNQYNS	1	0.9173978612897142	31.976320103781124
MASNDYTQQATQSYGAYPTQPGQGYSQQSSQPYGQQSYSGYSQSTDTSGYGQSSYSSYGQSQNTGYGTQSTPQGYGSTLGYGSSQSSQSSYGQQSSYPGYGQQPAPSSTSGSYGSSSQSSSYGQPQSGSYSQQPSYGGQQQSYGQQQSYNPPQGYGQQNQYNS	1	0.9212196388685778	32.8849239766406
MASNLYTQQATQSYGAYPTQPGQGYSQQSSQPYGQQSYSGYSQSTDTSGYGQSSYSSYGQSQNTGYGTQSTPQGYGSTGGYGSSQSSQSSYGQQSSYPGYGQQPAPSSTSGSYGSSSQSSSYGQPQSGSYSQQPSYGGQQQSYGQQQSYNPPQTYGQQNQYNS	1	0.9242818639161905	32.0239363844613
MASNDYTQQATQCYGAYPTQPGQGYSQQSSQPYGQQSYSGYSQSTDTSGYGQSMYSSYGQSQNTGYGTQSTPQGYGSTGGYGSSQSSQSSYGQQSSYRGYGQQPAPSSTSGSYGSSSQSSSYGQPQSGSYSQQPSYGGQQQSYGQQQSYNPPQGYGQQNQYNS	1	0.9282623962746668	31.03860941511428
MASNDYTQQATQSYGAYPTQPGQGYSQQSSQPYGQQSYSGYSQSTDTSGYGQSMYSSYGQSQNTGYGTQSTPQGYGSTGGYGSSQSSQSSYGQQSSYPGYGQQPAPSSTSGSYGSSSQSSSYGQPQSGSYSQQPSYGGQQQSYGQQQSYNPPQVYGQQNQYNS	1	0.9231358039680351	32.49433755239152
MASNDYTQQATQSYGAYPTQPGQGYSQQSSQPYGQQSYSGYSQSTDTSGYGQSMYSSYGQSQNTGYGTQSTPQGYGSTGGYGSSQSSQSSYGQQSSYPGYGQQPAPSSTSGSYGSSSQSSSYGQPQSGSYSQQPSYGGQQQSYGQQQSYNPPQVYGQQNQYNS	1	0.9231779856726666	32.36372870595504
MASNDYTQQATQSYGAYPTQPGQGYSQQSSQPYGQQSYSGYSQSTDTSGYGQSSYSSYGQSQNTGYGTQSTPQGYGSTLGYGSSQSSQSSYGQQSSYPGYGQQPAPSSTSGSYGSSSQSSSYGQPQSGSYSQQPSYGGQQQSYGQQQSYNPPQGYGQQNQYNS	1	0.9221064491507381	32.99907412953235
MAINDYTQQLTQSYGAYPTQPGQGYSQQSSQPYGQDSYSGYSQSTDTSGYGQSSYSSPPQSQNTGYGTQSTPQGYGSTGIYGSSQSSQSSYGQQSSYPGYGQQPAPSSTSGSYGSSSQSSSYGQPQSGSYSQQPSYGGQQQSYGQQQSYNPPQVYGQQNQYNS	1	0.9286433722185237	31.82863437341745
MASNDYTQQATQCYGAYPTQPGQGYSQQSSQPYGQQSYSGESQSTDTSGYGQSSYSSYGQSQNTGYGTQSTPQGYGSTGGYGSSQSSQSSYGQQSSYPGYGQQPAPSSTSGSYGSSSQSSSYGQPQSGSYSQQPSYGGQQQSYGQQQSYNPPQTYGQQNQYNS	-1	0.9152134496871668	31.847991392937683
MASNDYTQQATQSYGAYPTQPGQGYSQQSSQPYGQQSYSGYSQSTDTSGYGQSSYSSYGQSQNTGYGTQSTPQGKGSTGGYGSSQSSQSSYGQQSSYPGYGQQPAPSSTSGSYGSSSQSSSKGQPQSGSYSQQPSYGGQQQSYGQQQSYNPPQGYGQQNQYNS	2	0.9305462393907691	31.277785154091855
MASNDYTQQATQCYGAYPTQPGQGYSQQSSFPYGQQSYSGYSQSTDTSGYGQSMYSSYGQSQNTGYGTQSTPQGYGSTGGYGSSQSSQSSYGQQSSYPGYGQQPAPSSHSGSYGSSSQSSSYGQPQSGSYSQRPSYGGQQQSYGQQQSYNPPQGYGQQNQYNS	2	0.9347360620862853	31.882090162515908
MASNDYTQQATQSYGAYPTQPGQGYSQQSSQPYGQQSYSGYSQSTDTSGYGGSMYSSYGQSQNTGYGTQSTPQGYGSTGGYGSSQSSQSSYGQQSSYPGYGQQPAPSSTSGSYGSSSQSSSYGQPQSGSYSQQYSYGGQQQSYGQQQSYNPPQVYGQQNQYNS	2	0.9238561711479043	31.822463606748364
MASNLYTQQATQSYGAYPTQPGQGYSQQSSQPYGQQSYSGYSQSTDTSGYGQSSYSSYGQSQNTGYGTQSTPQGYGSTGGYGSSQSSQSSYGQQSSYPGYGQQPAPSSTSGSYGSSSQSSSYGQPQSGSYSQQPSYGGQQQSYGQQQSYNPPQVYGQQNQYNS	2	0.9262549410825555	31.701086412881796
MASNDYTQQATQSYGAYPTQPGQGYSQQSSFPYGQQSYSGYSQSTDTSGYGQSMYSSYGQSQNTGYGTQSTPQGYGSTGGYGSSQSSQSSYGQQSSYPGYGQQPAPSSHSGSYGSSSQSSSYGQPQSGSYSQQPSYGGQQQSYGQQQSYNPPQGYGQQNQYNS	2	0.9243190107416445	32.97327237338786
MASNLYTQQATQSYGAYPTQPGQGYSQQSSQPYGQQSYSGYSQSTDTSGYGQSMYSSYGQSGNTGYGTQSTPQGYGSTGGYGSSQSSQSSYGQQSSYRGYGQQPAPSSTSGSYGSSSQSSSYGQPQSGSYSQQPSYGGQQQSYGQQQSYNPPQGYGQQNQYNS	2	0.9282078382347526	33.745250828066474
MASNDYTQQATQSYGAYPTQPGQGYSQQSSQPYGQQSYSGYSQSTDTSGYGQSSYSSYGQSQNTGYGTQSTPQGYGSTLGYGSSQSSQSSYGQQSSYPGYGQQPAPSSTSGSYTSSSQSSSYGQPQSGSYSQQPSYPGQQQSYGQQQSYNPPQGYGQQNQYNS	2	0.9259843290024198	32.11066655302697
MAINDYTQQLTQSYGAYPTQPGQGYSQQSSQPYGQDSYSGYSQSTDTSGYGQSSYSSPPQSQRTGYGTQSTPQGYGSTGIYGSSQSSQSSYGQQSSYPGYGQQPAPSSTSGSYGSSSQSSSYGQPQSGSYSQQPSYGGQQQSYGQQQSYNPPQGYGQQNQYNS	2	0.9395897274614285	31.717192347403426
MASNLYTQQATQSYGAYPTQPGQGYSQQSSQPYGQQSYSGYSQSTDTSGYGQSSYSSYGQSQNTGYGTQSTPQGYGSTGGYGSSQSSQSSYGQQSSYPGYGQQPAPSSTSGSYGSSSQSSSYGQPQSGSYSQQPSYGGQQQSYGQQQSYNPPQGYGQQNQYNS	2	0.923312864855762	33.18125078473175
MASNDYTQQATQSYGAYPTQPGQGYSQQSSQPYGQQSYSGYSQSTDTSGYGQSMYSSYGQSQNTGYGTQPTPQGYGSTGGYGSSQSSQSSYGQQSSYRGYGQQPAPSSTSGSYGSSSQSSSYGQPQSGSYSQQPSYGGQQQSYGQQQSYNPPQGYGQQNQYNS	2	0.9293902198678974	33.264155990798926
MASNDYTQQATQYYGAYPTQPGQGYSQQSSQPYGQQSYSGYSQSTDTSGYGQSSYSSYGQSQNTGYGTQSTPQGYGSTLGYGSSQSSQSSYGQQSSYPGYGQQPAPSSTSGSYTSSSQSSSYGQPQSGSYSQQPSYPGQQQSYGQQQSYNPPQGYGQQNQYNS	2	0.9305615739296889	32.38919147745315
MASNDYTQQATQSYGAYPTQPGQGYSQQSSQPYGQQSYSGYSQSTDTSGYGQSSYSSYGQSQNTGYGTQSTPQGYGSTGGYGSSQSSQSSYGQQSSYPGYGQQPAPSSTSGSYGSSSQSSSYGQPQSGSYSQQPSYGGQQQSYGQQQSYNPPQCYGQQNQYNS	2	0.9211062814863333	31.931967337700268
MASNDYTQQATQYYGAYPTQPGQGYSQQSSQPYGQQSYSGYSQSTDTSGYQQSSYSSYGQSQNTGYGTQSTPQGYGSTGGYGSSQSSQSSYGQQSSYPGYGQQPAPSSTSGSYGSSSQSSSYGQPQSGSYSQQPSYGGQQQSYGQQQSYNPPQGYGQQNQYNS	2	0.9266066845928735	31.942321079687503
MASNDYTQQATQSYGAYPTQPGQGYSQQSSQPYGQQSYSGYSQSTDTSGYGQSSYSSYGQSQNTGYGTQSTPQGYGSTLGYGSSQSSQSSYGQQSSYPGYGQQPAPSSTSGSYGSSSQSSSYGQPQSGSYSQQPSYGGQQQSYGQQQSYNPPQGYGQQNQYNS	2	0.9212196388685778	32.8849239766406
MASNLYTQQATQSYGAYPTQPGQGYSQQSSQPYGQQSYSGYSQSTDTSGYGQSSYSSYGQSQNTGYGTQSTPQGYGSTGGYGSSQSSQSSYGQQSSYPGYGQQPAPSSTSGSYGSSSQSSSYGQPQSGSYSQQPSYGGQQQSYGQQQSYNPPQTYGQQNQYNS	2	0.9242818639161905	32.0239363844613
MASNDYTQQATQCYGAYPTQPGQGYSQQSSQPYGQQSYSGYSQSTDTSGYGQSMYSSYGQSQNTGYGTQSTPQGYGSTGGYGSSQSSQSSYGQQSSYRGYGQQPAPSSTSGSYGSSSQSSSYGQPQSGSYSQQPSYGGQQQSYGQQQSYNPPQGYGQQNQYNS	2	0.9282623962746668	31.03860941511428
MASNDYTQQATQSYGAYPTQPGQGYSQQSSQPYGQQSYSGYSQSTDTSGYGQSMYSSYGQSQNTGYGTQSTPQGYGSTGGYGSSQSSQSSYGQQSSYPGYGQQPAPSSTSGSYGSSSQSSSYGQPQSGSYSQQPSYGGQQQSYGQQQSYNPPQVYGQQNQYNS	2	0.9231358039680351	32.49433755239152
MASNDYTQQATQSYGAYPTQPGQGYSQQSSQPYGQQSYSGYSQSTDTSGYGQSMYSSYGQSQNTGYGTQSTPQGYGSTGGYGSSQSSQSSYGQQSSYPGYGQQPAPSSTSGSYGSSSQSSSYGQPQSGSYSQQPSYGGQQQSYGQQQSYNPPQVYGQQNQYNS	2	0.9231779856726666	32.36372870595504
MASNDYTQQATQSYGAYPTQPGQGYSQQSSQPYGQQSYSGYSQSTDTSGYGQSSYSSYGQSQNTGYGTQSTPQGYGSTLGYGSSQSSQSSYGQQSSYPGYGQQPAPSSTSGSYGSSSQSSSYGQPQSGSYSQQPSYGGQQQSYGQQQSYNPPQGYGQQNQYNS	2	0.9221064491507381	32.99907412953235
MAINDYTQQLTQSYGAYPTQPGQGYSQQSSQPYGQDSYSGYSQSTDTSGYGQSSYSSPPQSQNTGYGTQSTPQGYGSTGIYGSSQSSQSSYGQQSSYPGYGQQPAPSSTSGSYGSSSQSSSYGQPQSGSYSQQPSYGGQQQSYGQQQSYNPPQVYGQQNQYNS	2	0.9286433722185237	31.82863437341745
MASNDYTQQATQSYGAYPTQPGQGYSQQSSQPYGQQSYSGYSQSTDTSGYGQSMYSSYGQSGNTGYGTQSTPQGYGSTGGYGSSQSSQSSYGQQSSYRGYGQQPAPSSTSGSYGSSSQSSSYGQPQSGSYSQQPSYGGQQQSYGQQQSYNPPQGYGQQNQYNS	-1	0.9234545110478751	32.430193395745164
MASNDYTQQATQSYGAYPTQPGQGYSQQSSQPYGQQSYSGYSQSTDTSGYGQSSYSSYGQSQNTGYGTQSTPQGKGSTGGYGSSQSSQSSYGQQSSYPGYGQQPAPSSTSGSYGSSSQSSSKGQPQSGSYSQQPSYGGQQQSYGQQQSYNPPQGYGQQNQYNS	3	0.9305462393907691	31.277785154091855
MASNDYTQQATQCYGAYPTQPGQGYSQQSSFPYGQQSYSGYSQSTDTSGYGQSMYSSYGQSQNTGYGTQSTPQGYGSTGGYGSSQSSQSSYGQQSSYPGYGQQPAPSSHSGSYGSSSQSSSYGQPQSGSYSQRPSYGGQQQSYGQQQSYNPPQGYGQQNQYNS	3	0.9347360620862853	31.882090162515908
MASNLYTQQATQEYGAYPTQPGQGYSQQSSQPYGQQSYSGYSQSTDTSGYGQSMYSSYGQSQNTGYGTQPTPQGYGSTGGYGSSQSSQSSYGQQSSYRGYGQQPAPSSTSGSYGSSSQSSSYGQPQSGSYSQQPSYGGQQQSYGQQQSYNPPQGYGQQNQYNS	3	0.9341802144013334	31.286478195508067
MASNLYTQQATQSYGAYPTQPGQGYSQQSSQPYGQQSYSGYSQSTDTSGYGQSSYSSYGQSQNTGYGTQSTPQGYGSTGGYGSSQSSQSSYGQQSSYPGYGQQPAPSSTSGSYGSSSQSSSYGQPQSGSYSQQPSYGGQQQSYGQQQSYNPPQVYGQQNQYNS	3	0.9262549410825555	31.701086412881796
MASNDYTQQATQSYGAYPTQPGQGYSQQSSFPYGQQSYSGYSQSTDTSGYGQSMYSSYGQSQNTGYGTQSTPQGYGSTGGYGSSQSSQSSYGQQSSYPGYGQQPAPSSHSGSYGSSSQSSSYGQPQSGSYSQQPSYGGQQQSYGQQQSYNPPQGYGQQNQYNS	3	0.9243190107416445	32.97327237338786
MASNLYTQQATQSYGAYPTQPGQGYSQQSSQPYGQQSYSGYSQSTDTSGYGQSMYSSYGQSGNTGYGTQSTPQGYGSTGGYGSSQSSQSSYGQQSSYRGYGQQPAPSSTSGSYGSSSQSSSYGQPQSGSYSQQPSYGGQQQSYGQQQSYNPPQGYGQQNQYNS	3	0.9282078382347526	33.745250828066474
MASNDYTQQATQSYGAYPTQPGQGYSQQSSQPYGQQSYSGYSQSTDTSGYGQSSYSSYGQSQNTGYGTQSTPQGYGSTLGYGSSQSSQSSYGQQSSYPGYGQQPAPSSTSGSYTSSSQSSSYGQPQSGSYSQQPSYPGQQQSYGQQQSYNPPQGYGQQNQYNS	3	0.9259843290024198	32.11066655302697
MAINDYTQQLTQSYGAYPTQPGQGYSQQSSQPYGQDSYSGYSQSTDTSGYGQSSYSSPPQSQRTGYGTQSTPQGYGSTGIYGSSQSSQSSYGQQSSYPGYGQQPAPSSTSGSYGSSSQSSSYGQPQSGSYSQQPSYGGQQQSYGQQQSYNPPQGYGQQNQYNS	3	0.9395897274614285	31.717192347403426
MASNDYTAQATQYYGAYPTQPGQGYSQQSSQPYGQQSYSGYSQDTTTSGYGQSSYSSYGQSQNTGYGTQSTPQGYGSTGGYGSSQSSQSSYGQQSSYPGYGQQPAPSSTSGSYGSSSQSSSYGQPQSGSYSQQPSYGGQQQSYGQQQSYNPPQTYGQQNQYNS	3	0.9250496688899332	32.515582914827455
MASNDYTQQATQSYGAYPTQPGQGYSQQSSQPYGQQSYSGYSQSTDTSGYGQSMYSSYGQSQNTGYGTQPTPQGYGSTGGYGSSQSSQSSYGQQSSYRGYGQQPAPSSTSGSYGSSSQSSSYGQPQSGSYSQQPSYGGQQQSYGQQQSYNPPQGYGQQNQYNS	3	0.9293902198678974	33.264155990798926
MASNDYTQQATQYYGAYPTQPGQGYSQQSSQPYGQQSYSGYSQSTDTSGYGQSSYSSYGQSQNTGYGTQSTPQGYGSTLGYGSSQSSQSSYGQQSSYPGYGQQPAPSSTSGSYTSSSQSSSYGQPQSGSYSQQPSYPGQQQSYGQQQSYNPPQGYGQQNQYNS	3	0.9305615739296889	32.38919147745315
MASNDYTQQATQYYGAYPTQPGQGYSQQSSQPYGQQSYSGYSQSTDDSGYGQSMYSSYGQSGNTGYGTQSTPQGYGSTGGYGSSQSSQSSYGQQSSYRGYGQQPARSSTSGSYGSSSQSSSYGQPQSGSYSQQPSYGGQQQSYGQQQSYNPPQGYGQQNQYNS	3	0.9368856610896542	31.335934341802403
MASNDYTQQATQYYGAYPTQPGQGYSQQSSQPYGQQSYSGYSQSTDTSGYQQSSYSSYGQSQNTGYGTQSTPQGYGSTGGYGSSQSSQSSYGQQSSYPGYGQQPAPSSTSGSYGSSSQSSSYGQPQSGSYSQQPSYGGQQQSYGQQQSYNPPQGYGQQNQYNS	3	0.9266066845928735	31.942321079687503
MASNLYTQQATQSYGAYPTQPGQGYSQQSSQPYGQQSYSGYSQSTDTSGYGQSSYSSYGQSQNTGYGTQSTPQGYGSTLGYGSSQSSQSSYGQQSSYPGYGQQPAPSSTSGSYTSSSQSSSYGRPQSGSYSQQPSYPGQQQSYGQQQSYNPPQGYGQQNQYNS	3	0.9372194705516409	30.402301606635174
MASNLYTQQATQSYGAYPTQPGQGYSQQSSQPYGQQSYSGYSQSTDTSGYGQSSYSSYGQSQNTGYGTQSTPQGYGSTGGYGSSQSSQSSYGQQSSYPGYGQQPAPSSTSGSYGSSSQSSSYGQPQSGSYSQQPSYGGQQQSYGQQQSYNPPQTYGQQNQYNS	3	0.9242818639161905	32.0239363844613
MASNDYTQQATQCYGAYPTQPGQGYSQQSSQPYGQQSYSGYSQSTDTSGYGQSMYSSYGQSQNTGYGTQSTPQGYGSTGGYGSSQSSQSSYGQQSSYRGYGQQPAPSSTSGSYGSSSQSSSYGQPQSGSYSQQPSYGGQQQSYGQQQSYNPPQGYGQQNQYNS	3	0.9282623962746668	31.03860941511428
MASNDYTQQATQSYGAYPTQPGQGYSQQSSQQYGQQSYSGYSQSTDTSGYGQSSYSSYGQSQNTGYGTQSTPQGKGSTGGYGSSQSSQSSYGQQSSYPGYGQQPAPSSTSGSYGSSSQSRSYGQPQSGSYSQQPSYGGQQQSYGQQQSYNPPQGYGQQNQYNS	3	0.9326512035667619	32.179403094100195
MASNLYTQQATQSYGAYPTQPGQGYSQQSSQPYGQQIYSGYGQSTDTSGYGQSSYSSYGQSQNTGYGTQSTPQGYGSTLGYGSSQSSQSSYGQQSSYPGYGQQPAPSSTSGSYTSSSQSSSYGQPQSGFYSQQPSYPGQQQSYGQQQSYNPPQGYGQQNQQNS	3	0.932705200845214	32.27465295719352
MAINDYTQQLTQSYGAYPTQPGQGYSQQSSQPYGQDSYSGYSQSTDTSGYGQSSYSSPPQSQRTGYGTQSTPQGYGSTGIYGHSQSSQSSYGQQSSYPGYGQQPAPSSTSGSYGSSSQSSSKGQPQSGSYSQQPSYGGQQQSYGQQQSYNPPQGYGQQNQYNS	3	0.9464200292972347	32.67558075188214
MAINDYTQQLTQSYGAYPTQPGQGYSQQSSQPYGQDSYSGYSQSTDTSGYGQSSYSSPPQSQNTGYGTQSTPQGYGSTGIYGSSQSSQSSYGQQSSYPGYGQQPAPSSTSGSYGSSSQSSSYGQPQSGSYSQQPSYGGQQQSYGQQQSYNPPQVYGQQNQYNS	3	0.9286433722185237	31.82863437341745
MASNDYTQQATQSYGAYPTQPGQGYSQQSSQPYGQQSYSGYSQSTDTSGYGQSSYSSYGQSQNTGYGTQSTPQGKGSTGGYGSSQSSQSSYGQQSSYPGYGQQPAPSSTSGSYGSSSQSSSKGQPQSGSYSQQPSYGGQQQSYGQQQSYNPPQGYGQQNQYNS	4	0.9305462393907691	31.277785154091855
MASNDYTQQATQCYGAYPTQPGQGYSQQSSFPYGQQSYSGYSQSTDTSGYGQSMYSSYGQSQNTGYGTQSTPQGYGSTGGYGSSQSSQSSYGQQSSYPGYGQQPAPSSHSGSYGSSSQSSSYGQPQSGSYSQRPSYGGQQQSYGQQQSYNPPQGYGQQNQYNS	4	0.9347360620862853	31.882090162515908
MASNLYTQQATQEYGAYPTQPGQGYSQQSSQPYGQQSYSGYSQSTDTSGYGQSMYSSYGQSQNTGYGTQPTPQGYGSTGGYGSSQSSQSSYGQQSSYRGYGQQPAPSSTSGSYGSSSQSSSYGQPQSGSYSQQPSYGGQQQSYGQQQSYNPPQGYGQQNQYNS	4	0.9341802144013334	31.286478195508067
MAINDYTQQATQSYGAYPTQPGQGYSQQSSQPYGQQSYSGYSQSTDTSGYGQSSYSSYGQSQNTGYGTQSTPQGYGSTLGYGSSQSSQSSYGQQSSYPGYGQQPAPSITSGSYTSSSQSSSYGRPQSGSYSQQPSYPGQQQSYGCQQSYNPPQGYGQQNQYNS	4	0.9386155046626666	31.84990802097231
MAINDYTQQLTQSYGAYPTQPGQMYSQQSSQPYGQDSYSGYSQSTDTSGYGQSMYSSYGQSGNTGYGTQSKPQGYGSTGGYGSSQSSQSSYGQQSSYRGYGQQPARSSTSGSYGSSSQSSSYGQPQSGSYSQQPSYGGQQQSYGQQQSYNPPQGYGQQNQYNS	4	0.9501337458936921	30.66386862656884
MAINDYTQQLTQSYGAYPTQPGQGYSQQSSQPYGQDSYSGYSQSTDTSGYGQSSYSSPPQSQRTGYGTQSTPQGYGSTGIYGHSQSSQSSYGQQSSYPGYGQQPAPSSTSGSYGSSSQSSSKGQPQSGSYSQQPSYGGQQQSYGQQQSYNPPQGYGQQNQYNS	4	0.9442135159898161	32.78054903720628
MAINDYTQQLTQSYGAYPTQPGQGYSQQSSQPYGQDSYSGYSQSTDTSGYGQSSYSSPPQSQRTGYGTQSTPQGYGSTGIYGSSQSSQSSYGQQSSYPGYGQQPAPSSTSGSYGSSSQSSSYGQPQSGSYSQQPSYGGQQQSYGQQQSYNPPQGYGQQNQYNS	4	0.9378395129453827	32.581155368335104
MAINDYTQQLTQSYGAYPTQPGQGYSQQSSQPYGQDSYSGYSQSTDTSGYGQSSYSSPPQSQRTGYGTQSTPQGYGSTGIYGSSQSSQSSYGQQSSYPGYGQQPAPSSTSGSYGSSSQSSSYGQPQSGSYSQQPSYGGQQQSYGQQQSYNPPQGYGQQNQYNS	4	0.9395897274614285	31.717192347403426
MASNLYTQQATQEYGAYTTQPGQGYSQQSSQPYGQQSYSGYSQSTDTSGYGQSMYSSYGQSQNTGYGTQPTPQGYGSTGGYGSSQSSQSSYGQQSSYRGYGQQPAPSSTSGSYGSSSQSSSYGQPQSGSYSQQPSYGGQQISYGQQQSYNPPQGYGQQNQYNS	4	0.9354972967051955	31.775277771060683
MASNDYTQQATQSYGAYPTQPGQGYSQQSSQPYGQQSYSGYSQSTDTSGYGQSMYSSYGQSQNTGYGTQPTPQGYGSTGGYGSSQSSQSSYGQQSSYRGYGQQPAPSSTSGSYGSSSQSSSYGQPQSGSYSQQPSYGGQQQSYGQQQSYNPPQGYGQQNQYNS	4	0.9293902198678974	33.264155990798926
MASNDYTQQATQYYGAYPTQPGQGYSQQSSQPYGQQSYSGYSQSTDTSGYGQSSYSSYGQSQNTGYGTQSTPQGYGSTLGYGSSQSSQSSYGQQSSYPGYGQQPAPSSTSGSYTSSSQSSSYGQPQSGSYSQQPSYPGQQQSYGQQQSYNPPQGYGQQNQYNS	4	0.9305615739296889	32.38919147745315
MASNDYTQQATQYYGAYPTQPGQGYSQQSSQPYGQQSYSGYSQSTDDSGYGQSMYSSYGQSGNTGYGTQSTPQGYGSTGGYGSSQSSQSSYGQQSSYRGYGQQPARSSTSGSYGSSSQSSSYGQPQSGSYSQQPSYGGQQQSYGQQQSYNPPQGYGQQNQYNS	4	0.9368856610896542	31.335934341802403
MASNLYTQQLTQSYGAYPTQPGQGYSQQSSQPYGQDSYSGYSQSTDTSGYGQSSYSSPPQSQRTGYGTQSTPQGYGSTGIYNHSASSQSSYGQQSSYPGYGQQPAPSSTSGQYGSSSQSSSKGQPQSGSYSQQPIYGGQQQSYGQQQSYNPPQGYGQQNQYNS	4	0.949298630664308	30.97222625401454
MASNLYTQQATQSYGAYPTQPGQGYSQQSSQPYGQQSYSGYSQSTDTSGYGQSSYSSYGQSQNTGYGTQSTPQGYGSTLGYGSSQSSQSSYGQQSSYPGYGQQPAPSSTSGSYTSSSQSSSYGRPQSGSYSQQPSYPGQQQSYGQQQSYNPPQGYGQQNQYNS	4	0.9372194705516409	30.402301606635174
MASNDYTQQATQYYGAYPTQPGQGYSQQSSQPYGQQSYSGYSQSTDDSGYGQSSYSSPPQSQRTGYGTQSTPQGYGSTGIYGHSQSSQSSYGQQSSYPGYGQQPAPSSTSGSYGSSSQSSSKGQPQSGSYSQQPSYGGQQQSYGQQQSYNPPQGYGQQNQYNS	4	0.9446816039053887	31.803782482233967
MAINDYTQQLTQSYGAYPTQPGQGYSQQSSQPYGQDSYSGYSQSTDTSGYGQSSYSSPPQSQRTGYGTQSTPQGYGSTGIYGSSQSSQSSYGQQSSYPGYGQQPAPSSTSGSYGSSSQSSSYGQPQSGSYSQQPSYGGQQQSYGQQQSYNPPQGYGQQNQYNS	4	0.9383644245533334	31.631737476533168
MASNDYTQQATQSYGAYPTQPGQGYSQQSSQQYGQQSYSGYSQSTDTSGYGQSSYSSYGQSQNTGYGTQSTPQGKGSTGGYGSSQSSQSSYGQQSSYPGYGQQPAPSSTSGSYGSSSQSRSYGQPQSGSYSQQPSYGGQQQSYGQQQSYNPPQGYGQQNQYNS	4	0.9326512035667619	32.179403094100195
MASNLYTQQATQSYGAYPTQPGQGYSQQSSQPYGQQIYSGYGQSTDTSGYGQSSYSSYGQSQNTGYGTQSTPQGYGSTLGYGSSQSSQSSYGQQSSYPGYGQQPAPSSTSGSYTSSSQSSSYGQPQSGFYSQQPSYPGQQQSYGQQQSYNPPQGYGQQNQQNS	4	0.932705200845214	32.27465295719352
MAINDYTQQLTQSYGAYPTQPGQGYSQQSSQPYGQDSYSGYSQSTDTSGYGQSSYSSPPQSQRTGYGTQSTPQGYGSTGIYGHSQSSQSSYGQQSSYPGYGQQPAPSSTSGSYGSSSQSSSKGQPQSGSYSQQPSYGGQQQSYGQQQSYNPPQGYGQQNQYNS	4	0.9464200292972347	32.67558075188214
MAINDYTQQLTQSYGAYPTQPGQGYSQQSSQPYGQDSYSGYSQSTDTSGYGQSSYSSPPQSQNTGYGTQSTPQGYGSTGIYGSSQSSQSSYGQQSSYPGYGQQPAPSSTSGSYGSSSQSSSYGQPQSGSYSQQPSYGGQQQSYGQQQSYNPPQVYGQQNQYNS	4	0.9286433722185237	31.82863437341745
MAINDYTQQLFQSYGAYPTQPGQMYSQQSSQPYGQDSYSGYSQSTDGSGYGQSMYSSYGQSGNTGYGTQSTPQGYGSTGIYGHSQSSQSSYGQQSSYPGYGQQPAPSSTSGSYGSSSQSSSKGQPQSGSYSQQPSYGGQQQSYGQQQSYNPPQGYGQQNQYNS	5	0.9443728515576667	31.90886550496968
MAINDYTQQLTQSYGAYPTQPGQGYSQQSSQPYGQYSYSGYSQSTDTSGYGQSSYSSPPQSQRTGYGTQSTPQGYGSTGIYGHSQSSQSSYGQQSSYPGHGQQPAPSSTSGSYGSSSQSSSKGQPQSGSYSQGPSYGGQQQSYGQQQSYNGPQGYGQQNQYNS	5	0.9454147268222565	31.104076534957628
MAINDYTQQLTQSYGAYPTQPGQGYSQQSSQPYGQDSYSGYSQSTTTSGYGQSSYSSPPQSQRTGYGTQSTPQGYGSTGIYGHSQSSQSSYGQQSSYPGYGQQPAPSSTSGSYGSHSQSWSKGQPQSGSYSQQPSYGGQQQSYGQQQSYNPPQGYGQQNQYNS	5	0.9514131997658025	31.776764915364584
MAINDYTQQATQSYGAYPTQPGQGYSQQSSQPYGQQSYSGYSQSTDTSGYGQSSYSSYGQSQNTGYGTQSTPQGYGSTLGYGSSQSSQSSYGQQSSYPGYGQQPAPSITSGSYTSSSQSSSYGRPQSGSYSQQPSYPGQQQSYGCQQSYNPPQGYGQQNQYNS	5	0.9386155046626666	31.84990802097231
MAINDYTQQLTQSYGAYPTQPGQMYSQQSSQPYGQDSYSGYSQSTDTSGYGQSMYSSYGQSGNTGYGTQSKPQGYGSTGGYGSSQSSQSSYGQQSSYRGYGQQPARSSTSGSYGSSSQSSSYGQPQSGSYSQQPSYGGQQQSYGQQQSYNPPQGYGQQNQYNS	5	0.9501337458936921	30.66386862656884
MAINDYTQQLTQSYGAYPTQPGQGYSQQSSQPYGQDSYSGYSQSTDTSGYGQSSYSSPPQSQRTGYGTQSTPQGYGSTGIYGHSQSSQSSYGQQSSYPGYGQQPAPSSTSGSYGSSSQSSSKGQPQSGSYSQQPSYGGQQQSYGQQQSYNPPQGYGQQNQYNS	5	0.9442135159898161	32.78054903720628
MAINDYTQQLTQSYGAYPTQPGQGYSQQSSQPYGQDSYSGYSQSTDTSGYGQSSYSSPPQSQRTGYGTQSTPQGYGSTGIYGSSQSSQSSYGQQSSYPGYGQQPAPSSTSGSYGSSSQSSSYGQPQSGSYSQQPSYGGQQQSYGQQQSYNPPQGYGQQNQYNS	5	0.9378395129453827	32.581155368335104
MAINDYTQQLTQSYGAYPTQPGQGYSQQSSQPYGQDSYSGYSQSTDTSGYGQSSYSSPPQSQRTGYGTQSTPQGYGSTGIYGSSQSSQSSYGQQSSYPGYGQQPAPSSTSGSYGSSSQSSSYGQPQSGSYSQQPSYGGQQQSYGQQQSYNPPQGYGQQNQYNS	5	0.9395897274614285	31.717192347403426
MASNLYTQQATQEYGAYTTQPGQGYSQQSSQPYGQQSYSGYSQSTDTSGYGQSMYSSYGQSQNTGYGTQPTPQGYGSTGGYGSSQSSQSSYGQQSSYRGYGQQPAPSSTSGSYGSSSQSSSYGQPQSGSYSQQPSYGGQQISYGQQQSYNPPQGYGQQNQYNS	5	0.9354972967051955	31.775277771060683
MAINDYTQQLTQSYGAYPTQPGQGYSQQSSQMYGQDSYSGYSQSTDTSGYGQSSYSSPPQSQRTGYGSQSTPQGYGSTGIYGHSQSSQSSYGQQSSYPGYGQQPAPSSTSGSYGSSSQSSSYGQPQSGSYSQQPSYGGQQQSYCQQQSYNPPQGYGQQNQYNS	5	0.9397531262388146	32.04213482996812
MASDDYTQQATQYYGAYPTQPGQGYSRQSSQPYGQQSYSGYSQSTDDSGYGQSSYSSPPQSQRTGYGTQSKDQGYGSTGGYGSSQSSQSSYGQQSSYRGYGQQPARSSTSGSYGSSSQSSSYGQPQSGSYSQQPSYGGQQQSYGQQQSYNPPQGYGQQNQYNS	5	0.9603825912155555	32.844561691654626
MASNDYTQQATQYYGAYPTQPGQGYSQQSSQPYGQQSYSGYSQSTDDSGYGQSMYSSYGQSGNTGYGTQSTPQGYGSTGGYGSSQSSQSSYGQQSSYRGYGQQPARSSTSGSYGSSSQSSSYGQPQSGSYSQQPSYGGQQQSYGQQQSYNPPQGYGQQNQYNS	5	0.9368856610896542	31.335934341802403
MASNLYTQQLTQSYGAYPTQPGQGYSQQSSQPYGQDSYSGYSQSTDTSGYGQSSYSSPPQSQRTGYGTQSTPQGYGSTGIYNHSASSQSSYGQQSSYPGYGQQPAPSSTSGQYGSSSQSSSKGQPQSGSYSQQPIYGGQQQSYGQQQSYNPPQGYGQQNQYNS	5	0.949298630664308	30.97222625401454
MASNLYTQQATQSYGAYPTQPGQGYSQQSSQPYGQQSYSGYSQSTDTSGYGQSSYSSYGQSQNTGYGTQSTPQGYGSTLGYGSSQSSQSSYGQQSSYPGYGQQPAPSSTSGSYTSSSQSSSYGRPQSGSYSQQPSYPGQQQSYGQQQSYNPPQGYGQQNQYNS	5	0.9372194705516409	30.402301606635174
MASNDYTQQATQYYGAYPTQPGQGYSQQSSQPYGQQSYSGYSQSTDDSGYGQSSYSSPPQSQRTGYGTQSTPQGYGSTGIYGHSQSSQSSYGQQSSYPGYGQQPAPSSTSGSYGSSSQSSSKGQPQSGSYSQQPSYGGQQQSYGQQQSYNPPQGYGQQNQYNS	5	0.9446816039053887	31.803782482233967
MAINDYTQQLTQSYGAYPTQPGQGYSQQSSQPYGQDSYSGYSQSTDTSGYGQSSYSSPPQSQRTGYGTQSTPQGYGSTGIYGSSQSSQSSYGQQSSYPGYGQQPAPSSTSGSYGSSSQSSSYGQPQSGSYSQQPSYGGQQQSYGQQQSYNPPQGYGQQNQYNS	5	0.9383644245533334	31.631737476533168
MAINDYTQQLTQSYGAYPTQPGQMYSQQSSQPYGQDSYSGYSQSTDKSGYGQSSYSSPPQSQRTGYGTQSTPQGYGSTGIYGHSQSSQSSYGQQSSYPGYGQQPAPSSTSGSYGSSSQSSSKGQPQSGSYSQQPSYGGQQQSYGQQQKYNPPQGYGQQNQYNS	5	0.9687299784532222	31.91043561598329
MAINDYTQQLTQSYGAYPTQPGQGYSQQSSQPYGQDSYSGYSQSTDTSGYGQSMYSSYGQSGNTGYGTQSKPQGYGSTGGYGSSQSSQSSYGQQSSYRGYGQQPARSSTSGSYGSSSQSSSYGQPQSGSYSQQPSYGGQQQSYGQQQSYNPPQGVGQQNQYNS	5	0.9469450960158518	31.845412261323265
MAINDYTQQLTQSYGAYPTQPGQGYSQQSSQPYGQDSYSGYSQSTDTSGYGQSSYSSPPQSQRTGYGTQSTPQGYGSTGIYGHSQSSQSSYGQQSSYPGYGQQPAPSSTSGSYGSSSQSSSKGQPQSGSYSQQPSYGGQQQSYGQQQSYNPPQGYGQQNQYNS	5	0.9464200292972347	32.67558075188214
MAINDYTQQLTQSYGAYPTQPGQGYSQQSSQPYGQDSYSGYSQSTDTSGYGQSSYSSPPQSQRTGYGTQSTPQGYGSTGIYGSNQQSQSSYGQQSSYPGYGQQPAPSSTSGSYGSSSQSSSKGQPQSGSYSQQPSYGGQQQSYGQQQSYNPPQGYGQQNQYNS	5	0.9448385772913086	32.246749404682504
MAINDYTQQLFQSYGAYPTQPGQMYSQQSSQPYGQDSYSGYSQSTDGSGYGQSMYSSYGQSGNTGYGTQSTPQGYGSTGIYGHSQSSQSSYGQQSSYPGYGQQPAPSSTSGSYGSSSQSSSKGQPQSGSYSQQPSYGGQQQSYGQQQSYNPPQGYGQQNQYNS	6	0.9443728515576667	31.90886550496968
MAINDYTQQLTQSYGAYPTQPGQGYSQQSSQPYGQYSYSGYSQSTDTSGYGQSSYSSPPQSQRTGYGTQSTPQGYGSTGIYGHSQSSQSSYGQQSSYPGHGQQPAPSSTSGSYGSSSQSSSKGQPQSGSYSQGPSYGGQQQSYGQQQSYNGPQGYGQQNQYNS	6	0.9454147268222565	31.104076534957628
MAINDYTQQLTQSYGAYPTQPGQGYSQQSSQPYGQDSYSGYSQSTTTSGYGQSSYSSPPQSQRTGYGTQSTPQGYGSTGIYGHSQSSQSSYGQQSSYPGYGQQPAPSSTSGSYGSHSQSWSKGQPQSGSYSQQPSYGGQQQSYGQQQSYNPPQGYGQQNQYNS	6	0.9514131997658025	31.776764915364584
MAINDYTQQLTQSYGAYPTQPGQGYSQQSSQPYGQDSYSGYSQSTDTSGYGQSSYSSPPQSQRTGYGTQSTPQGYGSTGIYGHSQSSQSSYGQQSSYPGYGQQPARSSTSGSYGSSSQSSSYGQPQSGSWSQQPSYGGQQQSYGQQQSYNPPQSYGQQNQYNS	6	0.9462224751922859	32.31855405741698
MAINDYTQQLTQSYGAYPTQPGQMYSQQSSQPYGQDSYSGYSQSTDTSGYGQSMYSSYGQSGNTGYGTQSKPQGYGSTGGYGSSQSSQSSYGQQSSYRGYGQQPARSSTSGSYGSSSQSSSYGQPQSGSYSQQPSYGGQQQSYGQQQSYNPPQGYGQQNQYNS	6	0.9501337458936921	30.66386862656884
MAINDYTQQLTQSYGAYPTQPGQGYSQQSSQPYGQDSYSGYSQSTDTSGYGQSSYSSPPQSQRTGYGTQSTPQGYGSTGIYGHSQSSQSSYGQQSSYPGYGQQPAPSSTSGSYGSSSQSSSKGQPQSGSYSQQPSYGGQQQSYGQQQSYNPPQGYGQQNQYNS	6	0.9442135159898161	32.78054903720628
MAINDYTQQLTQSYGAYPTQPGQGYSQQYSQPYGQDSYSGYSQSTDTSGYGQSSYSSPPQSQRTGYGTQSTPQGYGSTGIYGSNQQSQSSYGQASSYPGYGQQPARSSTSGSYGSSSQSSSYGQPQSGSYSQQPSYGGQQQSYGQQQSYNPPQGYGQQNQYNS	6	0.9498821999521112	31.5303046875
MAINDYTQQLTQSYGAYPTQPGQGYSQQSSQPYGQDSYSGYSQSTTTSGYGQSSYSSPPQSQRTGYGTQSTPQGYGSTGIYGHSQSSQSSYGQQSSYPGYGQQPAPSSTSGSYGSHSQSWSKGQPQSGSYSQQPSYGGQQQSYGQQQSYNPPQGVGQQNQYNS	6	0.9495416853488204	31.955268652071727
MAINDYTQQLTQSYGAYPTQPGQGYSQQSSQPYGQDSYSGYSQSTDTSGYGQSSYSSPPQSQRTGYGTQSTPQGYGSTGIYGHSQSSQSSYGQQSSYRGYGQQPARSSTSGSYGSSSQSSSYGQPQSGSYSQQPSYGGQQQSYGQQQSYNPPQGYGQQNQYNS	6	0.9491934255314445	31.605509230303305
MAINDYTQQLTQSYGAYPTQPGQGYSQQSSQPYGQDSYSGYSQSTDTSGYGQSMYSSYGQSGNTGYGTQSKPQGYGSTGGYGSSQSSQSSYGQQSSYRGYGQQPARSSTSGSYGSSSQSSSYGQPQSGSYSQQPSYGGQQQSYGQQQSYNPPQGYGQQNQYNS	6	0.9459889910184447	32.45030188878676
MASDDYTQQATQYYGAYPTQPGQGYSRQSSQPYGQQSYSGYSQSTDDSGYGQSSYSSPPQSQRTGYGTQSKDQGYGSTGGYGSSQSSQSSYGQQSSYRGYGQQPARSSTSGSYGSSSQSSSYGQPQSGSYSQQPSYGGQQQSYGQQQSYNPPQGYGQQNQYNS	6	0.9603825912155555	32.844561691654626
MASDDYTQQATQYYGAYPTQPGQGYSRQSSQPYGQQSYSGYSQSTDDSGYGLSSYSSPPQSQREGYGTQSKDQGYGSTGGYGSSQSSQSSYGQQSSYPGYGQQPAPSSTSGSYGSSSQSSSKGQPQSGSYSQQPSYGGQQQSYGQQQSVNPPQGYGQQNQYNS	6	0.9548831426991795	32.17509477857468
MASNLYTQQLTQSYGAYPTQPGQGYSQQSSQPYGQDSYSGYSQSTDTSGYGQSSYSSPPQSQRTGYGTQSTPQGYGSTGIYNHSASSQSSYGQQSSYPGYGQQPAPSSTSGQYGSSSQSSSKGQPQSGSYSQQPIYGGQQQSYGQQQSYNPPQGYGQQNQYNS	6	0.949298630664308	30.97222625401454
MASDDYTQQATQYYGAYPTQPNQGYSRQSSQPYGQQSYSGYSQSTDDSGYGQSSYSSPPQSQRTGYGTQSKDQMYGSTGGYGSSQSSQSSYGQQSSYRGYGQQPAPSSTSGSYGSSSQSSSTGQPQSGSYSQQPSYGGQQQSYGQQQSYNPPGGYGQQNQYNS	6	0.9596314611129229	32.354380895473746
MASNDYTQQATQYYGAYPTQPGQGYSQQSSQPYGQQSYSGYSQSTDDSGYGQSSYSSPPQSQRTGYGTQSTPQGYGSTGIYGHSQSSQSSYGQQSSYPGYGQQPAPSSTSGSYGSSSQSSSKGQPQSGSYSQQPSYGGQQQSYGQQQSYNPPQGYGQQNQYNS	6	0.9446816039053887	31.803782482233967
MASDDYTQQATQYYGAYPTQPGQGYSRQSSQPYGQQSYSGYSQSTDDSGYGQSSYSSPPQSQRTGYGTQSKDQGYGSTGGYGSSQSSQSSYGQQSSYRGYGQQPAPSSTSGSYGSSSQSSSKGQPQSGSYSQQPSYGGQQQSYGQQQSYNPPQGYGQQNQYNS	6	0.9616053119520532	32.33640439325921
MAINDYTQQLTQSYGAYPTQPGQMYSQQSSQPYGQDSYSGYSQSTDKSGYGQSSYSSPPQSQRTGYGTQSTPQGYGSTGIYGHSQSSQSSYGQQSSYPGYGQQPAPSSTSGSYGSSSQSSSKGQPQSGSYSQQPSYGGQQQSYGQQQKYNPPQGYGQQNQYNS	6	0.9687299784532222	31.91043561598329
MAINDYTQQLTQSYGAYPTQPGQGYSQQSSQPYGQDSYSGYSQSTDTSGYGQSMYSSYGQSGNTGYGTQSKPQGYGSTGGYGSSQSSQSSYGQQSSYRGYGQQPARSSTSGSYGSSSQSSSYGQPQSGSYSQQPSYGGQQQSYGQQQSYNPPQGVGQQNQYNS	6	0.9469450960158518	31.845412261323265
MAINDYTQQLTQSYGAYPTQPGQGYSQQSSQPYGQDSYSGYSQSTDTSGYGQSSYSSPPQSQRTGYGTQSTPQGYGSTGIYGHSQSSQSSYGQQSSYPGYGQQPAPSSTSGSYGSSSQSSSKGQPQSGSYSQQPSYGGQQQSYGQQQSYNPPQGYGQQNQYNS	6	0.9464200292972347	32.67558075188214
MAINDYTQQLTQSYGAYPTQPGQGYSQQSSQPYGQDSYSGYSQSTDTSGYGQSSYSSPPQSQRTGYGTQSTPQGYGSTGIYGSNQQSQSSYGQQSSYPGYGQQPAPSSTSGSYGSSSQSSSKGQPQSGSYSQQPSYGGQQQSYGQQQSYNPPQGYGQQNQYNS	6	0.9448385772913086	32.246749404682504
MAINDYTQQLTQSYGAYPTQPGQMYSQQSSQPYGQDSYRGYSQSTDKSGYGQSSYSSPPQSQRTGYGTQSTPQGYGSTGIYGHSQSSQSSYGQQSSYRGYGQQPAPSSTSGSYGSSSQSSSKGQPQSGSYSQQPSYGGQQQSYGQQQSYNPPQGYGQQNQYNS	7	0.9690938055819232	31.77217547605665
MAINDYTQQLTQSYGAYPTQPGQGYSQQSSQPYGQDSYSGYSQSTTTSGYGQSSYSSPPQSQRTGYGTQSKDQGYGSTGGYGSSQSSQSSYGQQSSYRGYGQQPARPSTSGSYGSSSQSSSYGQPQSGSYSQQPSYGGQQQSYGQQQSYNPPQGYGQQNQYNS	7	0.9544797368401214	31.81221803405954
MAINDYTQQLTQSYGAYPTQPGQGYSQQSSQPYGQDSYSGYSQSTTTSGYGQSSYSSPPQSQRTGYGTQSTPQGYGSTGIYGHSQSSQSSYGQQSSYPGYGQQPAPSSTSGSYGSHSQSWSKGQPQSGSYSQQPSYGGQQQSYGQQQSYNPPQGYGQQNQYNS	7	0.9514131997658025	31.776764915364584
MASDDYTQQATQYYGAYPTQPGQGYSRQSSQPYGQFSYSGYSQSTDDSGYGQSSYSSPPQSQRTGYGTQSKDQGYGSTGGYGSSQSSQSSYGQQSSYRGYGQQPAPSSTSGSYGSSSQSSSKGQPQSGSYSQQWSYGGQQQSYGQQQSYNPPQGYGQQNQYNS	7	0.9727447562275896	32.47602248733108
MAINDYTQQLTQSYGAYPTQPGQMYSQQSSQPYGQDSYSGYSQSTDTSGYGQSMYSSYGQSGNTGYGTQSKPQGYGSTGGYGSSQSSQSSYGQQSSYRGYGQQPARSSTSGSYGSSSQSSSYGQPQSGSYSQQPSYGGQQQSYGQQQSYNPPQGYGQQNQYNS	7	0.9501337458936921	30.66386862656884
MASDDYFQQATQYYGAYPTQPGQGYSRQSSQPYGQQSYSGYSQSTDDSGYGQSSYSSPPQSQRTGYGTQSKDQGYGSTGGYGSSQSSQSSYGQQSSYPGYGQQPAPSSTSGSYGSSSQSSSKGQPQSGSYSQQPSYGGQQQSYGQQQKYNPPQGYGQQNQYNS	7	0.9715992201288332	31.446297853071865
MAINDYTQQLTQSYGAYPTQPGQGYSQQYSQPYGQDSYSGYSQSTDTSGYGQSSYSSPPQSQRTGYGTQSTPQGYGSTGIYGSNQQSQSSYGQASSYPGYGQQPARSSTSGSYGSSSQSSSYGQPQSGSYSQQPSYGGQQQSYGQQQSYNPPQGYGQQNQYNS	7	0.9498821999521112	31.5303046875
MAINDYTQQLTQSYGAYPTQPGQGYSQQSSQPYGQDSYSGYSQSTTTSGYGQSSYSSPPQSQRTGYGTQSTPQGYGSTGIYGHSQSSQSSYGQQSSYPGYGQQPAPSSTSGSYGSHSQSWSKGQPQSGSYSQQPSYGGQQQSYGQQQSYNPPQGVGQQNQYNS	7	0.9495416853488204	31.955268652071727
MAINDYTQQLTQSYGAYPTQPGQGYSQQSSQPYGQDSYSGYSQSTDTSGYGQSSYSSPPQSQRTGYGTQSTPQGYGSTGIYGHSQSSQSSYGQQSSYRGYGQQPARSSTSGSYGSSSQSSSYGQPQSGSYSQQPSYGGQQQSYGQQQSYNPPQGYGQQNQYNS	7	0.9491934255314445	31.605509230303305
RASDDYTQQATQYYGAYPTQPGQGYSRQSSQPYGQQSYSGYSQMTDDSGYGQSSYSSPPQSQRTGYGTQSTPQGYGSTGIYGHSQSSQSSYGQQSSYPGYGQQPAPSSTSGSYGSHSQSWSKGQPQSGSYSQQPSYGGQQQSYGQQQSYNPPQGYGQQNQYNS	7	0.9708661414103769	32.96627843294718
MASDDYTQQATQYYGAYPTQPGQGYSRQSSQPYGQQSYSGYSQSTDDSGYGQSSYSSPPQSQRTGYGTQSKDQGYGSTGGYGSSQSSQSSYGQQSSYRGYGQQPARSSTSGSYGSSSQSSSYGQPQSGSYSQQPSYGGQQQSYGQQQSYNPPQGYGQQNQYNS	7	0.9603825912155555	32.844561691654626
MASDDYTQQATQYYGAYPTQPGQGYSRQSSQPYGQQSYSGYSQSTDDSGYGLSSYSSPPQSQREGYGTQSKDQGYGSTGGYGSSQSSQSSYGQQSSYPGYGQQPAPSSTSGSYGSSSQSSSKGQPQSGSYSQQPSYGGQQQSYGQQQSVNPPQGYGQQNQYNS	7	0.9548831426991795	32.17509477857468
MASNLYTQQLTQSYGAYPTQPGQGYSQQSSQPYGQDSYSGYSQSTDTSGYGQSSYSSPPQSQRTGYGTQSTPQGYGSTGIYNHSASSQSSYGQQSSYPGYGQQPAPSSTSGQYGSSSQSSSKGQPQSGSYSQQPIYGGQQQSYGQQQSYNPPQGYGQQNQYNS	7	0.949298630664308	30.97222625401454
MASDDYTQQATQYYGAYPTQPNQGYSRQSSQPYGQQSYSGYSQSTDDSGYGQSSYSSPPQSQRTGYGTQSKDQMYGSTGGYGSSQSSQSSYGQQSSYRGYGQQPAPSSTSGSYGSSSQSSSTGQPQSGSYSQQPSYGGQQQSYGQQQSYNPPGGYGQQNQYNS	7	0.9596314611129229	32.354380895473746
MAINDYTQQLTQSRGAYPTQPGQGYSRQSSQPYGQQSYSGYSQSTDDSTYGLSSYSSPPQSQREGYGTQSKDQGYGSTGGYGSSQSSQSSYGQQSSYPGYGQQPAPSSTSGSYGSSSQSSSKGQPQSGSYSQQPSYGGQQQSYGQQQSVNPPQGYGQQNQYNS	7	0.9598137567427437	31.92894811209707
MASDDYTQQATQYYGAYPTQPGQGYSRQSSQPYGQQSYSGYSQSTDDSGYGQSSYSSPPQSQRTGYGTQSKDQGYGSTGGYGSSQSSQSSYGQQSSYRGYGQQPAPSSTSGSYGSSSQSSSKGQPQSGSYSQQPSYGGQQQSYGQQQSYNPPQGYGQQNQYNS	7	0.9616053119520532	32.33640439325921
MAINDYTQQLTQSYGAYPTQPGQMYSQQSSQPYGQDSYSGYSQSTDKSGYGQSSYSSPPQSQRTGYGTQSTPQGYGSTGIYGHSQSSQSSYGQQSSYPGYGQQPAPSSTSGSYGSSSQSSSKGQPQSGSYSQQPSYGGQQQSYGQQQKYNPPQGYGQQNQYNS	7	0.9687299784532222	31.91043561598329
MAINDYTQQLTQSYGAYPTQPGQGYSQQSSQPYGQDSYSGYSQSTDTSGYGQSMYSSYGQSGNTGYGTQSKPQGYGSTGGYGSSQSSQSSYGQQSSYRGYGQQPARSSTSGSYGSSSQSSSYGQPQSGSYSQQPSYGGQQQSYGQQQSYNPPQGVGQQNQYNS	7	0.9469450960158518	31.845412261323265
MAINDYTQQLTQSYGAYPTQPGQGYSQQSSQPYGQDSYSGYSQSTTTSGYGQSSYSSPPQSQRTGYGTQSTPQGYGSTGIYGHSQSSQSSYGQQSSYPGYGQQPAPSSTSGSYGSHSQSWSKGTPQSGSYSQQPSYGGQQQSYGQQQSYNPPQGYGQQNQYNS	7	0.9522226016363112	31.593533255436483
MASDDYTQQATQYYGAYPTQPGQGYSQQYSQPYGQDSYSGYSQSTDTSGYGQSSYSSPPQSQRTGYGTQSTPQGYGSTGIYGSNQQSQSSYGQASSYPGYGQQPARSSTSGWYGSSSQSSSYGQPQSGSYSQQPSYGGQQQSYGQQQSYNPPQGYGQQNQYNS	7	0.9570756559048887	32.16788132625599
MAINDYTQQLTQSYGAYPTQPGQMYSQQSSQPYGQDSYRGYSQSTDKSGYGQSSYSSPPQSQRTGYGTQSTPQGYGSTGIYGHSQSSQSSYGQQSSYRGYGQQPAPSSTSGSYGSSSQSSSKGQPQSGSYSQQPSYGGQQQSYGQQQSYNPPQGYGQQNQYNS	8	0.9690938055819232	31.77217547605665
MAINDYTQQLTQSYGAYPTQPGQGYSQQSSQPYGQDSYSGYSQSTTTSGYGQSSYSSPPQSQRTGYGTQSKDQGYGSTGGYGSSQSSQSSYGQQSSYRGYGQQPARPSTSGSYGSSSQSSSYGQPQSGSYSQQPSYGGQQQSYGQQQSYNPPQGYGQQNQYNS	8	0.9544797368401214	31.81221803405954
MASDDYTQQATQYYGAYPTQPGQGYSRQSSQPYGQQSYSGYSQSTDDSGYGLSSYSSPPQSQREGYGTQSKDQGYGSTGIYGHSQSSQSSYGQQSSYRGYGQEPAPSSTSGSYYSSSQSSSKGQPQSGSYSQQPSYGGQQQSYGQQQSYNPPQGYGQQNQYNS	8	0.9739956866934358	32.2257084601797
MASDDYTQQATQYYGAYPTQPGQGYSRQSSQPYGQFSYSGYSQSTDDSGYGQSSYSSPPQSQRTGYGTQSKDQGYGSTGGYGSSQSSQSSYGQQSSYRGYGQQPAPSSTSGSYGSSSQSSSKGQPQSGSYSQQWSYGGQQQSYGQQQSYNPPQGYGQQNQYNS	8	0.9727447562275896	32.47602248733108
MASDDYFQQATQYYGAYPTQPGQGYSRQSSQPYGQQSYSGYSQSTDDSGYGQSHYSSPPQSQRTGYGTQSTPQGYGSTGIYGHSQSSQSSYGQQSSYPGYGQQPAPSSTSGSYGSSSQSSSKGQPQSGSYSQQPSYGGQQQSYGQQQKYNPPQGYGQQNQYNS	8	0.969044566771	31.49658952714471
MASDDYFQQATQYYGAYPTQPGQGYSRQSSQPYGQQSYSGYSQSTDDSGYGQSSYSSPPQSQRTGYGTQSKDQGYGSTGGYGSSQSSQSSYGQQSSYPGYGQQPAPSSTSGSYGSSSQSSSKGQPQSGSYSQQPSYGGQQQSYGQQQKYNPPQGYGQQNQYNS	8	0.9715992201288332	31.446297853071865
MAINAYTQQLTQSYGAYPTQPGQMYSQQSSQPYGQDSYSGYIQSTDKSGYGQSSYSSPPQSQRTGYGTQSKDQGYGSTGGYGSSQSSQSSYGQQSSYPGYGQQPAPSSTSGSYGSSSQSSSKGQPQSGSYSQQPSYGGQQQSYGQQQKYNPPQGYGQQNQYNY	8	0.9764212124210001	31.251948666847436
MASDDYTQQATQYYGAYPTQPNQGYSRQSSQPYGQQSYSGYSQSTDDSGYGQSSYSSPPQSQRTGYGTQSKDQMYGSTGGYGSSQSSQSSYGQQSSYRGYGQQPAPSSTSGSYGSSSQSSSKGQPQSGSYSQQWSYIGQQQSYGQQQSYNPPQGYGQQNQYNS	8	0.973709755804222	31.803328177480914
MAINDYTQQYTQSYGAYPTQPGQMYSRQSSQPYGQFSYSGYSQSTDDSGYGQSSYSSPPQSQRTGYGTQSKDQGYGSTGGYGSSQSSQSSYGQQSSYRGYGQQPAPSSTSGSYGSSSQSSSKGQPQSGSYSQQWSYGGQQQSYGQQQSYNPPQGYGQQNQYNS	8	0.9806342177502565	31.496040294710838
RASDDYTQQATQYYGAYPTQPGQGYSRQSSQPYGQQSYSGYSQMTDDSGYGQSSYSSPPQSQRTGYGTQSTPQGYGSTGIYGHSQSSQSSYGQQSSYPGYGQQPAPSSTSGSYGSHSQSWSKGQPQSGSYSQQPSYGGQQQSYGQQQSYNPPQGYGQQNQYNS	8	0.9708661414103769	32.96627843294718
MASDDYTQQATQYYGAYPTQPGQGYSRQSSQPYGQQSYSGYSQSTDDSGYGQSSYSSPPQSQRTGYGTQSKDQGYGSTGGYGSSQSSQSSYGQQSSYRGYGQQPARSSTSGSYGSSSQSSSYGQPQSGSYSQQPSYGGQQQSYGQQQSYNPPQGYGQQNQYNS	8	0.9603825912155555	32.844561691654626
MASDDYTQQATQYYGAYPTQPGQGYSRQSSQPYGQQSYSGYSQSTDDSGYGLSSYSSPPQSQREGYGTQSKDQGYGSTGGYGSSQSSQSSYGQQSSYPGYGQQPAPSSTSGSYGSSSQSSSKGQPQSGSYSQQPSYGGQQQSYGQQQSVNPPQGYGQQNQYNS	8	0.9548831426991795	32.17509477857468
MASDDYTQQATQYYGAYPTQPGQGYSRQSSQPYGQFSYSGYSQSTDDSGYGQSSYSSPPQSQRTGYGMQSKDQGYGSTGGYGSSQSSQTSYGQQSSYRGYGQQPAPSSTSGSYGSSSQSSSTGPPQSGSYSQQPSYGGQQQSYGQQQSYNPPGGYGQQNQYNS	8	0.9691311963944613	31.549598788662152
MASDDYTQQATQYYGAYPTQPNQGYSRQSSQPYGQQSYSGYSQSTDDSGYGQSSYSSPPQSQRTGYGTQSKDQMYGSTGGYGSSQSSQSSYGQQSSYRGYGQQPAPSSTSGSYGSSSQSSSTGQPQSGSYSQQPSYGGQQQSYGQQQSYNPPGGYGQQNQYNS	8	0.9596314611129229	32.354380895473746
MAINDYTQQLTQSRGAYPTQPGQGYSRQSSQPYGQQSYSGYSQSTDDSTYGLSSYSSPPQSQREGYGTQSKDQGYGSTGGYGSSQSSQSSYGQQSSYPGYGQQPAPSSTSGSYGSSSQSSSKGQPQSGSYSQQPSYGGQQQSYGQQQSVNPPQGYGQQNQYNS	8	0.9598137567427437	31.92894811209707
MASDDYTQQATQYYGAYPTQPGQGYSRQSSQPYGQQSYSGYSQSTDDSGYGQSSYSSPPQSQRTGYGTQSKDQGYGSTGGYGSSQSSQSSYGQQSSYRGYGQQPAPSSTSGSYGSSSQSSSKGQPQSGSYSQQPSYGGQQQSYGQQQSYNPPQGYGQQNQYNS	8	0.9616053119520532	32.33640439325921
MAINDYTQQLTQSYGAYPTQPGQMYSQQSSQPYGQDSYSGYSQSTDKSGYGQSSYSSPPQSQRTGYGTQSTPQGYGSTGIYGHSQSSQSSYGQQSSYPGYGQQPAPSSTSGSYGSSSQSSSKGQPQSGSYSQQPSYGGQQQSYGQQQKYNPPQGYGQQNQYNS	8	0.9687299784532222	31.91043561598329
MASDDYTQQATQYYGAYPTQPGQGYSQQSSQPYGQDSYSGYSQSTDKSGYGQSSYSSPPQSQRTGYGTQSTPQGYGSTGIYGHSQSMQSSYGQQSSYPGYGQQPAPSSTSGSYGSSSQSSSKGQPQSGSYSQQPSYGGQQQSYGQQQKYNPPQGYGQQNQYNS	8	0.9657811293552381	31.46897636642157
MAINDYTQQLTQSYGAYPTQPGQMYSQQSSQPYGQDSYRGYSQSTDKSGYGQSSYSSPPQSQRTGYGTQSTPQGYGSTGGYGSSQSYQSSYGQQSSYPGYGQQPAPSSTSGSYGSSSQSSSKGQPQMGSYSQQPSYGGQQQSYGQQQSVNPPQGYGQQNQYNS	8	0.9679125235254318	31.439608834134617
MASDDYTQQATQYYGAYPTQPGQGYSQQYSQPYGQDSYSGYSQSTDTSGYGQSSYSSPPQSQRTGYGTQSTPQGYGSTGIYGSNQQSQSSYGQASSYPGYGQQPARSSTSGWYGSSSQSSSYGQPQSGSYSQQPSYGGQQQSYGQQQSYNPPQGYGQQNQYNS	8	0.9570756559048887	32.16788132625599
MAINDYTQQLTQSYGAYPTQPGQMYSQQSSQPYGQDSYRGYSQSTDKSGYGQSSYSSPPQSQRTGYGTQSTPQGYGSTGIYGHSQSSQSSYGQQSSYRGYGQQPAPSSTSGSYGSSSQSSSKGQPQSGSYSQQPSYGGQQQSYGQQQSYNPPQGYGQQNQYNS	9	0.9690938055819232	31.77217547605665
MAINAYTQQLTQSYGAYPTQPGQMYSQQSSQPYGQDSYSGYIQSTDKSGYGQSSYSSPPQSQRTGYGTKSKDQGYGSTGGYGSSQSSQSSYGQQSSYPGYGQQPAPSSTSGSYGSSSQSSSKGQPQSGSYSQQPSYGGQQQSYGQQQSYNPPQGYGQQNQYNS	9	0.9745845585431999	32.59943763690809
MASDDYTQQATQYYGAYPTQPGQGYSRQSSQPYGQQSYSGYSQSTDDSGYGLSSYSSPPQSQREGYGTQSKDQGYGSTGIYGHSQSSQSSYGQQSSYRGYGQEPAPSSTSGSYYSSSQSSSKGQPQSGSYSQQPSYGGQQQSYGQQQSYNPPQGYGQQNQYNS	9	0.9739956866934358	32.2257084601797
MASDDYTQQATQYYGAYPTQPGQGYSRQSSQPYGQFSYSGYSQSTDDSGYGQSSYSSPPQSQRTGYGTQSKDQGYGSTGGYGSSQSSQSSYGQQSSYRGYGQQPAPSSTSGSYGSSSQSSSKGQPQSGSYSQQWSYGGQQQSYGQQQSYNPPQGYGQQNQYNS	9	0.9727447562275896	32.47602248733108
MASDDYFQQATQYYGAYPTQPGQGYSRQSSQPYGQQSYSGYSQSTDDSGYGQSHYSSPPQSQRTGYGTQSTPQGYGSTGIYGHSQSSQSSYGQQSSYPGYGQQPAPSSTSGSYGSSSQSSSKGQPQSGSYSQQPSYGGQQQSYGQQQKYNPPQGYGQQNQYNS	9	0.969044566771	31.49658952714471
MASDDYFQQATQYYGAYPTQPGQGYSRQSSQPYGQQSYSGYSQSTDDSGYGQSSYSSPPQSQRTGYGTQSKDQGYGSTGGYGSSQSSQSSYGQQSSYPGYGQQPAPSSTSGSYGSSSQSSSKGQPQSGSYSQQPSYGGQQQSYGQQQKYNPPQGYGQQNQYNS	9	0.9715992201288332	31.446297853071865
MAINAYTQQLTQSYGAYPTQPGQMYSQQSSQPYGQDSYSGYIQSTDKSGYGQSSYSSPPQSQRTGYGTQSKDQGYGSTGGYGSSQSSQSSYGQQSSYPGYGQQPAPSSTSGSYGSSSQSSSKGQPQSGSYSQQPSYGGQQQSYGQQQKYNPPQGYGQQNQYNY	9	0.9764212124210001	31.251948666847436
MASDDYTQQATQYYGAYPTQPNQGYSRQSSQPYGQQSYSGYSQSTDDSGYGQSSYSSPPQSQRTGYGTQSKDQMYGSTGGYGSSQSSQSSYGQQSSYRGYGQQPAPSSTSGSYGSSSQSSSKGQPQSGSYSQQWSYIGQQQSYGQQQSYNPPQGYGQQNQYNS	9	0.973709755804222	31.803328177480914
MAINDYTQQYTQSYGAYPTQPGQMYSRQSSQPYGQFSYSGYSQSTDDSGYGQSSYSSPPQSQRTGYGTQSKDQGYGSTGGYGSSQSSQSSYGQQSSYRGYGQQPAPSSTSGSYGSSSQSSSKGQPQSGSYSQQWSYGGQQQSYGQQQSYNPPQGYGQQNQYNS	9	0.9806342177502565	31.496040294710838
RASDDYTQQATQYYGAYPTQPGQGYSRQSSQPYGQQSYSGYSQMTDDSGYGQSSYSSPPQSQRTGYGTQSTPQGYGSTGIYGHSQSSQSSYGQQSSYPGYGQQPAPSSTSGSYGSHSQSWSKGQPQSGSYSQQPSYGGQQQSYGQQQSYNPPQGYGQQNQYNS	9	0.9708661414103769	32.96627843294718
MAINDYTQQYTQSYGAYPTQPGQMYSRQSSQPYGQFSYSGYSQSTDDSGYGQSSYSSPPQSQRTGYGTQSKDQGYGSTGGYGSSQSSQSSYGQQSSYRGYGQQPAPSSTSGSYGSSSQSSSKGQPQSGSDSQQPSYGGQQQSYGQQQKYNPPQGYGQQNQYNY	9	0.9806412961524057	31.821001773648643
MASDDYTQQATQAYGAYPTQPGQGYSRQSSQPYGQQSYSGYSQSTDDSGYGLSSYSSPPQSQREGYGTQSKDQGYGSTGIYGHSQSSQSSYGQQSSYRGYGQEPAPSSTSGSYYSSSQSSSKGQPQSGSYSQQPSYGGQQQSYGQQQKYNPPQGYGQQNQYNY	9	0.9798603292592	32.47292640936064
MASDDYTQQATQYYGAYPTQPGQGYSRQSSQPYGQFSYSGYSQSTDDSGYGQSSYSSPPQSQRTGYGMQSKDQGYGSTGGYGSSQSSQTSYGQQSSYRGYGQQPAPSSTSGSYGSSSQSSSTGPPQSGSYSQQPSYGGQQQSYGQQQSYNPPGGYGQQNQYNS	9	0.9691311963944613	31.549598788662152
RASDDYTQQATQYYGAYPTQPGQGYSRQSSQPYGQDSYSGYSQSTDKSGYGQSSYSSPPQSQRTGYGTQSTPQGYGSTGIYGHSQSSQSSYGQQSSYPGYGQQPAPSSTSGSYGSSSQSSSKGQPQSGSYSQQPSYGGQQQSYGQQQKYNPPQGYGQQNQYNS	9	0.9734048786736966	31.293293103834657
MAINAYTQQLTQSYGAYPTQPGQMYSQQSSQPYGQDSYSGYIQSTDKSGYGQSSYSSPPQSQRTGYGTQSKDQGYGSTGGYGSSQSSQSSYGQQSSYPGYGQQPAPSSTSGSYGSSSQSSSKGQPQSGSYSQQWSYGGQQQSYGQQQSYNPPQGYGQQNQYNS	9	0.9661483138065002	31.638137193229568
MASDDYTQQATQYYGAYPTQPGQGYSRQSSQPYGQFSYSGYSQSTDDSGYGQSSYSSPPQSQRTGYGTQSKDQGYGSTGIYGHSQSSQSSYGQQSSYPGYGQQPAPSSTSGSYGSSSQSSSKGQPQSGSYSQQPSYGGQQQSYGQQQKYNPPQGYGQQNQYNS	9	0.9739000618209228	30.877990329088952
MAINDYTQQLTQSYGAYPTQPGQMYSQQSSQPYGQDSYSGYSQSTDKSGYGQSSYSSPPQSQRTGYGTQSTPQGYGSTGIYGHSQSSQSSYGQQSSYPGYGQQPAPSSTSGSYGSSSQSSSKGQPQSGSYSQQPSYGGQQQSYGQQQKYNPPQGYGQQNQYNS	9	0.9687299784532222	31.91043561598329
MASDDYTQQATQYYGAYPTQPGQGYSQQSSQPYGQDSYSGYSQSTDKSGYGQSSYSSPPQSQRTGYGTQSTPQGYGSTGIYGHSQSMQSSYGQQSSYPGYGQQPAPSSTSGSYGSSSQSSSKGQPQSGSYSQQPSYGGQQQSYGQQQKYNPPQGYGQQNQYNS	9	0.9657811293552381	31.46897636642157
MAINDYTQQLTQSYGAYPTQPGQMYSQQSSQPYGQDSYRGYSQSTDKSGYGQSSYSSPPQSQRTGYGTQSTPQGYGSTGGYGSSQSYQSSYGQQSSYPGYGQQPAPSSTSGSYGSSSQSSSKGQPQMGSYSQQPSYGGQQQSYGQQQSVNPPQGYGQQNQYNS	9	0.9679125235254318	31.439608834134617
MAINDYTQQLTQSYGAYPTQPGQMYSQQSSQPYGQQSYSGYSQMTDDSGYGQSSYSSPPQSQRTGYGTQSTPQGYGSTGIYGHSQSSQSSYGQQSSYPGYGQQPAPSSTSGSYGSHSQSWSKGQPQSGWYSQQPSYGGQQQSYGQQQSYNPPKGYGQQNQYNS	9	0.971015633803852	31.282851977625082
MATDDYTQQATQYYGAYPTEPGQMYSRQSSQPYGQFSYSGASQSTDDSGYGQSSYSSPPQSQRTGYGTQSKDQGYGSTGGYGSSQSSQSSYGQQSSYRGYGQQPAPSSTSGSYGSSSQSSSKGQPQSGSYSQQWSYGGQQQSYGQQQSYNPPQGYGQQNQYNS	-1	0.9663275211894444	31.876972771400226
RASDDYTQQATQYYGAYPTQPGQGYSRQSSQPYGQQSYSGYSQSTDDSGYGLSSYSSPPQSQRVGYGTQSKDQGYGSTGIYGHSQSSQSSYGQQSSYRGYGQEPAPSSTSGSYYSSSQSSSKGQPQSGSYSQQPSYGGQQHSYGQQQSYNPPQGYGQQNQYNS	10	0.978409478892111	32.373637810643565
MAINAYTQQLTQSYGAYPTQPGQMYSQQSSQPYGQDSYSGYIQSTDKSGYGQSSYSSPPQSQRTGYGTKSKDQGYGSTGGYGSSQSSQSSYGQQSSYPGYGQQPAPSSTSGSYGSSSQSSSKGQPQSGSYSQQPSYGGQQQSYGQQQSYNPPQGYGQQNQYNS	10	0.9745845585431999	32.59943763690809
MASDDYTQQATQYYGAYPTQPGQGYSRQSSQPYGQQSYSGYSQSTDDSGYGLSSYSSPPQSQREGYGTQSKDQGYGSTGIYGHSQSSQSSYGQQSSYRGYGQEPAPSSTSGSYYSSSQSSSKGQPQSGSYSQQPSYGGQQQSYGQQQSYNPPQGYGQQNQYNS	10	0.9739956866934358	32.2257084601797
MASDDYTQQATQYYGAYPTQPGQGYSRQSSQPYGQFSYSGYSQSTDDSGYGQSSYSSPPQSQRTGYGTQSKDQGYGSTGGYGSSQSSQSSYGQQSSYRGYGQQPAPSSTSGSYGSSSQSSSKGQPQSGSYSQQWSYGGQQQSYGQQQSYNPPQGYGQQNQYNS	10	0.9727447562275896	32.47602248733108
MAINDYTQQYTQSYGAYPTQPGQMYSRQSSQPYGQFSYSGYSQSTDDSGYGQSSYSSPPQSQRTGYGTQSKDQGYGSTGGYGSSQSSQSSYGQQSSYRGYGQQPAPSSTSGSYGSSSQSSSKTQPQSGSDSQQPSYGGQQQSYGQQQKYNPPQGYGQQKQYNY	10	0.9914177187230303	31.36765980662983
MASDDYFQQATQYYGAYPTQPGQGYSRQSSQPYGQQSYSGYSQSTDDSGYGQSSYSSPPQSQRTGYGTQSKDQGYGSTGGYGSSQSSQSSYGQQSSYPGYGQQPAPSSTSGSYGSSSQSSSKGQPQSGSYSQQPSYGGQQQSYGQQQKYNPPQGYGQQNQYNS	10	0.9715992201288332	31.446297853071865
MAINAYTQQLTQSYGAYPTQPGQMYSQQSSQPYGQDSYSGYIQSTDKSGYGQSSYSSPPQSQRTGYGTQSKDQGYGSTGGYGSSQSSQSSYGQQSSYPGYGQQPAPSSTSGSYGSSSQSSSKGQPQSGSYSQQPSYGGQQQSYGQQQKYNPPQGYGQQNQYNY	10	0.9764212124210001	31.251948666847436
MASDDYTQQATQYYGAYPTQPNQGYSRQSSQPYGQQSYSGYSQSTDDSGYGQSSYSSPPQSQRTGYGTQSKDQMYGSTGGYGSSQSSQSSYGQQSSYRGYGQQPAPSSTSGSYGSSSQSSSKGQPQSGSYSQQWSYIGQQQSYGQQQSYNPPQGYGQQNQYNS	10	0.973709755804222	31.803328177480914
MAINDYTQQYTQSYGAYPTQPGQMYSRQSSQPYGQFSYSGYSQSTDDSGYGQSSYSSPPQSQRTGYGTQSKDQGYGSTGGYGSSQSSQSSYGQQSSYRGYGQQPAPSSTSGSYGSSSQSSSKGQPQSGSYSQQWSYGGQQQSYGQQQSYNPPQGYGQQNQYNS	10	0.9806342177502565	31.496040294710838
RASDDYTQQATQYYGAYPTQPGQGYSRQSSQPYGQQSYSGYSQMTDDSGYGQSSYSSPPQSQRTGYGTQSTPQGYGSTGIYGHSQSSQSSYGQQSSYPGYGQQPAPSSTSGSYGSHSQSWSKGQPQSGSYSQQPSYGGQQQSYGQQQSYNPPQGYGQQNQYNS	10	0.9708661414103769	32.96627843294718
MAINDYTQQYTQSYGAYPTQPGQMYSRQSSQPYGQFSYSGYSQSTDDSGYGQSSYSSPPQSQRTGYGTQSKDQGYGSTGGYGSSQSSQSSYGQQSSYRGYGQQPAPSSTSGSYGSSSQSSSKGQPQSGSDSQQPSYGGQQQSYGQQQKYNPPQGYGQQNQYNY	10	0.9806412961524057	31.821001773648643
MASDDYTQQATQAYGAYPTQPGQGYSRQSSQPYGQQSYSGYSQSTDDSGYGLSSYSSPPQSQREGYGTQSKDQGYGSTGIYGHSQSSQSSYGQQSSYRGYGQEPAPSSTSGSYYSSSQSSSKGQPQSGSYSQQPSYGGQQQSYGQQQKYNPPQGYGQQNQYNY	10	0.9798603292592	32.47292640936064
MASDDYTQQATQYYGAYPTQPGQGYSRQSSQPYGQDSYSGYSQSTDKSGYGQSSYSSPPQSQRTGYGTQSTPQGYGSTGIYGHSQSSQSSYGQQSSYPGYGQQPAPSSTSGSYGSSSQSSSKGQPQSGSYSQQPSYKMQQQSYGQQQKYNPPQGYGQQNQYNS	10	0.9865324955106667	31.975136250852668
RASDDYTQQATQYYGAYPTQPGQGYSRQSSQPYGQDSYSGYSQSTDKSGYGQSSYSSPPQSQRTGYGTQSTPQGYGSTGIYGHSQSSQSSYGQQSSYPGYGQQPAPSSTSGSYGSSSQSSSKGQPQSGSYSQQPSYGGQQQSYGQQQKYNPPQGYGQQNQYNS	10	0.9734048786736966	31.293293103834657
MASDDYTQQATQYYGAYPTQPGQGYSRQSSQPYGQQSYSGYSQSTDDSGYGLSSYSSPPQSQREGYGTQSKDQGYGSTGGYGSSFSSQSSYGQQSSYRGYGQQPAPSSTSGSYGSSSQSSSKGQPQSGSYSQQWSYGGQQQSYGQQQSYNPPQGYGQQNQYNS	10	0.9713069573227691	31.91581526327291
MASDDYTQQATQYYGAYPTQPGQGYSRQSSQPYGQFSYSGYSQSTDDSGYGQSSYSSPPQSQRTGYGTQSKDQGYGSTGIYGHSQSSQSSYGQQSSYPGYGQQPAPSSTSGSYGSSSQSSSKGQPQSGSYSQQPSYGGQQQSYGQQQKYNPPQGYGQQNQYNS	10	0.9739000618209228	30.877990329088952
MAINDYTQQYTQSYGAYPTQPGQMYSRQSSQPYGQFSYSGYSQSTDDSGYGQSSYSSPPQSQRTGYGTQSKDQGYGSTGGYGSSQSSQSSYGQQSSYRGYGQQPAPSSTSGSYGSSSQSSWKGQPQSGSDSQQPSYGGQQQSYGQQQKYNPPQGYGQQNQYNY	10	0.9839736784901819	31.308768179643437
MAINDYTQQYTQSYGAYPTQPGQMYSRQSSQPYGQFSYSGYSQSTDDSGYGQSSYSSPPQSQRTGYGTQSKDQGYGSTGIYGHSQSSQSSYGQQSSYRGYGQEPAPSSTSGSYYSSSQSSSKGQPQSGSYSQQPSYGGQQQSYGQQQSYNPPQGYGQQNQYNS	10	0.9821290385489231	31.38437793972755
MAINDYTQQYTQSYGAYPTQPGQGYSRQSSQPYGQQSYSGYSQSTDDSGYGLSSYSSPPQSQREGYGTQSKDQGYGSTGIYGHSQSSQSSYGQQSSYRGYGQEPAPSSTSGSYYSSSQSSSKGQPQSGSYSQQPSYGGQQQSYGQQQSYNPPQGYGQQNQYNS	10	0.9757712672738134	31.41466424032183
MAINDYTQQLTQSYGAYPTQPGQMYSQQSSQPYGQQSYSGYSQMTDDSGYGQSSYSSPPQSQRTGYGTQSTPQGYGSTGIYGHSQSSQSSYGQQSSYPGYGQQPAPSSTSGSYGSHSQSWSKGQPQSGWYSQQPSYGGQQQSYGQQQSYNPPKGYGQQNQYNS	10	0.971015633803852	31.282851977625082
RASDDYTQQATQYYGAYPTQPGQGYSRQSSQPYGQQSYSGYSQSTDDSGYGLSSYSSPPQSQRVGYGTQSKDQGYGSTGIYGHSQSSQSSYGQQSSYRGYGQEPAPSSTSGSYYSSSQSSSKGQPQSGSYSQQPSYGGQQHSYGQQQSYNPPQGYGQQNQYNS	11	0.978409478892111	32.373637810643565
MAINAYTQQLTQSYGAYPTQPGQMYSQQSSQPYGQDSYSGYIQSTDKSGYGQSSYSSPPQSQRTGYGTKSKDQGYGSTGGYGSSQSSQSSYGQQSSYPGYGQQPAPSSTSGSYGSSSQSSSKGQPQSGSYSQQPSYGGQQQSYGQQQSYNPPQGYGQQNQYNS	11	0.9745845585431999	32.59943763690809
MASDDYTQQATQYYGAYPTQPGQGYSRQSSQPYGQQSYSGYSQSTDDSGYGLSSYSSPPQSQREGYGTQSKDQGYGSTGIYGHSQSSQSSYGQQSSYRGYGQEPAPSSTSGSYYSSSQSSSKGQPQSGSYSQQPSYGGQQQSYGQQQSYNPPQGYGQQNQYNS	11	0.9739956866934358	32.2257084601797
MAINDYTQQYTQSYGAYPTQPGQMYSRQSSQPYGQFSYSGYSQSTDDVGYGQSSYSSPPQSQRTGYGTQSKDQGYGSTGIYGHSQSSQSSYGQQSSYRGYGQEPAPSSTSGSYYSSSQSSSKGQPQSGSYSQQPSYGGQQQSYGQQQSYNPPQGYHQQNQYNS	11	0.9830976554229334	30.81926860443376
MAINDYTQQYTQSYGAYPTQPGQMYSRQSSQPYGQFSYSGYSQSTDDSGYGQSSYSSPPQSQRTGYGTQSKDQGYGSTGGYGSSQSSQSSYGQQSSYRGYGQQPAPSSTSGSYGSSSQSSSKTQPQSGSDSQQPSYGGQQQSYGQQQKYNPPQGYGQQKQYNY	11	0.9914177187230303	31.36765980662983
MAINDYTQQYTQSYGAYPNQPGQMYSRQSSQPYGQFSYSGYSQSTDMSGYGQSSYSSPPQSQRTGYGTQSKDQGYGSTWGYGSSQSSQSSYGDQSSYRGYGQQPAPSSTSGSYMSSSQSSSKGQPQSGSYSQQPSYKMQRQSYGQQQKYNPPQGYGQQNQYNS	11	1.0053252141037334	30.87419763638771
MAINAYTQQLTQSYGAYPTQPGQMYSQQSSQPYGQDSYSGYIQSTDKSGYGQSSYSSPPQSQRTGYGTQSKDQGYGSTGGYGSSQSSQSSYGQQSSYPGYGQQPAPSSTSGSYGSSSQSSSKGQPQSGSYSQQPSYGGQQQSYGQQQKYNPPQGYGQQNQYNY	11	0.9764212124210001	31.251948666847436
MAINDYTQQYPQSYGAYPTQPGQMYSRQSSQPYGQFSYSGYSQSTDDSGYGQSSYSSPPQSQRTGYGTQSKDQGYGSTGGYGSSQSSQSSYGQQSSYRGYGQQPAPSSTSGSYGSSSQSSSKTQPQSGSDSQQPSYGGQQQSYGQQQKYNPPQGYGQQKQYNY	11	0.9944379381808333	31.399983896079878
MAINDYTQQYTQSYGAYPTQPGQMYSRQSSQPYGQFSYSGYSQSTDDSGYGQSSYSSPPQSQRTGYGTQSKDQGYGSTGGYGSSQSSQSSYGQQSSYRGYGQQPAPSSTSGSYGSSSQSSSKGQPQSGSYSQQWSYGGQQQSYGQQQSYNPPQGYGQQNQYNS	11	0.9806342177502565	31.496040294710838
RASDDYTQQATQYYGAYPTQPGQGYSRQSSQPYGQQSYSGYSQSTDDSGYGLSSYSSEPQSQRVGYGTQSKDQGYGSTGIYGHSQSSQSSYGQQSSYRGYGYQPAPSSTSGSYGSSSQSSWKGQPQSGSDSQQPSYGGQQQSYGQQQKYNPPQGQGQQNQYNY	11	0.9823027910638888	30.80187454200455
MAINDYTQQYTQSYGAYPTQPGQMYSRQSSQPYGQFSYSGYSQSTDDSGYGQSSYSSPPQSQRTGYGTQSKDQGYGSTGGYGSSQSSQSSYGQQSSYRGYGQQPAPSSTSGSYGSSSQSSSKGQPQSGSDSQQPSYGGQQQSYGQQQKYNPPQGYGQQNQYNY	11	0.9806412961524057	31.821001773648643
MASDDYTQQATQAYGAYPTQPGQGYSRQSSQPYGQQSYSGYSQSTDDSGYGLSSYSSPPQSQREGYGTQSKDQGYGSTGIYGHSQSSQSSYGQQSSYRGYGQEPAPSSTSGSYYSSSQSSSKGQPQSGSYSQQPSYGGQQQSYGQQQKYNPPQGYGQQNQYNY	11	0.9798603292592	32.47292640936064
MASDDYTQQATQYYGAYPTQPGQGYSRQSSQPYGQDSYSGYSQSTDKSGYGQSSYSSPPQSQRTGYGTQSTPQGYGSTGIYGHSQSSQSSYGQQSSYPGYGQQPAPSSTSGSYGSSSQSSSKGQPQSGSYSQQPSYKMQQQSYGQQQKYNPPQGYGQQNQYNS	11	0.9865324955106667	31.975136250852668
MAINDYTMQYTQSYGAYPTQPGQMYSRQSSQPYGQFSYSGYSQSTDDSGYGQSSYSSPPQSQRTGYGTQSKDQGYGSTGGYGSSQSSQSSYGQQSSYRGYGQQPAPSSTSGSYGSASQSSSKGQPQSGSYSQQWSYGGQQQSYGQQQSYNPPQGYGQQNQYNS	11	0.9799353217228718	31.81273196623465
PASDDYTQQATQYYGAYPTQPGQGYSRQSSQPYGQDSYSGYSQSTDKSGYGQSSYSSPPQSQRTGYGTQSTPQGYGSTGIMGHSQSSQSSYGQQSSYPGYGQQPAPSSTSGSYGSSSQSSSKTQPQSGSDSQQPSYGGQQQSYGQQQKYNPPQGYGQQKQYNY	11	0.9860565946954932	31.199701102767825
MAINDYTQQYTQSYGAYPTQPGQMYSRQSSQPYGQFSYSGYSQSTDDSGYGASSYSSPPQSQRTGYGTQSKDQGYGSTGGYGSSQSSQSSYGQQSSYRGYGQQPAPSSTSGSYGSSSQSSSKTQPQSGSDSQQPSYGGQQQSYGQQQKYNPPQGYGQQKQYNY	11	0.9919760102513582	31.090909136550575
MAINDYTQQYTQSYGAYPTQPGQMYSRQSSQPYGQFSYSGYSQSTDDSGYGQSSYSSPPQSQRTGYGTQSKDQGYGSTGGYGSSQSSQSSYGQQSSYRGYGQQPAPSSTSGSYGSSSQSSWKGQPQSGSDSQQPSYGGQQQSYGQQQKYNPPQGYGQQNQYNY	11	0.9839736784901819	31.308768179643437
MAINDYTQQYTQSYGAYPTQPGQMYSRQSSQPYGQFSYSGYSQSTDDSGYGQSSYSSPPQSQRTGYGTQSKDQGYGSTGIYGHSQSSQSSYGQQSSYRGYGQEPAPSSTSGSYYSSSQSSSKGQPQSGSYSQQPSYGGQQQSYGQQQSYNPPQGYGQQNQYNS	11	0.9821290385489231	31.38437793972755
MAINDYTQQYTQSYGAYPTQPGQGYSRQSSQPYGQQSYSGYSQSTDDSGYGLSSYSSPPQSQREGYGTQSKDQGYGSTGIYGHSQSSQSSYGQQSSYRGYGQEPAPSSTSGSYYSSSQSSSKGQPQSGSYSQQPSYGGQQQSYGQQQSYNPPQGYGQQNQYNS	11	0.9757712672738134	31.41466424032183
MAINDYTQQYTQSYGAYPTQPGQMYSRQSSQPYGQFSYSGYSQSTDDSGYGQSSYSSPPQSQRTGYGTQSKDQGYGSTGGYGSSQSSQSSYGQQSSYRGYGQEPAPSSTSGSYYSSSQSSSKGQPQSGSYSQQPSYGGQQHSYGQQQSYNPPQGYGQQNQYNS	11	0.9848984941024533	31.819629168220807
MASDDYTQQATQYYGAYPTQPGQGYSRQSSQPYGQFSYSGYSQSTDMSGYGQSSYSSPPQSQRTGYGTQSKDQGYGSTWGYGSSQSSQSSYGDQSSYRGYGQQPAPSSTSGSYMSSSQSSSKGQPQSGSYSQQPSYKMQRQSYGQQQKYNPPQGYGQQNQYNS	12	1.003889098722303	32.06117995463709
MAINDYTQQYPQSYGAYPTQPGQMYSRQSSQPYGQFSYSGYSQSTDDSGYGQSSYSSPPQSQRTGYGTQSKDQGYGSTGGYGSSQSSQSSYGDQSSYRGYGQQPAPDSTSGSYMSSSQSSSKGQPQSGSYSQQPSYKMQRQSYGQQQKYNPPQGHGQQNQYNS	12	0.9965990649108334	31.02615597736983
MAINDYTQQYTQSYGAYPNQPGQMYSRQSSQPYGQFSYSGYSQSTDFSGYGQSSYSSPPQSQRTGYGTQSKDQGYGSTWGYGSSQSSQSSYGQQSSYRGYGQQPAPSSTSGTYGSSSQSSSKTQPQSGSDSQQPSYGGQQQTYGQQQCYNPPQGYGQQKQYNY	12	0.9990337559946666	31.81286329643125
MAINDYTQQYTQSYGAYPTQPGQMYSRQSSQPYGQFSYSGYSQSTDDVGYGQSSYSSPPQSQRTGYGTQSKDQGYGSTGIYGHSQSSQSSYGQQSSYRGYGQEPAPSSTSGSYYSSSQSSSKGQPQSGSYSQQPSYGGQQQSYGQQQSYNPPQGYHQQNQYNS	12	0.9830976554229334	30.81926860443376
MAINDYTQQYTQSYGAYPTQPGQMYSRQSSQPYGQFSYSGYSQSTDDSGYGQSSYSSPPQSQRTGYGTQSKDQGYGSTGGYGSSQSSQSSYGQQSSYRGYGQQPAPSSTSGSYGSSSQSSSKTQPQSGSDSQQPSYGGQQQSYGQQQKYNPPQGYGQQKQYNY	12	0.9914177187230303	31.36765980662983
MAINDYTQQYTQSYGAYPNQPGQMYSRQSSQPYGQFSYSGYSQSTDMSGYGQSSYSSPPQSQRTGYGTQSKDQGYGSTWGYGSSQSSQSSYGDQSSYRGYGQQPAPSSTSGSYMSSSQSSSKGQPQSGSYSQQPSYKMQRQSYGQQQKYNPPQGYGQQNQYNS	12	1.0053252141037334	30.87419763638771
MAINDNTQQYTQSYGAYPTQPGQMYSRQSSQPYGQFSYSGYSQSTDDSGYGQSSYSSPPQSQRTGYGTQSKDQGYGSTGGYGSSQSSQSSYGQQSSYRGYGQQPAPSSTSGSYGSSSQSSSKTQPQSGSDSQQPSYGGQQQSYGQQQKYNPPQGYGQQKQYNY	12	0.984599215956923	31.847462109664562
MAINDYTQQYPQSYGAYPTQPGQMYSRQSSQPYGQFSYSGYSQSTDDSGYGQSSYSSPPQSQRTGYGTQSKDQGYGSTGGYGSSQSSQSSYGQQSSYRGYGQQPAPSSTSGSYGSSSQSSSKTQPQSGSDSQQPSYGGQQQSYGQQQKYNPPQGYGQQKQYNY	12	0.9944379381808333	31.399983896079878
MAINDYTQQYTQSYGAYPNQPGQMYSRQSSQPYGQFSYSGYSQSTDMSGYGQSSYSSPPQSQRTGYGTQSKDQGYGSTWGYGSSQSSQSSYGDQSSYRGYGQQPAPSSTSGSYMSSSQSSSKGQPQSGSDSQQPSYGGQQQSYGQQQKYNPPQGYGQQKQYNY	12	1.0007229967163591	31.033718774783292
RASDDYTQQATQYYGAYPTQPGQGYSRQSSQPYGQQSYSGYSQSTDDSGYGLSSYSSEPQSQRVGYGTQSKDQGYGSTGIYGHSQSSQSSYGQQSSYRGYGYQPAPSSTSGSYGSSSQSSWKGQPQSGSDSQQPSYGGQQQSYGQQQKYNPPQGQGQQNQYNY	12	0.9823027910638888	30.80187454200455
MAINDYTQQYTQSYGAYPTQPGQMYSRQSSQPYGQFSYSGYSQSTDDSGYGQSSYSSPPQSQRTGYGTQSKDQGYGSTGGYGSSQSSQSSYGQQSSYRGYGQQPAPSSTSGSYGSSSQSSSKGQPQSGSDSQQPSYGGQQQSYGQQQKYNPPQGYGQQNQYNY	12	0.9806412961524057	31.821001773648643
MAINDYTQQYTQSYGAYPNQPGQMYSRQSSQPYGQDSYSGYSQSTDKSGYGQSSYSSPPQSQRTGYGTQSTPQGYGSTGIYGHSQSSQSSYGQQSSYPGYGQQPAPSSTSGSYGSSSQSSSKGQPQSGSYSQYPSYKMQQQSYGQQQKYNPPQGYGQQNQYNS	12	0.9917183824942778	31.99371597440172
MASDDYTQQATQYYGAYPTQPGQGYSRQSSQPYGQDSYSGYSQSTDKSGYGQSSYSSPPQSQRTGYGTQSTPQGYGSTGIYGHSQSSQSSYGQQSSYPGYGQQPAPSSTSGSYGSSSQSSSKGQPQSGSYSQQPSYKMQQQSYGQQQKYNPPQGYGQQNQYNS	12	0.9865324955106667	31.975136250852668
PASDDYTQQATQYYGAYPTQPGQGYSRQSSQPYGQDSYSGYSQSTDKSGYGQSSYSSPPQSQRTGYGTQSTPQGYGSTGIMGHSQSSQSSYGQQSSYPGYGQQPAPSSTAGSYGSSSQSSSKTQPQSGSYSQQPSYKMQRQSYGQQQGYNPPQGYGQQNQYNS	12	0.9826062234008204	31.903607218059282
PASDDYTQQATQYYGAYPTQPGQGYSRQSSQPYGQDSYSGYSQSTDKSGYGQSSYSSPPQSQRTGYGTQSTPQGYGSTGIMGHSQSSQSSYGQQSSYPGYGQQPAPSSTSGSYGSSSQSSSKTQPQSGSDSQQPSYGGQQQSYGQQQKYNPPQGYGQQKQYNY	12	0.9860565946954932	31.199701102767825
MAINDYTQQYTQSYGAYPTQPGQMYSRQSSQPYGQFSYSGYSQSTDDSGYGASSYSSPPQSQRTGYGTQSKDQGYGSTGGYGSSQSSQSSYGQQSSYRGYGQQPAPSSTSGSYGSSSQSSSKTQPQSGSDSQQPSYGGQQQSYGQQQKYNPPQGYGQQKQYNY	12	0.9919760102513582	31.090909136550575
MAINDYTQQYTQSYGAYPTQPGQMYSRQSSQPYGQFSYSGYSQSTDDSGYGQSSYSSPPQSQRTGYGTQSKDQGYGSTGGYGSSQSSQSSYGQQSSYRGYGQQPAPSSTSGSYGSSSQSSWKGQPQSGSDSQQPSYGGQQQSYGQQQKYNPPQGYGQQNQYNY	12	0.9839736784901819	31.308768179643437
MAINDYTQQYTQSYGAYPTQPGQMYSRQSSQPYGQFSYSGYSQSTDDSGYGQSSYSSPPQSQRTGYGTQSKDQGYGSTGIYGHSQSSQSSYGQQSSYRGYGQEPAPSSTSGSYYSSSQSSSKGQPQSGSYSQQPSYGGQQQSYGQQQSYNPPQGYGQQNQYNS	12	0.9821290385489231	31.38437793972755
MAINDYTQQYTQSYGAYPTQPGQMYSRQSSQPYGQFSYSGYSQSTDDSGYGQSSYSSPPQSQRTGYGTQSKDQGYGSTGGYGSSQSSQSSYGQQSSYRGYGQQPAPSSTSGSYGSSSQSSSKTQPQSDSDSQQPSYGGQQQSYGQQQKYNPPQGYGQQKQYNY	12	0.9909335029784	31.52273357648152
MAINDYTQQYTQSYGAYPTQPGQMYSRQSSQPYGQFSYSGYSQSTDDSGYGQSSYSSPPQSQRTGYGTQSKDQGYGSTGGYGSSQSSQSSYGQQSSYRGYGQEPAPSSTSGSYYSSSQSSSKGQPQSGSYSQQPSYGGQQHSYGQQQSYNPPQGYGQQNQYNS	12	0.9848984941024533	31.819629168220807
MASDDYTQQATQYYGAYPTQPGQGYSRQSSQPYGQFSYSGYSQSTDMSGYGQSSYSSPPQSQRTGYGTQSKDQGYGSTWGYGSSQSSQSSYGDQSSYRGYGQQPAPSSTSGSYMSSSQSSSKGQPQSGSYSQQPSYKMQRQSYGQQQKYNPPQGYGQQNQYNS	13	1.003889098722303	32.06117995463709
MAINDYTQQYPQSYGAYPTQPGQMYSRQSSQPYGQFSYSGYSQSTDDSGYGQSSYSSPPQSQRTGYGTQSKDQGYGSTGGYGSSQSSQSSYGDQSSYRGYGQQPAPDSTSGSYMSSSQSSSKGQPQSGSYSQQPSYKMQRQSYGQQQKYNPPQGHGQQNQYNS	13	0.9965990649108334	31.02615597736983
MAINDYTQQYTQSYGAYPNQPGQMYSRQSSQPYGQFSYSGYSQSTDFSGYGQSSYSSPPQSQRTGYGTQSKDQGYGSTWGYGSSQSSQSSYGQQSSYRGYGQQPAPSSTSGTYGSSSQSSSKTQPQSGSDSQQPSYGGQQQTYGQQQCYNPPQGYGQQKQYNY	13	0.9990337559946666	31.81286329643125
MASDDYTQQATQYYGAYPTQPGQGYSRQSSQPYGQFSYSGYSQSTDMSGYGQSSYSSPPQVQRTGYGTQSKDQGYGSTWGYGSSQSSQSSYGDQSAYRGYGQQPAPSSTSGSYMSSSQSSSKGQPQSGSYSQQPSYKMQRQSYGQQQKYNPPQGYGQQNQYNS	13	1.0052409382772	31.1912096417364
MAINDYTQQYTQSYGAYPTQPGQMYSRQSSQPYGQFSYSGYSQSTDDSGYGQSSYSSPPQSQRTGYGTQSKDQGYGSTGGYGSSQSSQSSYGQQSSYRGYGQQPAPSSTSGSYGSSSQSSSKTQPQSGSDSQQPSYGGQQQSYGQQQKYNPPQGYGQQKQYNY	13	0.9914177187230303	31.36765980662983
MAINDYTQQYTQSYGAYPNQPGQMYSRQSSQPYGQFSYSGYSQSTDMSGYGQSSYSSPPQSQRTGYGTQSKDQGYGSTWGYGSSQSSQSSYGDQSSYRGYGQQPAPSSTSGSYMSSSQSSSKGQPQSGSYSQQPSYKMQRQSYGQQQKYNPPQGYGQQNQYNS	13	1.0053252141037334	30.87419763638771
MASDDYTQQATQYYGAYPTQPGQGYSRQSSQPYGQFSYSGYSQSTDMSGYGQSSYSSPPQSQRTGYGTQSKDQGYGSTWGYGSSQSSQSSYGDQSSYRGYGQQPAPSSTSGSYMSSSQSSSKGQPQSGSYSQQPSYKMQRQSYGQQQKYNPPQGYGQQNQYNS	13	1.001094256666154	31.836909641582512
MAINDYTQQYPQSYGAYPTQPGQMYSRQSSQPYGQFSYSGYSQSTDDSGYGQSSYSSPPQSQRTGYGTQSKDQGYGSTGGYGSSQSSQSSYGQQSSYRGYGQQPAPSSTSGSYGSSSQSSSKTQPQSGSDSQQPSYGGQQQSYGQQQKYNPPQGYGQQKQYNY	13	0.9944379381808333	31.399983896079878
MAINDYTQQYTQSYGAYPNQPGQMYSRQSSQPYGQFSYSGYSQSTDMSGYGQSSYSSPPQSQRTGYGTQSKDQGYGSTWGYGSSQSSQSSYGDQSSYRGYGQQPAPSSTSGSYMSSSQSSSKGQPQSGSDSQQPSYGGQQQSYGQQQKYNPPQGYGQQKQYNY	13	1.0007229967163591	31.033718774783292
MAINDYTQQYTQSYGAYPNQPGQMYRRQSSQPYGQFSYSGYSQSTDMSGYGQSSYSSPPQSQRTGYGTQSKDQGYGSTWGYGSSQSSQSSYGDQSSYRGYGQQPAPSSTSGSYMSSSQSSSKGQPQSGSYSQQPFYKMQRQSYGQQQKYNPPQGYGQQNQYNS	13	1.016993215725389	32.203672141244596
MAINDYTQQITQSYGAYPNQPGQMYSRQSSQPYGQFSYSGYSQSTDMSGYGQSSYSSPPQSQRTGYGTQSKDQGYGSTWGYGSSQSSQSSYGDQSSYRGYGQQPAPSTTSGSYGSSSQSSSKTQPQSGSDSQQPSYGGQQQSYGQQQKYNPPQGYGQQKQYNY	13	0.9907017750674667	32.51571537940539
MAINDYTQQYTQSYGAYPNQPGQMYSRQSSQPYGQDSYSGYSQSTDKSGYGQSSYSSPPQSQRTGYGTQSTPQGYGSTGIYGHSQSSQSSYGQQSSYPGYGQQPAPSSTSGSYGSSSQSSSKGQPQSGSYSQYPSYKMQQQSYGQQQKYNPPQGYGQQNQYNS	13	0.9917183824942778	31.99371597440172
MASDDYTQQATQYYGAYPTQPGQGYSRQSSQPYGQDSYSGYSQSTDKSGYGQSSYSSPPQSQRTGYGTQSTPQGYGSTGIYGHSQSSQSSYGQQSSYPGYGQQPAPSSTSGSYGSSSQSSSKGQPQSGSYSQQPSYKMQQQSYGQQQKYNPPQGYGQQNQYNS	13	0.9865324955106667	31.975136250852668
MASDDYTQQATQYYGAYPTQPGQGYSRQSSQPYGQFSYSGYSQSTDMSGYGQSQYSSPPQSQRTGYGTQSKDQGYGSTWGYGSSQSSQSSYGDQSSYRGYGQQPAPSSTSGSYMSSSQSSSLGQPQSGSYSQQPSYKMQRQSYGQQQKYNPPQGYGQQNQYNS	13	0.9982587427467734	31.824750935593055
PASDDYTQQATQYYGAYPTQPGQGYSRQSSQPYGQDSYSGYSQSTDKSGYGQSSYSSPPQSQRTGYGTQSTPQGYGSTGIMGHSQSSQSSYGQQSSYPGYGQQPAPSSTSGSYGSSSQSSSKTQPQSGSDSQQPSYGGQQQSYGQQQKYNPPQGYGQQKQYNY	13	0.9860565946954932	31.199701102767825
MAINDYTQQYTQSYGAYPTQPGQMYSRQSSQPYGQFSYSGYSQSTDDSGYGASSYSSPPQSQRTGYGTQSKDQGYGSTGGYGSSQSSQSSYGQQSSYRGYGQQPAPSSTSGSYGSSSQSSSKTQPQSGSDSQQPSYGGQQQSYGQQQKYNPPQGYGQQKQYNY	13	0.9919760102513582	31.090909136550575
MAINDYTQQYTQSYGAYPNQPGQMYSRQSSQPYGQFSYSGYSQSTDMSGYGQSSYSSPPQSQRTGYGTQSKDQGYGSTWGYGSSQSSQSSYGDQSSYRGYGQQPAPSSTSGSYMSSSQSSSKGQPQSGSYSQQPSYKMQRQSYGQQQKYNPPQGYGQQNQYNS	13	1.0074200409586112	31.691427967373905
MAINDYTQQYPQSYGAYPTQPGQMYSRQSSQPYGQFSYSGYSQSTDDSGYGQSSYSSPPQSQRTGYGTQSKDQGYGSTGGYGSSQSSQSSYGQQSSYRGYGQQPAPSSTSGSYMSSSQSSSKGQPQSGSDSQQPSYGGQQQSYGQQQKYNPPQGYGQQKQYNY	13	0.9945570161261112	31.905305945226658
MAINDYTQQYTQSYGAYPTQPGQMYSRQSSQPYGQFSYSGYSQSTDDSGYGQSSYSSPPQSQRTGYGTQSKDQGYGSTGGYGSSQSSQSSYGQQSSYRGYGQQPAPSSTSGSYGSSSQSSSKTQPQSDSDSQQPSYGGQQQSYGQQQKYNPPQGYGQQKQYNY	13	0.9909335029784	31.52273357648152
MASDDYTQQATQYYGLYPTQPGQGYSRQSSQPYGQFSYSGYSQSTDMSGYGQSSYSSPPQSQRTGYGTQSKDQGYGSTWGYGSSQSSQSSYGDQSSYRGYGQQPEPSSTSGSYPSSSQSSSKGQPQSGSYSNQPSYKMQRQSYGQQQKYNPPQGYGQQNQYNS	13	1.005137272915413	31.61540582557374
MASDDYTQQATQYYGAYPTQPGQGYSRQSSQPYGQFSYSGYSQSTDMSGYGQSSYSSPPQSQRTGYGTQSKDQGYGSTWGYGSSQSSQSSYGDQSSYRGYGQQPAPSSTSGSYMSSSQSSSKGQPQSGSYSQQPSYKMQRQSYGQQQKYNPPQGYGQQNQYNS	14	1.003889098722303	32.06117995463709
MAINDYTQQYPQSYGAYPTQPGQMYSRQSSQPYGQFSYSGYSQSTDDSGYGQSSYSSPPQSQRTGYGTQSKDQGYGSTGGYGSSQSSQSSYGDQSSYRGYGQQPAPDSTSGSYMSSSQSSSKGQPQSGSYSQQPSYKMQRQSYGQQQKYNPPQGHGQQNQYNS	14	0.9965990649108334	31.02615597736983
MAINDYTQQYTQSYGAYPNQPGQMYSRQSSQPYGQFSYSGYSQSTDFSGYGQSSYSSPPQSQRTGYGTQSKDQGYGSTWGYGSSQSSQSSYGQQSSYRGYGQQPAPSSTSGTYGSSSQSSSKTQPQSGSDSQQPSYGGQQQTYGQQQCYNPPQGYGQQKQYNY	14	0.9990337559946666	31.81286329643125
MASDDYTQQATQYYGAYPTQPGQGYSRQSSQPYGQFSYSGYSQSTDMSGYGQSSYSSPPQVQRTGYGTQSKDQGYGSTWGYGSSQSSQSSYGDQSAYRGYGQQPAPSSTSGSYMSSSQSSSKGQPQSGSYSQQPSYKMQRQSYGQQQKYNPPQGYGQQNQYNS	14	1.0052409382772	31.1912096417364
MAINDYTQQYTQSYGAYPNQPGQMYSRQSSQPYGQFSYSGYSQSTDMSGYGQSSYSSPPQSQRTGYGTQSKDQGYGSTWGYGSSQSSQSSYGDQSSYRGYGQQPAPSSTSGSYMSSSQSSSEGQPQSGSYSQQPFYKMQRQSYGQQQKYNPPQGYGQQNQYNS	14	1.0081076676167273	31.39097278560451
MAINDYTQQYTQSYGAYPNQPGQMYSRQSSQPYGQFSYSGYSQSTDMSGYGQSSYSSPPQSQRTGYGTQSKDQGYGSTWGYGSSQSSQSSYGDQSSYRGYGQQPAPSSTSGSYMSSSQSSSKGQPQSGSYSQQPSYKMQRQSYGQQQKYNPPQGYGQQNQYNS	14	1.0053252141037334	30.87419763638771
MASDDYTQQATQYYGAYPTQPGQGYSRQSSQPYGQFSYSGYSQSTDMSGYGQSSYSSPPQSQRTGYGTQSKDQGYGSTWGYGSSQSSQSSYGDQSSYRGYGQQPAPSSTSGSYMSSSQSSSKGQPQSGSYSQQPSYKMQRQSYGQQQKYNPPQGYGQQNQYNS	14	1.001094256666154	31.836909641582512
MAINDYTQQYTQSYGAYPNQPGQMYSRQSSQPYGQFSYSGYSQSTDMSGYGQSSYSSPPQSQRTTYGTQSKDQGYGSTWGYGSSQSSQSSYGDQSSYRGYGQQPAPSSTSGSYMSSSQSSSKGQPQSGSYSQQPSYKMQRQSYGQQQKYNPPQGYGQQNQYNS	14	1.0087611187022933	32.5033022414193
MAINDYTQQYTQSYGAYPNQPGQMYSRQSSQPYGQFSYSGYSQSTDMSGYGQSSYSSPPQSQRTGYGTQSKDQGYGSTWGYGSSQSSQSSYGDQSSYRGYGQQPAPSSTSGSYMSSSQSSSKGQPQSGSDSQQPSYGGQQQSYGQQQKYNPPQGYGQQKQYNY	14	1.0007229967163591	31.033718774783292
MAINDYTQQYTQSYGAYPNQPGQMYRRQSSQPYGQFSYSGYSQSTDMSGYGQSSYSSPPQSQRTGYGTQSKDQGYGSTWGYGSSQSSQSSYGDQSSYRGYGQQPAPSSTSGSYMSSSQSSSKGQPQSGSYSQQPFYKMQRQSYGQQQKYNPPQGYGQQNQYNS	14	1.016993215725389	32.203672141244596
MAINDYTQQYTQSYGAYPNQPGQMYSRQSSQPYGQFSYSGYSQSTDMSGYGQSSYSSPPQSQRTGYGTQSKDQGYGSTWGYGSSQSSQSSYGDQSSYRGYGQQPAPSSTSGSYMSSSQSSSKGQPQSGSYSQQPSYKMQRQSYGQQQKYNPPQGYGQQNQYNS	14	1.0078536189148268	31.313496776640118
MAINDYTQQYTQSYGAYPNQPGQMYRRQSSQPYGQFSYSGYSLSTDMSGYGQSSYSSPPQSQRTGYGTQSKDQGYGSTWGYGSSQSSQSSYGDQSSYRGYGQQPAPSSTSGSYMSSSQSSSKGQPQSGSYSQQPRYKMQTQSYGQQQKYNPPQGYGQQNQYNS	14	1.0140245969018553	30.85005558933287
MAINDYTQQYTQSYGAYPNQPGQMYSRQSSQPYGQFSYSGYSQSTDMSGYGQSSYSSPPQSQRTGYGTQSKDQGYGSTWGYGSSQSSQSSYGDQSSYRGYGQQPAPSSTSCSYMSSSQSSSKGQPQSGSYSQQPSYKMQRQSYGQQQKYNPPQGYGQQNQYNS	14	1.0096866514532776	32.5234063279136
MASDDYTQQATQYYGAYPTQPGQGYSRQSSQPYGQFSYSGYSQSTDMSGYGQSQYSSPPQSQRTGYGTQSKDQGYGSTWGYGSSQSSQSSYGDQSSYRGYGQQPAPSSTSGSYMSSSQSSSLGQPQSGSYSQQPSYKMQRQSYGQQQKYNPPQGYGQQNQYNS	14	0.9982587427467734	31.824750935593055
MASDDYTQQATQYYGAYPTQPGQGYSRQSSQPYGQFSYSGYSQSTDMSGYGQSSYSSPPQSQRTGYGTQSKDQGYGSTWGYGSSQSSQSSYGDQSSYRGYGQQPAPSSTSGSYMSSSQSSSKGQAQSGSYSQQPSYKMQRQSYGQQQKYHPPQGYGQQNQYNS	14	0.9997791493145599	32.072816850702466
MAINDYTQQYTQSYGAYPNQPGQMYRRQSSQPYGQFSYSGYTQSTDMSGYGQSSYSSPPQSQRTGYGTQSKDQGYGSTWGYGSSQSSQSSYGDQSSYRGYGQQPAPSSTSGSYMSSSQSSSKGQPQSGSYSQQPFYKMQRQSYGQQQKYNPPQGYGQQNQYNS	14	1.017161726100718	31.895107386464236
MAINDYTQQYTQSYGAYPNQPGQMYSRQSSQPYGQFSYSGYSQSTDMSGYGQSSYSSPPQSQRTGYGTQSKDQGYGSTWGYGSSQSSQSSYGDQSSYRGYGQQPAPSSTSGSYMSSSQSSSKGQPQSGSYSQQPSYKMQRQSYGQQQKYNPPQGYGQQNQYNS	14	1.0074200409586112	31.691427967373905
MAINDYTQQYPQSYGAYPTQPGQMYSRQSSQPYGQFSYSGYSQSTDDSGYGQSSYSSPPQSQRTGYGTQSKDQGYGSTGGYGSSQSSQSSYGQQSSYRGYGQQPAPSSTSGSYMSSSQSSSKGQPQSGSDSQQPSYGGQQQSYGQQQKYNPPQGYGQQKQYNY	14	0.9945570161261112	31.905305945226658
MASDDYTQQATQYDGAYPTQPGQGYSRQSSCPYGQFSYSGYSQSTDMSGYGQSSYSSPPQVQRTGYGPQSKDQGYGSTWGYGSSQSSQSSYGDQSAYRGYGQQPAPSSTSGSYMSSSQSSSKGQPQSGSYSQQPSYKMQRQSYGQQQKYNPPQGYGQQNQYNS	14	1.00190691436656	31.769346236636125
MASDDYTQQATQYYGLYPTQPGQGYSRQSSQPYGQFSYSGYSQSTDMSGYGQSSYSSPPQSQRTGYGTQSKDQGYGSTWGYGSSQSSQSSYGDQSSYRGYGQQPEPSSTSGSYPSSSQSSSKGQPQSGSYSNQPSYKMQRQSYGQQQKYNPPQGYGQQNQYNS	14	1.005137272915413	31.61540582557374
MASDDYTQQATQYYGAYPTQPGQGYSRQSSQPYGQFSYSGYSQSTDMSGYGQSSYSSPPQSQRTGYGTQSKDQGYGSTWGYGSSQSSQSSYGDQSSYRGYGQQPAPSSTSGSYMSSSQSSSKGQPQSGSYSQQPSYKMQRQSYGQQQKYNPPQGYGQQNQYNS	15	1.003889098722303	32.06117995463709
MAINDYTQQYTQSYGAYPNQPGQMYSRQSSQPYGQFSYSGYSQSTDMSGYGQSSYSSPPQSQRTTYGTQSKDQGYGSTWGYGSSQSSQSSYGDQSSYRGYGQQPAPSSTSGSYMSSSQSSSKGQPQSGSYSQQPSYKMQRQSEGQQQKYNPPQGYGQQNQYNS	15	1.008182154907111	31.589573095591046
MAINDYTQQYTQSYGAYPNQPGQMYRRQSSQPYGQFSYSGYSLSTDMSGYGQSSYSSPPQSQRTGYGTQSKDQGYGSTWGYGSSQSSQSSYGDQSSYRGYGQQPAPSSTSGSYMSSSQSSSKGQPQSGSYSQQPFYKMQRQSYGQQQKYNPPQGYGQQNQYNS	15	1.0243176195860555	31.366449033455456
MASDDYTQQATQYYGAYPTQPGQGYSRQSSQPYGQFSYSGYSQSTDMSGYGQSSYSSPPQVQRTGYGTQSKDQGYGSTWGYGSSQSSQSSYGDQSAYRGYGQQPAPSSTSGSYMSSSQSSSKGQPQSGSYSQQPSYKMQRQSYGQQQKYNPPQGYGQQNQYNS	15	1.0052409382772	31.1912096417364
MAINDYTQQYTQSYGAYPNQPGQMYSRQSSQPYGQFSYSGYSQSTDMSGYGQSSYSSPPQSQRTGYGTQSKDQGYGSTWGYGSSQSSQSSYGDQSSYRGYGQQPAPSSTSGSYMSSSQSSSEGQPQSGSYSQQPFYKMQRQSYGQQQKYNPPQGYGQQNQYNS	15	1.0081076676167273	31.39097278560451
MAINDYTQQYTQSYGAYPNQPGQMYSRQSSQPYGQFSYSGYSQSTDMSGYGQSSYSSPPQSQRTGYGTQSKDQGYGSTWGYGSSQSSQSSYGDQSSYRGYGQQPAPSSTSGSYMSSSQSSSKGQPQSGSYSQQPSYKMQRQSYGQQQKYNPPQGYGQQNQYNS	15	1.0053252141037334	30.87419763638771
MAINDYTQQYTQSYGAYPNQPGQMYRRQSSQPYGQFSYSGYSQSTDMSGYGQSSYSSPPQSQRTGYGTQSKDQGYGSTWGYGSSQSSQSSYGDQSSYRGYGQQPAPSSTSGSYMSSSQSSSKGQPQSGSYSQQPSYKMQRQSYGQQQKYNPPQGYGQQNQYNS	15	1.0121728759380513	31.597467166608027
MAINDYTQQYTQSYGAYPNQPGQMYSRQSSQPYGQFSYSGYSQSTDMSGYGQSSYSSPPQSQRTTYGTQSKDQGYGSTWGYGSSQSSQSSYGDQSSYRGYGQQPAPSSTSGSYMSSSQSSSKGQPQSGSYSQQPSYKMQRQSYGQQQKYNPPQGYGQQNQYNS	15	1.0087611187022933	32.5033022414193
MAINDYTQQYTQSYGAYPNQPGQMYRRQSSQPYGQFSYSGYSQSTDMSGYGQSSYSSPPQSQRTGYGTQSKDQGYGSTWGYGSSQSSQSSYGDQSSYRGYGQQPAPSSTSGSYMSSSQSSSKGQPQSGSYSQQPFYKMQRQSDGQQQKYNPPQGKGQQNQYNS	15	1.016306848267652	31.830760538059085
MAINDYTQQYTQSYGAYPNQPGQMYRRQSSQPYGQFSYSGYSQSTDMSGYGQSSYSSPPQSQRTGYGTQSKDQGYGSTWGYGSSQSSQSSYGDQSSYRGYGQQPAPSSTSGSYMSSSQSSSKGQPQSGSYSQQPFYKMQRQSYGQQQKYNPPQGYGQQNQYNS	15	1.016993215725389	32.203672141244596
MAINDYTQQYTQSYGAYPNQPGQMYSRQSSQPYGQFSYSGYSQSTDMSGYGQSSYSSPPQSQRTGYGTQSKDQGYGSTWGYGSSQSSQSSYGDQSSYRGYGQQPAPSSTSGSYMSSSQSSSKGQPQSGSYSQQPSYKMQRQSYGQQQKYNPPQGYGQQNQYNS	15	1.0078536189148268	31.313496776640118
MAINDYTQQYTQSYGAYPNQPGQMYRRQSSQPYGQFSYSGYSLSTDMSGYGQSSYSSPPQSQRTGYGTQSKDQGYGSTWGYGSSQSSQSSYGDQSSYRGYGQQPAPSSTSGSYMSSSQSSSKGQPQSGSYSQQPRYKMQTQSYGQQQKYNPPQGYGQQNQYNS	15	1.0140245969018553	30.85005558933287
MAINDYTQQYTQSYGAYPNQPGQMYSRQSSQPYGQFSYSGYSQSTDMSGYGQSSYSSPPQSQRTGYGTQSKDQGYGSTWGYGSSQSSQSSYGDQSSYRGYGQQPAPSSTSCSYMSSSQSSSKGQPQSGSYSQQPSYKMQRQSYGQQQKYNPPQGYGQQNQYNS	15	1.0096866514532776	32.5234063279136
MAINDYTQQYTQSYGAYPNQPGQMYRRQSSQPYGQFSYSGYTQSTDMSGYGQSSYSSPPQSQRTGTGTQSKDQGYGSTWGYGSSQSSQSSYGDQSSYRGYGQQAAPSSTSGSYMSSSQSSSKGQPQSGSYSQQPRYKMQTQSYGQQQKYNPPQGYGQQNQYNS	15	1.0128292334790556	33.30260435076481
MAINDYTQQYTQSYGAYPNQPGQMYRRQSSQPYGQFSYSGYSQSTDMSGYGQSSYSSPPQSQRTGYGTQSKDQGYGSTWGYGSSQSSQSSYGDQSSYRGYGQQPAPSSTSGSYMSSSQSSSKGQPQSGSYSQQPFYKMQRQSYGQQQKYNPPQGYGQQNQYNS	15	1.0221442801250666	31.295489640175553
MAINDYTQQYTQSYGAYPNQPGQMYRRQSSQPYGQFSYSGYTQSTDMSGYGQSSYSSPPQSQRTGYGTQSKDQGYGSTWGYGSSQSSQSSYGDQSSYRGYGQQPAPSSTSGSYMSSSQSSSKGQPQSGSYSQQPFYKMQRQSYGQQQKYNPPQGYGQQNQYNS	15	1.017161726100718	31.895107386464236
MAINDYTQQYTQSYGAYPNQPGQMYSRQSSQPYGQFSYSGYSQSTDMSGYGQSSYSSPPQSQRTGYGTQSKDQGYGSTWGYGSSQSSQSSYGDQSSYRGYGQQPAPSSTSGSYMSSSQSSSKGQPQSGSYSQQPSYKMQRQSYGQQQKYNPPQGYGQQNQYNS	15	1.0074200409586112	31.691427967373905
MAINDYTQQYTQSYGAYPNQPGQMYRRQSSQPYGQFSYSGYSQSTDMSGYGQSSYSSPPQSQRTGYGTQSKDQGYGSTWGYGSSQSSQSSYGDQSSYRGYGQQPAPSSTSGSYMSSSQSSSKGQPQSGSYSQQPFYKMQRQSYGQQQKYNPPQGYGQQNQYNS	15	1.0212510599262223	31.97113024274336
MAINDYTQQYTQSYGAYPNQPGQMYSRQSSQPYGQFSYSGYSLSTDMSGYGQSSYSSPPQSQRTGYGTQSKDQGYGSTWGYGSSQSSQSSYGDQSSYRGYGQQPAPSSTSGSYMSSSQSSSKGQPQSGSYSQQPRYKMQTQSYGQQQKYNPPQGYGQQNQYNS	15	1.0102578525390618	32.0361308829698
MASDDYTQQATQYYGLYPTQPGQGYSRQSSQPYGQFSYSGYSQSTDMSGYGQSSYSSPPQSQRTGYGTQSKDQGYGSTWGYGSSQSSQSSYGDQSSYRGYGQQPEPSSTSGSYPSSSQSSSKGQPQSGSYSNQPSYKMQRQSYGQQQKYNPPQGYGQQNQYNS	15	1.005137272915413	31.61540582557374
MAINDYTQQYTQSYGAYPNQPGQMYRRQSSQPYGQFSYSGYSLSTDMSGYGQSSYSSPPQSQRTGYGTQSKDQGYGSTWGYGSSQSSQSSYGDQSSYRGYGQQPAPLSTSGSYMSSSQSSSKGQPQSGSYSQQPFYKMQRQSYGQQQKYNPPQGYGQQNQYNS	16	1.0210780480801067	31.411771757154487
MAINDYTQQYTQSYGAYPNQPGQMYRRQSSQPYGQFSYSGYTQSTDMSGYGQSSYSSPPQSQRTGPHTQSKDQGYGSTWGYGSSQSSQSSYGDQSSYRGYGQQPAPSSTSGSYMSSSQSSSKGQPQSGSYSQQPFYKMQRQSYGQQQKYNPPQGYGQQNQYNS	16	1.0187340909090907	31.442966106418922
MAINDYTQQYTQSYGAYPNQPGQMYRRQSSQPYGQFSYSGYSLSTDMSGYGQSSYSSPPQSQRTGYGTQSKDQGYGSTWGYGSSQSSQSSYGDQSSYRGYGQQPAPSSTSGSYMSSSQSSSKGQPQSGSYSQQPFYKMQRQSYGQQQKYNPPQGYGQQNQYNS	16	1.0243176195860555	31.366449033455456
MAINDYTQQYTQSYGAYPNQPGIMYRRQSSQPYGQFSYSGYSQSTDMSGYGQSSYSSPPQSQRTGYGTQSKDQGYGSTWGYGSSQSSQSSYGDQSSYRGYGQQPAPSSTSGSYMSSSQSSSKGQPQSGSYSQQPFYKMQRQSDGQQFKYNPPQGKGQQNQYNS	16	1.0229333267420002	31.359617507641225
MAINDYTQQYTQSYGAYPNQPGQMYRRQSSQPYGQFSYSGYTQSTDMSGYGQSSYSSPPQSQRTGYGTQSKDQGYGSTWGYGSSQSSQSSYGDQSSYRGYGQQPAPSSTSGSYMSSSQSSSKGQPQSGSYSQQPFYKMQRQSYGQQQKYNPPQGYGQQNQYNS	16	1.0222122903487465	31.49035227039865
MAINDYTQQYTQSYGAYPNQPGQMYRRQSSQPYGQTSYSGYSQSTCMSGYGQSSYSSPPQSQRTGYGTQSKDQGYGSTWGYGSSQSSQSSYGDQSSYRGYGQQPAPSSTSGSYMSSSQSSSKGQPQSGSYSQQPFYKMQRQSDGQQQKYNPPQGKGQQNQYNS	16	1.0090212390121214	31.026811620415053
MAINDYTQQYTQSYGAYPNQPGQMYRRQSSQPYGQFSYSGYSQSTDMSGYGQSSYSSPPQSQRTGYGTQSKDQGYGSTWGYGSSQSSQSSYGDQSSYRGYGQQPAPSSTSGSYMSSSQSSSKGQPQSGSYSQQPSYKMQRQSYGQQQKYNPPQGYGQQNQYNS	16	1.0121728759380513	31.597467166608027
MAINDYTQQYTQSYGAYPNQPGQMYSRQSSQPYGQFSYSGYSQSTDMSGYGQSSYSSPPQSQRTTYGTQSKDQGYGSTWGYGSSQSSQSSYGDQSSYRGYGQQPAPSSTSGSYMSSSQSSSKGQPQSGSYSQQPSYKMQRQSYGQQQKYNPPQGYGQQNQYNS	16	1.0087611187022933	32.5033022414193
MAINDYTQQYTQSYGAYPNQPGQMYRRQSSQPYGQFSYSGYSQSTDMSGYGQSSYSSPPQSQRTGYGTQSKDQGYGSTWGYGSSQSSQSSYGDQSSYRGYGQQPAPSSTSGSYMSSSQSSSKGQPQSGSYSQQPFYKMQRQSDGQQQKYNPPQGKGQQNQYNS	16	1.016306848267652	31.830760538059085
MAINDYTQQYTQSYGAYPNQPGQMYRRQSSQPYGQFSYSGYSQSTDMSGYGQSSYSSPPQSQRTGYGTQSKDQGYGSTWGYGSSQSSQSSYGDQSSYRGYGQQPAPSSTSGSYMSSSQSSSKGQPQSGSYSQQPFYKMQRQSYGQQQKYNPPQGYGQQNQYNS	16	1.016993215725389	32.203672141244596
MAINDYTQQYTQSYGAYPNQPGQMYRRQSSQPYKQFSYSGYSQSLDMSGYGQSSYSSPPQSQRTGYGTQSKDQGYGSTWGYGSSQSSQSSYGDQSSYRGYGQQPAPSSTSGSYMSSSQSSSKGQPQSGSYSQQPFYKMQRQSYGQQQKYNPPQGYGQQNQYNS	16	1.0264822654145556	31.468299571215503
MAINDYTQQYTQSYGAYPNQPGQMYRRQSSQPYGQFSYSGYSLSTDMSGYGQSSYSSPPQSQRTGYGTQSKDQGYGSTWGYGSSQSSQSSYGDQSSYRGYGQQPAPSSTSGSYMSSSQSSSKGQPQSGSYSQQPRYKMQTQSYGQQQKYNPPQGYGQQNQYNS	16	1.0140245969018553	30.85005558933287
MAINDYTQQYTQSYGAYPNQPGQMYSRQSSQPYGQFSYSGYSQSTDMSGYGQSSYSSPPQSQRTGYGTQSKDQGYGSTWGYGSSQSSQSSYGDQSSYRGYGQQPAPSSTSCSYMSSSQSSSKGQPQSGSYSQQPSYKMQRQSYGQQQKYNPPQGYGQQNQYNS	16	1.0096866514532776	32.5234063279136
MAINDYTQQYTQSYGAYPNQPGQMYRRQSSQPYGQFSYSGYTQSTDMSGYGQSSYSSPPQSQRTGTGTQSKDQGYGSTWGYGSSQSSQSSYGDQSSYRGYGQQAAPSSTSGSYMSSSQSSSKGQPQSGSYSQQPRYKMQTQSYGQQQKYNPPQGYGQQNQYNS	16	1.0128292334790556	33.30260435076481
MAINDYTQQYTQSYGAYPNQPGQMYRRQSSQPYGQFSYSGYSQSTDMSGYGQSSYSSPPQSQRTGYGTQSKDQGYGSTWGYGSSQSSQSSYGDQSSYRGYGQQPAPSSTSGSYMSSSQSSSKGQPQSGSYSQQPFYKMQRQSYGQQQKYNPPQGYGQQNQYNS	16	1.0221442801250666	31.295489640175553
MAINDYTQQYTQSYGAYPNQPGQMYRRQSSQPYGQFSYSGYTQSTDMSGYGQSSYSSPPQSQRTGYGTQSKDQGYGSTWGYGSSQSSQSSYGDQSSYRGYGQQPAPSSTSGSYMSSSQSSSKGQPQSGSYSQQPFYKMQRQSYGQQQKYNPPQGYGQQNQYNS	16	1.017161726100718	31.895107386464236
MAINDYTQQYTQSYGAYPNQPGQMYRRQSSQPYGQFSYSGYTQSTDMSGYGQSSYSSPPQSQRTGYGTQSKDQGYGSTWGYGSSQSQQSSYGDQSSYRGYGQQPAPSSTSGSYMSSSQSSSKGQPQSGSYSQQPFYKMQRQSDGQQQKYNPPQGKGQQNQYNS	16	1.0174410703659396	31.326047844782522
MAINDYTQQYTQSYGAYPNQPGQMYRRQSSQPYGQFSYSGYSQSTDMSGYGQSSYSSPPQSQRTGYGTQSKDQGYGSTWGYGSSQSSQSSYGDQSSYRGYGQQPAPSSTSGSYMSSSQSSSKGQPQSGSYSQQPFYKMQRQSYGQQQKYNPPQGYGQQNQYNS	16	1.0212510599262223	31.97113024274336
MAINDYTQQYTQSYGAYPNQPGQMYSRQSSQPYGQFSYSGYSLSTDMSGYGQSSYSSPPQSQRTGYGTQSKDQGYGSTWGYGSSQSSQSSYGDQSSYRGYGQQPAPSSTSGSYMSSSQSSSKGQPQSGSYSQQPRYKMQTQSYGQQQKYNPPQGYGQQNQYNS	16	1.0102578525390618	32.0361308829698
MAINDYTQQYTQSYGAYPNQPGQMYRRQSSQPYGQFSYSGYSLSTDMSGYGQSSYSSPPQSQRTGYGTQSKDQGYGSTWGYGSSQSSQSFYGDQSSYRGYGQQPAPSSTSGSCMSSSQSSSKGQPQSGSYSVQPFYKMQRQSYGQQQKYNPPQGYGQQNQYNS	16	1.0195648065677334	31.06083565297979
MAINDYTQQYTQSYGAYPNQPGQMYRRQSSQPYGQFSYSGYSLSTDMSGYGQSSYSSPPQSQRTGYGTQSKDQGYGSTWGYGSSQSSQSSYGDQSSYRGYGQQPAPLSTSGSYMSSSQSSSKGQPQSGSYSQQPFYKMQRQSYGQQQKYNPPQGYGQQNQYNS	17	1.0210780480801067	31.411771757154487
MAINDYTQQYTQSYGAYPNQPGQMYRRQSSQPYGQFSYSGYTQSTDMSGYGQSSYSSPPQSQRTGPHTQSKDQGYGSTWGYGSSQSSQSSYGDQSSYRGYGQQPAPSSTSGSYMSSSQSSSKGQPQSGSYSQQPFYKMQRQSYGQQQKYNPPQGYGQQNQYNS	17	1.0187340909090907	31.442966106418922
MAINDYTQQYTQSYGAYPNQPGQMYRRQSSQPYGQFSYSGYSLSTDMSGYGQSSYSSPPQSQRTGYGTQSKDQGYGSTWGYGSSQSSQSSYGDQSSYRGYGQQPAPSSTSGSYMSSSQSSSKGQPQSGSYSQQPFYKMQRQSYGQQQKYNPPQGYGQQNQYNS	17	1.0243176195860555	31.366449033455456
MAINDYTQQYTQSYGAYPNQPGIMYRRQSSQPYGQFSYSGYSQSTDMSGYGQSSYSSPPQSQRTGYGTQSKDQGYGSTWGYGSSQSSQSSYGDQSSYRGYGQQPAPSSTSGSYMSSSQSSSKGQPQSGSYSQQPFYKMQRQSDGQQFKYNPPQGKGQQNQYNS	17	1.0229333267420002	31.359617507641225
MAINDYTQQYTQSYGAYPNQPGQMYRRQSSQPYGQFSYSGYTQSTDMSGYGQSSYSSPPQSQRTGYGTQSKDQGYGSTWGYGSSQSSQSSYGDQSSYRGYGQQPAPSSTSGSYMSSSQSSSKGQPQSGSYSQQPFYKMQRQSYGQQQKYNPPQGYGQQNQYNS	17	1.0222122903487465	31.49035227039865
MAINDYTQQYTQSYGAYPNQPGQMYRRQSSQPYGQFSYSGYTQFTDMSGYGQSSYSSPPQSQRTGYGTQSKDQGYGSTWGYGSSQSSQSSYGDQSSYRGYGQQPAPSSTSGSYMSSSQSSSKGQPQSGSYSQQPFYKMQRQSYGQQQKYNPPQGYGQQNQYNS	17	1.0301054488329067	31.72275952349461
MAINDYTQQYTQSYGAYPNQPGQMYRRQSSQPYGQFSYSGYSQSTDMSGYGQSSYASPPQSQETGYGTQSKDQGYGSTWGYGSSQSSQSSYGDQSSYRGYGQQPAPSSTSGSYMSSSQSSSKGQPQSGSYSQQPFYKMQRQSYGQQQKYNPPQGYGQQNQYNS	17	1.0172802415526667	31.923903699439325
MAINDYTQQYTQSYGAYPNQPGQMYRRQSSQPYGQFSYSGYTQSTDMSGYGQSVYSMPPQSQRTGPHTQSKDQGYGSTWGYGSSQSSQSSYGDQSSYRGYGQQPAPSSTSGSYMSSSQSSSKGQPQSGSYSQQPFYKMQRQSYGQQQKYNPPQGYGQQNQYNS	17	1.0209062774166935	32.71792394435391
MAINDYTQRYTQSYGAYPNQPGQMYRRQSSQPYGQFSYSGYSLSTDMSGYGQSSYSSPPQSQRTGKGTQSKDQGYGSTWGYGSSQSSQSFYGDQSSYRGYGQQPAPSSTSGSCMSSSQSSSKGQPQSGSYSVQPFYKMQRQSYGQQQKYNPPQGYGQQNQYNS	17	1.0211069691132224	32.01843243564017
MAINDYTQQYTQSYGAYPNQPGQMYRRQSSQPYGQFSYSGYSQSTDMSGYGQSSYSSPPQSQRTGYGTQSKDQGYGSTWGYGSSQSSQSSYGDQSSYRGYGQQPAPSSTSGSYMSSSQSSSKGQPQSGSYSQQPFYKMQRQSYGQQQKYNPPQGYGQQNQYNS	17	1.016993215725389	32.203672141244596
MAINDYTQQYTQSYGAYPNQPGQMYRRQSSQPYKQFSYSGYSQSLDMSGYGQSSYSSPPQSQRTGYGTQSKDQGYGSTWGYGSSQSSQSSYGDQSSYRGYGQQPAPSSTSGSYMSSSQSSSKGQPQSGSYSQQPFYKMQRQSYGQQQKYNPPQGYGQQNQYNS	17	1.0264822654145556	31.468299571215503
MAINDYTQQYTQSYGAYPNQPGQMYRRQSSQPYGQFSYSGYSLSTDMSGYGQSSYSSPPQSQRTGYGTQSKDQGYGSTWGYGSSQSSQSFYGDNSSYRGYGQQPAPSSTSGSCMSSSQSSSKGQPQSGSYSVQPFYKMQRQSYGQQQKYNPPQGYGQQNQYNS	17	1.0216595036586664	32.29430234375
MAINDYTQQYTQSYGAYPNQPGIMYRRQSSQPYGQFSYSGYCQSTDMSGYGQSSYSSPPQSQRTGYGTQSKDQGYGSTWGYGSSQSSQSSYGDQSSYRGYVQQPAPSSTSGSYMSSSQSSSKGQPQSGSYSQQPFYKMQRQSDGQQFKYNPPQGKGQQNQYNS	17	1.0250702224430301	31.745106931610476
MAINDYTQQYTQSYGAYPNQPGQMYRRQSSQPYGQFSYSGYTQSTDMSGYGQSSYSSPPSSQRTGYGTQSKDQGYGSTWGYGSSQSSQSSYGDQSSYRGYGQQPAPSSTSGSYMSSSQSSSKGQPQSGSYSQQPFYKMQRQSYGQQQKYNPPQTYGQQNQYNS	17	1.0232970727292172	32.06338452826109
MAINDYTQQYTQSYGAYPNQPGQMYRRQSSQPYGQFSYSGYSQSTDMSGYGQSSYSSPPQSQRTGYGTQSKDQGYGSTWGYGSSQSSQSSYGDQSSYRGYGQQPAPSSTSGSYMSSSQSSSKGQPQSGSYSQQPFYKMQRQSYGQQQKYNPPQGYGQQNQYNS	17	1.0221442801250666	31.295489640175553
MAINDYTQQYTQSYGAYPNQPGQMYRRQSSQPYGQFSYSGYTQSTDMSGYGQSSYSSPPQSQRTGYGTQSKDQGYGSTWGYGSSQSSQSSYGDQSSYRGYGQQPAPSSTSGSYMSSSQSSSKGQPQSGSYSQQPFYKMQRQSYGQQQKYNPPQGYGQQNQYNS	17	1.017161726100718	31.895107386464236
MAINDYTQQYTQSYGAYPNQPGQMYRRQSSQPYGQFSYSGYTQSTDMSGYGQSSYSSPPQSQRTGYGTQSKDQGYGSTWGYGSSQSQQSSYGDQSSYRGYGQQPAPSSTSGSYMSSSQSSSKGQPQSGSYSQQPFYKMQRQSDGQQQKYNPPQGKGQQNQYNS	17	1.0174410703659396	31.326047844782522
MAINDYTQQYTQSYGAYPNQPGQMYRRQSSQPYGQFSYSGYSQSTDMSGYGQSSYSSPPQSQRTGYGTQSKDQGYGSTWGYGSSQSSQSSYGDQSSYRGYGQQPAPSSTSGSYMSSSQSSSKGQPQSGSYSQQPFYKMQRQSYGQQQKYNPPQGYGQQNQYNS	17	1.0212510599262223	31.97113024274336
MAINDYTQQYTQSYGAYPNQPGIMYRRQSSQPYGQFSYSGYSQSTDMSGYGASSYSSPPQSQRTGYGTQSKDQGYGSTWGYGSSQSSQSSYGDQSSYRGYGQQPAPSSTFGSYMSSSQSSSKGQPQSGSYSQQPFYKMQRQSDGQQFKYNPPQGKGQQNQYNS	17	1.0277062766739395	32.26782727460711
MAINDYTQQYTQSYGAYPNQPGQMYRRQSSQPYGQFSYSGYSLSTDMSGYGQSSYSSPPQSQRTGYGTQSKDQGYGSTWGYGSSQSSQSFYGDQSSYRGYGQQPAPSSTSGSCMSSSQSSSKGQPQSGSYSVQPFYKMQRQSYGQQQKYNPPQGYGQQNQYNS	17	1.0195648065677334	31.06083565297979
MAINDYTQQYTQSYGAYPNQPGQMYRRQSSQPYGQFSYSGYSQSTDMSGYGQSSYSSPPQSQRTGYGTQSKDQGYGSTWGYGSSQSSQSSDGDQSSYRGYGQQPAPSSTSGSYMSSSQSSSKGQPQSGSYSQQPFSKMQRQSYGQQQKYNPPQGYGQQNQYNS	-1	1.0096476842882223	32.67130422147002
MAINDYTQQYTQSYGAYPNQPGQMYRRQSSQPYGQFSYSGYSLSTDMSGYGQSSYSSPPQSQRTGYGTQSKDQGYGSTWGYGSSQSSQSSYGDQSSYRGYGQQPAPLSTSGSYMSSSQSSSKGQPQSGSYSQQPFYKMQRQSYGQQQKYNPPQGYGQQNQYNS	18	1.0210780480801067	31.411771757154487
MAINDYTQRYTQSYGAYPNQPGQMYRRQSSQPYGQFSYSGYSLSTDMSGYGQSSYSSPPQSQRTVKGTQSKDQGYGSTWGYGSSQSSQSFYGDQSSYRGYGQQPAPSSTSGSCMSSSQSSSKGQPQSGSYSVQPFYKMQRQSYGQEQKYNPPQGYGQQNQYNS	18	1.0272649918005456	31.03081586573782
MAINDYTQQYTQSYGAYPNQPGQMYRRQSSQPYGQFSYSGYSLSTDMSGYGQSSYSSPPQSQRTGYGTQSKDQGYGSTWGYGSSQSSQSSYGDQSSYRGYGQQPAPSSTSGSYMSSSQSSSKGQPQSGSYSQQPFYKMQRQSYGQQQKYNPPQGYGQQNQYNS	18	1.0243176195860555	31.366449033455456
MAINDYTQQYTQSYGAYPNQPGIMYRRQSSQPYGQFSYSGYSQSTDMSGYGQSSYSSPPQSQRTGYGTQSKDQGYGSTWGYGSSQSSQSSYGDQSSYRGYGQQPAPSSTSGSYMSSSQSSSKGQPQSGSYSQQPFYKMQRQSDGQQFKYNPPQGKGQQNQYNS	18	1.0229333267420002	31.359617507641225
MAINDYTQQYTQSYGAYPNQPGQMYRRQSSQPYGQFSYSGYTQSTDMSGYGQSSYSSPPQSQRTGYGTQSKDQGYGSTWGYGSSQSSQSSYGDQSSYRGYGQQPAPSSTSGSYMSSSQSSSKGQPQSGSYSQQPFYKMQRQSYGQQQKYNPPQGYGQQNQYNS	18	1.0222122903487465	31.49035227039865
MAINDYTQQYTQSYGAYPNQPGQMYRRQSSQPYGQFSYSGYTQFTDMSGYGQSSYSSPPQSQRTGYGTQSKDQGYGSTWGYGSSQSSQSSYGDQSSYRGYGQQPAPSSTSGSYMSSSQSSSKGQPQSGSYSQQPFYKMQRQSYGQQQKYNPPQGYGQQNQYNS	18	1.0301054488329067	31.72275952349461
MAINDYTQQYTQSYGAYPNQPGIMYRRQSSQPYGQFSPSGYSQSTDMSGYGASSYSSPPQSQRTGYGTQSKDQGYGSTWGYGSSQSSQSSYGDQSSYRGYGQQPAPSSTFGSYMSSSQSSSKGQPQSGSYSQQPFYKMQRQSDGQQFKYNPPQGKGQQNQYNS	18	1.0231263259950305	30.576935101214573
MAINDYTQQYTQSYGAYPNQPGQMYRRQSSQPYGQFSYSGYTQSTDMSGYGQSVYSMPPQSQRTGPHTQSKDQGYGSTWGYGSSQSSQSSYGDQSSYRGYGQQPAPSSTSGSYMSSSQSSSKGQPQSGSYSQQPFYKMQRQSYGQQQKYNPPQGYGQQNQYNS	18	1.0209062774166935	32.71792394435391
MAINDYTQRYTQSYGAYPNQPGQMYRRQSSQPYGQFSYSGYSLSTDMSGYGQSSYSSPPQSQRTGKGTQSKDQGYGSTWGYGSSQSSQSFYGDQSSYRGYGQQPAPSSTSGSCMSSSQSSSKGQPQSGSYSVQPFYKMQRQSYGQQQKYNPPQGYGQQNQYNS	18	1.0211069691132224	32.01843243564017
MAINDYTQQYTQSYGAYPNQPGQMYRRQSSQPYGQFSYSGYSLSTDMSGYGQSGYSSPPQSQRTGYGTQSKDQGYGSTWGYGSSQSSQSFYGDNSSYRGYGQQPAPSGTSGSCMSSSQSSSKGQPQSGSYSVQPFYKMQRQSYGQQQKYNPPQGKGQQNQYNS	18	1.0197635617365335	32.23207498214966
MAINDYTQQYTQSYGAYPNQPGQMYRRQSSQPYKQFSYSGYSQSLDMSGYGQSSYSSPPQSQRTGYGTQSKDQGYGSTWGYGSSQSSQSSYGDQSSYRGYGQQPAPSSTSGSYMSSSQSSSKGQPQSGSYSQQPFYKMQRQSYGQQQKYNPPQGYGQQNQYNS	18	1.0264822654145556	31.468299571215503
MAINDYTQQYTQSYGAYPNQPGQMYRRQSSQPYGQFSYSGYSLSTDMSGYGQSSYSSPPQSQRTGYGTQSKDQGYGSTWGYGSSQSSQSFYGDNSSYRGYGQQPAPSSTSGSCMSSSQSSSKGQPQSGSYSVQPFYKMQRQSYGQQQKYNPPQGYGQQNQYNS	18	1.0216595036586664	32.29430234375
MAINDYTQQYTQSYGAYPNQPGIMYRRQSSQPYGQFSYSGYCQSTDMSGYGQSSYSSPPQSQRTGYGTQSKDQGYGSTWGYGSSQSSQSSYGDQSSYRGYVQQPAPSSTSGSYMSSSQSSSKGQPQSGSYSQQPFYKMQRQSDGQQFKYNPPQGKGQQNQYNS	18	1.0250702224430301	31.745106931610476
MAINDYTQQYTQSYGAYPNQPGQMYRRQSSQPYGQFSYSGYTQSTDMSGYGQSSYSSPPSSQRTGYGTQSKDQGYGSTWGYGSSQSSQSSYGDQSSYRGYGQQPAPSSTSGSYMSSSQSSSKGQPQSGSYSQQPFYKMQRQSYGQQQKYNPPQTYGQQNQYNS	18	1.0232970727292172	32.06338452826109
MAINDYTQQYTQSYGAYPNQPGQMYRRQSSQPYGQFSYSGYSQSTDMSGYGQSSYSSPPQSQRTGYGTQSKDQGYGSTWGYGSSQSSQSSYGDQSSYRGYGQQPAPSSTSGSYMSSSQSSSKGQPQSGSYSQQPFYKMQRQSYGQQQKYNPPQGYGQQNQYNS	18	1.0221442801250666	31.295489640175553
MAINDYTQQYTQSYGAYPNEVGIMYRRQSSQPYGQFSYSGYSRSTDMSGYGQSSYSSPPQSQRTGYGTQSKDQGYGSTWGYGSSQSSQSSYGDQSSYRGYGQQPAPSSTSGSYMLSSQSSSKGQPQSGSYSQQPFYKMQRQSDGQQFKYNPPQGYGQQNQYNS	18	1.0272884585945332	30.781579932960305
MAINDYTQQYTQSYGAYPNQPGQMYRRQSSQPYGQFSYSGYTQFTDMSGYGQSSYSSPPQSQRTGYGTQSKDQGYGSTWGYGSSQSSQSSYGDQSSYRDGGQQPAPSSTSGSYMSSSQSSSKGQNQSGSYSQQPFYKMQRQSYGQQQKYNPPQGYGQQNQYNS	18	1.0212591666666666	31.20695665326464
MAINDYTQQYTQSYGAYPNQPGQMYRRQSSQPYGQFSYSGYSQSTDMSGYGQSSYSSPPQSQRTGYGTQSKDQGYGSTWGYGSSQSSQSSYGDQSSYRGYGQQPAPSSTSGSYMSSSQSSSKGQPQSGSYSQQPFYKMQRQSYGQQQKYNPPQGYGQQNQYNS	18	1.0212510599262223	31.97113024274336
MAINDYTQQYTQSYGAYPNQPGIMYRRQSSQPYGQFSYSGYSQSTDMSGYGASSYSSPPQSQRTGYGTQSKDQGYGSTWGYGSSQSSQSSYGDQSSYRGYGQQPAPSSTFGSYMSSSQSSSKGQPQSGSYSQQPFYKMQRQSDGQQFKYNPPQGKGQQNQYNS	18	1.0277062766739395	32.26782727460711
MAINDYTQQYTQSYGAYPNQPGQMYRRQSSQPYGQFSYSGYSLSTDMSGYGQSSYSSPPQSQRTGYGTQSKDQGYGSTWGYGSSQSSQSSYGDQSIYRGYGQQPAPSSTSGSYMSSSQSSSKGQPQSGSYSQQPFYKMQRQSYGQQQKYNPPPGYGQQNQYNS	18	1.0230372022218974	31.705861176961413
MAINDYTQQYTQSYGAYPNQPGIMYRRQSSQPYGQFSYSGYSQSTDMSGYGASSYSSPPQSQRTGYGTQSKDQGYGSTWGYGSSQSSQSSYGDQSSYRGYGQQPAPSSTSGSYMSSSQSSSKGQPQSGSYSQQPFYKMQRQSYGQQQKYNPPQGYGQQNQYNS	-1	1.018550449392667	31.582249527910832
MAINDYTQQYTQSYGAYPNQPGQMYRRQSSQPYGQFSYSGYTQFTDMSGYGQSSYSSPPQSQRTGYGTQSKDQGYGSTWGYGSSQSSQSSYGDQSSYQGYGQQPAPSSTSGSYMSSSQSSSKGQPQSGSYSQQPFYKMQRQSYGQQQKYNPPQGYGQQNQYNS	-1	1.0171073300493334	31.87387424729679
MAINDYTQQYTQSYGAYPNQPGQMYRRQSSQPYGQFSYSGYTQSTDMSGYGQSSYSSPPQSQRTGYGTQSKDQGYGSTWGYGSSQSSQSSYGDQSSYRGYGQQPAPSSTSGSYMSSSQSSSKGQPQSGSYSQQPFYKMQRQSYGQQQKYNPPQGYGQQNQYNS	-1	1.0207375784832309	31.229784130429803
MAINDYTQQYTQSYGAYPNQPGIMYRRQSSQPYGQFSYSGYCQSTDMSGYGQSSYSSPPQSQRTGYGTQSKDQGIGSTWGYGSSQSSQSSYGDQSSYRGYVQQPAPSSTSGSYMSSSQSSSMGQPQSGSYSQQPFYKMQRQSYIQQQKYNPPQGYGQQNQYNS	19	1.0219968258131555	31.635349322422986
MAINDYTQRYTQSYGAYPNQPGQMYRRQSSQPYGQFSYSGYSLSTDMSGYGQSSYSSPPQSQRTVKGTQSKDQGYGSTWGYGSSQSSQSFYGDQSSYRGYGQQPAPSSTSGSCMSSSQSSSKGQPQSGSYSVQPFYKMQRQSYGQEQKYNPPQGYGQQNQYNS	19	1.0272649918005456	31.03081586573782
MAINDYTQQYTQSYGAYPNQPGQMYRRQSSQPYGQFSYSGYSLSTDMSGYGQSSYSSPPQSQRTGYGTQSKDQGYGSTWGYGSSQSSQSSYGDQSSYRGYGQQPAPSSTSGSYMSSSQSSSKGQPQSGSYSQQPFYKMQRQSYGQQQKYNPPQGYGQQNQYNS	19	1.0243176195860555	31.366449033455456
MAINDYTQQYTQSYGAYPNQPGIMYRRQSSQPYGQFSYSGYSQSTDMSGYGQSSYSSPPQSQRTGYGTQSKDQGYGSTWGYGSSQSSQSSYGDQSSYRGYGQQPAPSSTSGSYMSSSQSSSKGQPQSGSYSQQPFYKMQRQSDGQQFKYNPPQGKGQQNQYNS	19	1.0229333267420002	31.359617507641225
MAINDYTQQYTQSYGAYPNQPGQMYRRQSSQPYGQFSYSGYTQSTDMSGYGQSSYSSPPQSQRTGYGTQSKDQGYGSTWGYGSSQSSQSSYGDQSSYRGYGQQPAPSSTSGSYMSSSQSSSKGQPQSGSYSQQPFYKMQRQSYGQQQKYNPPQGYGQQNQYNS	19	1.0222122903487465	31.49035227039865
MAINDYTQQYTQSYGAYPNQPGQMYRRQSSQPYGQFSYSGYTQFTDMSGYGQSSYSSPPQSQRTGYGTQSKDQGYGSTWGYGSSQSSQSSYGDQSSYRGYGQQPAPSSTSGSYMSSSQSSSKGQPQSGSYSQQPFYKMQRQSYGQQQKYNPPQGYGQQNQYNS	19	1.0301054488329067	31.72275952349461
MAINDYTQQYTQSYGAYPNQPGIMYRRQSSQPYGQFSPSGYSQSTDMSGYGASSYSSPPQSQRTGYGTQSKDQGYGSTWGYGSSQSSQSSYGDQSSYRGYGQQPAPSSTFGSYMSSSQSSSKGQPQSGSYSQQPFYKMQRQSDGQQFKYNPPQGKGQQNQYNS	19	1.0231263259950305	30.576935101214573
MAINDYTQQYTQSYGAYPNQPGQMYRRQSSQPYGQFSYSGYTQFTDMSGYGQSSYSSPPQSQRTGYGTQSKDQGYGSTWGYGSSQSSQSSYGDQSSYRGYGQQPAPSSNSGSYMSSSQSSSKGQPQSGSYSQQPFYKMQRQSYGQQQKYNPPQTYGQQNQYNS	19	1.0287963508858935	32.470706245208895
MAINDYTQQYTQSYGAYPNQPGQMYRRQSSQPYGQFSYSGYTQKTDMSGYGQSSYSSPPQSQRTGYGTQSKDQGYGSTWGYGSSQSSQSSYGDQSSYRGYGQQPAPSSTSGSYMSSSQSSSKGQPQSGSYSQQPFYPMQRQSDGQQFKYNPPQGKMQQNQYNS	19	1.0306225834378133	32.40322364252582
MAINDYTQQYTQSYGAYPNQPGQMYRRQSSQPYGQFSYSGYTQSTDMSGYGQSSYSSPPSSQRTGYGTQSKDQGYGSTWGYGSSQSSQSSYGDQSSYRGYGQQPAPSSTSGSYMSSSQSSSKGQPQSGSYSQQPFYKMQRQSYGQQQKYNPPQGYGQQNQYNS	19	1.02364241772672	32.277044515907775
MAINDYTQQYTQSYGAYPNQPGQMYRRQSSQPYKQFSYSGYSQSLDMSGYGQSSYSSPPQSQRTGYGTQSKDQGYGSTWGYGSSQSSQSSYGDQSSYRGYGQQPAPSSTSGSYMSSSQSSSKGQPQSGSYSQQPFYKMQRQSYGQQQKYNPPQGYGQQNQYNS	19	1.0264822654145556	31.468299571215503
MAINDYTQQYTQSYGAYPNQPGQMYRRQSSQPYGQFSYSGYSLSTDMSGYGQSSYSSPPQSQRTGYGTQSKDQGYGSTWGYGSSQSSQSFYGDNSSYRGYGQQPAPSSTSGSCMSSSQSSSKGQPQSGSYSVQPFYKMQRQSYGQQQKYNPPQGYGQQNQYNS	19	1.0216595036586664	32.29430234375
MAINDYTQQYTQSYGAYPNQPGIMYRRQSSQPYGQFSYSGYCQSTDMSGYGQSSYSSPPQSQRTGYGTQSKDQGYGSTWGYGSSQSSQSSYGDQSSYRGYVQQPAPSSTSGSYMSSSQSSSKGQPQSGSYSQQPFYKMQRQSDGQQFKYNPPQGKGQQNQYNS	19	1.0250702224430301	31.745106931610476
MAINDYTQQYTQSYGAYPNQPGQMYRRQSSQPYGQFSYSGYTQSTDMSGYGQSSYSSPPSSQRTGYGTQSKDQGYGSTWGYGSSQSSQSSYGDQSSYRGYGQQPAPSSTSGSYMSSSQSSSKGQPQSGSYSQQPFYKMQRQSYGQQQKYNPPQTYGQQNQYNS	19	1.0232970727292172	32.06338452826109
MAINDYTQQYTQSYGAYPNQPGQMYRRQSSQPYGQFSYSGYSQSTDMSGYGQSSYSSPPQSQRTGYGTQSKDQGYGSTWGYGSSQSSQSSYGDQSSYRGYGQQPAPSSTSGSYMSSSQSSSKGQPQSGSYSQQPFYKMQRQSYGQQQKYNPPQGYGQQNQYNS	19	1.0221442801250666	31.295489640175553
MAINDYTQQYTQSYGAYPNEVGIMYRRQSSQPYGQFSYSGYSRSTDMSGYGQSSYSSPPQSQRTGYGTQSKDQGYGSTWGYGSSQSSQSSYGDQSSYRGYGQQPAPSSTSGSYMLSSQSSSKGQPQSGSYSQQPFYKMQRQSDGQQFKYNPPQGYGQQNQYNS	19	1.0272884585945332	30.781579932960305
MAINDYTQQYTQSYGAYPNQPGQMYRRQSSQPYGQFSYSGYTQFTDMSGYGQSSYSSPPQSQRTGYGTQSKDQGYGSTWGYGSSQSSQSSYGDQSSYRDGGQQPAPSSTSGSYMSSSQSSSKGQNQSGSYSQQPFYKMQRQSYGQQQKYNPPQGYGQQNQYNS	19	1.0212591666666666	31.20695665326464
MAINDYTQQYTQSYGAYPNQPGQMYRRQSSQPYGQFSYSGYSLSTDMSGYGQSSYSSPPQSQRTGYGTQSKDQGYGSTWGYGSSQSSQSSYGDQSSYRGYGQQPAPSSTFGSYMSSSQSSSKGQPQSGSYSQQPFYKMQRQSDGQQFKYNPPQGKGQQNQYNS	19	1.0270328080845796	31.782515222241834
MAINDYTQQYTQSYGAYPNQPGIMYRRQSSQPYGQFSYSGYSQSTDMSGYGASSYSSPPQSQRTGYGTQSKDQGYGSTWGYGSSQSSQSSYGDQSSYRGYGQQPAPSSTFGSYMSSSQSSSKGQPQSGSYSQQPFYKMQRQSDGQQFKYNPPQGKGQQNQYNS	19	1.0277062766739395	32.26782727460711
MAINDYTQQYTQSYGAYPNQPGQMYRRQSSQPYGQFSYSGYSLSTDMSGYGQSSYSSPPQSQRTGYGTQSKDQGYGSTWGYGSSQSSQSSYGDQSIYRGYGQQPAPSSTSGSYMSSSQSSSKGQPQSGSYSQQPFYKMQRQSYGQQQKYNPPPGYGQQNQYNS	19	1.0230372022218974	31.705861176961413
