# Supplementary material for: Targeted modulation of protein liquid–liquid phase separation by evolution of amino-acid sequence
Source: PLoS Comput Biol. 2021 Aug 24;17(8):e1009328. doi: 10.1371/journal.pcbi.1009328 (PMC8415608; doi:10.1371/journal.pcbi.1009328)
Supplement: S1 Data — The supporting data archive contains the raw data used in the figures; a series of Lammps scripts that can be used to generate the simulation data; analysis scripts used to post-process the data; and a full listing of all sequences across all genetic-algorithm runs reported alongside their phase-diagram widths. (ZIP) [file pcbi.1009328.s009.zip › sequences_ga_runs/FUS_RNA.dat]

# Dumped sequence populations at all rounds of the GA. Round-number -1 means a sequence was proposed but rejected.
# sequence round phase_width rad_gyration
MASNDYTQQATQSYGAYTTQPGQGYSQQSSQPFGQQSYSGYSQSTDTSGYGQSSYSSYGQSQNTGYGTQSTPQGYGSTGGYGSSQSSQSSYGQQSSYPGYGQQPAPSSTSGSYGSSSQSSRYGQPQSGSYKQQPSYGGQQQSYGQQQSYNPPQGYGQQNQYNS	0	0.8462511666666664	38.00521172978541
MASNDYTQQATQSYGAYPTQPGQGYSQQSSQPYGQQSYSGYSQSTDTSGYGQSSYSSYGQSQNTGYGTQSTPQGYGSTGGYGSSQSSQSSYGQQSSYPGYGQQPAPSSTSGSYGSSSQSSSYGQPQSGSYSQQPSYGGQQQSYGQQQSYNPPQGYGQQNQYNS	0	0.8212783796190475	37.97733368788372
MASNDYTQQATQSYGAYPTQPGQGYSQQSSQPYGQQSYSGYSQSTDTSGYGQSSYSSYGQSQNTGYGTQSTPQGYGSTGGYGSSQSSQSSYQQQSSYPGYGQQPAPSSTSGSYGSSSQSSSYGQPQSGSYSQQPSYGGQQQSYGQQQSYNPPQGYGQQNQYNS	0	0.8244777363852814	36.634875448956585
MASNDYTQQATQSYGAYPTQPGQLYSQQSSQPYGQQSYSGYDQSTDTSGYGQSSYSSYGQSQSTGYGTQSTPQGYGSTGGYGSSQSSQSSYGQQSSYPGYGQQPAPSSTSGSYGSSSQSSEYGQPQSGSYSQQPSYGGQQQSYGQQQSYNPPQGYGQQNQYNS	0	0.8243723220238096	37.122450260680935
MASNDYTQQATWSYGAYPTQPGQGYSQQSSQPYGQQSYSGYSQSTDTSGYGQSSYSSYGQSQNTGYGTQSTPQGYGSTGGYGSSQSSQSSYGQQSSYPGYGDQPAPSSTSGSYKSSSQSSSYGQPQSGSYSQQPSYGGQQQSYGQQQSYNPPQGYGQQNQYNS	0	0.8430525668190474	37.50614402051344
MASNDYTQQATQSYGAYPTQPGQGYSQQSSQPYGQQSYSGYSQSTDTSGYGQSSYSSYGQSQNTGYGTQSTPQGYGSTGGYGSSQSSQSSYGQQSSYPGYGQQPAPSSTSGSYGSSSQSSSYGQPQSGSYSQQPSYGGQQQSYGQQQSYNPPQGYGQQNQYNS	0	0.8251211127536232	37.61624392838406
MASNDYTQQATQSYGAYPTQPGQGYSQQSSQPYGQQSYSGYSQSTDTSGYGQSSYSSYGQSQNTGYGTQSTPQGYGSTGGYGSSQSSQSSYGQQSSYPGYGQFPAPSSTYGSYGSSSQSSSYGQPQSGSYSQQPSYGGQQQSYGQQQSYNPPQGYGQQNQYNS	0	0.8322930799999999	37.72392003453149
MASNDYTQQATQSYGAYPTQPGQGYSQQSSQPYGQQSYSGYSQSTDTSGYGQSSYSSYGQSQNTGYGTQSTPQGYGSTGGYGSSQSSQSSYGQQSSYPQYGQQPAPSSTSGSYGSSSQSSSYGQPQSGSYSQQPSYGGQQQSYGQQQSYNPPQGYGQQNQENS	0	0.8192838458035714	37.601483496861775
MASNDYTQQATQSYGAYPTQPGQGYSQQSSQPYGQQSYSGYSQSTDTSGYGQSSYSSYGQSQNTGYGTQSTPQGYGSTGGYGSSQSSQSSYGQQSSYPGYGQQPAPSSTSGSYGSSSQSSSYGQPQSGSYSQQPSYGGQQQSYGQQQSYNPPQGYGQQNQYNS	0	0.8264165254140786	37.03527280013417
MASNDYTQQATQSYGAYPTQPGQGYSQQSSQPYGQQSYSGYSQSTDTSGYGQSSYSSYGQSQNTGYGTQSTPQGYGSTGGYGSSQSSQSSYGFQSSYPGYGQQPAPSSTSGSYGSSSQSSSYGQPQSGSYSQQPSYGGQQQSYGQQQSYNPPQGYGQQNQYNS	0	0.829884456468254	38.01422039358656
MASNDYTQQATQSYGAYPTQPGQGYSQQSSQPYGWQSYSGYSQSTDTSGYGQSSYSSYGQSQNTGYGTQSTPQGYGSTGGYGSSQSSQSSYGQQSSYPGYGQQPAPSSTKGSYGSSSQSSSYGQPQSGSYSQQPSYGGQQQSYGQQQSYNPPQGYGQQNQYNS	0	0.8455035122222222	39.37742143846095
MASNDYTQQATQSYGAYPTQPGQGYSQQSSQPYGQQSYSGYSQSTDTSGYGQSSYSSYGQSQNTGYGTQSTPQGYGSTGGNGSSQSSQSSYGQQSSYPGYGQQPAPSSTSGSYGSSSQSSSYGQPQSGSYSQQPSYGGQQQSYGQQQSYNPPQGYGQQNQYNS	0	0.8181522534042553	36.8288542129298
MASNDYTQQATQSYGAYPTQPGQGYSQQSSQPYGQQSYSGYSQSTDTSGYGQSSYSSYGQSQNTGYGTQSWPQGYGSTGGYGSSQSSQSSYGQQSSYPGYGQQPAPRSTSGSYGSSSQSSSYGQPQSGSYSQQPSYGGQQQSYGQQQSYNPPQGYNQQNQYNS	0	0.8452932283234128	38.456344817813765
MASNDYTQQATQSYGAYPTRPGQGYSQQSSQPYGQQSYSGYSQSTDTSGYGQSSYSSYGQSDNTGYGTQSTPQGYGSTGGYGSSQSSQSSYGQQSSYPGYGQQPAPSSTSGSYGSSSQSSSYGQPQSGSYSQQPSYGGQQQSYGQQQSYNPPQGYGQQNQYNS	0	0.8361513728798186	38.3969653835293
MASNDYTQQATQSYGAYPTQPGQGYSQQSSQPYGQQSYSGYSQSTDTSGYGQSSYSSYGQSQNTGYGTQSTPQGYGSTGGYGSSQSSQSSYHQQSSYPGYGQQPAPSSTSGSYGSSSQSSSYGQPQSGSYSQQPSYGGQQQSYGQQQSYNPPQGYGQQNQYNS	0	0.8265330267346939	38.20879869611572
MASNDYTQQATQSYGAYPTQPGQGYSQQSSQPYGQQSYSGYSQSTDTSGYGQSSYSSYGQSQNTGYGTQSTPQGYGSYGGYGSSQSSQSSYGQQSSYPGYGQQPAPSSTSGSYGSSSQSSSYGQPQSGSYSQQPSYGGQQQSYGQQQSYNPPQGYGQQNQYNS	0	0.8277510186285714	37.19973660822319
MASNDYTQQATQSYGAYPTQPGQGYSQQSSQPYGQQSYSGYSQSTDTSGYGQSSYSGYGQSQNTGYGTQSTPQGYGSTGGYGSSQSSQSSYGQQSSYPGYGQQPAPSSTSGSYGSSSQSSSYGQPQSGSYSQQPSYGGQQQSYGQQQSYNPPQGYGQQNQYNS	0	0.8240983293414386	37.993748317507794
MASNDYTQQATQSYGAYPTQPGQGYSQQSSQPYGQQSYSGYSQSTDTSGYGQSSYSSYGQSQNTGYGTQSTPQGYGSTGGYGSSQSSQSSYGQQSSYPGYGQQPAPSSTSGSYGSSSQSSSYGQPQSGSYSQQPSYGGQQQSYGQQQSYNPPQGYGQQNQYNS	0	0.8255115852178319	37.51383538920397
MASNDYTQQATQSYGAYPTQPGQGYSQQSSQPYGQQSYSGYSQSTDTSGYGQSSYSSYGQSQNTGYGTQSTPQGYGSTGGYGSSQSSQSSYGQQSSYPGYGQQPAPSSTSGSYGSSSQSSSYGQPQSGSYSQQPSYGGQQQSYGQQQSYNPPQGYGQQNQYNS	0	0.8265332572497571	38.3816451964144
MASNDYTQQATQSYGAYPTQPGQGYSQQSSQPYGQQSYSGYSQSTDTSGYGQSSYSSYGQSQNTGYGTQSTPQGYGSTGGYGSSQSSYSSYGQQSSYPGYGQQPAPSSTSQSYGSSSQSSSYGQPQSGSYSQQPSYGGQQQSYGQHQSYNPPQGYGQQNQYNS	0	0.8300785498550726	37.508280832168104
MASNDYTQQATQSYGAYTTQPGQGYSQQSSQPFGQQSYSGYSQSTDTSGYGQSSYSSYGQSQNTGYGTQSTPQGYGSTGGYGSSQSSQSSYGQQSSYPGYGQQPAPSSTSGSYGSSSQSSRYGQPQSGSYKQQPSYGGQQQSYGQQQSYNPPQGYGQQNQYNS	1	0.8462511666666664	38.00521172978541
MASNDYTQQATQSYGAYPTQPGQGYSQQSSQPYGQQSYSGYSQSTDTSGYGQSSYSSYGQSQNTGYGTQSWPQGYGSTGGYGSSQSSQSSYGQQSSYPGYGQQPAPRSTSGSYGSSSQSSSYGQPQSGSYSQQPSYGGQQQSHGQQQSYNPPQGYGQQNQYNS	1	0.8402651425324674	36.59980444681353
MASNDYTQQATQSYGAYPTQPGQGYSQQSSQPYGWQSYSGYSQSTDTSGYGQSSYSSYGQSQNTGYGTQSTPQGYGSTGGYGSSQSSQSSYGQQSSYPGYGQQPAPSSTKGSYGSSSQWSSYGQPQSGSYSQQPSYGGQQQSYGQHQSYNPPQGYGQQNQYNS	1	0.8477922976839827	36.904124779957165
MASNDYTQQATQSYGAYPTQPGQGYSQQSSQPYGWQSYSGYSQSTDTSGYGQSSYSSYGQSQNTGYGTQSTPQGYGSTGGYGSSQSSQSSYGQQSSYPGYGQQPAPSSTKGSYGSSSQSSSYGQPQSGSYSQQPSYGGQQQSYGQQQSYNPPQGYGQQNQYYS	1	0.8528108832586365	36.72628680838689
MASNDYTQQATWSYGAYPTQPGQGYSQQSSQPYGQQSYSGYSQSTDTSGYGQSSYSSYGQSQNTGYGTQSTPQGYGSTGGYGSSQSSQSSYGQQSSYPGYGDQPAPSSTSGSYKSSSQSSSYGQPQSGSYSQQPSYGGQQQSYGQQQSYNPPQGYGQQNQYNS	1	0.8430525668190474	37.50614402051344
MASNDYTQQATQSYGAYPTRPGQGYSQQSSQPYGQQSYSGYSQSTDTSGYGQSSYSSYGQSDNTGYGTQSTPQGYGSTGGYGSSQSSQSSYGQQSSYPGYGQQPAPSSTSGSYGSSSQSSSYGQPQSGSYSQQPSYGGQQQSYGQQQSYNPPVGYGQQNQYNS	1	0.8367356021073963	38.688604861182725
MASNDYTQQATQSYGAYPTQPGQGYSQQSSQPYGQQSYSGYSQSTDTSGYGQSSYSSYGQSQNTGYGTQSTPQGYGSTGGYGSSQSSQSSYGQQSSYPGYGQFPAPSSTYGSYGSSSQSSSYGQPQSGSYSQQPSYGGQQQSYGQQQSYNPPQGYGQQNQYNS	1	0.8322930799999999	37.72392003453149
MASNDYTQQATQSYGAYPTQPQQGYSQQSSQPYGQQSYSGYSQSTDTSGYGQSSYSSYGQSQNTGYGTQSTPQGYGSYGGYGSSQSSQSSYGQQSSYPGYGQQPAPSSTSGSYGSSSQSSSYGQPQSGSYSQQPSYGGQQQSYGQQQSYNPPQGYNQQNQYNS	1	0.8274700385185185	36.82739571676415
MASNDYTQQATQSYGAYPTQPGQGYSQQSSQPYGQQSYSGYSQSTDTSGYGQSSYSSYGQSQNTGYGTQSTPQGYGSTGGYGSSQSSQSSYGQQSSYPGYGQQPAPSSTSGSYGSSSQSSSYGQPQSGSYSQQPSYGGQQQSYGQQQSYNPPQGYGQQNQYNS	1	0.8264165254140786	37.03527280013417
MASNDYTQQATQSYGAYPTQPGQGYSQQSSQPYGQQSYSGYSQSTDTSGYGQSSYSSYGQSQNTGYGTQSTPQGYGSTGGYGSSQSSQSSYGFQSSYPGYGQQPAPSSTSGSYGSSSQSSSYGQPQSGSYSQQPSYGGQQQSYGQQQSYNPPQGYGQQNQYNS	1	0.829884456468254	38.01422039358656
MASNDYTQQATQSYGAYPTQPGQGYSQQSSQPYGWQSYSGYSQSTDTSGYGQSSYSSYGQSQNTGYGTQSTPQGYGSTGGYGSSQSSQSSYGQQSSYPGYGQQPAPSSTKGSYGSSSQSSSYGQPQSGSYSQQPSYGGQQQSYGQQQSYNPPQGYGQQNQYNS	1	0.8455035122222222	39.37742143846095
MASNDYTQQATQSYGAYPTQPGQGYSQQSSQPYGQQSYSGYSQSTDTMGYGQSSYSSYGQSQNTGYGTQSWPQGYGSTGGYGSSQSSQSSYGQQSSYPGYGQQPAPRSTSGSYGSSSQSSSYGQPQSGSYSQQPSYGGQQQSYGQQQSYNPPQGYGQQNQYNS	1	0.8403067721794871	36.699416975655005
MASNDYTQQATQSYGAYPTQPGQGYSQQSSQPYGQQSYSGYSQSTDTSGYGQSSYSSYGQSQNTGYGTQSWPQGYGSTGGYGSSQSSQSSYGQQSSYPGYGQQPAPRSTSGSYGSSSQSSSYGQPQSGSYSQQPSYGGQQQSYGQQQSYNPPQGYNQQNQYNS	1	0.8452932283234128	38.456344817813765
MASNDYTQQATQSYGAYPTRPGQGYSQQSSQPYGQQSYSGYSQSTDTSGYGQSSYSSYGQSDNTGYGTQSTPQGYGSTGGYGSSQSSQSSYGQQSSYPGYGQQPAPSSTSGSYGSSSQSSSYGQPQSGSYSQQPSYGGQQQSYGQQQSYNPPQGYGQQNQYNS	1	0.8361513728798186	38.3969653835293
MASNDYTQQATQSYGAYPTQPGQGYSQQSSQPYGQQSYSGYSQSTDTSGYGQSSYSSYGQSQNTGYGTQSTPQGYGSTGGYGSSQSSQSSYHQQSSYPGYGQQPAPSSTSGSYGSSSQSSSYGQPQSGSYSQQPSYGGQQQSYGQQQSYNPPQGYGQQNQYNS	1	0.8265330267346939	38.20879869611572
MASNDYTQQATQSYGAYPTQPGQGYSQQSSQPYGQQSYSGYSQSTDTSGYGQSSYSSYGQSQNTGYGTQSTPQGYGSYGGYGSSQSSQSSYGQQSSYPGYGQQPAPSSTSGSYGSSSQSSSYGQPQSGSYSQQPSYGGQQQSYGQQQSYNPPQGYGQQNQYNS	1	0.8277510186285714	37.19973660822319
MASNDYTQQATWSYGAYPTQPGQGYSQQSSQPYGQQSYSGYSQSTDTSGYGQSSYSSYGQSQNTGYGTQSTPQGYGKTGGYGSSQSSQSSYGQQSSYPGYGDQPAPSSTSGSYTSSSQSSSYGQPQSGSYSQQPSYGGQQQSYGQQQSYNPPQGYNQQNQYNS	1	0.8422940266233766	37.87766416648776
MASNDYTQQATQSYGAYPTQPGQGYSQQSSQPYGQQSYSGYSQSTDTSGYGQSSYSSYGQSQNTGYGTQSTPQGYGSTGGYGSSQSSQSSYGQQSSYPGYGQQPAPSSTSGSYGSSSQSSSYGQPQSGSYSQQPSYGGQQQSYGQQQSYNPPQGYGQQNQYNS	1	0.8255115852178319	37.51383538920397
MASNDYTQQATQSYGAYPTQPGQGYSQQSSQPYGQQSYSGYSQSTDTSGYGQSSYSSYGQSQNTGYGTQSTPQGYGSTGGYGSSQSSQSSYGQQSSYPGYGQQPAPSSTSGSYGSSSQSSSYGQPQSGSYSQQPSYGGQQQSYGQQQSYNPPQGYGQQNQYNS	1	0.8265332572497571	38.3816451964144
MASNDYTQQATQSYGAYPTQPGQGYSQQSSQPYGQQSYSGYSQSTDTSGYGQSSYSSYGQSQNTGYGTQSTPQGYGSTGGYGSSQSSYSSYGQQSSYPGYGQQPAPSSTSQSYGSSSQSSSYGQPQSGSYSQQPSYGGQQQSYGQHQSYNPPQGYGQQNQYNS	1	0.8300785498550726	37.508280832168104
MASNDYTQQATQSYGAYTTQPGQGYSQQSSQPFGQQSYSGYSQSTDTSGYGQSSYSSYGQSQNTGYGTQSTPQGYGSTGGYGSSQSSQSSYGQQSSYPGYGQQPAPSSTSGSYGSSSQSSSYGQPQSGSYSQQPSYGGQQQSYGQQQSYNPPVGYGQQNQYNS	-1	0.8206487143956045	38.41264197283609
MASNDYTQQATQSYGAYTTQPGQGYSQQSSQPFGQQSYSGYSQSTDTSGYGQSSYSSYGQSQNTGYGTQSTPQGYGSTGGYGSSQSSQSSYGQQSSYPGYGQQPAPSSTSGSYGSSSQSSRYGQPQSGSYKQQPSYGGQQQSYGQQQSYNPPQGYGQQNQYNS	2	0.8462511666666664	38.00521172978541
MASNDYTQQATQSYGAYPTQPGQGYSQQSSQPYGQQSYSGYSQSTDTSGYGQSSYSSYGQSQNTGYGTQSWPQGYGSTGGYGSSQSSQSSYGQQSSYPGYGQQPAPRSTSGSYGSSSQSSSYGQPQSGSYSQQPSYGGQQQSHGQQQSYNPPQGYGQQNQYNS	2	0.8402651425324674	36.59980444681353
MASNDYTQQATQSYGAYPTQPGQGYSQQSSQPYGWQSYSGYSQSTDTSGYGQSSYSSYGQSQNTGYGTQSTPQGYGSTGGYGSSQSSQSSYGQQSSYPGYGQQPAPSSTKGSYGSSSQWSSYGQPQSGSYSQQPSYGGQQQSYGQHQSYNPPQGYGQQNQYNS	2	0.8477922976839827	36.904124779957165
MASNDYTQQATQSYGAYPTQPGQGYSQQSSQPYGWQSYSGYSQSTDTSGYGQSSYSSYGQSQNTGYGTQSTPQGYGSTGGYGSSQSSQSSYGQQSSYPGYGQQPAPSSTKGSYGSSSQSSSYGQPQSGSYSQQPSYGGQQQSYGQQQSYNPPQGYGQQNQYYS	2	0.8528108832586365	36.72628680838689
MASNDYTQQATWSYGAYPTQPGQGYSQQSSQPYGQQSYSGYSQSTDTSGYGQSSYSSYGQSQNTGYGTQSTPQGYGSTGGYGSSQSSQSSYGQQSSYPGYGDQPAPSSTSGSYKSSSQSSSYGQPQSGSYSQQPSYGGQQQSYGQQQSYNPPQGYGQQNQYNS	2	0.8430525668190474	37.50614402051344
MASNDYTQQATQSYGAYPTRPGQGYSQQSSQPYGQQSYSGYSQSTDTSGYGQSSYSSYGQSDNTGYGTQSTPQGYGSTGGYGSSQSSQSSYGQQSSYPGYGQQPAPSSTSGSYGSSSQSSSYGQPQSGSYSQQPSYGGQQQSYGQQQSYNPPVGYGQQNQYNS	2	0.8367356021073963	38.688604861182725
MASNDYTQQATQSYGAYPTQPGQGYSQQSSQPYGQQSYSGYSQSTDTSGYGQSSYSSYGQSQNTGYGTQSTPQGYGSTGGYGSSQSSQSSYGQQSSYPGYGQFPAPSSTYGSYGSSSQSSSYGQPQSGSYSQQPSYGGQQQSYGQQQSYNPPQGYGQQNQYNS	2	0.8322930799999999	37.72392003453149
MASNDYTQQATQSYGAYPTQPGQGYSQQSSQPYGWQSYSGYSQSTDTSGYGQSSYSSYGQSQNTGYGTQSTPQGYGSTGGYGSSQSQQSSYGQQSSYPGYGQQPAPSSTKGSYSSSSQSSSYGQPQSGSYSQQPSYGGQQQSYGQQQSYNPPQGYGQQNQYYS	2	0.8500565859307361	37.656368346987314
MASNDYTQQATQSYGAYPTQPGQGYSQQSSQPYGQQSYSGYSQSTDTSGYGQSSYSSYGQSQNTGYGTQSWPQGYGSTGGYGSSQSSQSSYGQQSSYPGYGQQPAPRSTSGSYGSSSQASSYGQPQSGSYSQQPSYGGQQQSYGQQQSYNPPQGYGQQNQYNS	2	0.8416495768115941	37.838065976319875
MASNDYTQQATQSYGAYPTRPGQGYSQQSSQPYGQQSYSCYSQSTDTSGYGQSSYSSYGQSDNAGYGTQSTPQGYGSTWGYGSSQSSQSSYGQQSSYPGYGQQPAPSSTSGSYGSSSQSSRYGQPQSGSYKQQPSYGGQQQSYGQQQSYNPPQGYGQQNQYNS	2	0.8671675430158733	38.22687426102471
MASNDYTQQATQSYGAYPTQPGQGYSQQSSQPYGWQSYSGYSQSTDTSGYGQSSYSSYGQSQNTGYGTQSTPQGYGSTGGYGSSQSSQSSYGQQSSYPGYGQQPAPSSTKGSYGSSSQSSSYGQPQSGSYSQQPSYGGQQQSYGQQQSYNPPQGYGQQNQYNS	2	0.8455035122222222	39.37742143846095
MASNDYTQQATQSYGAYPTQPGQGYSQQSSQPYGQQSYSGYSQSTDTMGYGQSSYSSYGQSQNTGYGTQSWPQGYGSTGGYGSSQSSQSSYGQQSSYPGYGQQPAPRSTSGSYGSSSQSSSYGQPQSGSYSQQPSYGGQQQSYGQQQSYNPPQGYGQQNQYNS	2	0.8403067721794871	36.699416975655005
MASNDYTQQATQSYGAYPTQPGQGYSQQSSQPYGQQSYSGYSQSTDTSGYGQSSYSSYGQSQNTGYGTQSWPQGYGSTGGYGSSQSSQSSYGQQSSYPGYGQQPAPRSTSGSYGSSSQSSSYGQPQSGSYSQQPSYGGQQQSYGQQQSYNPPQGYNQQNQYNS	2	0.8452932283234128	38.456344817813765
MASNDYTQQATQSYGAYPTRPGQGYSQQSSQPYGQQSYSGYSQSTDTSGYGQSSYSSYGQSDNTGYGTQSTPQGYGSTGGYGSSQSSQSSYGQQSSYPGYGQQPAPSSTSGSYGSSSQSSSYGQPQSGSYSQQPSYGGQQQSYGQQQSYNPPQGYGQQNQYNS	2	0.8361513728798186	38.3969653835293
MASNDYTQQATQSYGAYTTQPGQGYSQQSSQPFGQQSYSGYSQSTDTSGYGQSSYSSYGQSQNTGYGTQSTPQGYGSTGGYGSSQSSQSSYGQQSSYPGYGQQPAPSSTSGSYGSSSQSSRYGQPQSGSYKQQPSYGGQQQSYGQQQSYNPPQGYGQQNQYNS	2	0.8497390826007326	37.78194591415554
MASNDYTQQATQSYGAYPTQPGQGYSQQSSQPYGWQSYSGYSQSTDTSGYGQSSYSSYGQSQNTGYGTQSTPQGYGSTGGYGSSQSSQSSYGQQSSYPGYGQQPAPSSTKGSYGSSSQWSSYGQPQSGSYSQQPSYGGQQQSYGQHQSYNPPQGYGQQNQYNS	2	0.8514650773714283	37.961787997741695
MASNDYTQQATWSYGAYPTQPGQGYSQQSSQPYGQQSYSGYSQSTDTSGYGQSSYSSYGQSQNTGYGTQSTPQGYGKTGGYGSSQSSQSSYGQQSSYPGYGDQPAPSSTSGSYTSSSQSSSYGQPQSGSYSQQPSYGGQQQSYGQQQSYNPPQGYNQQNQYNS	2	0.8422940266233766	37.87766416648776
MASNDYTQQATQSQGAYPTRPGQGYSQQSSQPYGQQSYSGYSQSTDTSGYGQSSYSSYGQSDNTGYGTQSTPQGYGSTGGYGSSQSSQSTYGQQSSYPGYGQMPAPSSTSGSYGSSSQSSSYGQPQSGSYSQQPSYGGQQQSYGQQQSYNPPQGYNQQNQYNS	2	0.8341200071428572	37.977692947887604
MASNDYTQQATQSYGAYPTQPGQGYSQQSSQPYGWQSYSGYSQSTDTSGYGQSSYSSYGQSQNTGYGTQSTPQGYGSTGGYGSSQSSQSSYGQQSSYPGYGQQPAPSRIKGSYGHSSQWSSYGQPQSGSYSQQPSYGGQQQSYGQHQSYNPPQGYGQQNQYNS	2	0.8648439577694235	38.098863162463445
MASNDYTQQATQSYGAYPTQPGQGYSQQSSQPYGQQSYSGYSQSTDTSGYGQSSYSSYGQSQNTGYGTQSTPQGYGSTGGYGSSQSSYSSYGQQSSYPGYGQQPAPSSTSQSYGSSSQSSSYGQPQSGSYSQQPSYGGQQQSYGQHQSYNPPQGYGQQNQYNS	2	0.8300785498550726	37.508280832168104
MASNDYTQQATQSYGAYTTQPGQGYSQQSSQPFGQQSYSGYSQSTDTSGYGQSSYSSYGQSQNTGYGTQSTPQGYGSTGGYGSSQSSQSSYGQQSSYPGYGQQPAPSSTSGSYGSSSQSSRYGQPQSGSYKQQPSYGGQQQSYGQQQSYNPPQGYGQQNQYNS	3	0.8462511666666664	38.00521172978541
MASNDYTQQATQSYGAYPTRPGQGYSQQSSQPYGQQSYSCYSQSTDTSGYGQSSYSSYGQSDNAGYGTQSTPQGYGSTWGYGSSQSSQSSYGQQSSYPGYGQQPAPSSTSGSYGSSSQSSRYGQPQSGSYKQQPSYGGQQQSYGQQQSYNPPQGYGQQNQYNS	3	0.8664902559371833	37.588277974872334
MASNDYTQQATQSYGAYPTQPGQGYSQQSSQPYGWQSYSGYSQSTDTSGYGQSSYSSYGQSQNTGYGTQSTPQGYGSTGGYGSSQSSQSSYGQQSSYPGYGQQPAPSSTKGSYGSSSQWSSYGQPQSGSYSQQPSYGGQQQSYGQHQSYNPPQGYGQQNQYNS	3	0.8477922976839827	36.904124779957165
MASNDYTQQATQSYGAYPTQPGQGYSQQSSQPYGWQSYSGYSQSTDTSGYGQSSYSSYGQSQNTGYGTQSTPQGYGSTGGYGSSQSSQSSYGQQSSYPGYGQQPAPSSTKGSYGSSSQSSSYGQPQSGSYSQQPSYGGQQQSYGQQQSYNPPQGYGQQNQYYS	3	0.8528108832586365	36.72628680838689
MASNDYTQQATWSYGAYPTQPGQGYSQQSSQPYGQQSYSGYSQSTDTSGYGQSSYSSYGQSQNTGYGTQSTPQGYGSTGGYGSSQSSQSSYGQQSSYPGYGDQPAPSSTSGSYKSSSQSSSYGQPQSGSYSQQPSYGGQQQSYGQQQSYNPPQGYGQQNQYNS	3	0.8430525668190474	37.50614402051344
MASNDYTQQATQSYGAYPTRPGQGYSQQSSQPYGQQSYSCYSQSTDTSGYGQSSYSSYGQSDNAGYGTQSTPQGYGSTWGYGSSQSSQSSYGQQSSYPGYGQQPAPSSTSGSYWSSSQSSHYGQPQSGSYKQQPSYGGQQQSYGQQQSYNPPQGYGQQNQYNS	3	0.8630923003109815	38.62930658157074
MASNDYTQQATQSYGAYPTQPGQGYSQQSSQPYGWQSYSGYSQSTDTSGYGQSSYSSYGQSQNTGYGTQSTPQGYGSTGGYGSSQSSQSSYGQQSSYPGYGQQPAPSSTKGSYGSSSQSSSYGQPQSGSYSQQPSYGGQQQSYGQQQSYNPPQGYGQQNQYYS	3	0.847272997942857	38.289986178160916
MASNDYTQQATQSYGAYPTQPGQGYSQQSSQPYGWQSYSGYSQSTDTSGYGQSSYSSYGQSQNTGYGTQSTPQGYGSTGGYGSSQSQQSSYGQQSSYPGYGQQPAPSSTKGSYSSSSQSSSYGQPQSGSYSQQPSYGGQQQSYGQQQSYNPPQGYGQQNQYYS	3	0.8500565859307361	37.656368346987314
MASNDYTQQATQSYGAYPTQPGQGYSQQSSQPYGWQSYSGYSQSTDTSGYGQSSYSSYGQSQNTGYGTQSTPQGYGSTGGYGSSQSSQSSYGQQSSYPGYGQQPAPSRIKGSYGHSSQWSSYGQPQSGSYSQQPSYGGQQQSYGFHQSYNPPQGYGQQNQYNS	3	0.8700176543722943	38.6096313548588
MASNDYTQQATQSYGAYPTRPGQGYSQQSSQPYGQQSYSCYSQSTDTSGYGQSSYSSYGQSDNAGYGTQSTPQGYGSTWGYGSSQSSQSSYGQQSSYPGYGQQPAPSSTSGSYGSSSQSSRYGQPQSGSYKQQPSYGGQQQSYGQQQSYNPPQGYGQQNQYNS	3	0.8671675430158733	38.22687426102471
MASNDYTQQATQSYGAYPTQPGQGYSQQSSQPYGWQSYSGYSQSTDTSGYGQSSYSSYGQSQNTGYGTQSTPQGYGSTGGYGSSQSSQSSYGQQSSYPGYGQQPAPSSTKGSYGSSSQSSSYGQPQSGSYSQQPSYGGQQQSYGQQQSYNPPQGYGQQNQYNS	3	0.8455035122222222	39.37742143846095
MASNDYTQQATQSYGAYPMQPGQGYSQQSSQPYGWQSYSDYSQSTDTSGYGQSSYSSYGQSQNTGYGTQSTPQGYGSTGGYGSSQSSQSSYGQQSSYPGYGQQPAPSRIKGSYGHSSQWSSYGQPQSGSYSQQPSYGGQQQSYGQHQSYNPPQGYGQQNQYNS	3	0.8639495457763975	38.7230549963369
MASNDYTQQATQSYGAYPTQPGQGYSQQSSQPYGQQSYSGYSQSTDTSGYGQSSYSSYGQSQNTGYGTQSWPQGYGSTGGYGSSQSSQSSYGQQSSYPGYGQQPAPRSTSGSYGSSSQSSSYGQPQSGSYSQQPSYGGQQQSYGQQQSYNPPQGYNQQNQYNS	3	0.8452932283234128	38.456344817813765
MASNDYTQQATQSYGAYPTQPGQGYSQSSSQNYGWQSYSGYSQSTDTSGYGQSSYSSYGQSQNTGNGTQSTPQGYGSTGGYGSSQSSQSSYGQQSSYPGYGQQPAPSSTKGSYGSSSQWSSYGPPQSGSYSQQPSYGGQQQSYGQHQSYNPPQGYGQQNQYNS	3	0.8465775775983434	37.86880182957776
MASNDYTQQATQSYGAYTTQPGQGYSQQSSQPFGQQSYSGYSQSTDTSGYGQSSYSSYGQSQNTGYGTQSTPQGYGSTGGYGSSQSSQSSYGQQSSYPGYGQQPAPSSTSGSYGSSSQSSRYGQPQSGSYKQQPSYGGQQQSYGQQQSYNPPQGYGQQNQYNS	3	0.8497390826007326	37.78194591415554
MASNDYTQQATQSYGAYPTQPGQGYSQQSSQPYGWQSYSGYSQSTDTSGYGQSSYSSYGQSQNTGYGTQSTPQGYGSTGGYGSSQSSQSSYGQQSSYPGYGQQPAPSSTKGSYGSSSQWSSYGQPQSGSYSQQPSYGGQQQSYGQHQSYNPPQGYGQQNQYNS	3	0.8514650773714283	37.961787997741695
MASNDYTQQATWSYGAYPTQPGQGYSQQSSQPYGQQSYSGYSQSTDTSGYGQSSYSSYGQSQNTGYGTQSTPQGYGKTGGYGSSQSSQSSYGQQSSYPGYGDQPAPSSTSGSYTSSSQSSSYGQPQSGSYSQQPSYGGQQQSYGQQQSYNPPQGYNQQNQYNS	3	0.8422940266233766	37.87766416648776
MASNDYTQQATQSYGAYPTQPGQGYSQQSSQPYGWQSYSGYSQSTDTSGYGQSSYSSYGQSQNTGYGPQSTPQGYGSTGGYGSSQSSQSSYGQQSSYPGYGQQPAPSRIKGSYGESSQWSSYGQPQSGSYSQQPSYGGQQQSYGQHQSYNPPQGYGQQNQYNS	3	0.8678728845904761	37.55346529871843
MASNDYTQQATQSYGAYPTQPGQGYSQQSSQPYGWQSYSGYSQSTDTSGYGQSSYSSYGQSQNTGYGTQSTPQGYGSTGGYGSSQSSQSSYGQQSSYPGYGQQPAPSRIKGSYGHSSQWSSYGQPQSGSYSQQPSYGGQQQSYGQHQSYNPPQGYGQQNQYNS	3	0.8648439577694235	38.098863162463445
MASNDYTQQATQSYGAYPTQPGQGYSQQSSQPYGWQSYSGYSQSTDTSGYGQSSYSSYGQSQNTGYGTQSTPQGYGSTGGYGSSQSQQSSYGQQSSYPGYGQQPAPSSTKGSYSSSSQSSSYGQPQSGSYSQQPSYGGQQQSYGQQQSYNPPQGYGQQNQYYS	3	0.8492406316865079	38.00324732194488
MASNDYTQQATQSYGAYPMQPGQGYSQQSSQPYGWQSYSDYSQSTDTSGYGFSSYSSYGQSQNTGYGTQSTPQGYGSTWGYGSSQSSQSSYGQQSSYPGYGQQPAPSSTSGSYGSSSQSSRYGGPQSMSYKQQPSYGGQQQSYGQQQSYNPPQGYGQQNQYNS	4	0.8730230828042329	37.55866655703711
MASNDYTQQATQSYGAYPTRPGQGYSQQSSQPYGQQSYSCYSQSTDTSGYGQSSYSSYGQSDNAGYGTQSTPQGYGSTWGYGSSQSSQSSYGQQSSYPGYGQQPAPSSTSGSYGSSSQSSRYGQPQSGSYKQQPSYGGQQQSYGQQQSYNPPQGYGQQNQYNS	4	0.8664902559371833	37.588277974872334
MASNDYTQQATQSYGAYPTQPGQGYSQQSSQPYGWQSYSGYSQSTDTSGYGQSSYSSYGQSQNTGYGTQSTPQGYGSTGGYGSSQSSQSSYGQQSSYPGYGQQPAPSRIKGSYGHSSQWSSYGQPQSGSYSQQPSYGGQQQSYGQHQSYNPPQGYGQQNQYNS	4	0.8649085726349208	38.07229886640191
MASNDYTQQATQSYGAYPTQPGQGYSQQSSQPYGWQSYSGYSQSTDTSGYGQSSYSSYGQSQNTGYGTQSTPQGYGSTGGYGSSQSSQSSYGQQSSYPGYGQQPAPSSTKGSYGSSSQSSSYGQPQSGSYSQQPSYGGQQQSYGQQQSYNPPQGYGQQNQYYS	4	0.8528108832586365	36.72628680838689
MASNDYTQQATQSYGAYPTQPGQGYSQQSSQPYGWQSYSGYQQSTDTSGYGQSSYSSYGQSQNTGYGTQSTPQGYGSTGGYGSSQSSQSSYGQQSSYPGYGQQPAPSSTSGSYGSSSQSSRYGQPQSGSYKQQPSYGGQQQSYGQQQSYNPPQGYGQQNQYNS	4	0.8552361646626983	37.79245288669418
MASNDYTQQATQSYGAYPTRPGQGYSQQSSQPYGQQSYSCYSQSTDTSGYGQSSYSSYGQSDNAGYGTQSTPQGYGSTWGYGSSQSSQSSYGQQSSYPGYGQQPAPSSTSGSYWSSSQSSHYGQPQSGSYKQQPSYGGQQQSYGQQQSYNPPQGYGQQNQYNS	4	0.8630923003109815	38.62930658157074
MASNDYTQQATQSYGAYPMQPGQGYSQQSSQPYGWQSYSDYSQSTDTSGYGQSSYSSYGQSQNTGYGTQETPQGYGSTGGYGSSQSSQSSYGQQSSYPGYGQQPAPSRIKGSYGHSSQWSSYGQPQSGSYSQQPSYGGQQQSYGFHQSYNPPQGYGQQNQYNS	4	0.8747491498624339	37.84273042080814
MASNDYTQQATQSYGAYPTQPGQGYSQQSSQPYGWQSYSGYSQSTDTSGYGQSSYSSYGQSQNTGYGTQSTPQGYGSTGGYGSSQSQQSSYGQQSSYPGYGQQPAPSSTKGSYSSSSQSSSYGQPQSGSYSQQPSYGGQQQSYGQQQSYNPPQGYGQQNQYYS	4	0.8500565859307361	37.656368346987314
MASNDYTQQATQSYGAYPTQPGQGYSQQSSQPYGWQSYSGYSQSTDTSGYGQSSYSSYGQSQNTGYGTQSTPQGYGSTGGYGSSQSSQSSYGQQSSYPGYGQQPAPSRIKGSYGHSSQWSSYGQPQSGSYSQQPSYGGQQQSYGFHQSYNPPQGYGQQNQYNS	4	0.8700176543722943	38.6096313548588
MASNDYTQQATQSYGAYPTRPGQGYSQQSSQPYGQQSYSCYSQSTDTSGYGQSSYSSYGQSDNAGYGTQSTPQGYGSTWGYGSSQSSQSSYGQQSSYPGYGQQPAPSSTSGSYGSSSQSSRYGQPQSGSYKQQPSYGGQQQSYGQQQSYNPPQGYGQQNQYNS	4	0.8671675430158733	38.22687426102471
MASNDYTQQATQSYGAYPMQPGQGYSQQSSQPYGWQSYSDYSQSTDTSGYGQSSYSSYGQSQNTGYGTQSTPQGYGSTGGYGSSQSSQSSYGQQSSYPGYGQQPAPSRIKGSYGHSSQWSSYGQPQSGSYSQQPSYGGQQQSYGQHQSYNPPQGYGQQNQYNS	4	0.8667692899999999	37.60380748835088
MASNDYTQQATQSYGAYPMQPGQGYSQQSSQPYGWQSYSDYSQSTDTSGYGQSSYSSYGQSQNTGYGTQSTPQGYGSTGGYGSSQSSQSSYGQQSSYPGYGQQPAPSRIKGSYGHSSQWSSYGQPQSGSYSQQPSYGGQQQSYGQHQSYNPPQGYGQQNQYNS	4	0.8639495457763975	38.7230549963369
MASNDYTQQATQNYGAYPTQPGQGYSQQSSQPYGWQSYSGYSVSTDTSGYGQSSYSSYGQSQNTGYGTQSTPQGYGSTGGYGSSQSSQSSYGQQSSYPGYGQQPAPSRIKGSYGHSSQWSSYGQPQSGSYSQQPSYGGQQQSYGFHQSYNPPQGYGQQNQYNS	4	0.8639282903333334	37.02664226951163
MASNDYTQQATQSYGAYPTRPGQGYSQQSSQPYGQQSYSCYSQSTDTSGYGQSVYSSYGQSDNAGYGTQSTPQGYGSTGGYGSSQSSQSSYGQQSSYPGYGQQPAPSRIKGSYGHSSQWSSYGQPQSGSYSQQPSYGGQQQSYGQHQSYNPPQGYGQQNQYNS	4	0.8682549924007935	38.6620994122994
MASNDYTQQATQSYGAYTTQPGQGYSQQSSQPFGQQSYSGYSQSTDTSGYGQSSYSSYGQSQNTGYGTQSTPQGYGSTGGYGSSQSSQSSYGQQSSYPGYGQQPAPSSTSGSYGSSSQSSRYGQPQSGSYKQQPSYGGQQQSYGQQQSYNPPQGYGQQNQYNS	4	0.8497390826007326	37.78194591415554
MASNDYTQQATQSYGAYPTQPGQGYSQQSSQPYGWQSYSGYSQSTDTSGYGQSSYSSYGQSQNTGYGTQSTPQGYGSTGGYGSSQSSQSSYGQQSSYPGYGQQPAPSSTKGSYGSSSQWSSYGQPQSGSYSQQPSYGGQQQSYGQHQSYNPPQGYGQQNQYNS	4	0.8514650773714283	37.961787997741695
MASNDYTQQATQSYGAYPTRPGQGYMQQSSQPYGQQSYSCYSQSTDTSGYGQSSYSSYGQSDNAGYGTISTPQGYGSTWGYGSSQSSQSSYGQASSYPGYGQQPAPSRIKGSYGHSSQWSSYGQPQSGSYSQQPVYGGQQQSYGQHQSYNPPQGYGQQNKYNS	4	0.8892865636734694	37.156031856021386
MASNDYTQQATQSYGAYPTQPGQGYSQQSSQPYGWQSYSGYSQSTDTSGYGQSSYSSYGQSQNTGYGPQSTPQGYGSTGGYGSSQSSQSSYGQQSSYPGYGQQPAPSRIKGSYGESSQWSSYGQPQSGSYSQQPSYGGQQQSYGQHQSYNPPQGYGQQNQYNS	4	0.8678728845904761	37.55346529871843
MASNDYTQQATQSYGAYPTQPGQGYSQQSSQPYGWQSYSGYSQSTDTSGYGQSSYSSYGQSQNTGYGTQSTPQGYGSTGGYGSSQSSQSSYGQQSSYPGYGQQPAPSRIKGSYGHSSQWSSYGQPQSGSYSQQPSYGGQQQSYGQHQSYNPPQGYGQQNQYNS	4	0.8648439577694235	38.098863162463445
MASNDYTQQATQSYGAYPTQPGQGYSQQSSQPYGWQSYSGYSQSTDTSGYGQSSYSSYGQSQNTGYGTQSTPQGYGSTGGYGSSQSQQSSYGQQSSYPGYGQQPAPSSTKGSYSSSSQSSSYGQPQSGSYSQQPSYGGQQQSYGQQQSYNPPQGYGQQNQYYS	4	0.8492406316865079	38.00324732194488
MASNDYTQQATQSYGAYPMQPGQGYSQQSSQPYGWQSYSDYSQSTDTSGYGFSSYSSYGQSQNTGYGTQSTPQGYGSTWGYGSSQSSQSSYGQQSSYPGYGQQPAPSSTSGSYGSSSQSSRYGGPQSMSYKQQPSYGGQQQSYGQQQSYNPPQGYGQQNQYNS	5	0.8730230828042329	37.55866655703711
MASNDYTQQATQSYGAYPTRPGQGYSQQSSQPYGQQSYSCYSQSTDTSGYGQSSYSSYGQSDNAGYGTQSTPQGYGSTWGYGSSQSSQSSYGQQSSYPGYGQQPAPSSTSGSYGSSSQSSRYGQPQSGSYKQQPSYGGQQQSYGQQQSYNPPQGYGQQNQYNS	5	0.8664902559371833	37.588277974872334
MASNDYTQQATQSYGAYPTQPGQGYSQQSSQPYGWQSYSGYSQSTDTSGYGQSSYSSYGQSQNTGYGTQSTPQGYGSTGGYGSSQSSQSSYGQQSSYPGYGQQPAPSRIKGSYGHSSQWSSYGQPQSGSYSQQPSYGGQQQSYGQHQSYNPPQGYGQQNQYNS	5	0.8649085726349208	38.07229886640191
MASNDYTQQATQSYGAYPTQPGQGYSQQSSQPYGWQSYSGYSQSTDTSGYGQSSYSSYGQSQNTGYGTQSTPQGYGSTGGYGSSQSSQSSYGQQSSYPGYGQQPAPSRIKGSYGHSSQWSSYGQPQSGSYSQQPSYGGQQQSYGFHQSYNPPQGYGQQNQYNS	5	0.8665128033714286	37.7172089755334
MASNDYTQQATQSYGAYPTQPGQGYSQQSSQPYGWQSYSGYSQSTDTSGYGQSSYSSYGQSQNTGYGTQSTPQGYGSTGGYGSSQSSQSSYGQQSSYPGYGQQPAPSRIKGSYGHSSQWSSYGQPQSGSYSQQPSYGGQQQSYGFHQSYNPPQGYGQQNQYNS	5	0.8663498187619046	37.76402775052253
MASNDYTQQATQSYGAYPTRPGQGYSQQSSQPYGQQSYSCYSQSTDTSGYGQSSYSSYGQSDNAGYGTQSTPQGYGSTWGYGSSQSSQSSYGQQSSYPGYGQQPAPSSTSGSYWSSSQSSHYGQPQSGSYKQQPSYGGQQQSYGQQQSYNPPQGYGQQNQYNS	5	0.8630923003109815	38.62930658157074
MASNDYTQQATQSYGAYPMQPGQGYSQQSSQPYGWQSYSDYSQSTDTSGYGQSSYSSYGQSQNTGYGTQETPQGYGSTGGYGSSQSSQSSYGQQSSYPGYGQQPAPSRIKGSYGHSSQWSSYGQPQSGSYSQQPSYGGQQQSYGFHQSYNPPQGYGQQNQYNS	5	0.8747491498624339	37.84273042080814
MASNDYTQQATQSYGAYPTRPGQGYMQQSSQPYGQQSYSCYSRSTDTSGYGQSSYSSYGQSDNAGYGTISTPQGYGSTGGYGSSQSSQSSYGQQSSYPGYGFQPAPSRIKGSYGHSSQWSSYGQPQSGSYSQQPSYGGQQQSYGFHQSYNPPQGYGQQNQYNS	5	0.8875086742746401	37.74457406524926
MASNDYTQQATQSYGAYPTQPGQGYSQQSSQPYGWQSYSGYSQSTDTSGYGQSSYSSYGQSQNTGYGTQSTPQGYGSTGGYGSSQSSQSSYGQQSSYPGYGQQPAPSRIKGSYGHSSQWSSYGQPQSGSYSQQPSYGGQQQSYGFHQSYNPPQGYGQQNQYNS	5	0.8700176543722943	38.6096313548588
MASNDYTQQATQSYGAYPTRPGQGYSQQSSQPYGQQSYSCYSQSTDTSGYGQSSYSSYGQSDNAGYGTQSTPQGYGSTWGYGSSQSSQSSYGQQSSYPGYGQQPAPSSTSGSYGSSSQSSRYGQPQSGSYKQQPSYGGQQQSYGQQQSYNPPQGYGQQNQYNS	5	0.8671675430158733	38.22687426102471
MASNDYTQQATQSYGAYPMQPGQGYSQQSSQPYGWQSYSDYSQSTDTSGYGQSSYSSYGQSQNTGYGTQSTPQGYGSTGGYGSSQSSQSSYGQQSSYPGYGQQPAPSRIKGSYGHSSQWSSYGQPQSGSYSQQPSYGGQQQSYGQHQSYNPPQGYGQQNQYNS	5	0.8667692899999999	37.60380748835088
MASNDYTQQATQSYGAYPMQPGQGYSQQSSQPYGWQSYSDYSQSTDTSGYGQSSYSSYGQSQNTGYGTQSTPQGYGSTGGYGSSQSSQSSYGQQSSYPGYGQQPAPSRIKGSYGHSSQWSSYGQPQSGSYSQQPSYGGQQQSYGQHQSYNPPQGYGQQNQYNS	5	0.8639495457763975	38.7230549963369
MASNDYTQQATQNYGAYPTQPGQGYSQQSSQPYGWQSYSGYSVSTDTSGYGQSSYSSYGQSQNTGYGTQSTPQGYGSTGGYGSSQSSQSSYGQQSSYPGYGQQPAPSRIKGSYGHSSQWSSYGQPQSGSYSQQPSYGGQQQSYGFHQSYNPPQGYGQQNQYNS	5	0.8639282903333334	37.02664226951163
MASNDYTQQATQSYGAYPTRPGQGYSQQSSQPYGQQSYSCYSQSTDTSGYGQSVYSSYGQSDNAGYGTQSTPQGYGSTGGYGSSQSSQSSYGQQSSYPGYGQQPAPSRIKGSYGHSSQWSSYGQPQSGSYSQQPSYGGQQQSYGQHQSYNPPQGYGQQNQYNS	5	0.8682549924007935	38.6620994122994
MASNDYTQQATQSYGAYPMQPGQGYSWQSSQPYGWQSYSDYSQSTDTSGYGQSSYSSYGQSQNTGYGTQSTPQGYGSTGGYGSSQSRQSSYGQQSSYPGYGQQPAPSRIKGSYGHSSQWSSIGQPQSGSYKQQPSYGGQQQSYGQQESYNPPQGYGQQNQYNS	5	0.889915745995116	38.128738404769344
MASNDYTQQATQSYGAYPMQPGQGYSQQSLQPYGWQSYSDYSQSTDTSGYGQSSYSSYGQGQNTGYGTQETPQGYGSTWGYGSSQSSQSSYGQASSYPGYGQQPAPSRIKGSYGHSSQWSSYGQPQSGSYSQQPVYGGQQQSYGQHQSYNPPQGYGQQNKYNS	5	0.8822076356521737	37.56818459226686
MASNDYTQQATQSYGAYPTRPGQGYMQQSSQPYGQQSYSCYSQSTDTSGYGQSSYSSYGQSDNAGYGTISTPQGYGSTWGYGSSQSSQSSYGQASSYPGYGQQPAPSRIKGSYGHSSQWSSYGQPQSGSYSQQPVYGGQQQSYGQHQSYNPPQGYGQQNKYNS	5	0.8892865636734694	37.156031856021386
MASNDYTQQATQSYGAYPTQPGQGYSQQSSQPYGWQSYSGYSQSTDTSGYGQSSYSSYGQSQNTGYGPQSTPQGYGSTGGYGSSQSSQSSYGQQSSYPGYGQQPAPSRIKGSYGESSQWSSYGQPQSGSYSQQPSYGGQQQSYGQHQSYNPPQGYGQQNQYNS	5	0.8678728845904761	37.55346529871843
MASNDYTQQATQSYGAYPTQPGQGYSQQSSQPYGWQSYSGYSQSTDTSGYGQSSYSSYGQSQNTGYGTQSTPQGYGSTGGYGSSQSSQSSYGQQSSYPGYGQQPAPSRIKGSYGHSSQWSSYGQPQSGSYSQQPSYGGQQQSYGQHQSYNPPQGYGQQNQYNS	5	0.8648439577694235	38.098863162463445
MASNDYTQQATQSYGAYPMQPGQGYSQQSSQPYGWQSYSDYSQSTDTSGYGFSSYSSYGQSQNTGYGTQSTPQGYGSTWGYGSSQSSQSSYGQQSSYPGYGQQPAPSRIKGSYGHSSQWSSYGQPQSGSYSQQPSYGGQQQSYGFHQSYNPPQGYGQQNQYNS	5	0.8871980425649348	37.9304883181581
MASNDYTWQATQSYGAYPMQPGQGYSQQSSQPYGWQSYSDYSQSTDTSGYGQSSYSSYGQSDNAGYGTISTPQGYGSTGGYGSSQSSQSSYKQQSSYPGYGFIPAPSRIKGSYGHSSQWSSYGQPQSGSYSQQPSYGGQQQSYIFHQSYNPPQGYGQQNQYNS	-1	0.8338824294444445	37.63711899648589
MASNDYTQQATQSYGAYPMQPGQGYSQQSSQPYGWQSYSDYSQSTDTSGYGFSSYSSYGQSQNTGYGTQSTPQGYGSTWGYGSSQSSQSSYGQQSSYPGYGQQPAPSSTSGSYGSSSQSSRYGGPQSMSYKQQPSYGGQQQSYGQQQSYNPPQGYGQQNQYNS	6	0.8730230828042329	37.55866655703711
MASNDYTQQATQSYGAYPMQPGQGYSQQSSQPYGWQSYSDYSQSTDTSGYGQSSYSSYGQSQNTGYGTQSTPQGYGSTGGYGSSQSSQSSYGQQSSYPGYGQQPAPSRIKGSYGHSSQWSSYGQPQSGSYSQQPSYGGQQQSYGFHQSYNPPQGYGQQNQYNS	6	0.8732521114190476	38.739708932098615
MASNDYTQQATQSYGAYPTRPGQGYMQQSSQPYGQQSYSCYSRSTDTSGYGQSSYSSYGQSDNAGYGTISTPQGYGSTGGYGSSQSSQSSYGQASSYPGYGQQPAPSRIKGSYGHISQWSSYGQPQSGSYSQQPVYGGQQQSYGQHQSYNPPQGYGQQNKYNS	6	0.8933221512878788	38.010366345513084
MASNDYTQQATQSYGAYPTQPGQGYSQQSSQPYGWQSYSGYSQSTDTSGYGQSSYSSYGQSQNTGYGTQSTPQGYGSTGGYGSSQSSQSSYGQQSSYPGYGQQPAPSRIKGSYGHSSQWSSYGQPQSGSYSQQPSYGGQQQSYGFHQSYNPPQGYGQQNQYNS	6	0.8665128033714286	37.7172089755334
MASNDYTQQATQSYGAYPMQPGQGYSQQSSQPYGWQSYSDYSQSTDTSGYGFSSYSSYGQSQNTGYGTQSTPQGYGSTWGYGSSQSSQSSYGQQSSYPGYGQQPAPSRIKGSYEHSSQWSSYGQPQSGSYSHQPSYGGQQQSYGQHQSYNPPQGYGQQNQYNS	6	0.8764848487662338	37.1464380488799
MASNDYTQQATQSYGAYPTRPGQGYMQQSSQPYGQQSYSCYSRSTDTSGYGQSSYSSYGQSQNTGYGTQETPQVYGSVDGYGSSQSSQSSYGQQSSYPGYGQQPAPSRIKGSYGHSSQWSSYGQPQSGSYSQQPSYGGQQQSYGFHQSYNPPQGYGQQNQYNS	6	0.8935035621309524	37.87426822030034
MASNDYTQQATQSYGAYPMQPGQGYSQQSSQPYGWQSYSDYSQSTDTSGYGQSSYSSYGQSQNTGYGTQETPQGYGSTGGYGSSQSSQSSYGQQSSYPGYGQQPAPSRIKGSYGHSSQWSSYGQPQSGSYSQQPSYGGQQQSYGFHQSYNPPQGYGQQNQYNS	6	0.8747491498624339	37.84273042080814
MASNDYTQQATQSYGAYPTRPGQGYMQQSSQPYGQQSYSCYSRSTDTSGYGQSSYSSYGQSDNAGYGTISTPQGYGSTGGYGSSQSSQSSYGQQSSYPGYGFQPAPSRIKGSYGHSSQWSSYGQPQSGSYSQQPSYGGQQQSYGFHQSYNPPQGYGQQNQYNS	6	0.8875086742746401	37.74457406524926
MASNDYTQQATQSYGAYPTQPGQGYSQQSSQPYGWQSYSGYSQSTDTSGYGQSSYSSYGQSQNTGYGTQSTPQGYGSTGGYGSSQSSQSSYGQQSSYPGYGQQPAPSRIKGSYGHSSQWSSYGQPQSGSYSQQPSYGGQQQSYGFHQSYNPPQGYGQQNQYNS	6	0.8700176543722943	38.6096313548588
MASNDYTQQATQSYGAYPTRPGQGYSQQSSQPYGQQSYSCYSQSTDTSGYGQSSYSSYGQSDNAGYGTQSTPQGYGSTWGYGSSQSSQSSYGQQSSYPGYGQQPAPSSTSGSYGSSSQSSRYGQPQSGSYKQQPSYGGQQQSYGQQQSYNPPQGYGQQNQYNS	6	0.8671675430158733	38.22687426102471
MASNDYTQQATQSYGAYPMQPGQGYSQQSSQPYGWQSYSDYSQSTDTSGYGQSSYSSYGQSQNTGYGTQSTPQGYGSTGGYGSSQSSQSSYGQQSSYPGYGQQPAPSRIKGSYGHSSQWSSYGQPQSGSYSQQPSYGGQQQSYGQHQSYNPPQGYGQQNQYNS	6	0.8667692899999999	37.60380748835088
MASNDYTQQATQSYGAYPTRPGQGYMQQSSQPYGQQSYSCYSQDTDTSGYGQSSYSSYGQSDNAGYGTISTPQGYASHWGYGSSQSSQSSYGQASSYPGYGQQPAPSRIKGSYGHSSQWSSYGQPQSGSYKQQPSYGGQQQSYGQQESDNPPQGYGQQNQYNS	6	0.8782012868571427	38.48902069260854
MASNDYTQQATQSYGAYPMQPGQGYSWQSSQPYGWQSYSDYSQSTTTSGYGQSSYSSYGQSQNTGYGTQSTPQGYGSTGGYGSSQSRQSSYGQQSSYPGYGQQPAPSRIKGSYGHSSQWSSIGQPQSGSYSQQPVYGGQQQSYGQHQSYNPPQGYGQQNKYNS	6	0.8907742053463203	37.183085471586
MASNDYTQQATQSYGAYPTRPGQGYSQQSSQPYGQQSYSCYSQSTDTSGYGQSVYSSYGQSDNAGYGTQSTPQGYGSTGGYGSSQSSQSSYGQQSSYPGYGQQPAPSRIKGSYGHSSQWSSYGQPQSGSYSQQPSYGGQQQSYGQHQSYNPPQGYGQQNQYNS	6	0.8682549924007935	38.6620994122994
MASNDYTQQATQSYGAYPMQPGQGYSWQSSQPYGWQSYSDYSQSTDTSGYGQSSYSSYGQSQNTGYGTQSTPQGYGSTGGYGSSQSRQSSYGQQSSYPGYGQQPAPSRIKGSYGHSSQWSSIGQPQSGSYKQQPSYGGQQQSYGQQESYNPPQGYGQQNQYNS	6	0.889915745995116	38.128738404769344
MASNDYTQQATQSYGAYPMQPGQGYSQQSLQPYGWQSYSDYSQSTDTSGYGQSSYSSYGQGQNTGYGTQETPQGYGSTWGYGSSQSSQSSYGQASSYPGYGQQPAPSRIKGSYGHSSQWSSYGQPQSGSYSQQPVYGGQQQSYGQHQSYNPPQGYGQQNKYNS	6	0.8822076356521737	37.56818459226686
MASNDYTQQATQSYGAYPTRPGQGYMQQSSQPYGQQSYSCYSQSTDTSGYGQSSYSSYGQSDNAGYGTISTPQGYGSTWGYGSSQSSQSSYGQASSYPGYGQQPAPSRIKGSYGHSSQWSSYGQPQSGSYSQQPVYGGQQQSYGQHQSYNPPQGYGQQNKYNS	6	0.8892865636734694	37.156031856021386
MASNDYTQQATQSYGAYPTQPGQGYSQQSSQPYGWQSYSGYSQSTDTSGYGQSSYSSYGQSQNTGYGPQSTPQGYGSTGGYGSSQSSQSSYGQQSSYPGYGQQPAPSRIKGSYGESSQWSSYGQPQSGSYSQQPSYGGQQQSYGQHQSYNPPQGYGQQNQYNS	6	0.8678728845904761	37.55346529871843
MASNDYTQQETQSYGAYPTRPGQGYMQQSSQPYGQQSYSCYSQSTDTSGYGQSSYSSYGQSDNAGKGTISTPQGYGSTWGYGSSQSSQSSYGQQASYPGYGFQPAPSRIKGSYGHSSQWSSYGQPQSGSYSQQPSYGGQQQSYGFHQSYNPPQGYGQQNQYNS	6	0.8934399648107452	38.363246667768834
MASNDYTQQATQSYGAYPMQPGQGYSQQSSQPYGWQSYSDYSQSTDTSGYGFSSYSSYGQSQNTGYGTQSTPQGYGSTWGYGSSQSSQSSYGQQSSYPGYGQQPAPSRIKGSYGHSSQWSSYGQPQSGSYSQQPSYGGQQQSYGFHQSYNPPQGYGQQNQYNS	6	0.8871980425649348	37.9304883181581
MASNDYTQQATQSYGAYPMQPGQGYSQQSSQPYGWQSYSDYSQSTDTSGYGQSSYSSYGQSQNTGYGTQSTPQGYGSTGGYGSSQSRQSSYGQQSSYPGYGQQPAPSRIKGSYGHSSQWSSIGQPQSGSYSQQPVYGGQQQSYGQHQSYNPPQGTGQQNKYNS	7	0.8744979347505671	37.64317334782795
MASNDYTQQATQSYGAYPMQPGQGYSWQSSQPYGWQSYSDYSQSTTTSGYGFSSYSSYGQSQNTGYGTQSTPQGYGSTWGYGSSQSSQSSYGQQSSYPGYGQQPAPSRIKGSYGHSSQWSSYGQPQSGSYSQQPSYGGQQQSYGFHQSYNPPCGYGQQNQYNS	7	0.887454530010352	38.474368215834566
MASNDYTQQATQSYGAYPTRPGQGYMQQSSQPYGQQSYSCYSRSTDTSGYGQSSYSSYGQSDNAGYGTISTPQGYGSTGGYGSSQSSQSSYGQASSYPGYGQQPAPSRIKGSYGHISQWSSYGQPQSGSYSQQPVYGGQQQSYGQHQSYNPPQGYGQQNKYNS	7	0.8933221512878788	38.010366345513084
MASNDYTQQETQSYGAYPTYPGQGYMQQSSQPYGQQSYSCYSQSTDTSGYGQSSYSSYGQSDNAGYGTISTPQGYGSTWGYGSSQSSQSSYGQASSYPGYGQQPAPSRIKGSYGHSSQWSSYGQPQSGSYSQQPVYGGQQQSYGQHQSYNPPQGYGQQNKYNS	7	0.8853975763718822	38.09058162097308
MASNDYTQQATQSYGAYPMQPGQGYSQQSSQPYGWQSYSDYSQSTDTSGYGFSSYSSYGQSQNTGYGTQSTPQGYGSTWGYGSSQSSQSSYGQQSSYPGYGQQPAPSRIKGSYEHSSQWSSYGQPQSGSYSHQPSYGGQQQSYGQHQSYNPPQGYGQQNQYNS	7	0.8764848487662338	37.1464380488799
MASNDYTQQATQSYGAYPTRPGQGYMQQSSQPYGQQSYSCYSRSTDTSGYGQSSYSSYGQSQNTGYGTQETPQVYGSVDGYGSSQSSQSSYGQQSSYPGYGQQPAPSRIKGSYGHSSQWSSYGQPQSGSYSQQPSYGGQQQSYGFHQSYNPPQGYGQQNQYNS	7	0.8935035621309524	37.87426822030034
MASNDYTQQATQSYGAYPMQPGQGYSQQSSQPYGWQSYSDYSQSTDTSGYGQSSYSSYGQSQNTGYGTQETPQGYGSTGGYGSSQSSQSSYGQQSSYPGYGQQPAPSRIKGSYGHSSQWSSYGQPQSGSYSQQPSYGGQQQSYGFHQSYNPPQGYGQQNQYNS	7	0.8747491498624339	37.84273042080814
MASNDYTQQATQSYGAYPTRPGQGYMQQSSQPYGQQSYSCYSRSTDTSGYGQSSYSSYGQSDNAGYGTISTPQGYGSTGGYGSSQSSQSSYGQQSSYPGYGFQPAPSRIKGSYGHSSQWSSYGQPQSGSYSQQPSYGGQQQSYGFHQSYNPPQGYGQQNQYNS	7	0.8875086742746401	37.74457406524926
MASNDYTQQATQSYHAYPMQPGQGYSWQSSQPYGWQSYSDYSQSTTTSGYGQSSYSSYGQSQNTGYGTQSTPWGYGSTGGYGSSQSRQNSYGQQSSYPGYGQQPAPSRIKGSYGHSSQWSSIGQPQSGSYSQQPSYGGQQQSYGFHQSYNPPQGYGQQNQYNS	7	0.895990217131519	37.8921291545127
MASNDYTQQATQSYGAYPTRPGQGYMQQSSQPYGQQSYSCYSRSTDTSGYGQSSYSSYGQSDNAGYGTISTPQGYGSTGGYGSSQSSQSSYGQQSSYPGYGFQPWPSRIKGSYGHSSQWSSYGQPQSGSYSQQPSYGGQQQSYGFHQSYNPPQGYGQQNQYNS	7	0.8954982806349208	36.99680991402996
MASNDYTQQATQSYGAYPTRPGQGYMQQSSQPYGQQSYSCYSQSTDTSGYGQSSYSSYGQSDNAGKGTISTPQGYGSTWGYGSSQSSQSSYGQQASYPGYGFQPAPSRIKGSYGHSSQWSSYGQPQSGSYSQQPSYGGQQQSYGFHQSYNPPQGYGQQNQYNS	7	0.8928882577324264	37.517297467322635
MASNDYTQQATQSYGAYPTRPGQGYMQQSSQPYGQQSYSCYSQDTDTSGYGQSSYSSYGQSDNAGYGTISTPQGYASHWGYGSSQSSQSSYGQASSYPGYGQQPAPSRIKGSYGHSSQWSSYGQPQSGSYKQQPSYGGQQQSYGQQESDNPPQGYGQQNQYNS	7	0.8782012868571427	38.48902069260854
MASNDYTQQATQSYGAYPMQPGQGYSWQSSQPYGWQSYSDYSQSTTTSGYGQSSYSSYGQSQNTGYGTQSTPQGYGSTGGYGSSQSRQSSYGQQSSYPGYGQQPAPSRIKGSYGHSSQWSSIGQPQSGSYSQQPVYGGQQQSYGQHQSYNPPQGYGQQNKYNS	7	0.8907742053463203	37.183085471586
MASNDYTQQATQSYGAYPTRPGQGYMQQSSQPYGQQSYSCYSRSTDTSGYGQSSYWSYGQSQDTGYGTQETPQVYGSVDGYGSSQSSQSSYGQQSSYPGYGQQPAPSRIKGSYGHSSQWSSYGQPQSGSYSQQPVYGGQQQSYGQHQSYNPPQGYGQQNKYNS	7	0.8937150524761905	36.849986039635894
MASNDYTQQATQSYGAYPMQPGQGYSWQSSQPYGWQSYSDYSQSTDTSGYGQSSYSSYGQSQNTGYGTQSTPQGYGSTGGYGSSQSRQSSYGQQSSYPGYGQQPAPSRIKGSYGHSSQWSSIGQPQSGSYKQQPSYGGQQQSYGQQESYNPPQGYGQQNQYNS	7	0.889915745995116	38.128738404769344
MASNDYTQQATQSYGAYPMQPGQGYSQQSLQPYGWQSYSDYSQSTDTSGYGQSSYSSYGQGQNTGYGTQETPQGYGSTWGYGSSQSSQSSYGQASSYPGYGQQPAPSRIKGSYGHSSQWSSYGQPQSGSYSQQPVYGGQQQSYGQHQSYNPPQGYGQQNKYNS	7	0.8822076356521737	37.56818459226686
MASNDYTQQATQSYGAYPTRPGQGYMQQSSQPYGQQSYSCYSQSTDTSGYGQSSYSSYGQSDNAGYGTISTPQGYGSTWGYGSSQSSQSSYGQASSYPGYGQQPAPSRIKGSYGHSSQWSSYGQPQSGSYSQQPVYGGQQQSYGQHQSYNPPQGYGQQNKYNS	7	0.8892865636734694	37.156031856021386
MASNDYTQQETQSYGAYPTRPGQGYMQQSSQPYGQQSYSCYSQSTDTSGYGQSSYSSYGQSDNAGKGTISTPQGYGSTWGYGSSQSSQSSYGQQASYPGYGFQPAQSRIKGSYGHSSQWSSYGQPQSGSYSQQPSYGGQQQSYGFHQSYNPPQGYGQQNQYNS	7	0.89288019122807	37.39938042837918
MASNDYTQQETQSYGAYPTRPGQGYMQQSSQPYGQQSYSCYSQSTDTSGYGQSSYSSYGQSDNAGKGTISTPQGYGSTWGYGSSQSSQSSYGQQASYPGYGFQPAPSRIKGSYGHSSQWSSYGQPQSGSYSQQPSYGGQQQSYGFHQSYNPPQGYGQQNQYNS	7	0.8934399648107452	38.363246667768834
MASNDYTQQATQSYGAYPMQPGQGYSQQSSQPYGWQSYSDYSQSTDTSGYGFSSYSSYGQSQNTGYGTQSTPQGYGSTWGYGSSQSSQSSYGQQSSYPGYGQQPAPSRIKGSYGHSSQWSSYGQPQSGSYSQQPSYGGQQQSYGFHQSYNPPQGYGQQNQYNS	7	0.8871980425649348	37.9304883181581
MASNDYTQQATQSYGAYPTRPGQGYMQQSSQPYGQQSYSCYSRSTDTSGYGQSSYSSYGQSDNAGYGTISTPQGYGSTGGYGSSQSSQSSYGQASSYPGYGQQPAPSRIYGSYGHISQWSSYGQPQSGSYSQQPVYGGQQQSYGFHQSYNPPQGYGQQNQYNS	-1	0.8745224095887445	38.111052806287816
MASNDYTQQATQSYGAYPTRPGQGYMQQSSQPYGQQSYSCYSRSTDTSGYGQSSYSSYGQSQRTGYGTQETPQVYGSVDGYGSSQSSQSSYGQQSSYPGIGQQPAPSRIKGSYGHSSQWSSYGQPQSGSYSQQPSYGGQQQSYGFHQSYNPPQGYGQQNQYNS	8	0.8864573638888891	37.19415264105902
MASNDYTQQATQSYGAYPMQPGQGYSWQSSQPYGWQSYSDYSQSTTTSGYGFSSYSSYGQSQNTGYGTQSTPQGYGSTWGYGSSQSSQSSYGQQSSYPGYGQQPAPSRIKGSYGHSSQWSSYGQPQSGSYSQQPSYGGQQQSYGFHQSYNPPCGYGQQNQYNS	8	0.887454530010352	38.474368215834566
MASNDYTQQATQSYGAYPTRPGQGYMQQSSQPYGQQSYSCYSRSTDTSGYGQSSYSSYGQSDNAGYGTISTPQGYGSTGGYGSSQSSQSSYGQASSYPGYGQQPAPSRIKGSYGHISQWSSYGQPQSGSYSQQPVYGGQQQSYGQHQSYNPPQGYGQQNKYNS	8	0.8933221512878788	38.010366345513084
MASNDYTQQATQSYGAYPTRPGQGYMQQSSQPYGQISYSEYSRSTDTSGYGQSSYSSYGQSDNAGYGTISTPQGYGSTGGYGSSQSSQSSYGQQSSYPGYGFQPWPSRIKGSYGHSSQWSSYGQPQSGSYSQQPSYGGQQQSYGFHQSYNPPQGYGQQNQYNS	8	0.8956008661111111	37.96627301671711
MASNDYTQQATQSYGAYPTRPGQGYMQQSSQPYGQQSISCYSRSTDTSGYGQSSYSSYGQSDNAGYGTISTPQGYGSTGGYGSSQSSQSSYGQQSSYPGYGFQPWPSRIKGSYGHSSQWSSYGQPQSGSYSQQPSYGGQQQSYGFHQSYNPPQGYGQQNQYNS	8	0.8912802892743765	36.6903644657258
MASNDYTQQATQSYGAYPTRPGQGYMQQSSQPYGQQSYSCYSRSTDTSGYGQSSYSSYGQSQNTGYGTQETPQVYGSVDGYGSSQSSQSSYGQQSSYPGYGQQPAPSRIKGSYGHSSQWSSYGQPQSGSYSQQPSYGGQQQSYGFHQSYNPPQGYGQQNQYNS	8	0.8935035621309524	37.87426822030034
MASNDYTQQATQSYGAYPTRPGQGYMQQSSQPYGQQSYSCYSRSTDTSGYGQSSYSSYGQSDNAGYGTISTPQGYGSTGGYGSSQSSQSSYGQQSSYPGYGFQPWPSRIKGSYGHSSQWSSYGQPQSGSYSQQPSYGGQQQSYGFHQSYNPPQGYGQQNQLNS	8	0.8968388619254655	37.458583817749265
MASNDYTQQATQSYGAYPTRPGQGYMQQSSQPYGQQSYSCYSRSTDTSGYGQSSYSSYGQSDNAGYGTISTPQGYGSTGGYGSSQSSQSSYGQQSSYPGYGFQPAPSRIKGSYGHSSQWSSYGQPQSGSYSQQPSYGGQQQSYGFHQSYNPPQGYGQQNQYNS	8	0.8875086742746401	37.74457406524926
MASNDYTQQATQSYHAYPMQPGQGYSWQSSQPYGWQSYSDYSQSTTTSGYGQSSYSSYGQSQNTGYGTQSTPWGYGSTGGYGSSQSRQNSYGQQSSYPGYGQQPAPSRIKGSYGHSSQWSSIGQPQSGSYSQQPSYGGQQQSYGFHQSYNPPQGYGQQNQYNS	8	0.895990217131519	37.8921291545127
MASNDYTQQATQSYGAYPTRPGQGYMQQSSQPYGQQSYSCYSRSTDTSGYGQSSYSSYGQSDNAGYGTISTPQGYGSTGGYGSSQSSQSSYGQQSSYPGYGFQPWPSRIKGSYGHSSQWSSYGQPQSGSYSQQPSYGGQQQSYGFHQSYNPPQGYGQQNQYNS	8	0.8954982806349208	36.99680991402996
MASNDYTQQATQSYGAYPTRPGQGYMQQSSQPYGQQSYSCYSQSTDTSGYGQSSYSSYGQSDNAGKGTISTPQGYGSTWGYGSSQSSQSSYGQQASYPGYGFQPAPSRIKGSYGHSSQWSSYGQPQSGSYSQQPSYGGQQQSYGFHQSYNPPQGYGQQNQYNS	8	0.8928882577324264	37.517297467322635
MASNDYTQQAHQSYGAYPTRPGQGYMQQSSQPYEQQSYSCYSRSTDTSGYGQSSYWSYGQSQDTGYGTQETPQVYGSVDGYGSSQSSQSSYGQQSSYPGYGQQPAPSRIKGSYGHSSQWSSYGQPQSGSYSQQPVYGGQQQSYGQHQSYNPPQGYGQQNKYNS	8	0.9002681001298702	38.97777078485269
MASNDYTQQATQSYGAYPMQPGQGYSWQSSQPYGWQSYSDYSQSTTTSGYGQSSYSSYGQSQNTGYGTQSTPQGYGSTGGYGSSQSRQSSYGQQSSYPGYGQQPAPSRIKGSYGHSSQWSSIGQPQSGSYSQQPVYGGQQQSYGQHQSYNPPQGYGQQNKYNS	8	0.8907742053463203	37.183085471586
MASNDYTQQATQSYGAYPTRPGQGYMQQSSQPYGQQSYSCYSRSTDTSGYGQSSYWSYGQSQDTGYGTQETPQVYGSVDGYGSSQSSQSSYGQQSSYPGYGQQPAPSRIKGSYGHSSQWSSYGQPQSGSYSQQPVYGGQQQSYGQHQSYNPPQGYGQQNKYNS	8	0.8937150524761905	36.849986039635894
MASNDYTQQATQSYGAYPMQPGQGYSWQSSQPYGWQSYSDYSQSTDTSGYGQSSYSSYGQSQNTGYGTQSTPQGYGSTGGYGSSQSRQSSYGQQSSYPGYGQQPAPSRIKGSYGHSSQWSSIGQPQSGSYKQQPSYGGQQQSYGQQESYNPPQGYGQQNQYNS	8	0.889915745995116	38.128738404769344
MASNDYTQQETQSYGHYPTRPGQGYMQQSSQPYGQQSYSCYSQSTDTSGYGQSSYSSYMQSDNAGKGTISTPQGYGSTWGYGSSQSSQSSYGQQASYLGYGFQPAPSRIKGSYGHSIQWSSYGQPQSGSYSQQPSYGGQQQSYGQHQSYNPPQGYGQQNKYNS	8	0.9013209708730158	36.940574005583954
MASNDYTQQATQSYGAYPTRPGQGYMQQSSQPYGQQSYSCYSQSTDTSGYGQSSYSSYGQSDNAGYGTISTPQGYGSTWGYGSSQSSQSSYGQASSYPGYGQQPAPSRIKGSYGHSSQWSSYGQPQSGSYSQQPVYGGQQQSYGQHQSYNPPQGYGQQNKYNS	8	0.8892865636734694	37.156031856021386
MASNDYTQQETQSYGAYPTRPGQGYMQQSSQPYGQQSYSCYSQSTDTSGYGQSSYSSYGQSDNAGKGTISTPQGYGSTWGYGSSQSSQSSYGQQASYPGYGFQPAQSRIKGSYGHSSQWSSYGQPQSGSYSQQPSYGGQQQSYGFHQSYNPPQGYGQQNQYNS	8	0.89288019122807	37.39938042837918
MASNDYTQQETQSYGAYPTRPGQGYMQQSSQPYGQQSYSCYSQSTDTSGYGQSSYSSYGQSDNAGKGTISTPQGYGSTWGYGSSQSSQSSYGQQASYPGYGFQPAPSRIKGSYGHSSQWSSYGQPQSGSYSQQPSYGGQQQSYGFHQSYNPPQGYGQQNQYNS	8	0.8934399648107452	38.363246667768834
MASNDYTQQATQSYGAYPMQPGQGYSQQSSQPYGWQSYSDYSQSTDTSGYGFSSYSSYGQSQNTGYGTQSTPQGYGSTWGYGSSQSSQSSYGQQSSYPGYGQQPAPSRIKGSYGHSSQWSSYGQPQSGSYSQQPSYGGQQQSYGFHQSYNPPQGYGQQNQYNS	8	0.8871980425649348	37.9304883181581
MASNDYTQQAHQSYGAYPTRPGQGYMQQSSQPYEQQSDSCYSRSTDTSGYGQSSYWSYGQSQDTGYGTQETPQVYGSVDGYGSSQSSQSSYGQQSSYPGYGQQPAPSRIKGSYGHSSQWSSYGQPQSGSYSQQPVYGGQQQSYGQHQSYNPPQGYGQQNKYNS	-1	0.8723064745011339	38.74900512216693
MASNDYTQQETNSYGHYPTRPGQGYMQQSSQPYGQQSYSCYSQSTDTSGYGQSSYSSYMQSDNAGKGTISTPQGYGSTWGYGSSQSSQSSYGQQASYLGYGFQPAPSRIKGSYGHSIQWSSYGQPQSGSYSQQPSYGGQQQSYGQHQSYNPPQGYGQQNKYNS	9	0.8980267359183671	37.81608826929384
MASNDYTQQAHQSYGAYPTRPGQGYMQQSSQPYEQQSYSCYSRSTDTSGYGQSSYWSYGQSQDTGYGTQETPQVYGSVDGYGSSQSSQSSYRQQSSYPGYGQQPAPSRIKGSYGHSSQWSSYGQPQSGSYSQQPVYGGQQQSYGQHQSYNPPQGYGQQNKYNS	9	0.8990734440579711	37.55424284882828
MASNDYTQQATQSYGAYPTRPGQGYMQQSSQPYGQQSYSCYSRSTDTSGYGQSSYSSYGQSDNAGYGTISTPQGYGSTGGYGSSQSSQSSYGQASSYPGYGQQPAPSRIKGSYGHISQWSSYGQPQSGSYSQQPVYGGQQQSYGQHQSYNPPQGYGQQNKYNS	9	0.8933221512878788	38.010366345513084
MASNDYTQQATQSYGAYPTRPGQGYMQQSSQPYGQISYSEYSRSTDTSGYGQSSYSSYGQSDNAGYGTISTPQGYGSTGGYGSSQSSQSSYGQQSSYPGYGFQPWPSRIKGSYGHSSQWSSYGQPQSGSYSQQPSYGGQQQSYGFHQSYNPPQGYGQQNQYNS	9	0.8956008661111111	37.96627301671711
MASNDYTQQATQSYGAYPTRPGQGYMQQSSQPYGQQSISCYSRSTDTSGYGQSSYSSYGQSDNAGYGTISTPQGYGSTGGYGSSQSSQSSYGQQSSYPGYGFQPWPSRIKGSYGHSSQWSSYGQPQSGSYSQQPSYGGQQQSYGFHQSYNPPQGYGQQNQYNS	9	0.8912802892743765	36.6903644657258
MASNDYTQQATQSYGAYPTRPGQGYMQQSSQPYGQQSYSCYSRSTDTSGYGQSSYSSYGQSQNTGYGTQETPQVYGSVDGYGSSQSSQSSYGQQSSYPGYGQQPAPSRIKGSYGHSSQWSSYGQPQSGSYSQQPSYGGQQQSYGFHQSYNPPQGYGQQNQYNS	9	0.8935035621309524	37.87426822030034
MASNDYTQQATQSYGAYPTRPGQGYMQQSSQPYGQQSYSCYSRSTDTSGYGQSSYSSYGQSDNAGYGTISTPQGYGSTGGYGSSQSSQSSYGQQSSYPGYGFQPWPSRIKGSYGHSSQWSSYGQPQSGSYSQQPSYGGQQQSYGFHQSYNPPQGYGQQNQLNS	9	0.8968388619254655	37.458583817749265
MASNDYTQQATQSYGMYPTRPGQGYMQQSSQPYGQQSYSCYSRSTDTSGYGQSSYSSYGQSDNAGYGTISTPQGYGSTWGYGSSQSSQSSYGQQASYPGYGFQPAQSRIKGSYGHSWQLSSYGQPQSGSYSQQPSYGGQQQSYGFHQSYNPPQGYGQQNQYNS	9	0.9024562598550726	38.59104002018202
MASNDYTQQATQSYHAYPMQPGQGYSWQSSQPYGWQSYSDYSQSTTTSGYGQSSYSSYGQSQNTGYGTQSTPWGYGSTGGYGSSQSRQNSYGQQSSYPGYGQQPAPSRIKGSYGHSSQWSSIGQPQSGSYSQQPSYGGQQQSYGFHQSYNPPQGYGQQNQYNS	9	0.895990217131519	37.8921291545127
MASNDYTQQATQSYGAYPTRPGQGYMQQSSQPYGQQSYSCYSRSTDTSGYGQSSYSSYGQSDNAGYGTISTPQGYGSTGGYGSSQSSQSSYGQQSSYPGYGFQPWPSRIKGSYGHSSQWSSYGQPQSGSYSQQPSYGGQQQSYGFHQSYNPPQGYGQQNQYNS	9	0.8954982806349208	36.99680991402996
MASNDYTQQATQSYGAYPTRPGQGYMQQSSQPYGQQSYSCYSQSTDTSGYGQSSYSSYGQSDNAGKGTISTPQGYGSTWGYGSSQSSQSSYGQQASYPGYGFQPAPSRIKGSYGHSSQWSSYGQPQSGSYSQQPSYGGQQQSYGFHQSYNPPQGYGQQNQYNS	9	0.8928882577324264	37.517297467322635
MASNDYTQQAHQSYGAYPTRPGQGYMQQSSQPYEQQSYSCYSRSTDTSGYGQSSYWSYGQSQDTGYGTQETPQVYGSVDGYGSSQSSQSSYGQQSSYPGYGQQPAPSRIKGSYGHSSQWSSYGQPQSGSYSQQPVYGGQQQSYGQHQSYNPPQGYGQQNKYNS	9	0.9002681001298702	38.97777078485269
MASNDYTQQETQSYGHYPTRPGQGYMQQSSQPYGQQSYSCYSQSTDTSGYGQSSYSSYMQSDNAGKGTISTPQGYGSTWGYGSSQSSQSSYGQQASYLGYGFQPAPSRIKGSYGHSIQWSSYGQPQSGSYSQQPSYGGQQQSYGQHQSYNPPQGYGQQNKYNS	9	0.9043522657491286	38.1709043290075
MASNDYTQQATQSYGAYPTRPGQGYMQQSSQPYGQQSYSCYSRSTDTSGYGQSSYWSYGQSQDTGYGTQETPQVYGSVDGYGSSQSSQSSYGQQSSYPGYGQQPAPSRIKGSYGHSSQWSSYGQPQSGSYSQQPVYGGQQQSYGQHQSYNPPQGYGQQNKYNS	9	0.8937150524761905	36.849986039635894
MASNDYTQQATQSYGAYPTRPGQGYMQQSSQPYGQISYSEYSRSTDTSGYGQSSYSSYGQSDNAGYGTISTPQGYGSTGGYGSSQSSQSSYGQQSSYPGYGFQPWPSRIKGSYGHSSQWSSYGQPQSNSYSQQPSYGGQQQSYGFHQSYNPPQGYGQQNQYNS	9	0.8975292793650793	37.25983582959253
MASNDYTQQETQSYGHYPTRPGQGYMQQSSQPYGQQSYSCYSQSTDTSGYGQSSYSSYMQSDNAGKGTISTPQGYGSTWGYGSSQSSQSSYGQQASYLGYGFQPAPSRIKGSYGHSIQWSSYGQPQSGSYSQQPSYGGQQQSYGQHQSYNPPQGYGQQNKYNS	9	0.9013209708730158	36.940574005583954
MASNDYTFQETQSYGAYPTRPGQGYMQQSSQPYGQQSYSCYSQSTDTSGYGNSYYSSYGQSDNAGKGTISTPQGYGSTGGYGSSQSSQSSYGQASSYPGYGQQPAPSRIKGSYGHISQWSSYGQPQSGSYSQQPVYGGQQQSYGQHQSYNPPQGYGQQNKYNS	9	0.8922782220833332	37.65835050939306
MASNDYTQQETQSYGAYPTRPGQGYMQQSSQPYGQQSYSCYSQSTDTSGYGQSSYSSYGQSDNAGKGTISTPQGYGSTWGYGSSQSSQSSYGQQASYPGYGFQPAQSRIKGSYGHSSQWSSYGQPQSGSYSQQPSYGGQQQSYGFHQSYNPPQGYGQQNQYNS	9	0.89288019122807	37.39938042837918
MASNDYTQQETQSYGAYPTRPGQGYMQQSSQPYGQQSYSCYSQSTDTSGYGQSSYSSYGQSDNAGKGTISTPQGYGSTWGYGSSQSSQSSYGQQASYPGYGFQPAPSRIKGSYGHSSQWSSYGQPQSGSYSQQPSYGGQQQSYGFHQSYNPPQGYGQQNQYNS	9	0.8934399648107452	38.363246667768834
MASNDYTQQATQSYHAYPMQPGQGYSWQSSQPYGWQSYSDYSQSTTTSGYGQSSYSSYGQSQNTGYGTQSMPWGYGSTGGYGSSQSRQNSYGQQSSYPGYGQQPAPSRIKGSYGHSSQWSSIGQPQSGSYSQQPSYGGQQQSYGFHQSYNPPQGYGQQNQYNS	9	0.8973719841883118	37.672277806489056
MASNDYTQQETNSYGHYPTRPGQGYMQQSSQPYGQQSYSCYSQSTDTSGYGQSSYSSYMQSDNAGKGTISTPQGYGSTWGYGSSQSSQSSYGQQASYLGYGFQPAPSRIKGSYGHSIQWSSYGQPQSGSYSQQPSYGGQQQSYGQHQSYNPPQGYGQQNKYNS	10	0.8980267359183671	37.81608826929384
MASNDYTQQAHQSYGAYPTRPGQGYMQQSSQPYEQQSYSCYSRSTDTSGYGQSSYWSYGQSQDTGYGTQETPQVYGSVDGYGSSQSSQSSYRQQSSYPGYGQQPAPSRIKGSYGHSSQWSSYGQPQSGSYSQQPVYGGQQQSYGQHQSYNPPQGYGQQNKYNS	10	0.8990734440579711	37.55424284882828
MASNDYTQQAHQSYGAYPTRPGQGYMQQSSQPYEQQSYSCYSRSTDTSGYGQSSYWSYGQSQDTGYGTQETPQVYGSVDGYGSSQSSQSSYGQQSSYPGYGQQPAPSRIKGSYGHSSQWSSYGQPQSGSYSQQPSYGGQQQSYGQHQSYNPPQGYGQQNKYNS	10	0.9025015196273294	37.14743066169431
MASNDYTQQATQSYGAYPTRPGQGYMQQSSQPYGQISYSEYSRSTDTSGYGQSSYSSYGQSDNAGYGTISTPQGYGSTGGYGSSQSSQSSYGQQSSYPGYGFQPWPSRIKGSYGHSSQWSSYGQPQSGSYSQQPSYGGQQQSYGFHQSYNPPQGYGQQNQYNS	10	0.8956008661111111	37.96627301671711
MASNDYTQQETQSYGHYPTRPGQGYMQQSSQPYGQQSYSCYSQSTDTSGYGQSSYSSYMQSDQAGKGTISTPQGYGSTWGYGSSQSSQSSYGQQASYLGYGFQPAPSRIKGSYGHSIQWSSYGQPQSGSYSQQPSYGGQQQSYGQHQSYNPPQGYGQQNKYNS	10	0.9020391596645022	38.354492543313455
MASNDYTQQATQSYGMYPTRPGQGYMQQSSQPYGQQSYSCYSRSTDTCGYGQSSYSSYGQSDNAGYGTISTPQVYGSVDGYGSSQSSQSSYGQQSSYPGYGQQPAPSRIKGSYGHSSQWSSYGQPQSTSYSQQPVYGGQQQSYGQHQSYNPPQGYGQQNKYNS	10	0.8972755360119047	37.60692127581306
MASNDYTQQATQSYGAYPTRPGQGYMQQSSQPYGQQSYSCYSRSTDTSGYGQSSYSSYGQSDNAGYGTISTPQGYGSTGGYGSSQSSQSSYGQQSSYPGYGFQPWPSRIKGSYGHSSQWSSYGQPQSGSYSQQPSYGGQQQSYGFHQSYNPPQGYGQQNQLNS	10	0.8968388619254655	37.458583817749265
MASNDYTQQATQSYGMYPTRPGQGYMQQSSQPYGQQSYSCYSRSTDTSGYGQSSYSSYGQSDNAGYGTISTPQGYGSTWGYGSSQSSQSSYGQQASYPGYGFQPAQSRIKGSYGHSWQLSSYGQPQSGSYSQQPSYGGQQQSYGFHQSYNPPQGYGQQNQYNS	10	0.9024562598550726	38.59104002018202
MASNDYTQQATQSYHAYPMQPGQGYSWQSSQPYGWQSYSDYSQSTTTSGYGQSSYSSYGQSQNTGYGTQSTPWGYGSTGGYGSSQSRQNSYGQQSSYPGYGQQPAPSRIKGSYGHSSQWSSIGQPQSGSYSQQPSYGGQQQSYGFHQSYNPPQGYGQQNQYNS	10	0.895990217131519	37.8921291545127
MASNDYTQQATQSYGAYPTRPGQGYMQQSSQPYGQQSYSCYSRSTDTSGYGQSSYSSYGQSDNAGYGTISTPQGYGSTGGYGSSQSSQSSYGQQSSYPGYGFQPWPSRIKGSYGHSSQWSSYGQPQSGSYSQQPSYGGQQQSYGFHQSYNPPQGYGQQNQYNS	10	0.8954982806349208	36.99680991402996
MASNDYTQQETQSYGHYPTRPGQGYMQQSSQPYGQQSYSCYSQSTDTSGYGQSSYSSYMQSDNAGKGTISTPQGYGSTWGYGSSQSSQSSYGQQASYLGYGFQPAPSRIKGSYGHSIQWSSYGQPQSGSYSQQPVYGGQQQKYGQHQSYNPPQGYGQQNKYNS	10	0.913594475110337	37.587825401416765
MASNDYTQQAHQSYGAYPTRPGQGYMQQSSQPYEQQSYSCYSRSTDTSGYGQSSYWSYGQSQDTGYGTQETPQVYGSVDGYGSSQSSQSSYGQQSSYPGYGQQPAPSRIKGSYGHSSQWSSYGQPQSGSYSQQPVYGGQQQSYGQHQSYNPPQGYGQQNKYNS	10	0.9002681001298702	38.97777078485269
MASNDYTQQETQSYGHYPTRPGQGYMQQSSQPYGQQSYSCYSQSTDTSGYGQSSYSSYMQSDNAGKGTISTPQGYGSTWGYGSSQSSQSSYGQQASYLGYGFQPAPSRIKGSYGHSIQWSSYGQPQSGSYSQQPSYGGQQQSYGQHQSYNPPQGYGQQNKYNS	10	0.9043522657491286	38.1709043290075
MASNDYTQQAHQSYGAYPTRPGQGYMQQSSQPYEQQSYSCYSRSTDTSGYGQSSYWSYGQSQDTGYGTQETPQGYGSTWGYGSSQSSQSSYGQQASYPGYGFQPAQSRIKGSYGHSWQLSSYGQPQSGSYSQQPSYGGQQQSYGFHQSYNPPQGYGQQNQYNS	10	0.9056396463888885	38.203197072731214
MASNDYTQQATQSYGAYPTRPGQGYMQQSSQPYGQISYSEYSRSTDTSGYGQSSYSSYGQSDNAGYGTISTPQGYGSTGGYGSSQSSQSSYGQQSSYPGYGFQPWPSRIKGSYGHSSQWSSYGQPQSNSYSQQPSYGGQQQSYGFHQSYNPPQGYGQQNQYNS	10	0.8975292793650793	37.25983582959253
MASNDYTQQETQSYGHYPTRPGQGYMQQSSQPYGQQSYSCYSQSTDTSGYGQSSYSSYMQSDNAGKGTISTPQGYGSTWGYGSSQSSQSSYGQQASYLGYGFQPAPSRIKGSYGHSIQWSSYGQPQSGSYSQQPSYGGQQQSYGQHQSYNPPQGYGQQNKYNS	10	0.9013209708730158	36.940574005583954
MASNDYTQQETQSYGHYPTRPGQGYMQQSSQPYGQQSYSCYSQSTDTSGYGQSSYSSYMQSDNAGKGTISTPQGYGSTWGYGSSQSSQSSYGQQASYLGYGFQPAPSRIKGSVGHSIQWSSYGQPQSGSYSQQPSYGGQQQYYGQHQSYNPNQGYGQQNKYNS	10	0.9075600645180024	37.71800735897698
MASNDYTQQAHQSYGAYPTRPGQGYMQQSSQPYEQQSYSCYSRSTDTSGYGQSSYWSYGQSQDTGYGTQETPQVYGSVDGYGSSQSSQSSYGQQSSYPGYGQQPAPSRIKGSYGHSSQWSSYGQPQSGSYSQQPSYGGQQQSYGQHQSYNPPQGYGQQNKYNS	10	0.9007264349092973	39.08096402106871
MASNDMTQQETQSYGHYPTRPGQGCMQQSSQPYGQQSYSCYSQSTDTSGYGQSSYSSYMQSDNAGKGTISTPQGYGSTWGYGSSQSSQSSYGQQASYLGYGFQCAPSRIKGSYGHSIQWSSYGQPQSGSYSQQPVYGGQQQSYGQHQSYNPPQGYGQQNKYNS	10	0.8950348029304028	38.2642095530112
MASNDYTQQATQSYHAYPMQPGQGYSWQSSQPYGWQSYSDYSQSTTTSGYGQSSYSSYGQSQNTGYGTQSMPWGYGSTGGYGSSQSRQNSYGQQSSYPGYGQQPAPSRIKGSYGHSSQWSSIGQPQSGSYSQQPSYGGQQQSYGFHQSYNPPQGYGQQNQYNS	10	0.8973719841883118	37.672277806489056
MASNDYTQQETNSYGHYPTRPGQGYMQQSSQPYGQQSYSCYSQSTDTSGYGQSSYSSYMQSDNAGKGTISTPQGYGSTWGYGSSQSSQSSYGQQASYLGYGFQPAPSRIKGSYGHSIQWSSYGQPQSGSYSQQPSYGGQQQSYGQHQSYNPPQGYGQQNKYNS	11	0.8980267359183671	37.81608826929384
MASNDYTQQAHQSYGAYPTRPGQGYMQQSSQPYEQQSYSCYSRSTDTSGYGQSSYWSYGQSQDTGYGTQETPQVYGSVDGYGSSQSSQSSYRQQSSYPGYGQQPAPSRIKGSYGHSSQWSSYGQPQSGSYSQQPVYGGQQQSYGQHQSYNPPQGYGQQNKYNS	11	0.8990734440579711	37.55424284882828
MASNDYTQQAHQSYGAYPTRPGQGYMQQSSQPYEQQSYSCYSRSTDTSGYGQSSYWSYGQSQDTGYGTQETPQVYGSVDGYGSSQSSQSSYGQQSSYPGYGQQPAPSRIKGSYGHSSQWSSYGQPQSGSYSQQPSYGGQQQSYGQHQSYNPPQGYGQQNKYNS	11	0.9025015196273294	37.14743066169431
MASNDYTQQETQSYGHYPTRPGQGYMQQSSQPYGQQSYSCYSQSTDTSGYGQSSYSSYMQSDNAGKGTISTPQGYGSTWGYGSSQSSQSSYGQQASYLGYGFQPAPARIKGSVGHSIQWSSYGQPQSGSYSQQPSYGGQQQYYGQHQSYNPNQGYGQQNKYNS	11	0.9053316906689344	37.27581748191016
MASNDYTQQETQSYGHYPTRPGQGYMQQSSQPYGQQSYSCYSQSTDTSGYGQSSYSSYMQSDQAGKGTISTPQGYGSTWGYGSSQSSQSSYGQQASYLGYGFQPAPSRIKGSYGHSIQWSSYGQPQSGSYSQQPSYGGQQQSYGQHQSYNPPQGYGQQNKYNS	11	0.9020391596645022	38.354492543313455
MASNDYTQQETQSYGHYPTRPGQGYMQQSSQPYGQQSYSCYSQSTDTSGYGQSSYSSYMQSDNAGKGTISTPQGYGSTWGYGSSQSSQSSYGQQASYLGYGFQPAPSRIKGSYGHSIQWSSYGQPQSGSYSQQPSYGGQQQYYGQHQSYNPNQGYGQQNKYNS	11	0.9039416519413921	38.42117136300073
MASNDYTQQETQSYGHYPTRPGQGYMQQSSQPYGQQSYSCYSQSTDTSGYGQSSYSSYMQSDNAGKGTISTPQGYGSTWGYGMSQSSQSSYGQQASYLGYGFQPAPSRIKGSVGHSIQWSSYGQPQSGSYSQQPVYGGQQQKYGQHQSYNPPQGYGQQNKYNS	11	0.9040615292743764	37.42194046799913
MASNDYTQQATQSYGMYPTRPGQGYMQQSSQPYGQQSYSCYSRSTDTSGYGQSSYSSYGQSDNAGYGTISTPQGYGSTWGYGSSQSSQSSYGQQASYPGYGFQPAQSRIKGSYGHSWQLSSYGQPQSGSYSQQPSYGGQQQSYGFHQSYNPPQGYGQQNQYNS	11	0.9024562598550726	38.59104002018202
MASNDYTQQETQSVGHYPTRPGQGYMQQSSQPYGQQSYSCYSQSTDTSGYGQSSYSSYMQSDNAGKGTISTPQGYGSTWGYGSSQSSQSSYGQQASYLGYGFQPAPSRIKGSYGHSIQWGSYGQPQSGSYSQQPSYGGQQQSYGQHQSYNPPQGYGQQNKYNS	11	0.9031815733219954	38.32322252122586
MASNDYTQQETQSYGHYPTRPGQGYMQQSSQPYGQQSYSCYSQSTDTSGYGQSSYWSYGQSQDTGYGTQETPQGYGSTWGYGSSQSSQSSYGQQASYPGYGFQPAQSRIKGSYGHSWQLSSYGQPQSGSYSQQPSYGGQQQSYGFHQSYNPPQGYGQQNQYNS	11	0.897819112585034	38.60116586618547
MASNDYTQQETQSYGHYPTRPGQGYMQQSSQPYGQQSYSCYSQSTDTSGYGQSSYSSYMQSDNAGKGTISTPQGYGSTWGYGSSQSSQSSYGQQASYLGYGFQPAPSRIKGSYGHSIQWSSYGQPQSGSYSQQPVYGGQQQKYGQHQSYNPPQGYGQQNKYNS	11	0.913594475110337	37.587825401416765
MASNDYTQQAHQSYGAYPTRPGQGYMQQSSQPYEQQSYSCYSRSTDTSGYGQSSYWSYGQSQDTGYGTQETPQVYGSVDGYGSSQSSQSSYGQQSSYPGYGQQPAPSRIKGSYGHSSQWSSYGQPQSGSYSQQPVYGGQQQSYGQHQSYNPPQGYGQQNKYNS	11	0.9002681001298702	38.97777078485269
MASNDYTQQETQSYGHYPTRPGQGYMQQSSQPYGQQSYSCYSQSTDTSGYGQSSYSSYMQSDNAGKGTISTPQGYGSTWGYGSSQSSQSSYGQQASYLGYGFQPAPSRIKGSYGHSIQWSSYGQPQSGSYSQQPSYGGQQQSYGQHQSYNPPQGYGQQNKYNS	11	0.9043522657491286	38.1709043290075
MASNDYTQQAHQSYGAYPTRPGQGYMQQSSQPYEQQSYSCYSRSTDTSGYGQSSYWSYGQSQDTGYGTQETPQGYGSTWGYGSSQSSQSSYGQQASYPGYGFQPAQSRIKGSYGHSWQLSSYGQPQSGSYSQQPSYGGQQQSYGFHQSYNPPQGYGQQNQYNS	11	0.9056396463888885	38.203197072731214
MASNDYTQQETQSYGHYPTRPGQGYMQQSSQPYGQQSYSCYSQSTDTSGYGQSSYSSYMQSDNAGKGTISTPQGYGSTWGYGSSQSSQSSYGQQAPYLGYGFQPAPSRIKGSYGHSIQWSSYGQPQSGSYSQQPSYGGQQQSYGQHQSYNPPQGYGQQNKYNS	11	0.9068044399567097	38.296921116676856
MASNDYTQQETQSYGHYPTRPGQGYMQQSSQPYGQQSYSCYSQSTDTSGYGQSSYSSYMQSDNAGKGTISTPQGYGSTWGYGSSQSSQSSYGQQASYLGYGFQPAPSRIKGSYGHSIQWSSYGQPQSGSYSQQPSYGGQQQSYGQHQSYNPPQGYGQQNKYNS	11	0.9013209708730158	36.940574005583954
MASNDYTQQETQSYGHYPTRPGQGYMQQSSQPYGQQSYSCYSQSTDTSGYGQSSYSSYMQSDNAGKGTISTPQGYGSTWGYGSSQSSQSSYGQQASYLGYGFQPAPSRIKGSVGHSIQWSSYGQPQSGSYSQQPSYGGQQQYYGQHQSYNPNQGYGQQNKYNS	11	0.9075600645180024	37.71800735897698
MASNDYTQQAHQSYGAYPTRPGQGYMQQSSQPYEQQSYSCYSRSTDTSGYGQSSYWSYGQSQDTGYGTQETPQVYGSVDGYGSSQSSQSSYGQQSSYPGYGQQPAPSRIKGSYGHSSQWSSYGQPQSGSYSQQPSYGGQQQSYGQHQSYNPPQGYGQQNKYNS	11	0.9007264349092973	39.08096402106871
MASNDYTQQAHQSYGAYPTRPGQGYMQQSSQPYEQQSYSCYSRSTDTSGYGQSSYSSYMQSDNAGKGTISTPQGYGSTWGYGSSQSSQSSYGQQASYLGYGFQPAPSRIKGSVGHSIQWSSYGQPQSGSYSQQPSYGGQQQYYGQHQSYNPNQGYGQQNKYNS	11	0.9091875420129868	38.47697589015547
MASNDYTQQAHQSYGAYPTRPGQGYMQQSSQPYEQQSYSCYSRSTDTSGYGQSSYWSYGQSQDTGYGTQETPQVYGSVDGYGSSQSSQSSYGQQSSYPGYGQQPAPSRIKGSYGHSSQWSSYGQPQSGSYSQQPSYGGQQQSYGQHQSYNPPQGYGQQNKYNS	11	0.9021017552587991	38.343010174303046
MASNDYTQQETQSYGAYFTRPGQGYMQPSSQPYEQQSYSCYSRSTDTSGYGQSSYWSYGQSQDTGYGTQETPQGYGYTWGYGSSQSSQSSYGQQASYPGYGFQPAQSRIKGSYGHNWQLSSYGQPQSGSYSQQPSYGGQQQSYGFHQQYNPPQGYGQQNQYNS	-1	0.8353388773756611	38.314689206808396
MASNDYTQQAHQSYGAYPTRPGQGYMQQSSQPYEQQSYSCYSRSTDTSGYGQSSYWSYGQSQDTGYGTQETPQGYGSTWGYGSSQSSQSSYGQQASYPGYGFQPAQSRIKGSYGHSWQLSSYGQPQSGSYSQQPSYGGQQQSYGFHQSYNPPQGYGQQNQYNS	-1	0.8992390862987014	38.500716558793954
MASNDYTQQETQSYGHYPTRPGQGYMQQSSDPYGQQSYSCYSQSTDTSGYGQSSYSSYMVSDNAGKGTISTPQGYGSTWGYGSSQSSQSSYGQQAPYLGYGFQPAPSRIKGSYGHSIQWSSYGQPQSGSYSQQPSYGGQQQSYGQHQSYNPPQGYGQQNKYNS	12	0.9117712120802005	37.32521432200748
MASNDYTQQETQSYGHYPTRPGQGYMQQSSQPYGQQSYSCYSQSTDTSGYGQSSYSSYMQSDNAGKGTISTPQGYGSTWGYGSSQSSQSSYGQQASYLGYGFQPAPSRIKGSYGHSIQWSSYGQPQSGSYSQQPSYGGQQQSYGQHQSYNPPQRYGQQNKYNS	12	0.9151330900110746	39.27077989625937
MASNDYTQQAHQSYGAYPTRPGQGYMQQSSQPYEQQSYSCYSRSTDTSGYGQSSYWSYGQSQDTGYGTQETPQVYGSVDGYGSSQSSQSSYGQQSSYPGYGQQPAPSRIKGSYGHSSQWSSYGQPQSGSYSQQPSYGGQQQSYGQHQSYNPPQGYGQQNKYNS	12	0.9025015196273294	37.14743066169431
MASNDYTQQETQSYGHYPTRPGQGYMQQSSQPYGQQSYSCYSQSTDTSGYGQSSYSSYMQSDNAGKGTISTPQGYGSTWGYGSSQSSQSSYGQQASYLGYGFQPAPARIKGSVGHSIQWSSYGQPQSGSYSQQPSYGGQQQYYGQHQSYNPNQGYGQQNKYNS	12	0.9053316906689344	37.27581748191016
MASNDYTQQETQSYGHYPTRPGQGYMQQSSQPYGQQSYSCYSQSTDTSGYGQSSYSSYMQSDQAGKGTISTPQGYGSTWGYGSSQSSQSSYGQQASYLGYGFQPAPSRIKGSYGHSIQWSSYGQPQSGSYSQQPSYGGQQQSYGQHQSYNPPQGYGQQNKYNS	12	0.9020391596645022	38.354492543313455
MASNDYTQQETQSYGHYPTRPGQGYMQQSSQPYGQQSYSCYSQSTDTSGYGQSSYSSYMQSDNAGKGTISTPQGYGSTWGYGSSQSSQSSYGQQASYLGYGFQPAPSRIKGSYGHSIQWSSYGQPQSGSYSQQPSYGGQQQYYGQHQSYNPNQGYGQQNKYNS	12	0.9039416519413921	38.42117136300073
MASNDYTQQETQSYGHYPTRPGQGYMQQSSQPYGQQSYSCYSQSTDTSGYGQSSYSSYMQSDNAGKGTISTPQGYGSTWGYGMSQSSQSSYGQQASYLGYGFQPAPSRIKGSVGHSIQWSSYGQPQSGSYSQQPVYGGQQQKYGQHQSYNPPQGYGQQNKYNS	12	0.9040615292743764	37.42194046799913
MASNDYTQQATQSYGMYPTRPGQGYMQQSSQPYGQQSYSCYSRSTDTSGYGQSSYSSYGQSDNAGYGTISTPQGYGSTWGYGSSQSSQSSYGQQASYPGYGFQPAQSRIKGSYGHSWQLSSYGQPQSGSYSQQPSYGGQQQSYGFHQSYNPPQGYGQQNQYNS	12	0.9024562598550726	38.59104002018202
MASNDYTQQETQSVGHYPTRPGQGYMQQSSQPYGQQSYSCYSQSTDTSGYGQSSYSSYMQSDNAGKGTISTPQGYGSTWGYGSSQSSQSSYGQQASYLGYGFQPAPSRIKGSYGHSIQWGSYGQPQSGSYSQQPSYGGQQQSYGQHQSYNPPQGYGQQNKYNS	12	0.9031815733219954	38.32322252122586
MASNDYTQQAHQSYGAYPTRPGQGYMQQSSQPYEQQSYTCYSQSTDTSGYGQSSYSSYMQSDNAGKGTISTPQGYGSTWGYGSSQSSQSSYGQQASYLGYGFQPAPSRIKKSYGHSIQWSSYGQPQSGSYSQQPVYGGQQQKYGQHQSYNPPQGYGQQNKYNS	12	0.9240735682205513	37.37177564771907
MASNDYTQQETQSYGHYPTRPGQGYMQQSSQPYGQQSYSCYSQSTDTSGYGQSSYSSYMQSDNAGKGTISTPQGYGSTWGYGSSQSSQSSYGQQASYLGYGFQPAPSRIKGSYGHSIQWSSYGQPQSGSYSQQPVYGGQQQKYGQHQSYNPPQGYGQQNKYNS	12	0.913594475110337	37.587825401416765
SASNDYTQQAHQSYGAYPTRPGQGYMQQSSQPYEQQCYSCYSRSTDTSGYGQSLYSSYMQSDNAGKGTISTPQGYGSTWGYGSSQSSQSSYGQQASYLGYGFQPAPSRIKGSVGHSIQWSSYGQPQSGSYSQQPSYGGQQQYYGQHASYNPNQGYGQQNKYNS	12	0.9098273219875781	37.81655847442364
MASNDYTQQETQSYGHYPTRPGQGYMQQSSQPYGQQSYSCYSQSTDTSGYGQSSYSSYMQSDNAGKGTISTPQGYGSTWGYGSSQSSQSSYGQQASYLGYGFQPAPSRIKGSYGHSIQWSSYGQPQSGSYSQQPSYGGQQQSYGQHQSYNPPQGYGQQNKYNS	12	0.9043522657491286	38.1709043290075
MASNDYTQQAHQSYGAYPTRPGQGYMQQSSQPYEQQSYSCYSRSTDTSGYGQSSYWSYGQSQDTGYGTQETPQGYGSTWGYGSSQSSQSSYGQQASYPGYGFQPAQSRIKGSYGHSWQLSSYGQPQSGSYSQQPSYGGQQQSYGFHQSYNPPQGYGQQNQYNS	12	0.9056396463888885	38.203197072731214
MASNDYTQQETQSYGHYPTRPGQGYMQQSSQPYGQQSYSCYSQSTDTSGYGQSSYSSYMQSDNAGKGTISTPQGYGSTWGYGSSQSSQSSYGQQAPYLGYGFQPAPSRIKGSYGHSIQWSSYGQPQSGSYSQQPSYGGQQQSYGQHQSYNPPQGYGQQNKYNS	12	0.9068044399567097	38.296921116676856
MASNDYTQQETQSYGHYPTRPGQGYMQQSSQPYGQQSYSCYSQSTDTSGYGQSSYSSYMQSDNAGKGTISTPQGYGSTWGYGSSQSSQSSYGQQASYLGYGFQPAPSRIKGSYGHSIQWSSYGQPQSGSYSQQPSYGGQQQSYGQHQSYNPPQGYGQQNKYNS	12	0.9013209708730158	36.940574005583954
MASNDYTQQETQSYGHYPTRPGQGYMQQSSQPYGQQSYSCYSQSTDTSGYGQSSYSSYMQSDNAGKGTISTPQGYGSTWGYGSSQSSQSSYGQQASYLGYGFQPAPSRIKGSVGHSIQWSSYGQPQSGSYSQQPSYGGQQQYYGQHQSYNPNQGYGQQNKYNS	12	0.9075600645180024	37.71800735897698
MASNDYTQQETQSYGHYPTRPGQGYMQQSSQPYGQQSYSCYSRSTDTSGYGQSSYSSYMQSDNAGKGTISTPQGYGSTWGYGSSQSSQSSYGQQASYLGYGFQPAPSRIKGSVGHSIQWSSYGQPQSGSYSQQPSYGGQQQYYGQHQSYNPNQGYGDQNKYNS	12	0.9061767953854877	37.42546778994404
MASNDYTQQAHQSYGAYPTRPGQGYMQQSSQPYEQQSYSCYSRSTDTSGYGQSSYSSYMQSDNAGKGTISTPQGYGSTWGYGSSQSSQSSYGQQASYLGYGFQPAPSRIKGSVGHSIQWSSYGQPQSGSYSQQPSYGGQQQYYGQHQSYNPNQGYGQQNKYNS	12	0.9091875420129868	38.47697589015547
MASNDYTQQAHQSYGAYPTRPGQGYMQQSSQPYEQQSYSCYSRSTDTSGYGQSSYWSYGQSQDTGYGTQETPQVYGSVDGYGSSQSSQSSYGQQSSYPGYGQQPAPSRIKGSYGHSSQWSSYGQPQSGSYSQQPSYGGQQQSYGQHQSYNPPQGYGQQNKYNS	12	0.9021017552587991	38.343010174303046
LASNDYTQQETQSYGAYPTRPGQGYMQQSSQPYEQQSYTCYSQSTDTDGYGQSSYSSYMQSDNAGKGTISTPQGYGSTWGCGSSQSSQSSYGQQASYLGYGFQPAPSRIKKSYGHSIQWSSYGQPQSGSYSQQPVYGGQQQKYGQHQSYNPPQGYGQQNKYNS	-1	0.7903804159420289	38.183387911352035
MASNDYTQQETQSYGHYPTRPGAGYMQQSSQPYGQQSYSCYSCSTHTSGYGQSSYSSYMQSDNAGKGTISTPQGYGSTWGYGSSQSSQSSYGQQASYLGYGFQPAPSRPKGSYGHSIQWSSYGQPQSGSYSQQPSYGGQQQSYGQHQSYNPPQFYGQQNKYNS	-1	0.9017652305691058	37.719759776237304
MASNDYTQQETQSYGHYPTRPGQGYMQQSSDPYGQQSYSCYSQSTDTSGYGQSSYSSYMVSDNAGKGTISTPQGYGSTWGYGSSQSSQSSYGQQAPYLGYGFQPAPSRIKGSYGHSIQWSSYGQPQSGSYSQQPSYGGQQQSYGQHQSYNPPQGYGQQNKYNS	13	0.9117712120802005	37.32521432200748
MASNDYTQQETQSYGHYPTRPGQGYMQQSSQPYGQQSYSCYSQSTDTSGYGQSSYSSYMQSDNAGKGTISTPQGYGSTWGYGSSQSSQSSYGQQASYLGYGFQPAPSRIKGSYGHSIQWSSYGQPQSGSYSQQPSYGGQQQSYGQHQSYNPPQRYGQQNKYNS	13	0.9151330900110746	39.27077989625937
MASNDYTQQAHQSYGAYPTRPGQGYMQQSSQPYEQQSYTCYSQSTDTSGYGQSSYSSYMQSDNAGKGTISTPQGYGSTWGYGSSQSSQSSYGQQASYLGYGFQPAPSRIKGSYQHSIQWSSYGQPQSGSYSQQPSYGGQQQSYGQHQSYNPPQRYGQQNKYNS	13	0.9158116057349899	37.189900404951096
MASNDYTQQETQSYGHYPTRPGQGYMQQSSQPYGQQSYSCYSQSTDTSGYGQSSYSSYMQSDNAGKGTISTPQGYGSTWGYGSSQSSQSSYGQQASYLGYGFQPAPARIKGSVGHSIQWSSYGQPQSGSYSQQPSYGGQQQYYGQHQSYNPNQGYGQQNKYNS	13	0.9053316906689344	37.27581748191016
MASNDYTQQAHQSYGAYPTRPGQGYMQQSSQPYEQQSYTCYSQSTDTSGYGQSSYSSYMQSDNAGKGHISTPQGYGSTWGYGSSQSSQSSYGQQASYLGYGFQPAPSRIKGSVGHSIQWSSYGQPQSGSYSQQPSYGGQQQYYGQHQSYNPNQGYGQQNKYNS	13	0.9056740430555555	38.15079122757296
MASNDYTQQETQSYGHYPTRPGQGYMQQSSQPYGQQSYSCYSQSTDTSGYGQSSYSSYMQSDNAGKGTISTPQGYGSTWGYGSSQSSQSSYGQQASYLGYGFQPAPSRIKGSYGHSIQWSSYGQPQSGSYSQQPSYGGQQQYYGQHQSYNPNQGYGQQNKYNS	13	0.9039416519413921	38.42117136300073
MASNDYTQQETQSYGHYPTRPGQGYMQQSSQPYGQQSYSCYSQSTDTSGYGQSSYSSYMQSDNAGKGTISTPQGYGSTWGYGMSQSSQSSYGQQASYLGYGFQPAPSRIKGSVGHSIQWSSYGQPQSGSYSQQPVYGGQQQKYGQHQSYNPPQGYGQQNKYNS	13	0.9040615292743764	37.42194046799913
MASNDYTQQETQSYGHYPTRPGQGYMQQSSQPYGQQSYSCYSQSTDTSGYGQSSYSSYMQSDAAGVGTISTPQGYGSTWGYGSSQSSQSSYGQQASYLGYGFQPAPSRIKGSYGHSIQWSSYGQPQSGSYSQQPVYGGQQQKYGQHQKYNPPQGYGQQNKYNS	13	0.9114612395995669	38.697163919676136
MASNDYTQQETQSVGHYPTRPGQGYMQQSSQPYGQQSYSCYSQSTDTSGYGQSSYSSYMQSDNAGKGTISTPQGYGSTWGYGSSQSSQSSYGQQASYLGYGFQPAPSRIKGSYGHSIQWGSYGQPQSGSYSQQPSYGGQQQSYGQHQSYNPPQGYGQQNKYNS	13	0.9031815733219954	38.32322252122586
MASNDYTQQAHQSYGAYPTRPGQGYMQQSSQPYEQQSYTCYSQSTDTSGYGQSSYSSYMQSDNAGKGTISTPQGYGSTWGYGSSQSSQSSYGQQASYLGYGFQPAPSRIKKSYGHSIQWSSYGQPQSGSYSQQPVYGGQQQKYGQHQSYNPPQGYGQQNKYNS	13	0.9240735682205513	37.37177564771907
MASNDYTQQETQSYGHYPTRPGQGYMQQSSQPYGQQSYSCYSQSTDTSGYGQSSYSSYMQSDNAGKGTISTPQGYGSTWGYGSSQSSQSSYGQQASYLGYGFQPAPSRIKGSYGHSIQWSSYGQPQSGSYSQQPVYGGQQQKYGQHQSYNPPQGYGQQNKYNS	13	0.913594475110337	37.587825401416765
SASNDYTQQAHQSYGAYPTRPGQGYMQQSSQPYEQQCYSCYSRSTDTSGYGQSLYSSYMQSDNAGKGTISTPQGYGSTWGYGSSQSSQSSYGQQASYLGYGFQPAPSRIKGSVGHSIQWSSYGQPQSGSYSQQPSYGGQQQYYGQHASYNPNQGYGQQNKYNS	13	0.9098273219875781	37.81655847442364
MASNDYTQQETQSYGHYPTRPGQGYMQQSSQPYGQQSYSCYSQSTDTSGYGQSSYSSYMQSDNAGKGTISTPQGYGSTWGYGSSQSSQSSYGQQASYLGYGFQPAPSRIKGSYGHSIQWSSYGQPQSGSYSQQPSYGGQQQSYGQHQSYNPPQGYGQQNKYNS	13	0.9043522657491286	38.1709043290075
MASNDYTQQAHQSYGAYPTRPGQGYMQQSSQPYEQQSYSCYSRSTDTSGYGQSSYWSYGQSQDTGYGTQETPQGYGSTWGYGSSQSSQSSYGQQASYPGYGFQPAQSRIKGSYGHSWQLSSYGQPQSGSYSQQPSYGGQQQSYGFHQSYNPPQGYGQQNQYNS	13	0.9056396463888885	38.203197072731214
MASNDYTQQETQSYGHYPTRPGQGYMQQSSQPYGQQSYSCYSQSTDTSGYGQSSYSSYMQSDNAGKGTISTPQGYGSTWGYGSSQSSQSSYGQQAPYLGYGFQPAPSRIKGSYGHSIQWSSYGQPQSGSYSQQPSYGGQQQSYGQHQSYNPPQGYGQQNKYNS	13	0.9068044399567097	38.296921116676856
MASNDYTQQAHQSYGAYPTRPGQGYMQQSSQPYEQQSYSCYSRSTDTSLYGQSSYSSYMQSDNAGWGTISTPQGYGSTWGYGSSQSSQSSYGQQQSYLGYGFQPAPSRIKKSYGHSIQWSSYGQPQSGSYSQQPVYGGQQQKYGQHQSYNPPQGYGQQNKYNS	13	0.9276019694444444	37.142858926962354
MASNDYTQQETQSYGHYPTRPGQGYMQQSSQPYGQQSYSCYSQSTDTSGYGQSSYSSYMQSDNAGKGTISTPQGYGSTWGYGSSQSSQSSYGQQASYLGYGFQPAPSRIKGSVGHSIQWSSYGQPQSGSYSQQPSYGGQQQYYGQHQSYNPNQGYGQQNKYNS	13	0.9075600645180024	37.71800735897698
MASNDYTQQETQSYGHYPTRPGQGYMQQSSQPYGQQSYSCYSRSTDTSGYGQSSYSSYMQSDNAGKGTISTPQGYGSTWGYGSSQSSQSSYGQQASYLGYGFQPAPSRIKGSVGHSIQWSSYGQPQSGSYSQQPSYGGQQQYYGQHQSYNPNQGYGDQNKYNS	13	0.9061767953854877	37.42546778994404
MASNDYTQQAHQSYGAYPTRPGQGYMQQSSQPYEQQSYSCYSRSTDTSGYGQSSYSSYMQSDNAGKGTISTPQGYGSTWGYGSSQSSQSSYGQQASYLGYGFQPAPSRIKGSVGHSIQWSSYGQPQSGSYSQQPSYGGQQQYYGQHQSYNPNQGYGQQNKYNS	13	0.9091875420129868	38.47697589015547
MASNDYTQQETQSYGHYPTRPGQGYMQQSSQPYGQQSYSCYSQSTDTSGYGQSSYSSYMQSDNAGKGTISTPQGYGSTWGYGSSQSSQSSYGQQASYLGYGFQPAPSRIKKSYGHSIQWSSYGQPQSGSYSQQPVYGGQQQKSGQHQSYNPPQGYGQQNKYNS	13	0.9143834003726711	38.11574381116324
MASNDYTQQAHQSYGAYPTRPGQGYMQQSSQPYEQQSYTCYSQSTDTSGYGQSSYSSYMQSDNAGKGTISTPQGYGSTWGYGSSQSSQSSYGQQASYLGYGFQPAPSRIKGSYMHSIQWSSYGQPQSGSYSQQPSYGGQQQSYGQHQSYNPPQGYGQQNKYNS	-1	0.9008430465952381	37.33446985620106
MASNDYTQQETQSYGHYPTRPGQGYMQQSSDPYGQQSYSCYSQSTDTSGYGQSSYSSYMVSDNAGKGTISTPQGYGSTWGYGSSQSSQSSYGQQAPYLGYGFQPAPSRIKGSYGHSIQWSSYGQPQSGSYSQQPSYGGQQQSYGQHQSYNPPQGYGQQNKYNS	14	0.9117712120802005	37.32521432200748
MASNDYTQQETQSYGHYPTRPGQGYMQQSSQPYGQQSYSCYSQSTDTSGYGQSSYSSYMQSDNAGKGTISTPQGYGSTWGYGSSQSSQSSYGQQASYLGYGFQPAPSRIKGSYGHSIQWSSYGQPQSGSYSQQPSYGGQQQSYGQHQSYNPPQRYGQQNKYNS	14	0.9151330900110746	39.27077989625937
MASNDYTQQAHQSYGAYPTRPGQGYMQQSSQPYEQQSYTCYSQSTDTSGYGQSSYSSYMQSDNAGKGTISTPQGYGSTWGYGSSQSSQSSYGQQASYLGYGFQPAPSRIKGSYQHSIQWSSYGQPQSGSYSQQPSYGGQQQSYGQHQSYNPPQRYGQQNKYNS	14	0.9158116057349899	37.189900404951096
MASNDYTQQAHQSYGAYPTRPGQGYMQQSSQPYEQQSYTCTSQSTDTSGYGQSSYSSYMQSDNAGKGTISTPQGYGSTWGYGSSQSSQSSYGQQASYLGYGFQPAPSRIKGSYGHSIQWSSYGQPQSGSYSQQPVYGGQQQKYGQHQSYNPPQGYGPQNKYNS	14	0.9109603926870748	38.55305772585292
MASNDYTQQAHQSYLAYPTRPGQGYMQQSSQPYEQQSYTCYSQSTDTSGYGQSSYSSYMQSDNAGKGTISTPQGYGSTWGYGSSQSSQSSYGQQASYLGYGFQPAPSRIKGSYQHSIQWSSYGQPQSGSYSQQPSYGGQQQSYGQHQSYTPPQRYGQQNKHNS	14	0.9122543789648031	37.98131449968957
MASNDYTQQETQSYGHYPTRPGQGYMQQSSQPYGQQSYSCYSQSTDNSGYGQSSYSSYMQSDNAGKGTISTPQGYGSTWGYGSSQSSQSSYGQQASYLGYGFQPAPSRIKGSYQHSIQWSSYGQPQSGSYSQQPSYQGQQQSYGQHQSYNPPQRYGQQNKYNS	14	0.9109231577324263	37.92828974355382
MASNDYTQQAHQSYGAYPTRPGQGYMQQSSQPYEQQSYTCYSQSTDTSGYGQSSYSSYMQSDNAGKGTISTPQGYGSTWGYGSSQSSQSSYGQQASYLGYGFQPAPSRIKGSYGHSIQWSSYGQPQSGSYSQQPVYGGQQQKYGQHQSYNPPQGYGQQNKYNS	14	0.9184343397515525	36.60374710299616
MASNDYTQQETQSYGHYPTRPGQGYMQQSSQPYGQQSYSCYSQSTDTSGYGQSSYSSYMQSDAAGVGTISTPQGYGSTWGYGSSQSSQSSYGQQASYLGYGFQPAPSRIKGSYGHSIQWSSYGQPQSGSYSQQPVYGGQQQKYGQHQKYNPPQGYGQQNKYNS	14	0.9114612395995669	38.697163919676136
MASNDYTQQETQSYGHYPTRPGQGYMQQSSDPYGQQSYSCYSQSTDTSGYGQSSYSSYMVSDNAGKGTISTPQGYGSTWGYGSSQSSQSSYGQQAPYLGYGFQPAPSRIKGSYGHSIQWSSYGQPQSGSYSQQPSYGGQQQSYGQHQSYNPPQRYGQQNKYNS	14	0.9095775590909092	37.23176713707509
MASNDYTQQAHQSYGAYPTRPGQGYMQQSSQPYEQQSYTCYSQSTDTSGYGQSSYSSYMQSDNAGKGTISTPQGYGSTWGYGSSQSSQSSYGQQASYLGYGFQPAPSRIKKSYGHSIQWSSYGQPQSGSYSQQPVYGGQQQKYGQHQSYNPPQGYGQQNKYNS	14	0.9240735682205513	37.37177564771907
MASNDYTQQETQSYGHYPTRPGQGYMQQSSQPYGQQSYSCYSQSTDTSGYGQSSYSSYMQSDNAGKGTISTPQGYGSTWGYGSSQSSQSSYGQQASYLGYGFQPAPSRIKGSYGHSIQWSSYGQPQSGSYSQQPVYGGQQQKYGQHQSYNPPQGYGQQNKYNS	14	0.913594475110337	37.587825401416765
SASNDYTQQAHQSYGAYPTRPGQGYMQQSSQPYEQQCYSCYSRSTDTSGYGQSLYSSYMQSDNAGKGTISTPQGYGSTWGYGSSQSSQSSYGQQASYLGYGFQPAPSRIKGSVGHSIQWSSYGQPQSGSYSQQPSYGGQQQYYGQHASYNPNQGYGQQNKYNS	14	0.9098273219875781	37.81655847442364
MASNDYTCQETQSYGHYPTRPGQGYMSQSSQPYGQQSYSCYSQSTDTSGYGQSSYSSYMQSDNAGKGTISTPQGYGSTWGYGSSQSSQSSYGQQASYLGYGFQPAPSRIKKSYGHSIQWSSYGQPQSGSYSQQPVYGGQQQKYGQHQSYNPPQGYGQQNKYNS	14	0.9215033183972128	39.16838415277616
MASNDYTQQAHQSYGAYPKRPGQGYMQQSSQPYEQQSYTCYSQSTDTSGYGQSSYSSYMQSDNAGKGTISTPQGYGSTWGYGSSQSSQSSYGQQASYLGYGFQPAPSRIKKSYGHSIQWSSYGQPQSGSYSQQPVDGGQQQKYGQHQSYNPPQGYGQQNKYNS	14	0.9239378258503405	37.212269012178616
MASNDYTQQETQSYGHYPTRPGQGYMQQSSQPYGQQSYSCYSQSTDTSGYGQSSYSSYMQSDNAGKGTISTPQGYGSTWGYGSSQSSQSSYGQQAPYLGYGFQPAPSRIKGSYGHSIQWSSYGQPQSGSYSQQPSYGGQQQSYGQHQSYNPPQGYGQQNKYNS	14	0.9068044399567097	38.296921116676856
MASNDYTQQAHQSYGAYPTRPGQGYMQQSSQPYEQQSYSCYSRSTDTSLYGQSSYSSYMQSDNAGWGTISTPQGYGSTWGYGSSQSSQSSYGQQQSYLGYGFQPAPSRIKKSYGHSIQWSSYGQPQSGSYSQQPVYGGQQQKYGQHQSYNPPQGYGQQNKYNS	14	0.9276019694444444	37.142858926962354
MASNDYTQQETQSYGHYPTRPGQGYMQQSSQPYGQQSYSCYSQSTDTSGYGQSSYSSYMQSDNAGKGTISTPQGYGSTWGYGSSQSSQSSYGQQASYLGYGFQPAPSRIKGSVGHSIQWSSYGQPQSGSYSQQPSYGGQQQYYGQHQSYNPNQGYGQQNKYNS	14	0.9075600645180024	37.71800735897698
MASNDYTQQETQSYGHYPTRPGQGYMQQSSQPYGQQSYSCYSRSTDTSGYGQSSYSSYMQSDNAGKGTISTPQGYGSTWGYGSSQSSQSSYGQQASYLGYGFQPAPSRIKGSVGHSIQWSSYGQPQSGSYSQQPSYGGQQQYYGQHQSYNPNQGYGDQNKYNS	14	0.9061767953854877	37.42546778994404
MASNDYTQQAHQSYGAYPTRPGQGYMQQSSQPYEQQSYSCYSRSTDTSGYGQSSYSSYMQSDNAGKGTISTPQGYGSTWGYGSSQSSQSSYGQQASYLGYGFQPAPSRIKGSVGHSIQWSSYGQPQSGSYSQQPSYGGQQQYYGQHQSYNPNQGYGQQNKYNS	14	0.9091875420129868	38.47697589015547
MASNDYTQQETQSYGHYPTRPGQGYMQQSSQPYGQQSYSCYSQSTDTSGYGQSSYSSYMQSDNAGKGTISTPQGYGSTWGYGSSQSSQSSYGQQASYLGYGFQPAPSRIKKSYGHSIQWSSYGQPQSGSYSQQPVYGGQQQKSGQHQSYNPPQGYGQQNKYNS	14	0.9143834003726711	38.11574381116324
MASNDYTQQETQSYGHYPTRPGQGYMQQSSDPYGQQSYSCYSQSTDTSGYGQSSYSSYMVSDNAGKGTISTPQGYGSTWGYGSSQSSQSSYGQQAPYLGYGFQPAPSRIKGSYGHSIQWSSYGQPQSGSYSQQPSYGGQQQSYGQHQSYNPPQGYGQQNKYNS	15	0.9117712120802005	37.32521432200748
MASNDYTQQETQSYGHYPTRPGQGYMQQSSQPYGQQSYSCYSQSTDTSGYGQSSYSSYMQSDNAGKGTISTPQGYGSTWGYGSSQSSQSSYGQQASYLGYGFQPAPSRIKGSYGHSIQWSSYGQPQSGSYSQQPSYGGQQQSYGQHQSYNPPQRYGQQNKYNS	15	0.9151330900110746	39.27077989625937
MASNDYTQQAHQSYGAYPTRPGQGYMQQSSQPYEQQSYTCYSQSTDTSGYGQSSYSSYMQSDNAGKGTISTPQGYGSTWGYGSSQSSQSSYGQQASYLGYGFQPAPSRIKGSYQHSIQWSSYGQPQSGSYSQQPSYGGQQQSYGQHQSYNPPQRYGQQNKYNS	15	0.9158116057349899	37.189900404951096
MASNDYTCQETQSYGHYPTRPGQGYMSQSSQPYGQQSYSCYSQSTDTSGYGQSSYSSYMQSDNAGKGTISTPQGYGSTWGYGSSQSSQSSYGQQASYLGYGFQPAPSRIKKSYGHSIQWSSYGQPQSGSYSQQPVYGGQQQKYGQHQSYNPPQGYGQQNKYNS	15	0.9206256068095234	37.27226186240737
MASNDYTQQAHQSYLAYPTRPGQGYMQQSSQPYEQQSYTCYSQSTDTSGYGQSSYSSYMQSDNAGKGTISTPQGYGSTWGYGSSQSSQSSYGQQASYLGYGFQPAPSRIKGSYQHSIQWSSYGQPQSGSYSQQPSYGGQQQSYGQHQSYTPPQRYGQQNKHNS	15	0.9122543789648031	37.98131449968957
MASNDYTCQETQSYGHYPTRPGQGYMSQSSQPYGQQSYSCYSQSTDTSGYGQSSYSSYMQSDNAGKGTISTPQGYGSTWGYGSSQSSQSSYGQQASYLGYGFQPFPSRIKKSYGHSIQWRSYGQPQSGSYSQQPVYGGQQQKYKQHQSYNPPQGYGQQNKYNS	15	0.9357561799319729	37.47212223441527
MASNDYTQQAHQSYGAYPTRPGQGYMQQSSQPYEQQSYTCYSQSTDTSGYGQSSYSSYMQSDNAGKGTISTPQGYGSTWGYGSSQSSQSSYGQQASYLGYGFQPAPSRIKGSYGHSIQWSSYGQPQSGSYSQQPVYGGQQQKYGQHQSYNPPQGYGQQNKYNS	15	0.9184343397515525	36.60374710299616
MASNDYTQQETQSYGHYPTRPGQGYMQQSSQPYGQQSYSCYSQSTDTSGYGQSSYSSYMQSDAAGVGTISTPQGYGSTWGYGSSQSSQSSYGQQASYLGYGFQPAPSRIKGSYGHSIQWSSYGQPQSGSYSQQPVYGGQQQKYGQHQKYNPPQGYGQQNKYNS	15	0.9114612395995669	38.697163919676136
MASNDYTQQAHQSYGAYPTRPGQGYMQQSSQPYEQQSYTCYSQSTDTSGYGQSSYSSYMQSDNAGKGTISTPQGYGSTWGYGSSLSSQSSYGQQASYLGYGFQPAPFRIKKSYGHSIQWSSYGQPQSGSYSQQPVYGGQQQKYGQHQKYNPPAGYGQQNKYNS	15	0.9287485336363638	38.171465137349344
MASNDYTQQAHQSYGAYPTRPGQGYMQQSSQPYEQQSYTCYSQSTDTSGYGQSSYSSYMQSDNAGKGTISTPQGYGSTWGYGSSQSSQSSYGQQASYLGYGFQPAPSRIKKSYGHSIQWSSYGQPQSGSYSQQPVYGGQQQKYGQHQSYNPPQGYGQQNKYNS	15	0.9240735682205513	37.37177564771907
MASNDYTQQETQSYGHYPTRPGQGYMQQSSQPYGQQSYSCYSQSTDTSGYGQSSYSSYMQSDNAGKGTISTPQGYGSTWGYGSSQSSQSSYGQQASYLGYGFQPAPSRIKGSYGHSIQWSSYGQPQSGSYSQQPVYGGQQQKYGQHQSYNPPQGYGQQNKYNS	15	0.913594475110337	37.587825401416765
MASNDYTQQETQSYGHYPTRPGQGYMQQSSQPYGKQQYSCYSQSTDTSGYGQSSYSSYMQSDAAGVGTISTPQGYGSTYGYGSSQSSQSSYGQQASYLGYGFQPAPSRIKGSYGHSIQWSSYGQPQSGSYSQQPVYGGQQQKYGQHQSYNPPQGYGQQVKYNS	15	0.9121045004999999	37.60106593247541
MASNDYTCQETQSYGHYPTRPGQGYMSQSSQPYGQQSYSCYSQSTDTSGYGQSSYSSYMQSDNAGKGTISTPQGYGSTWGYGSSQSSQSSYGQQASYLGYGFQPAPSRIKKSYGHSIQWSSYGQPQSGSYSQQPVYGGQQQKYGQHQSYNPPQGYGQQNKYNS	15	0.9215033183972128	39.16838415277616
MASNDYTQQAHQSYGAYPKRPGQGYMQQSSQPYEQQSYTCYSQSTDTSGYGQSSYSSYMQSDNAGKGTISTPQGYGSTWGYGSSQSSQSSYGQQASYLGYGFQPAPSRIKKSYGHSIQWSSYGQPQSGSYSQQPVDGGQQQKYGQHQSYNPPQGYGQQNKYNS	15	0.9239378258503405	37.212269012178616
MASNDYTQQAHQSYGAYPKRPGQGYMQQSSQPYEQQSYTCYSQSTDTSGYGQSSYSSYMQSDNAGKGTISTPQGYGSTWGYGSSQSYQSSYGQQASYLGYGFQPAPSRIKKSYGHSIQWSSYGQPQSGSYSQQPVYGGQQQKYGQHQSYNPPQGYGQQNKYNS	15	0.931665573404762	36.58327630592712
MASNDYTQQAHQSYGAYPTRPGQGYMQQSSQPYEQQSYSCYSRSTDTSLYGQSSYSSYMQSDNAGWGTISTPQGYGSTWGYGSSQSSQSSYGQQQSYLGYGFQPAPSRIKKSYGHSIQWSSYGQPQSGSYSQQPVYGGQQQKYGQHQSYNPPQGYGQQNKYNS	15	0.9276019694444444	37.142858926962354
MAENDYTQQAHQSYLAYPTRPGQGYMQQSSQPYEQQSYTCYSQSTDTSGYGQSSYSSYMQSDNAGKGTISTPQGYGSTWGYGSSQSSQSSYGQQASYLGYGFQPAPKRIKGSYQHSIQWSSYGQPQSGSYSQQPSYGGQQQSYGQHQSYTPPQRYGQQNKHNS	15	0.9235677366213155	36.86120578792971
MASNDYTQQAIQSYGAYPTRPGQGYMQQSSQPYEQQSYTCYSQSTDTSGYGQSSYSSYMQSDNAGKGTISTPQGSGSTWGYGSSQSSQSSYGQQASYLGYGFQPAPSRIKKSYGHSIQWSSYGQPQSGSYSQQPVDGGQQQKYGQHQSYNPPQGYGQQNKYNS	15	0.9136238443253968	37.761960585658265
MASNDYTQQAHQSYGAYPTRPGQGYMQQSSQPYEDQSYSCYSRSTDTSLYGQSSYSSYMQSDNAGWGTISTPQGYGSTWGYGSSQSSQSSYGQQQSYLGYGFQPAPSRIKKSYGHSIQWSSYGQPQSGSYSQQPVYGGQQQKYGQHQSYNPPQGYGQQNKYNS	15	0.9250715210220675	38.03555813719905
MASNDYTQQETQSYGHYPTRPGQGYMQQSSQPYGQQSYSCYSQSTDTSGYGQSSYSSYMQSDNAGKGTISTPQGYGSTWGYGSSQSSQSSYGQQASYLGYGFQPAPSRIKKSYGHSIQWSSYGQPQSGSYSQQPVYGGQQQKSGQHQSYNPPQGYGQQNKYNS	15	0.9143834003726711	38.11574381116324
MASNDYTQQAHQSYGAYPTRPGQGYMQQSSQPYEDQSYTCYSESTDTSGYGQSSYSSYMQSDNAGKGTISTPQGYGSTWGYGSSQSYQSSYGQQASYLGYGFQPAPSRAKKSYGHSIQWSSYGQPQSGSYSQQPVYGGQQQKYGQHQSYNPPQGYGQQNKYNS	16	0.9310556617142858	37.7554946081373
MASNDYTWQAHQSYGHYPTRPGQGYMSQSSQPYGQQSYSCYSQSTDTSGYGQSSYSSYMQSDNAGKGTISTPQGYGSTWGYGSSQSSQSSYGQQASYLGYGFQPFPSRIKKSYGHSIQWRSYGQPQSGSYSQQPVYGGQQQKYKQHQSYNPPQGYGQQNKYNS	16	0.9395572437037037	37.933828708756344
MASNDYTQQAHQSYGAYPTRPGQGYMQQSSQPYEQQSYTCYSQSTDTSGYGQSSYSSYMQSDNAGKGTISTPQGYGSTWGYGSSQSSQSSYGQQASYLGYGFQPAPSRIKGSYQHSIQWSSYGQPQSGSYSQQPSYGGQQQSYGQHQSYNPPQRYGQQNKYNS	16	0.9158116057349899	37.189900404951096
MASNDYTCQETQSYGHYPTRPGQGYMSQSSQPYGQQSYSCYSQSTDTSGYGQSSYSSYMQSDNAGKGTISTPQGYGSTWGYGSSQSSQSSYGQQASYLGYGFQPAPSRIKKSYGHSIQWSSYGQPQSGSYSQQPVYGGQQQKYGQHQSYNPPQGYGQQNKYNS	16	0.9206256068095234	37.27226186240737
MASNDYTQQAHQSYGHYPTRPGQGYMSQSSQPYGQQSYSCYSQSTDTSGYGQSSYSSYMQSDNAGKGTISTPQGYGSTWGYGSSQSSQSSYGQQASYLGYGFQPFPSRIKKSYGHSIQWRSRGQPQSGSYSQQPVYGGQQQKYKQHQSYNPPQGYGQQNKYNS	16	0.9390659756878303	38.79038874269934
MASNDYTCQETQSYGHYPTRPGQGYMSQSSQPYGQQSYSCYSQSTDTSGYGQSSYSSYMQSDNAGKGTISTPQGYGSTWGYGSSQSSQSSYGQQASYLGYGFQPFPSRIKKSYGHSIQWRSYGQPQSGSYSQQPVYGGQQQKYKQHQSYNPPQGYGQQNKYNS	16	0.9357561799319729	37.47212223441527
MASNDYTQQAHQSYGAYPTRPGQGYMQQSSQPYEQQSYTCYSQSTDTSGYGQSSYSSYMQSDNAGKGTISTPQGYGSTWGYGSSQSSQSSYGQQASYLGYGFQPAPSRIKGSYGHSIQWSSYGQPQSGSYSQQPVYGGQQQKYGQHQSYNPPQGYGQQNKYNS	16	0.9184343397515525	36.60374710299616
MASNDYTQQAHQSYGAYPKRPGQGYMQQSSQPYEQQSYSCYSRSTDTSLYGQSSYSSYMQSDNAGWGTISTPQGYGSTWGYGSSQSSQSSYGQQQSYLGYGFQPAPSRIKKSYGHSIQWSSYGQPQSGSYSQQPVYGGQQQKYGQHQSYNPPQGYGQQNKYNS	16	0.9285444050793652	37.55781386858593
MASNDYTQQAHQSYGAYPTRPGQGYMQQSSQPYEQQSYTCYSQSTDTSGYGQSSYSSYMQSDNAGKGTISTPQGYGSTWGYGSSLSSQSSYGQQASYLGYGFQPAPFRIKKSYGHSIQWSSYGQPQSGSYSQQPVYGGQQQKYGQHQKYNPPAGYGQQNKYNS	16	0.9287485336363638	38.171465137349344
MASNDYTQQAHQSYGAYPTRPGQGYMQQSSQPYEQQSYTCYSQSTDTSGYGQSSYSSYMQSDNAGKGTISTPQGYGSTWGYGSSQSSQSSYGQQASYLGYGFQPAPSRIKKSYGHSIQWSSYGQPQSGSYSQQPVYGGQQQKYGQHQSYNPPQGYGQQNKYNS	16	0.9240735682205513	37.37177564771907
MASNDYTQQAHQSYGHYPTRPGQGYMSQSSQPYGQQSYSCYSQSTDTSGYGQSSYSSYMQSDNAGKGTISTPQGYGSTWGYGSSQSSQSSYGQQASYLGYGFQPFPSRIKKSYGHSIQWRSYGQPQSGSYSQQPCYGGQQQKYKQHQSYNPPQIYGQQNKYNS	16	0.9363510061344539	37.61759718123985
MASNDYTCQETQSYGAYPKRPGQGYMQQSSQPYEQQSYTCYSQSTDTSGYGQSSYSSYMQSDNAGKGTISTPQGYGSTWGYGSSQSYQSSYGQQASYLGYGFQPALSRIKKSYGHSIQWSSYGQPQSGSYSQQPVYGGQQQKYGQHQSYNPPQGYGQQNKYNS	16	0.9278877199761905	37.89422175011893
MASNDYTCQETQSYGHYPTRPGQGYMSQSSQPYGQQSYSCYSQSTDTSGYGQSSYSSYMQSDNAGKGTISTPQGYGSTWGYGSSQSSQSSYGQQASYLGYGFQPAPSRIKKSYGHSIQWSSYGQPQSGSYSQQPVYGGQQQKYGQHQSYNPPQGYGQQNKYNS	16	0.9215033183972128	39.16838415277616
MASNDYTQQAHQSYGAYPKRPGQGYMQQSSQPYEQQSYTCYSQSTDTSGYGQSSYSSYMQSDNAGKGTISTPQGYGSTWGYGSSQSSQSSYGQQASYLGYGFQPAPSRIKKSYGHSIQWSSYGQPQSGSYSQQPVDGGQQQKYGQHQSYNPPQGYGQQNKYNS	16	0.9239378258503405	37.212269012178616
MASNDYTQQAHQSYGAYPKRPGQGYMQQSSQPYEQQSYTCYSQSTDTSGYGQSSYSSYMQSDNAGKGTISTPQGYGSTWGYGSSQSYQSSYGQQASYLGYGFQPAPSRIKKSYGHSIQWSSYGQPQSGSYSQQPVYGGQQQKYGQHQSYNPPQGYGQQNKYNS	16	0.931665573404762	36.58327630592712
MASNDYTQQAHQSYGAYPTRPGQGYMQQSSQPYEQQSYSCYSRSTDTSLYGQSSYSSYMQSDNAGWGTISTPQGYGSTWGYGSSQSSQSSYGQQQSYLGYGFQPAPSRIKKSYGHSIQWSSYGQPQSGSYSQQPVYGGQQQKYGQHQSYNPPQGYGQQNKYNS	16	0.9276019694444444	37.142858926962354
MAENDYTQQAHQSYLAYPTRPGQGYMQQSSQPYEQQSYTCYSQSTDTSGYGQSSYSSYMQSDNAGKGTISTPQGYGSTWGYGSSQSSQSSYGQQASYLGYGFQPAPKRIKGSYQHSIQWSSYGQPQSGSYSQQPSYGGQQQSYGQHQSYTPPQRYGQQNKHNS	16	0.9235677366213155	36.86120578792971
MASNDYTCQETQAYGAYPTRPGQGYMQQSSQPYEQQSYSCYSRSTDTSLYGQSSYSSYMQSDNAGWGTISTPQGYGSTWGYGSSQSSQSSYGQQQSYLGYGFQPAPSRIKKSYGHSIQWSSYGQPQSGSYSQQPVYGGQQQKYGQHQSYNPPQGYGQQNKYNS	16	0.9271150314761906	38.152863268008474
MASNDYTQQAHQSYGAYPTRPGQGYMQQSSQPYEDQSYSCYSRSTDTSLYGQSSYSSYMQSDNAGWGTISTPQGYGSTWGYGSSQSSQSSYGQQQSYLGYGFQPAPSRIKKSYGHSIQWSSYGQPQSGSYSQQPVYGGQQQKYGQHQSYNPPQGYGQQNKYNS	16	0.9250715210220675	38.03555813719905
MASNDYTCQETQSYGAYPTRPGQGYMQQSSQPYEQQSYTCYSQSTDTSGYGQSSYSSYMQSDNAGKGTISTPQGYGSTWGYGSSLSSQSSYGQQASYLGYGFQPAPFRIKKSIGHSIQWSSYGQPQSGSYSQQPVYGGQQQKYGQHQKYNPPAGYGQQNKYTS	16	0.9322727674285715	38.111585240495394
MASNDYTMQAHQSYGHYPTRPGQGYMSQSSQPYGQQSYSCYSQSTDTSGYGQSSYSSYMQSDNAGKGTISTPQGYGSTWGYGSSLSSQSSYGQAASYLGYGFQPAPFRIKKSYGHSIQWSSYGQPQSGSYSQQPVYGGQQQKYGQHQKYNPPAGSGQQNKYNS	-1	0.9213888807017545	36.5384132342773
MASNDYTQQAHQSYGAYPTRPGQGYMQQSSQPYEDQSYTCYSESTDTSGYGQSSYSSYMQSDNAGKGTISTPQGYGSTWGYGSSQSYQSSYGQQASYLGYGFQPAPSRAKKSYGHSIQWSSYGQPQSGSYSQQPVYGGQQQKYGQHQSYNPPQGYGQQNKYNS	17	0.9310556617142858	37.7554946081373
MASNDYTWQAHQSYGHYPTRPGQGYMSQSSQPYGQQSYSCYSQSTDTSGYGQSSYSSYMQSDNAGKGTISTPQGYGSTWGYGSSQSSQSSYGQQASYLGYGFQPFPSRIKKSYGHSIQWRSYGQPQSGSYSQQPVYGGQQQKYKQHQSYNPPQGYGQQNKYNS	17	0.9395572437037037	37.933828708756344
MASNDYTWQAHQSYGHYPTRPGQGYMSQSSQPYGQQSYSCYSQSTDTSGYGQSSYSSYMQSDNAGKGTISTPQGYGSTWGYGSSLSSQSSYGQQASYLGYGFQPAPFRIKKSIGHSIQWSSYGQPQSGSYSQQPVYGGQQQKYGQHQKYNPPAGYGQQNKYTS	17	0.9355661462676963	37.12021821368023
MASNDYTQQAHQSYGHYPTRPGQGPMSQSSQPYGQKSYSCYSQSTDTSGYGQSSYSSYMQSDNAGKGTISTPQGYGNTWGYGSSQSSQSSYIQQASYLGYGFQPFPSRIKKSYGHSIQWRSRGQKQSGSYSQQPCYGGQQQKYKQHQSYNPPQIYGQQNKYNS	17	0.9437694436825397	37.749980625386755
MASNDYTQQAHQSYGHYPTRPGQGYMSQSSQPYGQQSYSCYSQSTDTSGYGQSSYSSYMQSDNAGKGTISTPQGYGSTWGYGSSQSSQSSYGQQASYLGYGFQPFPSRIKKSYGHSIQWRSRGQPQSGSYSQQPVYGGQQQKYKQHQSYNPPQGYGQQNKYNS	17	0.9390659756878303	38.79038874269934
MASNDYTCQETQSYGHYPTRPGQGYMSQSSQPYGQQSYSCYSQSTDTSGYGQSSYSSYMQSDNAGKGTISTPQGYGSTWGYGSSQSSQSSYGQQASYLGYGFQPFPSRIKKSYGHSIQWRSYGQPQSGSYSQQPVYGGQQQKYKQHQSYNPPQGYGQQNKYNS	17	0.9357561799319729	37.47212223441527
MASNDYTCQETQSYGAYPTRPGQGYMQQSSQPYEQQSYTCYSQSTDTSGYGQSSYSSYMQSDNAGKGTISTPQGYGSTWGYGSSQSSQSSYGQQASYLGYGFQPFPSRIKKSYGHSIQWRSYGQPQSGSYSQQPVYGGQQQKYKQHQSYNPPQGYGQQNKYNS	17	0.9454198047186145	37.62897923205073
MASNDYTQQAHQSYGAYPKRPGQGYMQQSSQPYEQQSYSCYSRSTDTSLYGQSSYSSYMQSDNAGWGTISTPQGYGSTWGYGSSQSSQSSYGQQQSYLGYGFQPAPSRIKKSYGHSIQWSSYGQPQSGSYSQQPVYGGQQQKYGQHQSYNPPQGYGQQNKYNS	17	0.9285444050793652	37.55781386858593
MASNDYTQQAHQSYGAYPTRPGQGYMQQSSQPYEQQSYTCYSQSTDTSGYGQSSYSSYMQSDNAGKGTISTPQGYGSTWGYGSSLSSQSSYGQQASYLGYGFQPAPFRIKKSYGHSIQWSSYGQPQSGSYSQQPVYGGQQQKYGQHQKYNPPAGYGQQNKYNS	17	0.9287485336363638	38.171465137349344
MASNDYTWQAHQSYGHYPTRPGQGYMSQSSQPYGQQSYSCYSQSTDTSGYGQSSYSSYMQSDNAGKGTISTPQGYGSTWGYGSSQSSQSSYGQQASYLGYGFQPFPSRIKKSYGHSIQWRSYGQPQSGSYSQQPVYGGQQQKYKQHQSYNPPQGYGQQNKYNS	17	0.9424266574404762	38.10929543881214
MASNDYTQQAHQSYGHYPTRPGQGYMSQSSQPYGQQSYSCYSQSTDTSGYGQSSYSSYMQSDNAGKGTISTPQGYGSTWGYGSSQSSQSSYGQQASYLGYGFQPFPSRIKKSYGHSIQWRSYGQPQSGSYSQQPCYGGQQQKYKQHQSYNPPQIYGQQNKYNS	17	0.9363510061344539	37.61759718123985
MASNDYTCQETQSYGAYPKRPGQGYMQQSSQPYEQQSYTCYSQSTDTSGYGQSSYSSYMQSDNAGKGTISTPQGYGSTWGYGSSQSYQSSYGQQASYLGYGFQPALSRIKKSYGHSIQWSSYGQPQSGSYSQQPVYGGQQQKYGQHQSYNPPQGYGQQNKYNS	17	0.9278877199761905	37.89422175011893
MASNDYTQQAHQSYGHYPTRPGQGYMSQSSQPYGQQSYWCYSQSTDTSGYGQRSYSSYMQSDNAGKGTISTPQGYGSTWGYGSSQSSQTSYGQQASYLGYGFQPFPSRIKKSYGHSIQWRSYGQPQSGSYSQQPVYGGQQGKYKQHQSYNPPQGYGQQNKYNS	17	0.9464277311243388	37.039219529361404
MASNDYTWQAHQSYGHYPTRPGQGYMSQSSQPYGQQSYSCYSQSTDTSGYGQSSYSSYMQSDNAGEGTISTPQGYCSTWGYGSSQSSQSSYGQQASYLGYGFQPFPSRIKKSYGHSIQWRSYGQPQSGSYSQQPVYGGQQQKYKQHQSYNPPQGYGQQNKYNS	17	0.9305606547420636	36.88387162715941
MASNDYTQQAHQSYGAYPKRPGQGYMQQSSQPYEQQSYTCYSQSTDTSGYGQSSYSSYMQSDNAGKGTISTPQGYGSTWGYGSSQSYQSSYGQQASYLGYGFQPAPSRIKKSYGHSIQWSSYGQPQSGSYSQQPVYGGQQQKYGQHQSYNPPQGYGQQNKYNS	17	0.931665573404762	36.58327630592712
MASNDYTQQAHQSYGAYPTRPGQGYMQQSSQPYEQQSYSCYSRSTDTSLYGQSSYSSYMQSDNAGWGTISTPQGYGSTWGYGSSQSSQSSYGQQQSYLGYGFQPAPSRIKKSYGHSIQWSSYGQPQSGSYSQQPVYGGQQQKYGQHQSYNPPQGYGQQNKYNS	17	0.9276019694444444	37.142858926962354
MASNDYTQQAHQSYGAYPTRPGQGYMQQLSQPYEQQSYTCYSQSTDTSGYGQSSYSSYMQSDNAGKGTISTPQGYGSTWGYGSSQSSQSSYGQQASYLGYGFQYFPSRIKKSYGHSIQWRSRGQPQSGSYSQQPVYGGQQQKYKQHQSYNPPQGYGQQNKYNS	17	0.9448423901754387	37.87275907310104
MASNDYTCQETQAYGAYPTRPGQGYMQQSSQPYEQQSYSCYSRSTDTSLYGQSSYSSYMQSDNAGWGTISTPQGYGSTWGYGSSQSSQSSYGQQQSYLGYGFQPAPSRIKKSYGHSIQWSSYGQPQSGSYSQQPVYGGQQQKYGQHQSYNPPQGYGQQNKYNS	17	0.9271150314761906	38.152863268008474
MASNDYTQQAHQSYGAYPTRPGQGYMQQSSQPYEDQSYSCYSRSTDTSLYGQSSYSSYMQSDNAGWGTISTPQGYGSTWGYGSSQSSQSSYGQQQSYLGYGFQPAPSRIKKSYGHSIQWSSYGQPQSGSYSQQPVYGGQQQKYGQHQSYNPPQGYGQQNKYNS	17	0.9250715210220675	38.03555813719905
MASNDYTCQETQSYGAYPTRPGQGYMQQSSQPYEQQSYTCYSQSTDTSGYGQSSYSSYMQSDNAGKGTISTPQGYGSTWGYGSSLSSQSSYGQQASYLGYGFQPAPFRIKKSIGHSIQWSSYGQPQSGSYSQQPVYGGQQQKYGQHQKYNPPAGYGQQNKYTS	17	0.9322727674285715	38.111585240495394
MASNDYTQQAHQSYGAYPTRPGQGYMQQSSQPYEDQSYTCYSESTDTSGYGQSSYSSYMQSDNAGKGTISTPQGYGSTWGYGSSQSYQSSYGQQASYLGYGFQPAPSRAKKSYGHSIQWSSYGQPQSGSYSQQPVYGGQQQKYGQHQSYNPPQGYGQQNKYNS	18	0.9310556617142858	37.7554946081373
MASNDYTWQAHQSYGHYPTRPGQGYMSQSSQPYGQQSYSCYSQSTDTSGYGQSSYSSYMQSDNAGKGTISTPQGYGSTWGYGSSQSSQSSYGQQASYLGYGFQPFPSRIKKSYGHSIQWRSYGQPQSGSYSQQPVYGGQQQKYKQHQSYNPPQGYGQQNKYNS	18	0.9395572437037037	37.933828708756344
MASNDYTWQAHQSYGHYPTRPGQGYMSQSSQPYGQQSYSCYSQSTDTSGYGQSSYSSYMQSDNAGKGTISTPQGYGSTWGYGSSLSSQSSYGQQASYLGYGFQPAPFRIKKSIGHSIQWSSYGQPQSGSYSQQPVYGGQQQKYGQHQKYNPPAGYGQQNKYTS	18	0.9355661462676963	37.12021821368023
MASNDYTQQAHQSYGHYPTRPGQGPMSQSSQPYGQKSYSCYSQSTDTSGYGQSSYSSYMQSDNAGKGTISTPQGYGNTWGYGSSQSSQSSYIQQASYLGYGFQPFPSRIKKSYGHSIQWRSRGQKQSGSYSQQPCYGGQQQKYKQHQSYNPPQIYGQQNKYNS	18	0.9437694436825397	37.749980625386755
MASNDYTQQAHQSYGHYPTRPGQGYMSQSSQPYGQQSYSCYSQSTDTSGYGQSSYSSYMQSDNAGKGTISTPQGYGSTWGYGSSQSSQSSYGQQASYLGYGFQPFPSRIKKSYGHSIQWRSRGQPQSGSYSQQPVYGGQQQKYKQHQSYNPPQGYGQQNKYNS	18	0.9390659756878303	38.79038874269934
MASNDYTCQETQSYGHYPTRPGQGYMSQSSQPYGQQSYSCYSQSTDTSGYGQSSYSSYMQSDNAGKGTISTPQGYGSTWGYGSSQSSQSSYGQQASYLGYGFQPFPSRIKKSYGHSIQWRSYGQPQSGSYSQQPVYGGQQQKYKQHQSYNPPQGYGQQNKYNS	18	0.9357561799319729	37.47212223441527
MASNDYTCQETQSYGAYPTRPGQGYMQQSSQPYEQQSYTCYSQSTDTSGYGQSSYSSYMQSDNAGKGTISTPQGYGSTWGYGSSQSSQSSYGQQASYLGYGFQPFPSRIKKSYGHSIQWRSYGQPQSGSYSQQPVYGGQQQKYKQHQSYNPPQGYGQQNKYNS	18	0.9454198047186145	37.62897923205073
MASNDYTQQAHQSYGHYPTRPGQGYMSQSSQPYGQQSYSCYSQSTDTSGYGQSSYSSYMQSDNAGKGTYSKPQGYGSTWGYGSSQSSQSSYGQQASYLGYGFQPFPSRIKKSYGHSIQWRSYGQPQSGSYSQQPVYGGQQQKYKQHQSYNPPQGYGQQNKYNS	18	0.9469508275729647	37.00400877211539
MASNDYTWQAHQSYGHYPTRPGQGYMSQSSQPYGQQSYSCYSQSTDTSGYGQSSYSSYMQSDNAGKGTISTPQGYGSTWGYGSSQSSQSSYGQQASYLGYGFQPFPSRIKSSYGHSIQWRSRGQPQSGSYSQQPVYGGQQQKYMQHQSYNPPQGYGQQNKYNS	18	0.932337618874459	37.24640076653468
MASNDYTWQAHQSYGHYPTRPGQGYMSQSSQPYGQQSYSCYSQSTDTSGYGQSSYSSYMQSDNAGKGTISTPQGYGSTWGYGSSQSSQSSYGQQASYLGYGFQPFPSRIKKSYGHSIQWRSYGQPQSGSYSQQPVYGGQQQKYKQHQSYNPPQGYGQQNKYNS	18	0.9424266574404762	38.10929543881214
MASNDYTQQAHQSYGHYPTRPGQGYMSQSSQPYGQQSYSCYSQSTDTSGYGQSSYSSYMQSDNAGKGTISTPQGYGSTWGYGSSQSSQSSYGQQASYLGYGFQPFPSRIKKSYGHSIQWRSYGQPQSGSYSQQPCYGGQQQKYKQHQSYNPPQIYGQQNKYNS	18	0.9363510061344539	37.61759718123985
MASNDYTCQETQSYGHYPTRPGQGYMSQSSQPYGQQSYSCYSQSTDTSGYGQSSYSSYMQSDNAGKGTISTPQGYGSTWGYGSSQSSQSSYGQQASYLGYGFQPFPSRIKKSYGHSIQWRSYGQPQSGSYSQQPVYGGQQQKYKQHQSYNPPQGYGQQNPYNS	18	0.9372632354648529	38.11570141416139
MASNDYTQQAHQSYGHYPTRPGQGYMSQSSQPYGQQSYWCYSQSTDTSGYGQRSYSSYMQSDNAGKGTISTPQGYGSTWGYGSSQSSQTSYGQQASYLGYGFQPFPSRIKKSYGHSIQWRSYGQPQSGSYSQQPVYGGQQGKYKQHQSYNPPQGYGQQNKYNS	18	0.9464277311243388	37.039219529361404
MASNDYTQQAHQSYGAYPTRPGQGYMQQLSQPYEQQSYTHYSQSTDTSGYGQSSYSSYMQSDNAGKGTISTPQGYGSTWGYGSSQSSQSSYGQQASYLGYGFQYFPSRIKKSYGHSIQWRSRGQPQSGSYSQQPVYGGQQQKYKQHQSYNPPQGYGQQNKYNS	18	0.9429166018253967	38.41031987408366
MASNDYTQQAHQSYGAYPKRPGQGYMQQSSQPYEQQSYTCYSQSTDTSGYGQSSYSSYMQSDNAGKGTISTPQGYGSTWGYGSSQSYQSSYGQQASYLGYGFQPAPSRIKKSYGHSIQWSSYGQPQSGSYSQQPVYGGQQQKYGQHQSYNPPQGYGQQNKYNS	18	0.931665573404762	36.58327630592712
MASNDYTCQETQSYGANPTRPGQGYMQQSSQPYEQQSYTCYSQSTDTSGYGQSSYSSYMQSDNAGKGTISTPQGYGSTWGYGSSQSSQSSYGQQASYLGYGFQPLPSRIKKSYGHSIQWRSYGQPQSGSYSQQPVYGGQQQKYKQHQSYNPPQGYGQQNKYNS	18	0.9336223761403507	37.19723537436143
MASNDYTQQAHQSYGAYPTRPGQGYMQQLSQPYEQQSYTCYSQSTDTSGYGQSSYSSYMQSDNAGKGTISTPQGYGSTWGYGSSQSSQSSYGQQASYLGYGFQYFPSRIKKSYGHSIQWRSRGQPQSGSYSQQPVYGGQQQKYKQHQSYNPPQGYGQQNKYNS	18	0.9448423901754387	37.87275907310104
MASNDYTCQETQSYGAYPTRPGQGVMQQSSQPYEQQSYTCYSQSTDTSGYGQSSYSSYMQSDNAGKGTISTPQGYKSTWGYGSSQSSQSSYGQQASYLGYGFQPFPSRIKKSYGHSIQWRSYGQPQSGSYSQQPVYGGQQQKYGQHQHYNPPAGYGQQNKYTS	18	0.9385848025814538	38.128329361276656
MATNDYTQQAHQSYGAYPTRPGQGYMQQLSQPYEQQSYTCYSQSTDTSGYGQSSYSSYMQSDNAGKGTISTPQGYGSTWGYGSSQSSQSSYGQQASYLGYGFQYFPSRIKKSYGHSIQWRSRGQPQSGSYSQQPVYGGQQQKYKQHQSYNPPQGYGQQNKYNS	18	0.9390712910526313	36.94895365563787
MASNDYTCQETQSYGAYPTRPGQGYMQQSSQPYEQQSYTCYSQSTDTSGYGQSSYSSYMQSDNAGKGTISTPQGYGSTWGYGSSLSSQSSYGQQASYLGYGFQPAPFRIKKSIGHSIQWSSYGQPQSGSYSQQPVYGGQQQKYGQHQKYNPPAGYGQQNKYTS	18	0.9322727674285715	38.111585240495394
MASNDYTQQAHQSYGHYPTRPGQGYMSQSSQPYEQQSYSCYSQSTDTSGEGQSSYSSYMQSDNAGAGTYSKPQGYGSTWGYGSSQSSQSSYGQQASYLGYGFQPFPSRIKKSYGHSIQWRSRGQPQSGSYSQQPVYGGQQQKYKQHQSYNPPQGYGQQNKYNS	19	0.9367500725108224	38.56467297576207
MASNDYTWQAHQSYGHYPTRPGQGYMSQSSQPYGQQSYSCYSQSTDTSGYGQSSYSSYMQSDNAGKGTISTPQGYGSTWGYGSSQSSQSSYGQQASYLGYGFQPFPSRIKKSYGHSIQWRSYGQPQSGSYSQQPVYGGQQQKYKQHQSYNPPQGYGQQNKYNS	19	0.9395572437037037	37.933828708756344
MASNDYTQQAHQSYGAYPTRPGQGYMSQSSQPYGQQSYWCYSQSTDTSGYGQRSMSSYMQSDNAGKGTISTPQGYGSTWGYGSSQSSQTSYGQQASYLGYGFQPFPSRIKKSYGHSIQWRSYGQPQSGSYSQQPVYGGQQGKYKQHQSYNPPQGYGQQNKYNS	19	0.9432412597619049	38.36865036957763
MASNDYTQQAHQSYGHYPTRPGQGPMSQSSQPYGQKSYSCYSQSTDTSGYGQSSYSSYMQSDNAGKGTISTPQGYGNTWGYGSSQSSQSSYIQQASYLGYGFQPFPSRIKKSYGHSIQWRSRGQKQSGSYSQQPCYGGQQQKYKQHQSYNPPQIYGQQNKYNS	19	0.9437694436825397	37.749980625386755
MASNDYTQQAHQSYGHYPTRPGQGYMSQSSQPYGQQSYSCYSQSTDTSGYGQSSYSSYMQSDNAGKGTISTPQGYGSTWGYGSSQSSQSSYGQQASYLGYGFQPFPSRIKKSYGHSIQWRSRGQPQSGSYSQQPVYGGQQQKYKQHQSYNPPQGYGQQNKYNS	19	0.9390659756878303	38.79038874269934
MASNDYTCQETQSYGVYPTRPGQGYMQQSSQFYEQQSYTCYSQSTDTSGYGQSSYSSYMQSDNAGKGTISTPQGYGSTWGYGSSQSSQTSYGQQASYLGYGFQPFPSRIKKSYGHSIQWRSYGQCQSGSYSQQPVYGGQQGKYKQHQSYNPPQGYGQQNKYNS	19	0.9369134583982686	36.10367942363189
MASNDYTCQETQSYGAYPTRPGQGYMQQSSQPYEQQSYTCYSQSTDTSGYGQSSYSSYMQSDNAGKGTISTPQGYGSTWGYGSSQSSQSSYGQQASYLGYGFQPFPSRIKKSYGHSIQWRSYGQPQSGSYSQQPVYGGQQQKYKQHQSYNPPQGYGQQNKYNS	19	0.9454198047186145	37.62897923205073
MASNDYTQQAHQSYGHYPTRPGQGYMSQSSQPYGQQSYSCYSQSTDTSGYGQSSYSSYMQSDNAGKGTYSKPQGYGSTWGYGSSQSSQSSYGQQASYLGYGFQPFPSRIKKSYGHSIQWRSYGQPQSGSYSQQPVYGGQQQKYKQHQSYNPPQGYGQQNKYNS	19	0.9469508275729647	37.00400877211539
MASNDYTQQAHQSYGHYPTRPGQGPMSQSSQPYGQKSYSCYSQSTDTSGYGQSSYSSYMQSDNAGKGTISTPQGYGNTWGYGSSQSSRSSYIQQYSYLGYGFQPFPSRIKKSYGHSIQWRSRGQKQSGSYSQQPCYGGQQQKYKQHQSYNPPQIYGQQNKYNS	19	0.9471891976651309	37.5585125929546
MASNDYTWQAHQSYGHYPTRPGQGYMSQSSQPYGQQSYSCYSQSTDTSGYGQSSYSSYMQSDNAGKGTISTPQGYGSTWGYGSSQSSQSSYGQQASYLGYGFQPFPSRIKKSYGHSIQWRSYGQPQSGSYSQQPVYGGQQQKYKQHQSYNPPQGYGQQNKYNS	19	0.9424266574404762	38.10929543881214
MASNDYTQQAHQSYGHYPTRPGQGIMSQSSQPYGQQSYWCYSQSTDTSGYGQRSYSSYMQSDNAGKGTISTPQGYGSTWGYGSSQSSQSSYGQQASYLGYGFQPVPSRIKKSYGHSIQWRSYGQPQSGSYSQQPVYGGQQQKYKQHQSYNPPQGYGQQNKYNS	19	0.9396631129894181	38.019328998655915
MASNDYTCQETQSYGHYPTRPGQGYMSQSSQPYGQQSYSCYSQSTDTSGYGQSSYSSYMQSDNAGKGTISTPQGYGSTWGYGSSQSSQSSYGQQASYLGYGFQPFPSRIKKSYGHSIQWRSYGQPQSGSYSQQPVYGGQQQKYKQHQSYNPPQGYGQQNPYNS	19	0.9372632354648529	38.11570141416139
MASNDYTQQAHQSYGHYPTRPGQGYMSQSSQPYGQQSYWCYSQSTDTSGYGQRSYSSYMQSDNAGKGTISTPQGYGSTWGYGSSQSSQTSYGQQASYLGYGFQPFPSRIKKSYGHSIQWRSYGQPQSGSYSQQPVYGGQQGKYKQHQSYNPPQGYGQQNKYNS	19	0.9464277311243388	37.039219529361404
MASNDYTQQAHQSYGAYPTRPGQGYMQQLSQPYEQQSYTHYSQSTDTSGYGQSSYSSYMQSDNAGKGTISTPQGYGSTWGYGSSQSSQSSYGQQASYLGYGFQYFPSRIKKSYGHSIQWRSRGQPQSGSYSQQPVYGGQQQKYKQHQSYNPPQGYGQQNKYNS	19	0.9429166018253967	38.41031987408366
MATNDYTQQAHQSYGAYPTRPGQGYMQQLSQPYEQQSYTCYSQSTDTSGYGQSSYSSYMQSDNAGKGTISTPQGYGSTWGYGSSQSSQSSYGQQASYLGYGQQYFPSRIKKLYGHSIQWRSYGQPQSGSYMQQPVYGGQQQKYKQHQSYNPPQGYGQQNKYNS	19	0.9462379212942611	38.33731961912856
MASNDYTQQAHQSYGHYPTRPGQGYMQQLSQPYEQQSYTCYSQSTDTSGYGQSSYSSYMQSLNAGKGTISTPQGYGSTWGYGSSQSSQSSYGQQASYLGYGFQYFPSRIKKSYGHSIQWRSRGQPQSGSYSQQPVYGGQQQKYKQHQSYNPPQGYGQQNKYNS	19	0.9503484648148148	37.52661961942257
MASNDYTQQAHQSYGAYPTRPGQGYMQQLSQPYEQQSYTCYSQSTDTSGYGQSSYSSYMQSDNAGKGTISTPQGYGSTWGYGSSQSSQSSYGQQASYLGYGFQYFPSRIKKSYGHSIQWRSRGQPQSGSYSQQPVYGGQQQKYKQHQSYNPPQGYGQQNKYNS	19	0.9448423901754387	37.87275907310104
MASNDYTCQETQSYGAYPTRPGQGVMQQSSQPYEQQSYTCYSQSTDTSGYGQSSYSSYMQSDNAGKGTISTPQGYKSTWGYGSSQSSQSSYGQQASYLGYGFQPFPSRIKKSYGHSIQWRSYGQPQSGSYSQQPVYGGQQQKYGQHQHYNPPAGYGQQNKYTS	19	0.9385848025814538	38.128329361276656
MATNDYTQQAHQSYGAYPTRPGQGYMQQLSQPYEQQSYTCYSQSTDTSGYGQSSYSSYMQSDNAGKGTISTPQGYGSTWGYGSSQSSQSSYGQQASYLGYGFQYFPSRIKKSYGHSIQWRSRGQPQSGSYSQQPVYGGQQQKYKQHQSYNPPQGYGQQNKYNS	19	0.9390712910526313	36.94895365563787
MASNDYTQQAHQSYGHYPTRPGQGPMSQSSQPYGQKSYSCYSQSTDTSGYGQSSYSSYMQSDNAGKGTISTPQGYGNTWGYGSSQSSQSSYIQQASYLGYGFQPFPSRIKKSYGHSIQWRSRGQKQSGSYSQQPCYGGQQQKYKQHQSYNPPQIYGQQNKYNS	19	0.9427564369494046	37.583934302455354
MASNDYTQQAHQSYGHYPTRPGQGIMSQSSQPYGQQSYWCYSQSTDTSGYGQRSYSSYMQSDNAGKGTISTPQGYGSTWGYGSSQSSQSSYGQQASYLGYGFQPVPSRIKKSYGHSIQWRSYGQPQSGSYSQQPVYGGQQQKYKQHQSYNPPQGYGQQNKYNS	-1	0.9359569757142855	36.965773040056106
MASNDYTQQAHQSYGHYPTRPGQGPMSQSSQPYGQKSYSCYSQSTDTSGYGQSSYSSYMQSDNAGKGTISTPQGYGSTWGYGSSQSSQSSYGQQASYLGYGFQPFPHRIKKSYGHSIQWRSYGQPQSGSYSQQPVYGGQQQKYKQHQSYNPPQGYGQQNKYNS	-1	0.9364577586834735	36.706626352624724
