# Supplementary material for: Targeted modulation of protein liquid–liquid phase separation by evolution of amino-acid sequence
Source: PLoS Comput Biol. 2021 Aug 24;17(8):e1009328. doi: 10.1371/journal.pcbi.1009328 (PMC8415608; doi:10.1371/journal.pcbi.1009328)
Supplement: S1 Data — The supporting data archive contains the raw data used in the figures; a series of Lammps scripts that can be used to generate the simulation data; analysis scripts used to post-process the data; and a full listing of all sequences across all genetic-algorithm runs reported alongside their phase-diagram widths. (ZIP) [file pcbi.1009328.s009.zip › sequences_ga_runs/LAF1.dat]

# Dumped sequence populations at all rounds of the GA. Round-number -1 means a sequence was proposed but rejected.
# sequence round phase_width rad_gyration
ESNQSNNGGSGIAALNRGGRYVPPHLRGGDGGAAAAASAGGDDRRGGAGGGGYRRGGGNSGGGGGGGYDRGYNDNRDDRDNRGGSGGYGRDRNYEDRGYNGGGGGGGNRGYNNNRGGGGGGYNRQDRGDGGSSNFSGGGYNNRDEGSDNRGSGRSYNNDRRDNGYDG	0	0.562263925925926	34.02165330305485
ESNQSNNGGSGNAALNRGGRYVPPHLRGGDGGAAAAASAGGDDRRGGAGGGGYRRGGGNSGGGGGGGYDRGYNDNRDDRDNRGGSGGYGRDRNYEDRGYNGGGGGGGNRGYNNNRGGGGGGYNRQDRGDGGSSNFSRGGYNNRDEGSDNRGSGRSYNNDRRDNGGDG	0	0.4928533333333334	34.54127541849446
ESNQSNNGGSGNAALNRGGRYVPPHLRGGDGGAAAAASAGGDDRRGGAGGGGPRRGGGNSGGGGGGGYDRGYNDNRDDRDNRGGSGGYGRDRNYEDRGYNGGGMGGGNRGYNNNRGGGGGGYNRQDRGDGGSSNFSRGGYNNRDEGSDNRGSGRSYNNDRRDNGGDG	0	0.4358397522683025	34.67460140559846
ESNQSNNGGSGNAALNRGGRYVPPHLRGGDGGAAAAASAGGDDRRGGAGGGGYRRGGGNSGGGGGGGYDRGYNDNRDDRDNRGGSGGYGRDRNYEDRGYNGGGGGGGNRGYNNNRGGGGGGYNRQDRGDGGSSNFSRGGYNNRDEGSDNRGSGRSYNNDRRDNGGDG	0	0.5063625555555555	34.74875834747478
ESNQSNNGGSGNAALNRGGRYVPPHLRGGRGGAAAAASAGGDDRRGGAGGGGYRRGGGNSGGGGGGGYDRGYNDNRDDRDNRGGSGGYGRDRNYEDRGYNGWGGGGGNRGYNNNRGGGGGGYNRQDRGDGGSVNFSRGGYNNRDEGSDNRGSGRSYNNDRRDNGGDG	0	0.5254171666666667	34.21622939049608
ESNQSNNGGSGNAALNRGGRYVPPHLRGGLGGAAAAASAGGDDRRGGAGGGGYRRGGGNSGGGGGGGYDRGYNDNRDDRDNRGTSGGYGRDRNYEDRGYNGGGGGGGNRGYNNNRGGGGGGYNRQDRGDGGSSNFSRGGYNNRDEGSDNRGSGRSYNNDRRDNGGDG	0	0.5078566666666666	34.41877092423059
ESNQSNNGGSGNAALNRGGRYVPPHLRGYDGQAAAAASAGGDDRRGGAGGGGYRRGGGNSGGGGGGGYDRGYNDNRDDRDNRGGSGGYGRDRNYEDRGYNGGGGGGGNRGYNNNRGGGGGGYNRQDRGDGGSSNFSRGGYNNRDEGSDNRGSGRSYNNDRRDNGGDG	0	0.5267458333333334	34.555803089538706
ESNQSNNGGSGNAALERGGRYVPPHLRGGDGGAAAAASAGGDDRRGGAGGGGYRRGGGNSGGGGGGGYDRGYNDNRDDRDNRGGKGGYGRDRNYEDRGYNGGGGGGGNRGYNNNRGGGGGGYNRQDRGDGGSSNFSRGGYNNRDEGSDNRGSGRSYNNDRRDNGGDG	0	0.4460571572196103	35.104720239120084
ESNQSNNGGSGNAALNRGGRYVPPHLRGGDGGAAAAASAGGDFRRGGAGGGGYRRGGGNSGGGGGGGYDRGYNDNRDDRDNRGGSGGYGRDRNYEDRGYNGGGKGGGNRGYNNNRGGGGGGYNRQDRGDGGSSNFSRGGYNNRDEGSDNRGSGRSYNNDRRDNGGDG	0	0.4812881991738095	34.7294202453828
ESNMSNNGGSGNAALNRGGRYVPPHLRGGDGGAAAAASAGGDDRRGGAGGGGYRRGGGNSGGGGGGGYDRGYNDNRDDRDNRGGSGGYGRDRNYEDRGYNGGGGGGGNRGYNNNRGGGGGGYNRQDRGMGGSSNFSRGGYNNRDEGSDNRGSGRSYNNDRRDNGGDG	0	0.56522725	33.77650851293594
ESNQSNNGGSGNLALNRGGRYVPPHLRGGDGGAAAAASAGGDDRRGGAGGGGYRRGGGNSCGGGGGGYDRGYNDNRDDRDNRGGSGGYGRDRNYEDRGYNGGGGGGGNRGYNNNRGGGGGGYNRQDRGDGGSSNFSRGGYNNRDEDSDNRGSGRSYNNDRRDNGGDG	0	0.5546415855265152	34.51815928484809
ESNQSNNGGSGNAALNRGGRYVPPHLRGGDGGAAAAASAGGDDRRGGAGGGGYRRGGGNSGGGGGGGYDRGYNDNRDWRDNRGGSQGYGRDRNYEDRGYNGGGGGGGNRGYNNNRGGGGGGYNRQDRGDGGSSNFSRGGYNNRDEGSDNRGSGRSYNNDRRDNGGDG	0	0.5064678094893637	34.38045381420544
ESNQSNNGGSGNAALNRGGRYVPPHLRGGDGGAAAAASAGGDDRRGGAGGGGYRRGGGNSLGGGGGGYDRGYNDNRDDRDNRGGSGGYGRDRNYEDRGYNGGGGGGGNRGYNNNRGGGGGGYNRQDRGDGGSSNFSRGGYNNRDEGSDNRGSGRSYNNDRRDNGGDG	0	0.5376017047251814	34.34595243304844
ESNQSNNGGSGNAALNRGGRYVPPHLRGGDGGAAAAASAGGDDRRGGAGGGGYRRGGGNSGGGGGGGYDRGYNDNRDDRDNRGGSGGYGRDRNYEDRGYNGGGGGGGNRGYNNNRGGGGGGYNRQDRGDGGSSNFSRGGYNNRDEGSDNRGSGRSYNNDRRDNGGDG	0	0.47487531926149806	34.29336641457197
ESIQSNNGGSGNAALNRGGRYVPPHLRGGDGGAAAAASAGGDDRRGGAGGGGYRRSGGNSGGGGGGGYDRGYNDNRDDRDNRGGSGGYGRDRNYEDRGYNGGGGGGGNRGYNNNNGGGGGGYNRQDRGDGGSSNFSRGGYNNRDEGSDNRGSGRSYNNDRRDNGGDR	0	0.523293786741	34.273117911706215
ESNQSNNGGSGNAALNRGGRYVPPHLRGGDGGAAAAASAGGDDRRGGAGGGGYRRGGGNSGGGGGGGYDRGYNDNRDDRDNRGGSGGYGRDRNYEDRGYNGGGGGGGNRGYNNNRGGGGGGYNRQDRGDGGSSNFSRGGYNNRDEGSDNRGSGRSYNNDRRDNGGDG	0	0.47058760865476396	34.64793326033779
ESNQSNNGGSGNAALNRGGRYVPPHLRGGNGGADAAASAGGDDRRGGAGGGGYRRGGGNSGGGGGGGYDRGYNDNRDDRDNRGGSGGYGRDRNYEDRGYNGGGGGGGNRGPNNNRGGGGGGYNRQDRGDGGSSNFSRGGYNNRDEGSDNRGSGRSYNNDRRDNGGDG	0	0.39552154539942946	34.708630291071806
ESNQSNNGGSGNAALNRGGRYVPPHLRGGDGGAAAAASAGGDDRRGGAGGGGYRRGGGNSGGGGGGGYDRGYNDNRDDRDNRGGSGGVGRDRNYEDRGYNGGGGGGGNRGYNNNRGGGGGGYNRQDRGDGGSSNFSRGGYNNRDEGSDNRGSGRSYNNDRRDNGGDG	0	0.46872106821689363	34.47945395229906
ESNQSNNGGSGNAALNRGGRYVPPHLRGGDGGAAAAASAGGDDRRGGAGGGGYRRGGGNSGGGGGGGYDRGYNDNRDDRDNRGGSGGYGRDRNYEDRGYNGGGGGGGNRGYNNNRGGGGGGYNRQDRGDGGSSNFSRGGYNNRDEGSDNRGSGRSYNNDRRDNGGDG	0	0.4627214890849505	34.305100199836716
ESNQSNNGGSGNAALNRGGRYVPPHLRGGDGGAAAAASAGGDDRRGGAGGGFYRRGGGNSGGGGGGGYDRGYNDNRDDRDNRGGSGGYGRDRNYEDRGYNGGGGGGGNRGYNNNRGGGGGGYNRQDRGDGGSSNFSRGGYNNRDEGSDNRGSGRSYNNDRRDNGGDG	0	0.5126736262777424	33.946885242992025
ESNQSNNGGSGIAALNRGGRYVPPHLRGGDGGAAAAASAGGDDRRGGAGGGGYRRGGGNSGGGGGGGYDRGYNDNRDDRDNRGGSGGYGRDRNYEDRGYNGGGGGGGNRGYNNNRGGGGGGYNRQDRGDGGSSNFSGGGYNNRDEGSDNRGSGRSYNNDRRDNGYDG	1	0.562263925925926	34.02165330305485
ESNQSNNGGSGNAALNRGGRYVPPHLRGGDGGAAAAASAGGDDRRGGAGGGGYRRGGGNSGGGGGGGYDRGYNDNRDDRDNRGGSGGYGRDRNYEDRGYNGGGGGGGNRGYNNNRGGGGGGYNRQDRGDGGSSNFSRGGYNNRDEGSDNRGSGRSYNNDRRDNGGDG	1	0.4928533333333334	34.54127541849446
ESNQSNNGGSGNAALNRGGRYVPPHLRGGDGGAAAAASAGGDDRSGGAGGGGYRRGGGNSCGGGGGGYDRGYNDNRDDRDNRGGSGGYGRDRNYEDRGYNGGGGGGGNRGYNNNRGGGGGGYNRQDRGDGESSNFSRGGYNNRDEDSDNRGSGRSYNNDRRDNGGDG	1	0.535923	34.08495573529961
ESNQSNNGGSGNAALNRGGRYVPPHLRGGDGGAAAAASAGGDDRRGGAGGGGYRRGGGNSGGGGGGGYDRGYNDNRDDRDNRGGSGGYGRDRNYEDRGYNGGGGGGGNRGYNNNRGGGGGGYNRQDRGDGGSSNFSRGGYNNRDEGSDNRGSGRSYNNDRRDNGGDG	1	0.5063625555555555	34.74875834747478
ESNQSNNGGSGNAALNRGGRYVPPHLRGGRGGAAAAASAGGDDRRGGAGGGGYRRGGGNSGGGGGGGYDRGYNDNRDDRDNRGGSGGYGRDRNYEDRGYNGWGGGGGNRGYNNNRGGGGGGYNRQDRGDGGSVNFSRGGYNNRDEGSDNRGSGRSYNNDRRDNGGDG	1	0.5254171666666667	34.21622939049608
ESNQSNNGGSGNAALNRGGRYVPPHLRGGLGGAAAAASAGGDDRRGGAGGGGYRRGGGNSGGGGGGGYDRGYNDNRDDRDNRGTSGGYGRDRNYEDRGYNGGGGGGGNRGYNNNRGGGGGGYNRQDRGDGGSSNFSRGGYNNRDEGSDNRGSGRSYNNDRRDNGGDG	1	0.5078566666666666	34.41877092423059
ESNQSNNGGSGNAALNRGGRYVPPHLRGYDGQAAAAASAGGDDRRGGAGGGGYRRGGGNSGGGGGGGYDRGYNDNRDDRDNRGGSGGYGRDRNYEDRGYNGGGGGGGNRGYNNNRGGGGGGYNRQDRGDGGSSNFSRGGYNNRDEGSDNRGSGRSYNNDRRDNGGDG	1	0.5267458333333334	34.555803089538706
ESNQSNNGGSGNAALNRGGRYVPPHLRGGDGGAAAAASAGGDDRRGGAGGGGYRRGGGNSGGGGGGGYDRGYNDNRDDRDNRGGSGGYGRDRNYEDRGYNGGGGGGGNRGYNNNRGGGGGGYNRQDRGDGGSSNFSGGGYNNRDSGSDNRGSGRSYNNDRRDNGYDG	1	0.5094818014257102	34.085867140099424
ESNQSNNGGHGNAALNRGGRYVPPHLRGGDGGAAAAASAGGDDRRGGAGGGGYRRGGGNSLGGGGGGYDRGYNDNRDDRDNRGGSGGYGRDRNYEDRGYNGGGGGGGNRGYNNNRGGGGGGYNRQDRGMGGSSNFSRGGYNNRDEGSDNRGSGRSYNNDRRDNGGDG	1	0.5719960743017544	34.04938471292841
ESNMSNNGGSGNAALNRGGRYVPPHLRGGDGGAAAAASAGGDDRRGGAGGGGYRRGGGNSGGGGGGGYDRGYNDNRDDRDNRGGSGGYGRDRNYEDRGYNGGGGGGGNRGYNNNRGGGGGGYNRQDRGMGGSSNFSRGGYNNRDEGSDNRGSGRSYNNDRRDNGGDG	1	0.56522725	33.77650851293594
ESNQSNNGGSGNLALNRGGRYVPPHLRGGDGGAAAAASAGGDDRRGGAGGGGYRRGGGNSCGGGGGGYDRGYNDNRDDRDNRGGSGGYGRDRNYEDRGYNGGGGGGGNRGYNNNRGGGGGGYNRQDRGDGGSSNFSRGGYNNRDEDSDNRGSGRSYNNDRRDNGGDG	1	0.5546415855265152	34.51815928484809
ESNQSNNGGSGNAALNRGGRYVPPHLRGGDGGAAAAASAGGDDRRGGAGGGGYRRGGGNSGGGGGGGYDRGYNDNRDWRDNRGGSQGYGRDRNYEDRGYNGGGGGGGNRGYNNNRGGGGGGYNRQDRGDGGSSNFSRGGYNNRDEGSDNRGSGRSYNNDRRDNGGDG	1	0.5064678094893637	34.38045381420544
ESNQSNNGGSGNAALNRGGRYVPPHLRGGDGGAAAAASAGGDDRRGGAGGGGYRRGGGNSLGGGGGGYDRGYNDNRDDRDNRGGSGGYGRDRNYEDRGYNGGGGGGGNRGYNNNRGGGGGGYNRQDRGDGGSSNFSRGGYNNRDEGSDNRGSGRSYNNDRRDNGGDG	1	0.5376017047251814	34.34595243304844
ESNMSNNGGSGNAALNRGGRYVPPHLRGGDGGAAAAASAGGDDRRGGAGGGGYRRGGGNSGGGGGGGYDRGYNDNRDDRDNRGGSGGYGRDRNYEDRGYNGGGGGGGNRGYNNNRGGGGGGYNRQDRGDGGSSNFSRGGYNNRDEGSDNRGSGRSYNNDRRVNGGDG	1	0.5571142170562857	33.83054367069293
ESIQSNNGGSGNAALNRGGRYVPPHLRGGDGGAAAAASAGGDDRRGGAGGGGYRRSGGNSGGGGGGGYDRGYNDNRDDRDNRGGSGGYGRDRNYEDRGYNGGGGGGGNRGYNNNNGGGGGGYNRQDRGDGGSSNFSRGGYNNRDEGSDNRGSGRSYNNDRRDNGGDR	1	0.523293786741	34.273117911706215
ESNQSNNGGSGNAALNRGGRYHPPHLRGGDGGAAAAASAGGDDRRGGAGGGGYRRGGGNSLGGGGGGYDRGYNDNRDDRDNRGGSGGYGDDRNYEDRGYNGGGGGGGNRGYNNNRGGGGGGYNRQDRGDGGSSNFSRGGYNNRDEGSDNRGSGRSYNNDRRDNGGDG	1	0.5859773333333332	34.10620533599227
ESNQSNNGGSGNLALNRGGRYVPPHLRGGDGGAAAAASAGGDDRRGGAGGGFYRRGGGNSGGGGGGGYDRGYNDNRDDRDNRGGSGGYGRDRNYEDRGYNGGGGAGGNRSYNNNRGGGGVGYNRQDRGDGGSSNFSRGGYNNRDEGSDNRGSGRSYNNDRRDNGGDG	1	0.5953209285714285	33.73327593009939
ESNQSNNGGSGNAALNRGGRYVPPHLRGYDGQAAAAASAGGDDRRGGAGGGGYRRGGGNSGGGGGGGYDRGYNDNRDDRDNRGGSGGYGRDRNYEDRGYNGGGGGGGNRGYNNNRGGGGGGYNRQDRGDGGSSNFSRGGYNNRDEGSDNRGSGRSYNNDRRDNGGDG	1	0.5089423333333334	34.773674707335985
ESNQSNNGGSGIAALNRGGRYVPPHLRGGDGGAAAAASAGGDDRRGGAGGGGYRRGGGNSGGGGGGGYDRGYNDNRDWRDNRGGSQGYGRDRNYEDRGYNGGGGGGGNRGYTNNRGGGGGGYNRQDRGDGGSSNFSRGGYNNRDEGSDNRGSGRSYNNDRRDNGGDG	1	0.55487825	34.178649796164834
ESNQSNNGGSGNAALNRGGRYVPPHLRGGDGGAAAAASAGGDDRRGGAGGGFYRRGGGNSGGGGGGGYDRGYNDNRDDRDNRGGSGGYGRDRNYEDRGYNGGGGGGGNRGYNNNRGGGGGGYNRQDRGDGGSSNFSRGGYNNRDEGSDNRGSGRSYNNDRRDNGGDG	1	0.5126736262777424	33.946885242992025
ESNMSNNGGSGNAALNRGGRYVPPHLRGGDGGAAAAASAGGDDRRGGAGGGFYRRGGGNSGGGGGGGYDRGYNDNGDDRDNRGGSGGYGRDRNYEDRGYNGGGGAGGNRSYNNNRGGGGVGYNRQDRGDGGSSNFSRGGYNNRDEGIDNRGSGRSYNNDRRDNGGDG	-1	0.23645349	32.30144201581258
ESNQSNNGGSGIAALNRGGRYVPPHLRGGDGGAAAAASAGGDDRRGGAGGGGYRRGGGNSGGGGGGGYDRGYNDNRDDRDNRGGSGGYGRDRNYEDRGYNGGGGGGGNRGYNNNRGGGGGGYNRQDRGDGGSSNFSGGGYNNRDEGSDNRGSGRSYNNDRRDNGYDG	2	0.562263925925926	34.02165330305485
ESNQSNNGGSGNAALNRGGRYHPPHLRGGDGGAAAAASAGGDDRSGGAGGGGYRRGGGNSCGGGGGGYDRGYNDNRDDRDNRGGSGGYGRDRNYEDRGYNGGGGGGGNRGYNNNRGGGGGGYFRQDRGDGESSNFSRGGYNNRDEDSDNRGSGRSYNNDRRDNGGDG	2	0.5742136666666666	34.06087146910481
ESNQSNNGGSGNAALNRGGRYVPPHLRGGDGGAAAAASAGGDDRSGGAGGGGYRRGGGNSCGGGGGGYDRGYNDNRDDRDNRGGSGGYGRDRNYEDRGYNGGGGGGGNRGYNNNRGGGGGGYNRQDRGDGESSNFSRGGYNNRDEDSDNRGSGRSYNNDRRDNGGDG	2	0.535923	34.08495573529961
ESNQSNNGGSGNAALNRGGRYVPPHLRGGDGGAAAAASAGGDDRRGGAGGGGYRRGGGNSLGGGGGGYDRGYNDNMDDRDNRGGSGGYGDDRNYEDRGYNGGGGGGGNRGYNNNRGGGGGGYNRQDRGGGGSSNFSRGGYNNRDEGSDNRGSGRSYNNDRRDNGGDG	2	0.586731575	33.66417279740959
ESNQSNNGGSGNAALNRGGRYVPPHLRGGRGGAAAAASAGGDDRRGGAGGGGYRRGGGNSGGGGGGGYDRGYNDNRDDRDNRGGSGGYGRDRNYEDRGYNGWGGGGGNRGYNNNRGGGGGGYNRQDRGDGGSVNFSRGGYNNRDEGSDNRGSGRSYNNDRRDNGGDG	2	0.5254171666666667	34.21622939049608
ESNQSNNGGSGNLALNRGGRYVPPHLRGGDGGAAAAASAGGDDRRGGAGGGFYRRGGGNSGGGGGGGYDRGYNDNRDDRDNRGGSGGQGRDRNYEDRGYNGGGGAGGNRSYNNNRGGGGVGYNRQDRGDGGSSNFSRGGYNNRDEGSDNRGSGRSYNNDRRDNNYDG	2	0.5851715555555556	33.795604030245826
ESNQSNNGGSGNAALNRGGRYVPPHLRGYDGQAAAAASAGGDDRRGGAGGGGYRRGGGNSGGGGGGGYDRGYNDNRDDRDNRGGSGGYGRDRNYEDRGYNGGGGGGGNRGYNNNRGGGGGGYNRQDRGDGGSSNFSRGGYNNRDEGSDNRGSGRSYNNDRRDNGGDG	2	0.5267458333333334	34.555803089538706
QSNQSNNGGSGNLALNMGGRYVPPHLRGGDGGAAYAASAGGDDRRGGAGGGFYRRGGGNSGGGGGGGYDRGYNDNRDDRDNRGGSGGYGRDRNYEDRGYNGGGGAGGNRSYNNNRGGGGVGYNRQDRGDGGSSNFSRGGYNNRDEGSDNRGSGRSYNNDRRDNGGDG	2	0.5933433916666667	34.14575040560364
ESNQSNNGGHGNAALNRGGRYVPPHLRGGDGGAAAAASAGGDDRRGGAGGGGYRRGGGNSLGGGGGGYDRGYNDNRDDRDNRGGSGGYGRDRNYEDRGYNGGGGGGGNRGYNNNRGGGGGGYNRQDRGMGGSSNFSRGGYNNRDEGSDNRGSGRSYNNDRRDNGGDG	2	0.5719960743017544	34.04938471292841
ESNMSNNGGSGNAALNRGGRYVPPHLRGGDGGAAAAASAGGDDRRGGAGGGGYRRGGGNSGGGGGGGYDRGYNDNRDDRDNRGGSGGYGRDRNYEDRGYNGGGGGGGNRGYNNNRGGGGGGYNRQDRGMGGSSNFSRGGYNNRDEGSDNRGSGRSYNNDRRDNGGDG	2	0.56522725	33.77650851293594
ESNQSNNGGSGNLALNRGGRYVPPHLRGGDGGAAAAASAGGDDRRGGAGGGGYRRGGGNSCGGGGGGYDRGYNDNRDDRDNRGGSGGYGRDRNYEDRGYNGGGGGGGNRGYNNNRGGGGGGYNRQDRGDGGSSNFSRGGYNNRDEDSDNRGSGRSYNNDRRDNGGDG	2	0.5546415855265152	34.51815928484809
ESNQSNNGGSGNLALNRGGRYVPPHLRGGDGGAAAAASAGGDDRRGGAGGGGYRRGGGNSGGGGGGGYDRGYNDNRDDRDNRGGSGGYGRDRNYEDRGYWGGGGGHGNRGYNNNRGGGGGGYNRQDRGDGGSSNFSRGGYANRDEGSDNRGSGRSYNNDRRVNGGDG	2	0.5860483333333333	33.754017680545594
ESNQSNNGGSGNAALNRGGRYVPPHLRGGDGGAAAAASAGGDDRRGGAGGGGYRRGGGNSLGGGGGGYDRGYNDNRDDRDNRGGSGGYGRDRNYEDRGYNGGGGGGGNRGYNNNRGGGGGGYNRQDRGDGGSSNFSRGGYNNRDEGSDNRGSGRSYNNDRRDNGGDG	2	0.5376017047251814	34.34595243304844
ESNMSNNGGSGNAALNRGGRYVPPHLRGGDGGAAAAASAGGDDRRGGAGGGGYRRGGGNSGGGGGGGYDRGYNDNRDDRDNRGGSGGYGRDRNYEDRGYNGGGGGGGNRGYNNNRGGGGGGYNRQDRGDGGSSNFSRGGYNNRDEGSDNRGSGRSYNNDRRVNGGDG	2	0.5571142170562857	33.83054367069293
ESIQSNNGGSGNAALNRGGRYVPPHLRGGDGGAAAAASAGGDDRRGGAGGGGYRRSGGNSGGGGGGGYDRGYNDNRDDRDNRGGSGGYGRDRNYEDRGYNGGGGGGGNRGYNNNNGGGGGGYNRQDRGDGGSSNFSRGGYNNRDEGSDNRGSGRSYNNDRRDNGGDR	2	0.523293786741	34.273117911706215
ESNQSNNGGSGNAALNRGGRYHPPHLRGGDGGAAAAASAGGDDRRGGAGGGGYRRGGGNSLGGGGGGYDRGYNDNRDDRDNRGGSGGYGDDRNYEDRGYNGGGGGGGNRGYNNNRGGGGGGYNRQDRGDGGSSNFSRGGYNNRDEGSDNRGSGRSYNNDRRDNGGDG	2	0.5859773333333332	34.10620533599227
ESNQSNNGGSGNLALNRGGRYVPPHLRGGDGGAAAAASAGGDDRRGGAGGGFYRRGGGNSGGGGGGGYDRGYNDNRDDRDNRGGSGGYGRDRNYEDRGYNGGGGAGGNRSYNNNRGGGGVGYNRQDRGDGGSSNFSRGGYNNRDEGSDNRGSGRSYNNDRRDNGGDG	2	0.5953209285714285	33.73327593009939
ESNQSNNGGSGIAALNRGGRYVPPHLRGGDGGAAAAASAGGDDRRGGAGGGGYRRGGGNSGGGGGGGYDRGYNDCRDDRDNRGGSGGYGRDRNYEDRGYNGGGGGGGNRGYNNNRGGGGGGYNRQDRGDGGSSNFSGGGYNNRDEGSDNRGSGRSYNNDRRDNGGDG	2	0.5406825923328	34.75495767496135
ESNQSNNGGSGIAALNRGGRYVPPHLRGGDGGAAAAASAGGDDRRGGAGGGGYRRGGGNSGGGGGGGYDRGYNDNRDWRDNRGGSQGYGRDRNYEDRGYNGGGGGGGNRGYTNNRGGGGGGYNRQDRGDGGSSNFSRGGYNNRDEGSDNRGSGRSYNNDRRDNGGDG	2	0.55487825	34.178649796164834
ESNQSNNGGSGNLALNRGGRYVPPHLRGGDGGAAAAASAGGDDRRGGAGGGFYRRGGGNSGGGGGGGYDRGYNDNRDDRDNRGGSGGYGRDRNYEDRGYNGGGGAGGNRSYNANRGGGGVGYNRQDRGDGGSSNFSKGGYNNRDEGSDNRGSGRSYNNDRRDNGGDG	2	0.5575301374581033	33.811336410825035
ESNQSNNGGSGNAALNRGGRYVPPHLRGGDGGAAAAASAGGFDRRGGAGGGGYRKGGGNSLGGGGGGYDRGYNDNMDDRDNRGGSGGYGDDRNYEDRGYNGGGGAGGNRSYNNNRGGIGVGYNRQDRGDGGSSNFSRGGYNNRDERSDNRGSGRSYNNDRRDNGGDG	-1	0.23285343	32.808202661190016
ESNQSNNGGSGNLALNRGGRYVPPHLRGGDGGAAAAASAGGDDRRGGWGGGFYRRGGGNSGGGGGGGYDRGYNDNRDDRDNRGGSGGYGRDRNYEDRGYNGGGGAGGNRSYNNNRGGGGVGYNRQDRGDGGSSNFSRGGYNNRDEGSDNRGSGNSYNNDRRDNNYDG	-1	nan	32.81820002499583
ESNQSNNGGSGNAALNRGGRYVPPHLRGGDGGAAAAASAGGDDRRGGAGGGGYRRGGGNSLVGGGGGYDRGYNDNMDDRDNRGGSGGYGRDRNYEDRGYNGGGGAGGNRSYNNNRGGGGVGYNRQDRGDGGSSNFLRGGYNNRDEGSDNRGSGRSYNNDRRDNGGDG	-1	0.5266111739166667	33.54161891871837
ESNQSNNGGSGIAALNRGGRYVPPHLRGGDGGAAAAASAGGDDRRGGAGGGGYRRGGGNSGGGGGGGYDRGYNDNRDDRDNRGGSGGYGRDRNYEDRGYNGGGGGGGNRGYNNNRGGGGGGYNRQDRGDGGSSNFSGGGYNNRDEGSDNRGSGRSYNNDRRDNGYDG	3	0.562263925925926	34.02165330305485
ESNQSNNGGSGNAALNRGGRYHPPHLRGGDGGAAAAASAGGDDRSGGAGGGGYRRGGGNSCGGGGGGYDRGYNDNRDDRDNRGGSGGYGRDRNYEDRGYNGGGGGGGNRGYNNNRGGGGGGYFRQDRGDGESSNFSRGGYNNRDEDSDNRGSGRSYNNDRRDNGGDG	3	0.5742136666666666	34.06087146910481
ESYQSNNGGSGNLALNRGGRYVPPHLRGGDGGAAAAASAGGDDRRGGAGGGFYRRGGGNSGGGGGGGYDRGYNDNRDDRDNRGGSGGQGRDRDYEDRGYNGGGGAGGNRSYNNNRGGGGVGYNRQDRGDGGSSNFSRGGYNNRDEGSDNRGSGRSYNNDRRDNGGDG	3	0.6054763571428572	33.789938177507686
ESNQSNNGGSGNAALNRGGRYVPPHLRGGDGGAAAAASAGGDDRRGGAGGGGYRRGGGNSLGGGGGGYDRGYNDNMDDRDNRGGSGGYGDDRNYEDRGYNGGGGGGGNRGYNNNRGGGGGGYNRQDRGGGGSSNFSRGGYNNRDEGSDNRGSGRSYNNDRRDNGGDG	3	0.586731575	33.66417279740959
ESNQSNNGGSGNLALNRGGRYVPPHLRGGDGGAAAAASAGGDDRRGGAGGGGYRRGGGNSLGGGGGGYDRGYNDNRDDRDNRGGSGGYVRDRNYEDRGYNGGGGGGGNRGYNNNRGGGGGGYNRQDRGMGGSSNFSRGGYNNRDEGSDNRGSGRSYNNDRRDNGTDG	3	0.6247056666666666	33.51598502204565
ESNQSNNGGSGNLALNRGGRYVPPHLRGGDGGAAAAASAGGDDRRGGAGGGFYRRGGGNSGGGGGGGYDRGYNDNRDDRDNRGGSGGQGRDRNYEDRGYNGGGGAGGNRSYNNNRGGGGVGYNRQDRGDGGSSNFSRGGYNNRDEGSDNRGSGRSYNNDRRDNNYDG	3	0.5851715555555556	33.795604030245826
ESNQSNNGGHGNAALNRGGRYVPPHLRGGDGGAAAAASAGGDDRRGGAGGGFYRRGGGNSGNGGGGGYDRGYNDNRDDRDNRGGSGGYGWDRNYEDRGYNGGGGAGGNRSYNNNRGGGGVGYNRQDRGDGGSSNFSRGGYNNRDEGSDNRGSGRSYNNDRRDNGGDG	3	0.6285923333333333	33.287857300817436
QSNQSNNGGSGNLALNMGGRYVPPHLRGGDGGAAYAASAGGDDRRGGAGGGFYRRGGGNSGGGGGGGYDRGYNDNRDDRDNRGGSGGYGRDRNYEDRGYNGGGGAGGNRSYNNNRGGGGVGYNRQDRGDGGSSNFSRGGYNNRDEGSDNRGSGRSYNNDRRDNGGDG	3	0.5933433916666667	34.14575040560364
ESNQSNNGGHGNAALNRGGRYVPPHLRGGDGGAAAAASAGGDDRRGGAGGGGYRRGGGNSLGGGGGGYDRGYNDNRDDRDNRGGSGGYGRDRNYEDRGYNGGGGGGGNRGYNNNRGGGGGGYNRQDRGMGGSSNFSRGGYNNRDEGSDNRGSGRSYNNDRRDNGGDG	3	0.5719960743017544	34.04938471292841
ESNMSNNGGSGNAALNRGGRYVPPHLRGGDGGAAAAASAGGDDRRGGAGGGGYRRGGGNSGGGGGGGYDRGYNDNRDDRDNRGGSGGYGRDRNYEDRGYNGGGGGGGNRGYNNNRGGGGGGYNRQDRGMGGSSNFSRGGYNNRDEGSDNRGSGRSYNNDRRDNGGDG	3	0.56522725	33.77650851293594
ESNQSNNGGSGNLALNRGGRYVPPHLRGGDGGAAAAASAGGDDRRGGAGGGGYRRGGGNSCGGGGGGYDRGYNDNRDDRDNRGGSGGYGRDRNYEDRGYNGGGGGGGNRGYNNNRGGGGGGYNRQDRGDGGSSNFSRGGYNNRDEDSDNRGSGRSYNNDRRDNGGDG	3	0.5546415855265152	34.51815928484809
ESNQSNNGGSGNLALNRGGRYVPPHLRGGDGGAAAAASAGGDDRRGGAGGGGYRRGGGNSGGGGGGGYDRGYNDNRDDRDNRGGSGGYGRDRNYEDRGYWGGGGGHGNRGYNNNRGGGGGGYNRQDRGDGGSSNFSRGGYANRDEGSDNRGSGRSYNNDRRVNGGDG	3	0.5860483333333333	33.754017680545594
ESNQSNNGGSGNLALNRGGRYVPPHLRGGDGGAAAAASAGGDDRRGGAGGGFYRRGGGNSGGGGGGGYDRGDNWNRDDRDNRGDSGGYGDDRNYEDRGYNGGGGGGGNRGYNNNRGGGGGGYNRQDRGGGGSSNFSRGGYNNRDEGSDNRGSGRSYNNDRRDNGGDG	3	0.5864978888888888	33.912387364432774
ESNMSNNGGSGNAALNRGGRYVPPHLRGGDGGAAAAASAGGDDRRGGAGGGGYRRGGGNSGGGGGGGYDRGYNDNRDDRDNRGGSGGYGRDRNYEDRGYNGGGGGGGNRGYNNNRGGGGGGYNRQDRGDGGSSNFSRGGYNNRDEGSDNRGSGRSYNNDRRVNGGDG	3	0.5571142170562857	33.83054367069293
ESNQSNNGGSGNLALNRGGRYVPPHLRGGDGGAAAAASAGGDDRRGGAGGGFYRRGGGNSGGGGGGGYDRGYNDNRDDRDNRGGSGGYCRDRNYEDRGYNGGGGSGGNRGYNNNRGGGGGGYNRQDCGGGGSSNFSRGGYNNRDEGSDNRGSGRSYNNDRRDNGGDG	3	0.5962477399691438	33.83244101596787
ESNQSNNGGSGNAALNRGGRYHPPHLRGGDGGAAAAASAGGDDRRGGAGGGGYRRGGGNSLGGGGGGYDRGYNDNRDDRDNRGGSGGYGDDRNYEDRGYNGGGGGGGNRGYNNNRGGGGGGYNRQDRGDGGSSNFSRGGYNNRDEGSDNRGSGRSYNNDRRDNGGDG	3	0.5859773333333332	34.10620533599227
ESNQSNNGGSGNLALNRGGRYVPPHLRGGDGGAAAAASAGGDDRRGGAGGGFYRRGGGNSGGGGGGGYDRGYNDNRDDRDNRGGSGGYGRDRNYEDRGYNGGGGAGGNRSYNNNRGGGGVGYNRQDRGDGGSSNFSRGGYNNRDEGSDNRGSGRSYNNDRRDNGGDG	3	0.5953209285714285	33.73327593009939
ESNQSNNGGSGIAALNRGGRYVPPHLRGGDGGAAAAASAGGDDRRGGAGGGGYRRGGGNSGGGGGGGYDRGYNDCRDDRDNRGGSGGYGRDRNYEDRGYNGGGGGGGNRGYNNNRGGGGGGYNRQDRGDGGSSNFSGGGYNNRDEGSDNRGSGRSYNNDRRDNGGDG	3	0.5406825923328	34.75495767496135
ESNQSNNGGSGIAALNRGGRYVPPHLRGGDGGAAAAASAGGDDRRGGAGGGGYRRGGGNSGGGGGGGYDRGYNDNRDWRDNRGGSQGYGRDRNYEDRGYNGGGGGGGNRGYTNNRGGGGGGYNRQDRGDGGSSNFSRGGYNNRDEGSDNRGSGRSYNNDRRDNGGDG	3	0.55487825	34.178649796164834
ESNQSNNGGSGNLALNRGGRYVPPHLRGGDGGAAAAASAGGDDRRGGAGGGFYRRGGGNSGGGGGGGYDRGYNDNRDDRDNRGGSGGYGRDRNYEDRGYNGGGGAGGNRSYNANRGGGGVGYNRQDRGDGGSSNFSKGGYNNRDEGSDNRGSGRSYNNDRRDNGGDG	3	0.5575301374581033	33.811336410825035
ESNQSNNGGHGYAALNRGGRYVPPHLRGGDGGAAAAASAGGDDRRGGAGGGFYRRGGGNSGNGGTGGYDRGYNDNMDDRDNRGGSGGYGDDRNYEDRGYNGGGGGGGNRGYNNNRGGGGGGYNRQDRGGGGSSNFSRGGYNNRDEGSDNRGSGRSYNNDRRDNGGDG	4	0.6125639335540667	33.387237341367204
ESNQSNNGGSGNAALNRGGRYHPPHLRGGDGGAAAAASAGGDDRSGGAGGGGYRRGGGNSCGGGGGGYDRGYNDNRDDRDNRGGSGGYGRDRNYEDRGYNGGGGGGGNRGYNNNRGGGGGGYFRQDRGDGESSNFSRGGYNNRDEDSDNRGSGRSYNNDRRDNGGDG	4	0.5742136666666666	34.06087146910481
ESYQSNNGGSGNLALNRGGRYVPPHLRGGDGGAAAAASAGGDDRRGGAGGGFYRRGGGNSGGGGGGGYDRGYNDNRDDRDNRGGSGGQGRDRDYEDRGYNGGGGAGGNRSYNNNRGGGGVGYNRQDRGDGGSSNFSRGGYNNRDEGSDNRGSGRSYNNDRRDNGGDG	4	0.6054763571428572	33.789938177507686
ESNQSNNGGSGNAALNRGGRYVPPHLRGGDGGAAAAASAGGDDRRGGAGGGGYRRGGGNSLGGGGGGYDRGYNDNMDDRDNRGGSGGYGDDRNYEDRGYNGGGGGGGNRGYNNNRGGGGGGYNRQDRGGGGSSNFSRGGYNNRDEGSDNRGSGRSYNNDRRDNGGDG	4	0.586731575	33.66417279740959
ESNQSNNGGSGNLALNRGGRYVPPHLRGGDGGAAAAASAGGDDRRGGAGGGGYRRGGGNSLGGGGGGYDRGYNDNRDDRDNRGGSGGYVRDRNYEDRGYNGGGGGGGNRGYNNNRGGGGGGYNRQDRGMGGSSNFSRGGYNNRDEGSDNRGSGRSYNNDRRDNGTDG	4	0.6247056666666666	33.51598502204565
ESNQSNNGGSGNLALNRGGRYVPPHLRGGDGGAAAAASAGGDDRRGGAGGGFYRRGGGNSGGGGGGGYDRGYNDNRDDRDNRGGSGGQGRDRNYEDRGYNGGGGAGGNRSYNNNRGGGGVGYNRQDRGDGGSSNFSRGGYNNRDEGSDNRGSGRSYNNDRRDNNYDG	4	0.5851715555555556	33.795604030245826
ESNQSNNGGHGNAALNRGGRYVPPHLRGGDGGAAAAASAGGDDRRGGAGGGFYRRGGGNSGNGGGGGYDRGYNDNRDDRDNRGGSGGYGWDRNYEDRGYNGGGGAGGNRSYNNNRGGGGVGYNRQDRGDGGSSNFSRGGYNNRDEGSDNRGSGRSYNNDRRDNGGDG	4	0.6285923333333333	33.287857300817436
QSNQSNNGGSGNLALNMGGRYVPPHLRGGDGGAAYAASAGGDDRRGGAGGGFYRRGGGNSGGGGGGGYDRGYNDNRDDRDNRGGSGGYGRDRNYEDRGYNGGGGAGGNRSYNNNRGGGGVGYNRQDRGDGGSSNFSRGGYNNRDEGSDNRGSGRSYNNDRRDNGGDG	4	0.5933433916666667	34.14575040560364
ESNQSNNGGHGNAALNRGGRYVPPHLRGGDGGAAAAASAGGDDRRGGAGGGGYRRGGGNSLGGGGGGYDRGYNDNRDDRDNRGGSGGYGRDRNYEDRGYNGGGGGGGNRGYNNNRGGGGGGYNRQDRGMGGSSNFSRGGYNNRDEGSDNRGSGRSYNNDRRDNGGDG	4	0.5719960743017544	34.04938471292841
ESNQSNNGGHGNAALNRGGRYVGPHLRGGDGGAAAAMSAGGDDRRGGAGGGTYRRGGGNSGNGGGGGYDRGYNDNRDDRDNRGGSGGYGWDRNYEDRGYNGGGGAGGNRSYNNNRGGGGVGYNRQDRGDGGSSNFSRGGYNNRDEGSDNRGSGRSYNNDRRDNGGDG	4	0.5967464	34.170799860219965
ESNQSNNGGHGNAALNRGGRYVPPHLRGGDGGAAAAASAGGDDRRGGAGGGFYRRGGGNSGNGGGGGYDRGYNDNRDDRDNRGGSGGYGWDRNYEDRGYNGGGGAGGNRSYNNNRGGGGVGYNRQDRGDGGSSNFSRGGYNNRDEGSDNRGSGRSYNNDRRDNGGDG	4	0.6203701666666667	33.41616088364796
ESNQSNNGGSGNLALNRGGRYVPPHLRGGDGGAAAAASAGGDDRRGGAGGGGYRRGGGNSGGGGGGGYDRGYNDNRDDRDNRGGSGGYGRDRNYEDRGYWGGGGGHGNRGYNNNRGGGGGGYNRQDRGDGGSSNFSRGGYANRDEGSDNRGSGRSYNNDRRVNGGDG	4	0.5860483333333333	33.754017680545594
ESNQSNNGGSGNLALNRGGRYVPPHLRGGDGGAAAAASAGGDDRRGGAGGGFYRRGGGNSGGGGGGGYDRGDNWNRDDRDNRGDSGGYGDDRNYEDRGYNGGGGGGGNRGYNNNRGGGGGGYNRQDRGGGGSSNFSRGGYNNRDEGSDNRGSGRSYNNDRRDNGGDG	4	0.5864978888888888	33.912387364432774
ESNQSNNGGSGNLALNRGGRYVPPHLRGGDGGAAAAASAGGDDRRGGAGGGGYRRGGGNSGGGGGGGYDRGYNDNRDDRDNRGGSGGYGRDRNYEDRGYWGGGGGHGNRGYNNNRGGGGGGYNRQDRGDGGSSNFSRGGYANRDEGSDNRGSARSYNNDRRVNGGDG	4	0.5720243333333334	34.05088263879881
ESNQSNNGGSGNLALNRGGRYVPPHLRGGDGGAAAAASAGGDDRRGGAGGGFYRRGGGNSGGGGGGGYDRGYNDNRDDRDNRGGSGGYCRDRNYEDRGYNGGGGSGGNRGYNNNRGGGGGGYNRQDCGGGGSSNFSRGGYNNRDEGSDNRGSGRSYNNDRRDNGGDG	4	0.5962477399691438	33.83244101596787
ESNQSNNGGSGNAALNRGGRYHPPHLRGGDGGAAAAASAGGDDRRGGAGGGGYRRGGGNSLGGGGGGYDRGYNDNRDDRDNRGGSGGYGDDRNYEDRGYNGGGGGGGNRGYNNNRGGGGGGYNRQDRGDGGSSNFSRGGYNNRDEGSDNRGSGRSYNNDRRDNGGDG	4	0.5859773333333332	34.10620533599227
ESNQSNNGGSGNLALNRGGRYVPPHLRGGDGGAAAAASAGGDDRRGGAGGGFYRRGGGNSGGGGGGGYDRGYNDNRDDRDNRGGSGGYGRDRNYEDRGYNGGGGAGGNRSYNNNRGGGGVGYNRQDRGDGGSSNFSRGGYNNRDEGSDNRGSGRSYNNDRRDNGGDG	4	0.5953209285714285	33.73327593009939
QSNQSNNGGSGNLALNMGGRYVPPHLRGGDGGAAYAASAGGDDRRGGAGGGFYRRGGGNSGGGGGGGYDRGYNDNRDDRDNRGGSGGYVRDRNYEDRGYNGGGGGGGNRGYNNNRGGGGGGYNRQDRGMGGSSNFSRGGYNNRDEGSDNRGSGRSYNNDRRDNGTDG	4	0.6204250166666667	34.07138767139446
ESYQSNNGGSGNLALNRGGRYVPPHLRGFDGGAAAAASAGGDDRRGGAGGGFYRRGGGNSGGGGGGGYDRGYNDNRDDRDNRGGSGGQGRDRDYEDRGYNGGGGAGGNRSYNNNRGGGGVGYNRQDRGDGGSSNFSRGGYNNRDEGSDNRGSGRSYNRDRRDNGGDG	4	0.5992216315789474	33.99323559668349
ESNQSNNGGSGNAALNRGGRYVPPHLRGGDGGAAKAASAGGDDRRGGAGGGGYRRGGGNSLGGGGGGYDRGYNDNRDDRDNRGGSGGYGWDRNYEDRGYNGGGGAGGNRSYNNNRGGGGVGYNRQDRGDGGSSNFDRGGYNNRDEGSDNRGSGRSYNNDRRDNGGDG	4	0.5918008333333333	34.09474142838963
ESNQSNNGGHGNAALNRGGRYVPPHLRGGDGGAAAAASAGGDDRRGGAGGGFYRRGGGNSGNGGTGGYDRGYNDNMDDRDNRGGSGGYGDDRNYEMRGYNGGGGGGGNRGYNNNRGGGGGGYNRQDRGGGGSSNFSRGGYNNRDEGSDNRGSGRSYNDDRRDNGGDG	-1	0.23082205733333336	33.12093362596107
ESYQSNNGGSGNLALNRGGRYVPPHLRGGDGGAAAAASAGGDDRRGGAGGGFYRRGGGNSGGGGGGGYDRGYNDNRDDRDNRGGSGGYGWDRNYEDRGYNGGGGAGGNRKYNNNRGGGGVGYNRSDRGDGGSSNFSNGGYNNRDEGSDNRGSGRSYNNDRRDNGGDG	-1	0.5656516035592593	33.431521002972985
QSNQSNNGGSGNLALNMGGRYVPPHLRGGDGGAAYAASAGGDDRRGGAGGGFYRRGGGNSGGGGGGGYDRGYNDNRDDRDNRGGSGGYGWDRNYEDRGYNGGGGAGGNRSYNNYRGGGGVGYNRQDRGDGGSSNFSRGGYNNRDEGSDNRGSGRSYNNDRRDNGGDG	-1	0.29133395017294117	33.3031323346035
QSNQSNNGGSGNLALNMGGRYVPPHLRGGDGGAAYAASAGGDDRRGGAGGGFYRRGGGNSGGGGGGGYDRGYNDNHDDRDNRGGSGGYVRDRNYEDRGYNGGGGGGGNRGYNNNRGGGGGGYWRQDRGMGGSSNFSRGGYNNRDEGSDNRGSGRSYNNDRRDNGTDG	-1	0.24214403282156866	33.18159341266157
ESNQSNNGGSGNLALNRGGRYVPPHLRGGDGGAAAAASTGGDDRRGGAGGGGYRRGGGNSLGGGGGGYDRGYNDNRDDLDNRGGSGGYVRDRNYEDRGYNGGGGGGGNRGYNNNRGGGGGGYNRQDSGMGGSSNFSRGGYNNRDEGSDNRGSGRSYNNDRRDNGTDG	-1	0.4417480227928772	33.42681305746801
ESNQSNNGGHGYAALNRGGRYVPPHLRGGDGGAAAAASAGGDDRRGGAGGGFYRRGGGNSGNGGTGGYDRGYNDNMDDRDNRGGSGGYGDDRNYEDRGYNGGGGGGGNRGYNNNRGGGGGGYNRQDRGGGGSSNFSRGGYNNRDEGSDNRGSGRSYNNDRRDNGGDG	5	0.6125639335540667	33.387237341367204
ESNQSNNGGHGNAALNRGGRYVPPHLRGGDGGAAAAASAGGDDRRGGAGGGFYRRGGGNSGNGGGGGYDRGYNDNRDDRDNRGGSGGYVRDRNYEDRGYNGGGGGGGNRGYNNNRGGGGGGYNRQDRGMGGSSNFSRGGYNNRDEGSDNRGSGRSYNNDRRDNGTDG	5	0.5784702916666666	33.41973868198231
ESYQSNNGGSGNLALNRGGRYVPPHLRGGDGGAAAAASAGGDDRRGGAGGGFYRRGGGNSGGGGGGGYDRGYNDNRDDRDNRGGSGGQGRDRDYEDRGYNGGGGAGGNRSYNNNRGGGGVGYNRQDRGDGGSSNFSRGGYNNRDEGSDNRGSGRSYNNDRRDNGGDG	5	0.6054763571428572	33.789938177507686
ESNQSNNGGSGNAALNRGGRYVPPHLRGGDGGAAAAASAGGDDRRGGAGGGGYRRGGGNSLGGGGGGYDRGYNDNMDDRDNRGGSGGYGDDRNYEDRGYNGGGGGGGNRGYNNNRGGGGGGYNRQDRGGGGSSNFSRGGYNNRDEGSDNRGSGRSYNNDRRDNGGDG	5	0.586731575	33.66417279740959
ESNQSNNGGSGNLALNRGGRYVPPHLRGGDGGAAAAASAGGDDRRGGAGGGGYRRGGGNSLGGGGGGYDRGYNDNRDDRDNRGGSGGYVRDRNYEDRGYNGGGGGGGNRGYNNNRGGGGGGYNRQDRGMGGSSNFSRGGYNNRDEGSDNRGSGRSYNNDRRDNGTDG	5	0.6247056666666666	33.51598502204565
ESNQSNNGGSGNLALNRGGRYVPPHLRGGDGGAAAAASAGGDDRRGGAGGGFYRRGGGNSGGGGGGGYDRGYNDNRDDRDNRGGSGGQGRDRNYEDRGYNGGGGAGGNRSYNNNRGGGGVGYNRQDRGDGGSSNFSRGGYNNRDEGSDNRGSGRSYNNDRRDNNYDG	5	0.5851715555555556	33.795604030245826
ESNQSNNGGHGNAALNRGGRYVPPHLRGGDGGAAAAASAGGDDRRGGAGGGFYRRGGGNSGNGGGGGYDRGYNDNRDDRDNRGGSGGYGWDRNYEDRGYNGGGGAGGNRSYNNNRGGGGVGYNRQDRGDGGSSNFSRGGYNNRDEGSDNRGSGRSYNNDRRDNGGDG	5	0.6285923333333333	33.287857300817436
QSNQSNNGGSGNLALNMGGRYVPPHLRGGDGGAAYAASAGGDDRRGGAGGGFYRRGGGNSGGGGGGGYDRGYNDNRDDRDNRGGSGGYGRDRNYEDRGYNGGGGAGGNRSYNNNRGGGGVGYNRQDRGDGGSSNFSRGGYNNRDEGSDNRGSGRSYNNDRRDNGGDG	5	0.5933433916666667	34.14575040560364
ESNQSNNGGHGYAALNRGGRYVPPHLRGGDGGAAAAASAGGDDRRGGAGGGFYRRGGGNSGNGGGGDYDRGYNDNRDDRDNRGGSGGYGWDRNYEDRGYNGGGGAGGNRSYNNNRGGGEVGYNRQDRGDGGSSNFSRGDYNNRDEGSDNRGSGRSYNNDRRDNGGDG	5	0.6298878529274583	33.77420303413113
ESNQSNNGGHGNAALNRGGRYVGPHLRGGDGGAAAAMSAGGDDRRGGAGGGTYRRGGGNSGNGGGGGYDRGYNDNRDDRDNRGGSGGYGWDRNYEDRGYNGGGGAGGNRSYNNNRGGGGVGYNRQDRGDGGSSNFSRGGYNNRDEGSDNRGSGRSYNNDRRDNGGDG	5	0.5967464	34.170799860219965
ESNQSNNGGHGNAALNRGGRYVPPHLRGGDGGAAAAASAGGDDRRGGAGGGFYRRGGGNSGNGGGGGYDRGYNDNRDDRDNRGGSGGYGWDRNYEDRGYNGGGGAGGNRSYNNNRGGGGVGYNRQDRGDGGSSNFSRGGYNNRDEGSDNRGSGRSYNNDRRDNGGDG	5	0.6203701666666667	33.41616088364796
ESNQSNNGGSGNLALNRGGRYVPPHLRGGDGGAAAAASAGGDDRRGGAGGGGYRRGGGNSGGGGGGGYDRGYNDNRDDRDNRGGSGGYGRDRNYEDRGYWGGGGGHGNRGYNNNRGGGGGGYNRQDRGDGGSSNFSRGGYANRDEGSDNRGSGRSYNNDRRVNGGDG	5	0.5860483333333333	33.754017680545594
ESNQSNNGGSGNLALNRGGRYVPPHLRGGDGGAAAAASAGGDDRRGGAGGGFYRRGGGNSGGGGGGGYDRGDNWNRDDRDNRGDSGGYGDDRNYEDRGYNGGGGGGGNRGYNNNRGGGGGGYNRQDRGGGGSSNFSRGGYNNRDEGSDNRGSGRSYNNDRRDNGGDG	5	0.5864978888888888	33.912387364432774
ESSQSNSGGHGNAALNRGGRYVPPHLRGGDGGAAAAASAGGDDRRGGAGGGFYRRGGGNSGNGGGGGYDRGYNDNRDDFDNRGGSGGQGRDRDYEDRGYNGGGGAGGNRSYNNNRGGGGVGYNRQDRGDGGSSNFSRGGYNNRDEGSDNRGSGRSYNNDRRDNGGDG	5	0.5914043500000001	33.34941557165155
ESNQSNNGGSGNLALNRGGRYVPPHLRGGDGGAAAAASAGGDDRRGGAGGGFYRRGGGNSGGGGGGGYDRGYNDNRDDRDNRGGSGGYCRDRNYEDRGYNGGGGSGGNRGYNNNRGGGGGGYNRQDCGGGGSSNFSRGGYNNRDEGSDNRGSGRSYNNDRRDNGGDG	5	0.5962477399691438	33.83244101596787
ESNQSNNGGSGNAALNRGGRYHPPHLRGGDGGAAAAASAGGDDRRGGAGGGGYRRGGGNSLGGGGGGYDRGYNDNRDDRDNRGGSGGYGDDRNYEDRGYNGGGGGGGNRGYNNNRGGGGGGYNRQDRGDGGSSNFSRGGYNNRDEGSDNRGSGRSYNNDRRDNGGDG	5	0.5859773333333332	34.10620533599227
ESNQSNNGGSGNLALNRGGRYVPPHLRGGDGGAAAAASAGGDDRRGGAGGGFYRRGGGNSGGGGGGGYDRGYNDNRDDRDNRGGSGGYGRDRNYEDRGYNGGGGAGGNRSYNNNRGGGGVGYNRQDRGDGGSSNFSRGGYNNRDEGSDNRGSGRSYNNDRRDNGGDG	5	0.5953209285714285	33.73327593009939
QSNQSNNGGSGNLALNMGGRYVPPHLRGGDGGAAYAASAGGDDRRGGAGGGFYRRGGGNSGGGGGGGYDRGYNDNRDDRDNRGGSGGYVRDRNYEDRGYNGGGGGGGNRGYNNNRGGGGGGYNRQDRGMGGSSNFSRGGYNNRDEGSDNRGSGRSYNNDRRDNGTDG	5	0.6204250166666667	34.07138767139446
ESYQSNNGGSGNLALNRGGRYVPPHLRGFDGGAAAAASAGGDDRRGGAGGGFYRRGGGNSGGGGGGGYDRGYNDNRDDRDNRGGSGGQGRDRDYEDRGYNGGGGAGGNRSYNNNRGGGGVGYNRQDRGDGGSSNFSRGGYNNRDEGSDNRGSGRSYNRDRRDNGGDG	5	0.5992216315789474	33.99323559668349
ESNQSNNGGSGNAALNRGGRYVPPHLRGGDGGAAKAASAGGDDRRGGAGGGGYRRGGGNSLGGGGGGYDRGYNDNRDDRDNRGGSGGYGWDRNYEDRGYNGGGGAGGNRSYNNNRGGGGVGYNRQDRGDGGSSNFDRGGYNNRDEGSDNRGSGRSYNNDRRDNGGDG	5	0.5918008333333333	34.09474142838963
ESNQSNNGGHGYYALNRGGRYVPPHLRGGDGGAAAAASAGGDDRRGGAGGGFYRRGGGNSGNGGTGGYDRGYNDNMDDRDNRGGSGGYGDDRNYEDRGYNGGGGGGGCRGYNNNRGGGGGGYNRQDRGGGGSSNFSRGGYNNRDEGSDNRGSGRSYNNDRRDNGGDG	-1	0.531863051207843	33.55405566793519
ESNQSNNGGHGYAALNRGGRYVPPHLRGGWGGAAAAASAGGDDRRGGAGGGFYRRGGGNSGNGGGGDYDRGYNDNRDDRDNRGGSGGYGWDRNYEDRGYNGGGGAGGNRSYNNNRGGGEVGYNRQDRGDGGSSNFSRGDYNNRDEGSDNRGSGRSYNNDRRDNGGDG	-1	0.4830539084	33.5963978638931
ESYQSNNGGSGNLALNRGGRYVPPHLRGGDGGAAAAASAGGDDRRGGAGGGFYRRGGGNSGGGGGGGYDRGYNDNRDDRDNRGGSGGYVRDRNYEDRGYNGGGGGGGNRGYNNNRGGGGNGYNRQDRGMGGSSNFSRGGYNNRDEGSDNRGSGRSYNNDRRDNGTDG	-1	0.360934022137255	33.53131588311347
ESNISNNGGHGYAALNRGGRYVPPHLRGGDGGAAAAASAGGDDRRGGAGGGFYRRGGGNSGNGGGGDYDRGYNDNRINRDNRGGSGGYGWDRNYEDRGYNGGGGAGGNRSYNNNRGGGEVGYNRQDRGDGGSSNDSRGGYNNRDEGSDNRGSGRSYNNDRRDNGTDG	-1	0.5207249492022125	33.53859455521481
ESNQSNNGGHGNAALNRGGRYVPPHLRGGDGGAAAAASAGGDDRRGGAGGGFYRRGGGNSGNGGGGDYDRGYNDNRDDRDNRGGSGGYGWDRNYEDRGYNGGGGAGGNRSYNNNRGGGEVGYNRQDRGDGGSSNFSRGDYNNRDEGSDNRGSGRSYNNDRRDNGGDG	-1	0.5855187107987843	33.78899082867778
ESNQSNNGGHGYAALNRGGRYVPPHLRGGDGGAAAAASAGGDDRRGGAGGGFYRRGGGNSGNGGTGGYDRGYNDNMDDRDNRGGSGGYGDDRNYEDRGYNGGGGGGGNRGYNNNRGGGGGGYNRQDRGGGGSSNFSRGGYNNRDEGSDNRGSGRSYNNDRRDNGGDG	6	0.6125639335540667	33.387237341367204
ESNQSNNGGSGNLALNRGGRYVPPHLRGGDGGAAAAASAGGDDRRGGAGGGGYRRGGGNSLGGGGGGYDRGYNDNRDDRDNRGGSGGQGRDRDYEDRGYNGGGGLGGNRSYNNNRGGGGVGYNRQDRGDGGSSNFSRGGYNNRDEGSDNRGSGRSYNNDRRDNGGDG	6	0.607641	33.13176990026741
ESYQSNNGGSGNLALNRGGRYVPPHLRGGDGGAAAAASAGGDDRRGGAGGGFYRRGGGNSGGGGGGGYDRGYNDNRDDRDNRGGSGGQGRDRDYEDRGYNGGGGAGGNRSYNNNRGGGGVGYNRQDRGDGGSSNFSRGGYNNRDEGSDNRGSGRSYNNDRRDNGGDG	6	0.6054763571428572	33.789938177507686
ESNQSNNGGSGNAALNRGGRYVPPHLRGGDGGAAAAASAGGDDRRGGAGGGGYRRGGGNSLGGGGGGYDRGYNDNMDDRDNRGGSGGYGDDRNYEDRGYNGGGGGGGNRGYNNNRGGGGGGYNRQDRGGGGSSNFSRGGYNNRDEGSDNRGSGRSYNNDRRDNGGDG	6	0.586731575	33.66417279740959
ESNQSNNGGSGNLALNRGGRYVPPHLRGGDGGAAAAASAGGDDRRGGAGGGGYRRGGGNSLGGGGGGYDRGYNDNRDDRDNRGGSGGYVRDRNYEDRGYNGGGGGGGNRGYNNNRGGGGGGYNRQDRGMGGSSNFSRGGYNNRDEGSDNRGSGRSYNNDRRDNGTDG	6	0.6247056666666666	33.51598502204565
ESNQSNNGGSGNLALNRGGRYVPPHLRGGDGGAAAAASAGGDDRRGGAGGGGYRRGGGNSLGGGGGGYDRGYNDNRDDRDNRGGSGGYVRDRNYEDRGYNGGGGGGGNRGYNNNRGGGGGGYNRQDRGMGGSSNFSRGDYNNRDEGSDNRGSGRSYNNDRRDNGGDG	6	0.6208683823529412	33.659570009109245
ESNQSNNGGHGNAALNRGGRYVPPHLRGGDGGAAAAASAGGDDRRGGAGGGFYRRGGGNSGNGGGGGYDRGYNDNRDDRDNRGGSGGYGWDRNYEDRGYNGGGGAGGNRSYNNNRGGGGVGYNRQDRGDGGSSNFSRGGYNNRDEGSDNRGSGRSYNNDRRDNGGDG	6	0.6285923333333333	33.287857300817436
QSNQSNNGGSGNLALNMGGRYVPPHLRGGDGGAAYAASAGGDDRRGGAGGGFYRRGGGNSGGGGGGGYDRGYNDNRDDRDNRGGSGGYGRDRNYEDRGYNGGGGAGGNRSYNNNRGGGGVGYNRQDRGDGGSSNFSRGGYNNRDEGSDNRGSGRSYNNDRRDNGGDG	6	0.5933433916666667	34.14575040560364
ESNQSNNGGHGYAALNRGGRYVPPHLRGGDGGAAAAASAGGDDRRGGAGGGFYRRGGGNSGNGGGGDYDRGYNDNRDDRDNRGGSGGYGWDRNYEDRGYNGGGGAGGNRSYNNNRGGGEVGYNRQDRGDGGSSNFSRGDYNNRDEGSDNRGSGRSYNNDRRDNGGDG	6	0.6298878529274583	33.77420303413113
ESNQSNNGGHGNAALNRGGRYVGPHLRGGDGGAAAAMSAGGDDRRGGAGGGTYRRGGGNSGNGGGGGYDRGYNDNRDDRDNRGGSGGYGWDRNYEDRGYNGGGGAGGNRSYNNNRGGGGVGYNRQDRGDGGSSNFSRGGYNNRDEGSDNRGSGRSYNNDRRDNGGDG	6	0.5967464	34.170799860219965
ESNQSNNGGHGNAALNRGGRYVPPHLRGGDGGAAAAASAGGDDRRGGAGGGFYRRGGGNSGNGGGGGYDRGYNDNRDDRDNRGGSGGYGWDRNYEDRGYNGGGGAGGNRSYNNNRGGGGVGYNRQDRGDGGSSNFSRGGYNNRDEGSDNRGSGRSYNNDRRDNGGDG	6	0.6203701666666667	33.41616088364796
ESNQSNNGGSGNLALNRGGRYVPPHLRGGDGGAAAAASAGGDDRRGGAGGGGYRRGGGNSGGGGGGGYDRGYNDNRDDRDNRGGSGGYGRDRNYEDRGYWGGGGGHGNRGYNNNRGGGGGGYNRQDRGDGGSSNFSRGGYANRDEGSDNRGSGRSYNNDRRVNGGDG	6	0.5860483333333333	33.754017680545594
ESNQSNNGGSGNLALNRGGRYVPPHLRGGDGGAAAAASAGGDDRRGGAGGGFYRRGGGNSGGGGGGGYDRGDNWNRDDRDNRGDSGGYGDDRNYEDRGYNGGGGGGGNRGYNNNRGGGGGGYNRQDRGGGGSSNFSRGGYNNRDEGSDNRGSGRSYNNDRRDNGGDG	6	0.5864978888888888	33.912387364432774
ESSQSNSGGHGNAALNRGGRYVPPHLRGGDGGAAAAASAGGDDRRGGAGGGFYRRGGGNSGNGGGGGYDRGYNDNRDDFDNRGGSGGQGRDRDYEDRGYNGGGGAGGNRSYNNNRGGGGVGYNRQDRGDGGSSNFSRGGYNNRDEGSDNRGSGRSYNNDRRDNGGDG	6	0.5914043500000001	33.34941557165155
ESNQSNNGGSGNLALNRGGRYVPPHLRGGDGGAAAAASAGGDDRRGGAGGGFYRRGGGNSGGGGGGGYDRGYNDNRDDRDNRGGSGGYCRDRNYEDRGYNGGGGSGGNRGYNNNRGGGGGGYNRQDCGGGGSSNFSRGGYNNRDEGSDNRGSGRSYNNDRRDNGGDG	6	0.5962477399691438	33.83244101596787
ESNQSNNGGHGYAALNRGGRYVPPHLRGGDGGAAAAASAGGDDRRGGAGGGFYRRGGGNSGNGGGGGYDRGYNDNRDDRDNRGGSGGYGWDRNYEDRGYNGGGGAGGNRSYNNNRGGGGVGYNRQDRGDGGSSNFSRGGYNNRDEGSDNRGSGRSYNNDRRDNGGDG	6	0.6198223026635895	33.366628665625754
ESNQSNNGGSGNLALNRGGRYVPPHLRGGDGGAAAAASAGGDDRRGGAGGGFYRRGGGNSGGGGGGGYDRGYNDNRDDRDNRGGSGGYGRDRNYEDRGYNGGGGAGGNRSYNNNRGGGGVGYNRQDRGDGGSSNFSRGGYNNRDEGSDNRGSGRSYNNDRRDNGGDG	6	0.5953209285714285	33.73327593009939
QSNQSNNGGSGNLALNMGGRYVPPHLRGGDGGAAYAASAGGDDRRGGAGGGFYRRGGGNSGGGGGGGYDRGYNDNRDDRDNRGGSGGYVRDRNYEDRGYNGGGGGGGNRGYNNNRGGGGGGYNRQDRGMGGSSNFSRGGYNNRDEGSDNRGSGRSYNNDRRDNGTDG	6	0.6204250166666667	34.07138767139446
ESYQSNNGGSGNLALNRGGRYVPPHLRGFDGGAAAAASAGGDDRRGGAGGGFYRRGGGNSGGGGGGGYDRGYNDNRDDRDNRGGSGGQGRDRDYEDRGYNGGGGAGGNRSYNNNRGGGGVGYNRQDRGDGGSSNFSRGGYNNRDEGSDNRGSGRSYNRDRRDNGGDG	6	0.5992216315789474	33.99323559668349
ESNQSNNGGSGNAALNRGGRYVPPHLRGGDGGAAKAASAGGDDRRGGAGGGGYRRGGGNSLGGGGGGYDRGYNDNRDDRDNRGGSGGYGWDRNYEDRGYNGGGGAGGNRSYNNNRGGGGVGYNRQDRGDGGSSNFDRGGYNNRDEGSDNRGSGRSYNNDRRDNGGDG	6	0.5918008333333333	34.09474142838963
ESNQSNNGGHGYAALNRGGRYVPPHLRGGDGGAAAAASAGGDDRRGGAGGGFYRRGGGNSGNGGGGDYDRGYNDNRDDRDNRGGSGGYGWDRNYEDRRYNGGGGAGGNRSENNNRGGGEVGYNRQDRGDGGSSNFERGDYNNRDEGSDNRGSGRSYNNDRRDNGGDG	-1	0.5637752521537255	34.182669947953414
ESNQSNNGGSGNLALNRGGRYVPPHLRGGDGGAAAAASAGGDDRRGGAGGGGYRRGGGNSLGGGGGGYDRGYNDNRDDRDNRGGSGGYGWDRNYEDRGYNGGGGAGGNRSYNNNRGGGGVGYNRQDRGDGGSSNFSRGGYNNRDEGSDNRGSGRSYNNDRRDNGGDG	-1	0.32670349655555553	33.80518681741585
ESNQSNNGGHGYAALNRGGRYVPPHLRGGDGGAAAAASAGGDDRRGGAGGGFYRRGGGNSGNGGTGGYDRGYNDNMDDRDNRGGSGGYGDDRNYEDRGYNGGGGGGGNRGYNNNRGGGGGGYNRQDRGGGGSSNFSRGGYNNRDEGSDNRGSGRSYNNDRRDNGGDG	7	0.6125639335540667	33.387237341367204
ESNQSNNGGSGNLALNRGGRYVPPHLRGGDGGAAAAASAGGDDRRGGAGGGGYRRGGGNSLGGGGGGYDRGYNDNRDDRDNRGGSGGQGRDRDYEDRGYNGGGGLGGNRSYNNNRGGGGVGYNRQDRGDGGSSNFSRGGYNNRDEGSDNRGSGRSYNNDRRDNGGDG	7	0.607641	33.13176990026741
ESYQSNNGGSGNLALNRGGRYVPPHLRGGDGGAAAAASAGGDDRRGGAGGGFYRRGGGNSGGGGGGGYDRGYNDNRDDRDNRGGSGGQGRDRDYEDRGYNGGGGAGGNRSYNNNRGGGGVGYNRQDRGDGGSSNFSRGGYNNRDEGSDNRGSGRSYNNDRRDNGGDG	7	0.6054763571428572	33.789938177507686
ESNQSNNGGHGNAALNRGGRYVPPHLRGGDGGAAAAASAGGDDRRGGAGGGFYRRGGGNSGNGGGGDYDRGYNDNRDDRDNRRGSGGYGWDRNYEDRGYNGGGGAGGNRSYNNNRGGGEVGYNRQDRGDGGSSNFSRGDYNNRDEGSDNRGSGRSYNNDRRDNGGDG	7	0.6116851979166666	33.6353636507054
ESNQSNNGGSGNLALNRGGRYVPPHLRGGDGGAAAAASAGGDDRRGGAGGGGYRRGGGNSLGGGGGGYDRGYNDNRDDRDNRGGSGGYVRDRNYEDRGYNGGGGGGGNRGYNNNRGGGGGGYNRQDRGMGGSSNFSRGGYNNRDEGSDNRGSGRSYNNDRRDNGTDG	7	0.6247056666666666	33.51598502204565
ESNQSNNGGSGNLALNRGGRYVPPHLRGGDGGAAAAASAGGDDRRGGAGGGGYRRGGGNSLGGGGGGYDRGYNDNRDDRDNRGGSGGYVRDRNYEDRGYNGGGGGGGNRGYNNNRGGGGGGYNRQDRGMGGSSNFSRGDYNNRDEGSDNRGSGRSYNNDRRDNGGDG	7	0.6208683823529412	33.659570009109245
ESNQSNNGGHGNAALNRGGRYVPPHLRGGDGGAAAAASAGGDDRRGGAGGGFYRRGGGNSGNGGGGGYDRGYNDNRDDRDNRGGSGGYGWDRNYEDRGYNGGGGAGGNRSYNNNRGGGGVGYNRQDRGDGGSSNFSRGGYNNRDEGSDNRGSGRSYNNDRRDNGGDG	7	0.6285923333333333	33.287857300817436
QSNQSNNGGSGNLALNMGGRYVPPHLRGGDGGAAYAASAGGDDRRGGAGGGFYRRGGGNSGGGGGGGYDRGYNDNRDDRDNRGGSGGYGRDRNYEDRGYNGGGGAGGNRSYNNNRGGGGVGYNRQDRGDGGSSNFSRGGYNNRDEGSDNRGSGRSYNNDRRDNGGDG	7	0.5933433916666667	34.14575040560364
ESNQSNNGGHGYAALNRGGRYVPPHLRGGDGGAAAAASAGGDDRRGGAGGGFYRRGGGNSGNGGGGDYDRGYNDNRDDRDNRGGSGGYGWDRNYEDRGYNGGGGAGGNRSYNNNRGGGEVGYNRQDRGDGGSSNFSRGDYNNRDEGSDNRGSGRSYNNDRRDNGGDG	7	0.6298878529274583	33.77420303413113
ESNQSNNGGHGNAALNRGGRYVGPHLRGGDGGAAAAMSAGGDDRRGGAGGGTYRRGGGNSGNGGGGGYDRGYNDNRDDRDNRGGSGGYGWDRNYEDRGYNGGGGAGGNRSYNNNRGGGGVGYNRQDRGDGGSSNFSRGGYNNRDEGSDNRGSGRSYNNDRRDNGGDG	7	0.5967464	34.170799860219965
ESNQSNNGGHGNAALNRGGRYVPPHLRGGDGGAAAAASAGGDDRRGGAGGGFYRRGGGNSGNGGGGGYDRGYNDNRDDRDNRGGSGGYGWDRNYEDRGYNGGGGAGGNRSYNNNRGGGGVGYNRQDRGDGGSSNFSRGGYNNRDEGSDNRGSGRSYNNDRRDNGGDG	7	0.6203701666666667	33.41616088364796
ESNQSNNGGHGYAALNRGGRYVPPHLRGGDGGAAAAASAGGDDRRGGAGGGFYRRGGGNSGNGQGGGYDRGYNDNRDDRDRRGGSGGYGWDRNYEDRGYNGGGGAGGNRSYNNNRGGGGVGYNRQDRGDGGSSNFSRGGYNNRDEGSDNRGSGRSYNNDRRDNGGDG	7	0.6264102215291226	33.451200639343284
ESNQSNNGGSGNLALNRGGRYVPPHLRGGDGGAAAAASAGGDDRRGGAGGGGYRRGGGNSLGGGGGGYDRGYNDNRDDRDNRGGSGGYVRDRNYEDRGYNGGGGGGGNRGYNNNRGGGGGGYNRQDRGMGGSSNFSRGDYNNRDEGSDNRGSGRSYNNDRRDNGGDG	7	0.626858963535	33.47779681063028
ESNQSNNGGHGYAALNRGGRYVPPHLRGGDGGAAAAASAGGDDRRGGAGGGFYRRGGGNSGNGGGGDYDRGYNDNRDDRDNRGGSGGYGWPRNYEDRGYNGGGGAGGNRSYNNNRGGGEVGYNRQDRGDGGSSNFSRGDYNNRDEGSDNRGSGRSYNNDRRDNGGDG	7	0.6330783529411764	33.28723101496017
ESNQSNNGGSGNLALNRGGRYVPPHLRGGDGGAAAAASAGGDDRRGGAGGGFYRRGGGNSGGGGGGGYDRGYNDNRDDRDNRGGSGGYCRDRNYEDRGYNGGGGSGGNRGYNNNRGGGGGGYNRQDCGGGGSSNFSRGGYNNRDEGSDNRGSGRSYNNDRRDNGGDG	7	0.5962477399691438	33.83244101596787
ESNQSNNGGHGYAALNRGGRYVPPHLRGGDGGAAAAASAGGDDRRGGAGGGFYRRGGGNSGNGGGGGYDRGYNDNRDDRDNRGGSGGYGWDRNYEDRGYNGGGGAGGNRSYNNNRGGGGVGYNRQDRGDGGSSNFSRGGYNNRDEGSDNRGSGRSYNNDRRDNGGDG	7	0.6198223026635895	33.366628665625754
ESNQSNNGGSGNLALNRGGRYVPPHLRGGDGGAAAAASAGGDDRRGGAGGGFYRRGGGNSGGGGGGGYDRGYNDNRDDRDNRGGSGGYGRDRNYEDRGYNGGGGAGGNRSYNNNRGGGGVGYNRQDRGDGGSSNFSRGGYNNRDEGSDNRGSGRSYNNDRRDNGGDG	7	0.5953209285714285	33.73327593009939
QSNQSNNGGSGNLALNMGGRYVPPHLRGGDGGAAYAASAGGDDRRGGAGGGFYRRGGGNSGGGGGGGYDRGYNDNRDDRDNRGGSGGYVRDRNYEDRGYNGGGGGGGNRGYNNNRGGGGGGYNRQDRGMGGSSNFSRGGYNNRDEGSDNRGSGRSYNNDRRDNGTDG	7	0.6204250166666667	34.07138767139446
ESYQSNNGGSGNLALNRGGRYVPPHLRGFDGGAAAAASAGGDDRRGGAGGGFYRRGGGNSGGGGGGGYDRGYNDNRDDRDNRGGSGGQGRDRDYEDRGYNGGGGAGGNRSYNNNRGGGGVGYNRQDRGDGGSSNFSRGGYNNRDEGSDNRGSGRSYNRDRRDNGGDG	7	0.5992216315789474	33.99323559668349
ESNCSNNGGHGYAALNRGGRYVPPHLRGGDGGAAAAASAGGDDRRGGAGGGFYRRGGGNSGNGGGGGYDRGYNDNRDDRDNRGGSGGYVRDRNYEDRGYNGGGGGGGNRGYNNNRGGGGGGYNRQDRGMGGSSNFSRGGYNNRDEGSDNRGSGRSYNNDRRDNGTHG	7	0.6096739746014999	33.756011737754214
ESNQSNNGGSGNLALNRGGRYVPPHLRGGDGGAAAAASAGGDDRRGGAGGGGYRRGGGNSLGGGGGGYDRGYNDNRDDRDNRGGSGGYVRDRNYEDRGYNGGGGGGGNRGYNNNRGGGGVGYNRQDRGDGGSSNFSRGDYNNRDEGSDNRGSGRSYNNDRRDNGGDG	-1	0.53628247325	33.67351524432125
ESNQSNNGGHGYAALNRGGRYVPPHLRGGDGGAAAAASAGGDDRRGGAGGGFTRRGGGNSGNGGGGDYDRGYNDNRDDRDNRGGSGGYGWPRNYEDRGYNGGGGAGGNRSYNNNRGGGEGGYNRQDRGMGGSSNFSRGDYNNRDEGSDNRGSGRSYNNDRLDNGGDG	-1	nan	32.91827851871215
ESNQSNNGGHGYAALNRGGRYVPPHLRGGDGGAAAAASAGGDDRRGGAGGGFYRRGGGNSGNKGGGDYDRGYNDNRDDRDNRGGSGGYGWPRNYEDRGYNGGGGAGGNRSYNNNRGGGEVGYNRQDRGDGGSSNFSRGDYNNRDEGSDNRGSGRSYNNDRRDNGGDG	-1	nan	33.761537451266044
ESNQSNNGGHGYAALNRGGRYVPPHLRGGDGGAAAAWSAGGDDRRGGAGGIFYRRGGGNSGNGGGGDYDRGYNDNRDDRDNRGGSGGYGWPRNYEDRGYNGGGGAGGNRSYNNNRGGGEVGYNRQDRGDGGSSNFSRGDYNNRDEGSDNRGSGRSYNNDRRDNGTDG	-1	0.23834712553333331	33.0388188583786
ESNQSNNGGSGNLALNRGGRYVPPHLRGGDGGAAAAASAGGDDRRGGAGGGGYRRGGGNSLGGGGGGYDRGYNDNRDDRDNRGGSGGYGWPRNYEDRGYNGGGGAGGNRSYNNNRGGGEVGYNRQHRGDGGSSNFSRGDYNNRDEGSDNRGSGRSYNNDRRDNGGDG	-1	0.28618246483525933	33.86206750069403
ESNQSNNGGHGYAALNRGGRYVPPHLRGGDGGAAAAASAGGDDRRGGAGGGFYRRGGGNSGNGGTGGYDRGYNDNMDDRDNRGGSGGYGDDRNYEDRGYNGGGGGGGNRGYNNNRGGGGGGYNRQDRGGGGSSNFSRGGYNNRDEGSDNRGSGRSYNNDRRDNGGDG	8	0.6125639335540667	33.387237341367204
ESNQSNNGGSGNLALNRGGRYVPPHLRGGDGGAAAAASAGGDDRRGGAGGGGYRRGGGNSLGGGGGGYDRGYNDNRDDRDNRGGSGGQGRDRDYEDRGYNGGGGLGGNRSYNNNRGGGGVGYNRQDRGDGGSSNFSRGGYNNRDEGSDNRGSGRSYNNDRRDNGGDG	8	0.607641	33.13176990026741
ESYQSNNGGSGNLALNRGGRYVPPHLRGGDGGAAAAASAGGDDRRGGAGGGFYRRGGGNSGGGGGGGYDRGYNDNRDDRDNRGGSGGQGRDRDYEDRGYNGGGGAGGNRSYNNNRGGGGVGYNRQDRGDGGSSNFSRGGYNNRDEGSDNRGSGRSYNNDRRDNGGDG	8	0.6054763571428572	33.789938177507686
ESNQSNNGGHGNAALNRGGRYVPPHLRGGDGGAAAAASAGGDDRRGGAGGGFYRRGGGNSGNGGGGDYDRGYNDNRDDRDNRRGSGGYGWDRNYEDRGYNGGGGAGGNRSYNNNRGGGEVGYNRQDRGDGGSSNFSRGDYNNRDEGSDNRGSGRSYNNDRRDNGGDG	8	0.6116851979166666	33.6353636507054
ESNQSNNGGSGNLALNRGGRYVPPHLRGGDGGAAAAASAGGDDRRGGAGGGGYRRGGGNSLGGGGGGYDRGYNDNRDDRDNRGGSGGYVRDRNYEDRGYNGGGGGGGNRGYNNNRGGGGGGYNRQDRGMGGSSNFSRGGYNNRDEGSDNRGSGRSYNNDRRDNGTDG	8	0.6247056666666666	33.51598502204565
ESNQSNNGGSGNLALNRGGRYVPPHLRGGDGGAAAAASAGGDDRRGGAGGGGYRRGGGNSLGGGGGGYDRGYNDNRDDRDNRGGSGGYVRDRNYEDRGYNGGGGGGGNRGYNNNRGGGGGGYNRQDRGMGGSSNFSRGDYNNRDEGSDNRGSGRSYNNDRRDNGGDG	8	0.6208683823529412	33.659570009109245
ESNQSNNGGHGNAALNRGGRYVPPHLRGGDGGAAAAASAGGDDRRGGAGGGFYRRGGGNSGNGGGGGYDRGYNDNRDDRDNRGGSGGYGWDRNYEDRGYNGGGGAGGNRSYNNNRGGGGVGYNRQDRGDGGSSNFSRGGYNNRDEGSDNRGSGRSYNNDRRDNGGDG	8	0.6285923333333333	33.287857300817436
ESNQSNNGGHGYAALNRGGRYVPPHLRGGDGGAAAAASAGGDDRRGGAGGGFYRRGGGNSGNGGGGDYDRGYNDNRDDRDNRGGSGGYGWPRNYEDRGYNGGGGAGGNRSYNNNRGGGEVGYNRQDRGDGGSSNFSRGDYNNRDEGSDNRGSQRSYNNDRRDNGGDG	8	0.6344280625000001	33.45173659614983
ESNQSNNGGHGYAALNRGGRYVPPHLRGGDGGAAAAASAGGDDRRGGAGGGFYRRGGGNSGNGGGGDYDRGYNDNRDDRDNRGGSGGYGWDRNYEDRGYNGGGGAGGNRSYNNNRGGGEVGYNRQDRGDGGSSNFSRGDYNNRDEGSDNRGSGRSYNNDRRDNGGDG	8	0.6298878529274583	33.77420303413113
ESNQSNNGGHGNAALNRGGRYVGPHLRGGDGGAAAAMSAGGDDRRGGAGGGTYRRGGGNSGNGGGGGYDRGYNDNRDDRDNRGGSGGYGWDRNYEDRGYNGGGGAGGNRSYNNNRGGGGVGYNRQDRGDGGSSNFSRGGYNNRDEGSDNRGSGRSYNNDRRDNGGDG	8	0.5967464	34.170799860219965
ESNQSNNGGHGNAALNRGGRYVPPHLRGGDGGAAAAASAGGDDRRGGAGGGFYRRGGGNSGNGGGGGYDRGYNDNRDDRDNRGGSGGYGWDRNYEDRGYNGGGGAGGNRSYNNNRGGGGVGYNRQDRGDGGSSNFSRGGYNNRDEGSDNRGSGRSYNNDRRDNGGDG	8	0.6203701666666667	33.41616088364796
ESNQSNNGGHGYAALNRGGRYVPPHLRGGDGGAAAAASAGGDDRRGGAGGGFYRRGGGNSGNGQGGGYDRGYNDNRDDRDRRGGSGGYGWDRNYEDRGYNGGGGAGGNRSYNNNRGGGGVGYNRQDRGDGGSSNFSRGGYNNRDEGSDNRGSGRSYNNDRRDNGGDG	8	0.6264102215291226	33.451200639343284
ESNQSNNGGSGNLALNRGGRYVPPHLRGGDGGAAAAASAGGDDRRGGAGGGGYRRGGGNSLGGGGGGYDRGYNDNRDDRDNRGGSGGYVRDRNYEDRGYNGGGGGGGNRGYNNNRGGGGGGYNRQDRGMGGSSNFSRGDYNNRDEGSDNRGSGRSYNNDRRDNGGDG	8	0.626858963535	33.47779681063028
ESNQSNNGGHGYAALNRGGRYVPPHLRGGDGGAAAAASAGGDDRRGGAGGGFYRRGGGNSGNGGGGDYDRGYNDNRDDRDNRGGSGGYGWPRNYEDRGYNGGGGAGGNRSYNNNRGGGEVGYNRQDRGDGGSSNFSRGDYNNRDEGSDNRGSGRSYNNDRRDNGGDG	8	0.6330783529411764	33.28723101496017
ESNQSNNGGHGYAALNRGGRYVPPHLRGGDGGAAAAASAGGDDRRGGAGGGFYRRGGGNSGNGGGGDYDRGYNDNRDDRDNRGGSGGYVRDRNYEDRGYNGGGGGGGNRGYNNNRGGGGGGYNRQDRGMGGSSNFSRGDYNNRDEGSDNRGSGRSYNNDRRDNGGDG	8	0.6224632156862745	33.24707062710038
ESNQSNNGGHGYAALNRGGRYVPPHLRGGDGGAAAAASAGGDDRRGGAGGGFYRRGGGNSGNGGGGGYDRGYNDNRDDRDNRGGSGGYGWDRNYEDRGYNGGGGAGGNRSYNNNRGGGGVGYNRQDRGDGGSSNFSRGGYNNRDEGSDNRGSGRSYNNDRRDNGGDG	8	0.6198223026635895	33.366628665625754
QSNQSNNGGSGNLALNMGGRYVPPHLRGGDGGAAYAASAGGDDRRGGAGGGFYRRGGGNSGGGGGGGYDRGYNDNRDDRDNRGGSGGYVRDRNYEDRGYNGGGGGGGNRGYNNNRGGGGGGYNRQDRGMGGSSNFSRGGYNNRDEGSDNRGSGRSYNNDRRDNGGDG	8	0.6112737500000001	33.56650861949026
QSNQSNNGGSGNLALNMGGRYVPPHLRGGDGGAAYAASAGGDDRRGGAGGGFYRRGGGNSGGGGGGGYDRGYNDNRDDRDNRGGSGGYVRDRNYEDRGYNGGGGGGGNRGYNNNRGGGGGGYNRQDRGMGGSSNFSRGGYNNRDEGSDNRGSGRSYNNDRRDNGTDG	8	0.6204250166666667	34.07138767139446
ESYQSNNGGSGNLALNRGGRYVPPHLRGFDGGAAAAASAGGDDRRGGAGGGFYRRGGGNSGGGGGGGYDRGYNDNRDDRDNRGGSGGQGRDRDYEDRGYNGGGGAGGNRSYNNNRGGGGVGYNRQDRGDGGSSNFSRGGYNNRDEGSDNRGSGRSYNRDRRDNGGDG	8	0.5992216315789474	33.99323559668349
ESNCSNNGGHGYAALNRGGRYVPPHLRGGDGGAAAAASAGGDDRRGGAGGGFYRRGGGNSGNGGGGGYDRGYNDNRDDRDNRGGSGGYVRDRNYEDRGYNGGGGGGGNRGYNNNRGGGGGGYNRQDRGMGGSSNFSRGGYNNRDEGSDNRGSGRSYNNDRRDNGTHG	8	0.6096739746014999	33.756011737754214
ESNQSNNGGHGYAALNRGGRYVPPHLRGGDGGAAAAASAGGDYRRGGAGGGFYRRGGGNSGNGGGGDYDRGYNDNRDDRDNRGGSGGYGWPRNYEDRGYMGGGGAGGNRSYNNNRGGGEVGYNRQDRGDGGSSNFSRGDYNNRDEGSDNRGSQRSYNNDRRDNGGDG	-1	0.24946269980000002	32.923441253698165
ESNQSNNGGHGYAALNRGGRYVPPHLRGGDGGAAAAASAGGDDRRGGAGGGFYRRGGGNSGNGGGGDYDRGYNDNRDDRDNRGGSGGYGWPRNYEDRGVNGGGGAGGNRSYNNNRGYGEVGYNRQDRGDGGSSNFSRGDYNNRDEGSDNRGSQRSYNNDRYDNGGDG	-1	nan	32.645726599740854
ESNQSNNGGHGYAALNRGGRYVPPHLRGGDGGAAAAASAGGDDRRGGAGGGFYRRGGGNSGNGGGGDYDRGYNDNRDDRDNRGGSGGYGWPRNYEDRGYNGGGGAGGNRGYNNNRGGGGGGYNRQDRGMGGSSNFSRGGYNNRDEGSDNRGSGRSYNNDRIDNGTDG	-1	0.23883082748800002	32.72221006114336
ESNQSNNGGHGYAALNRGGRYVPPHLRGGDGGAAAAASAGGDDRRGGAGGGFYRRGGGNSGNGGGGDYDRGYNDNRDDRDNRGGSGGYGWPRNYEDRGYNGGGGAGGNRSYNNNRGGGEVGYNRQDRGMGGSSNFSRGDYNNRDEGSDNRGSGRSYNNDRRDNGGDG	-1	0.23759699173333335	32.87152086062622
ESNQSNNGGHGYAALNRGGRYVPPHLRGGDGGAAAAASAGGDDRRGGAGGGFQRRGGGNSGNGGGGDYDRGYNDNRVDRDNRGGSGGYGWPRNYAYRGYNGGGGAGGNRSYNNNRGGGEVGYNRQDRGDGGSSNFSRGDYNNRDEGSDNRKSGRSYNNDRRDNGGDG	-1	0.6044882777777777	33.52237662783412
ESNQSNNGGHGYAALNRGGRYVPPHLRGGDGGAAAAASAGGDDRRGGAGGGFYRRGGGNSGNGGGGDYDRGYWDNRDDRDNRGGSGGYGWDRNYEDRGYNGGGGAGGNRSYNNNRGGGEVGYNRQDRGDGGSSNFSVGDYNNRDEGSDNRGSGRSYNNDRRDNGGDG	-1	0.5030066908749999	33.343818032416095
ESNQSNNGGHGYAALNRGGRYVPPHLRGGDGGAAAAASAGGDDRRGGAGGGFYRRGGGNSGNGGTGGYDRGYNDNMDDRDNRGGSGGYGDDRNYEDRGYNGGGGGGGNRGYNNNRGGGGGGYNRQDRGGGGSSNFSRGGYNNRDEGSDNRGSGRSYNNDRRDNGGDG	9	0.6125639335540667	33.387237341367204
ESNQSNNGGSGNLALNRGGRYVPPHLRGGDGGAAAAASAGGDDRRGGAGGGGYRRGGGNSLGGGGGGYDRGYNDNRDDRDNRGGSGGQGRDRDYEDRGYNGGGGLGGNRSYNNNRGGGGVGYNRQDRGDGGSSNFSRGGYNNRDEGSDNRGSGRSYNNDRRDNGGDG	9	0.607641	33.13176990026741
ESYQSNNGGSGNLALNRGGRYVPPHLRGGDGGAAAAASAGGDDRRGGAGGGFYRRGGGNSGGGGGGGYDRGYNDNRDDRDNRGGSGGQGRDRDYEDRGYNGGGGAGGNRSYNNNRGGGGVGYNRQDRGDGGSSNFSRGGYNNRDEGSDNRGSGRSYNNDRRDNGGDG	9	0.6054763571428572	33.789938177507686
ESNQSNNGGHGNAALNRGGRYVPPHLRGGDGGAAAAASAGGDDRRGGAGGGFYRRGGGNSGNGGGGDYDRGYNDNRDDRDNRRGSGGYGWDRNYEDRGYNGGGGAGGNRSYNNNRGGGEVGYNRQDRGDGGSSNFSRGDYNNRDEGSDNRGSGRSYNNDRRDNGGDG	9	0.6116851979166666	33.6353636507054
ESNQSNNGGSGNLALNRGGRYVPPHLRGGDGGAAAAASAGGDDRRGGAGGGGYRRGGGNSLGGGGGGYDRGYNDNRDDRDNRGGSGGYVRDRNYEDRGYNGGGGGGGNRGYNNNRGGGGGGYNRQDRGMGGSSNFSRGGYNNRDEGSDNRGSGRSYNNDRRDNGTDG	9	0.6247056666666666	33.51598502204565
ESNQSNNGGSGNLALNRGGRYVPPHLRGGDGGAAAAASAGGDDRRGGAGGGGYRRGGGNSLGGGGGGYDRGYNDNRDDRDNRGGSGGYVRDRNYEDRGYNGGGGGGGNRGYNNNRGGGGGGYNRQDRGMGGSSNFSRGDYNNRDEGSDNRGSGRSYNNDRRDNGGDG	9	0.6208683823529412	33.659570009109245
ESNQSNNGGHGNAALNRGGRYVPPHLRGGDGGAAAAASAGGDDRRGGAGGGFYRRGGGNSGNGGGGGYDRGYNDNRDDRDNRGGSGGYGWDRNYEDRGYNGGGGAGGNRSYNNNRGGGGVGYNRQDRGDGGSSNFSRGGYNNRDEGSDNRGSGRSYNNDRRDNGGDG	9	0.6285923333333333	33.287857300817436
ESNQSNNGGHGYAALNRGGRYVPPHLRGGDGGAAAAASAGGDDRRGGAGGGFYRRGGGNSGNGGGGDYDRGYNDNRDDRDNRGGSGGYGWPRNYEDRGYNGGGGAGGNRSYNNNRGGGEVGYNRQDRGDGGSSNFSRGDYNNRDEGSDNRGSQRSYNNDRRDNGGDG	9	0.6344280625000001	33.45173659614983
ESNQSNNGGHGYAALNRGGRYVPPHLRGGDGGAAAAASAGGDDRRGGAGGGFYRRGGGNSGNGGGGDYDRGYNDNRDDRDNRGGSGGYGWDRNYEDRGYNGGGGAGGNRSYNNNRGGGEVGYNRQDRGDGGSSNFSRGDYNNRDEGSDNRGSGRSYNNDRRDNGGDG	9	0.6298878529274583	33.77420303413113
ESNQSNNGGSGNLALNRGGRYVPPHLRGGDGGAAAAASAGGDDRRGGAGGGGYRRGGGNSLGGGGGGYDRGYNDNRDDRDNRGGSGGYVRDRNYEDRGYNGGGGGGGNRSYNNNRGGGEVGYNRQDRGDGGSSNFSRGDYNNRDEGSDNRGSGRSYNNDRRDNGGDG	9	0.6263128971904444	33.63833862146105
ESNQSNNGGHGNAALNRGGRYVPPHLRGGDGGAAAAASAGGDDRRGGAGGGFYRRGGGNSGNGGGGGYDRGYNDNRDDRDNRGGSGGYGWDRNYEDRGYNGGGGAGGNRSYNNNRGGGGVGYNRQDRGDGGSSNFSRGGYNNRDEGSDNRGSGRSYNNDRRDNGGDG	9	0.6203701666666667	33.41616088364796
ESNQSNNGGHGYAALNRGGRYVPPHLRGGDGGAAAAASAGGDDRRGGAGGGFYRRGGGNSGNGQGGGYDRGYNDNRDDRDRRGGSGGYGWDRNYEDRGYNGGGGAGGNRSYNNNRGGGGVGYNRQDRGDGGSSNFSRGGYNNRDEGSDNRGSGRSYNNDRRDNGGDG	9	0.6264102215291226	33.451200639343284
ESNQSNNGGSGNLALNRGGRYVPPHLRGGDGGAAAAASAGGDDRRGGAGGGGYRRGGGNSLGGGGGGYDRGYNDNRDDRDNRGGSGGYVRDRNYEDRGYNGGGGGGGNRGYNNNRGGGGGGYNRQDRGMGGSSNFSRGDYNNRDEGSDNRGSGRSYNNDRRDNGGDG	9	0.626858963535	33.47779681063028
ESNQSNNGGHGYAALNRGGRYVPPHLRGGDGGAAAAASAGGDDRRGGAGGGFYRRGGGNSGNGGGGDYDRGYNDNRDDRDNRGGSGGYGWPRNYEDRGYNGGGGAGGNRSYNNNRGGGEVGYNRQDRGDGGSSNFSRGDYNNRDEGSDNRGSGRSYNNDRRDNGGDG	9	0.6330783529411764	33.28723101496017
ESNQSNNGGHGYAALNRGGRYVPPHLRGGDGGAAAAASAGGDDRRGGAGGGFYRRGGGNSGNGGGGDYDRGYNDNRDDRDNRGGSGGYVRDRNYEDRGYNGGGGGGGNRGYNNNRGGGGGGYNRQDRGMGGSSNFSRGDYNNRDEGSDNRGSGRSYNNDRRDNGGDG	9	0.6224632156862745	33.24707062710038
ESNQSNNGGHGYAALNRGGRYVPPHLRGGDGGAAAAASAGGDDRRGGAGGGFYRRGGGNSGNGGGGGYDRGYNDNRDDRDNRGGSGGYGWDRNYEDRGYNGGGGAGGNRSYNNNRGGGGVGYNRQDRGDGGSSNFSRGGYNNRDEGSDNRGSGRSYNNDRRDNGGDG	9	0.6198223026635895	33.366628665625754
QSNQSNNGGSGNLALNMGGRYVPPHLRGGDGGAAYAASAGGDDRRGGAGGGFYRRGGGNSGGGGGGGYDRGYNDNRDDRDNRGGSGGYVRDRNYEDRGYNGGGGGGGNRGYNNNRGGGGGGYNRQDRGMGGSSNFSRGGYNNRDEGSDNRGSGRSYNNDRRDNGGDG	9	0.6112737500000001	33.56650861949026
QSNQSNNGGSGNLALNMGGRYVPPHLRGGDGGAAYAASAGGDDRRGGAGGGFYRRGGGNSGGGGGGGYDRGYNDNRDDRDNRGGSGGYVRDRNYEDRGYNGGGGGGGNRGYNNNRGGGGGGYNRQDRGMGGSSNFSRGGYNNRDEGSDNRGSGRSYNNDRRDNGTDG	9	0.6204250166666667	34.07138767139446
ESNQSNNGGHGYAALNRGGRYVPPHLRGGDGGAAAAASAGGDDRRGMAGGGFYRRGGGNSGNGGGGDYDRGYNDNRDDRDNRGGSGGYVRDRNYEDRGYNGGGGGGGNRGYNNNRGGGGGGYNRQDRGDGGSSNFSRGDYNNRDEGSGNRGSGRSYNNDRRDNGGDG	9	0.6161876851851853	33.83114071381657
ESNCSNNGGHGYAALNRGGRYVPPHLRGGDGGAAAAASAGGDDRRGGAGGGFYRRGGGNSGNGGGGGYDRGYNDNRDDRDNRGGSGGYVRDRNYEDRGYNGGGGGGGNRGYNNNRGGGGGGYNRQDRGMGGSSNFSRGGYNNRDEGSDNRGSGRSYNNDRRDNGTHG	9	0.6096739746014999	33.756011737754214
ESNQSNNGGSGNLAHNRGGRYVPPHLRGGDGGAAAAASAGGDDRRGGAGGGFYRRGGGNSGNGGGGDYDRGYNDNRDDRDNRGGSGGYGWDRNYEDRGYNGGGGAGGNRSVNNNRGGGEVGYNQQDRGDGGSSNFSRGDYNNRDEGSDNRGSGRSYNNDRRVNGADG	-1	0.25257519759999997	32.91976364760496
ESNQSNNGGHGYAALNRGGRYVPPHLRGGDGGAAAAASAGGDDRRGGAGGGFYRRGGGNSGNGGGGDSDRGYNDNRDDRDERGGSGGYGWPRNYEDRGYNGGGGAGGNRSYNNNRGGGEVGYNRQDRGDGGSSNFSRGDYNNRDEGSDNRGSQRSYNNDRRDNGGDG	-1	0.6007418673216833	34.00461107396666
ESNQSQNGGHGNAALNRGGRYVPPHLRGGGGGAAAAASAGGDDRRGGAGGGFYRRGGGNSGNGGGGGYDRGYNDNRDDRDNRGGSGGYGWDRNYEDRGYNGGGGGGGNRGYNNNRGGGMGGRNRQDRGMGGSSNFSRGDYNNRDEGHDNRGSGRSYNNDRRDNGGDG	-1	0.6034166088131926	33.58756949499388
ESNQSNNGGSGNLALNRGGRYVPPHLRGGDGGAAAAASAGGDDRRGGAGGGGYRRGGGNSLGGGGGGYDRGYNDNRDDRDNRGGSGGYVRDRNYEDRGYNGGGGAGGNRSYNNNRGGGGVGYNRQDRGDGGSSNFSRGGYNNRDEGSDNRGSGRSYNNDRRDNGGDG	-1	0.5569253106945098	33.672597661651494
ESNQSNNGGHGYAALNRGGRYVPPHLRGGDGGAAAAASAGGDDRRGGAGGGFYRRGGGNSGNGQGGGYDRGYNDNRDDRDRRGGSGGYGWDRNYEDRGYNGGGGAGGNRSYNNNRGGGGVGYNRQDRGDGGSSNFSRGDYNNRDEGSDNRGSGRSYNNDRRDNGGDG	-1	0.6060018411250001	33.56103515779223
