# Supplementary material for: Targeted modulation of protein liquid–liquid phase separation by evolution of amino-acid sequence
Source: PLoS Comput Biol. 2021 Aug 24;17(8):e1009328. doi: 10.1371/journal.pcbi.1009328 (PMC8415608; doi:10.1371/journal.pcbi.1009328)
Supplement: S1 Data — The supporting data archive contains the raw data used in the figures; a series of Lammps scripts that can be used to generate the simulation data; analysis scripts used to post-process the data; and a full listing of all sequences across all genetic-algorithm runs reported alongside their phase-diagram widths. (ZIP) [file pcbi.1009328.s009.zip › sequences_ga_runs/scale_fitness.py]

from glob import glob
import csv


for filename in ["FUS_RNA.dat", "hnRNPA1_RNA.dat"]:
    to_write = []
    with open(filename,'r') as f:
            data=csv.reader(f, delimiter='\t')
            for row in data:
                if len(row)==0:
                    to_write.append("")
                else:
                    if not row[0][0]=='#':
                        row[2] = str(float(row[2])*0.6612)
                    to_write.append( '\t'.join(row))
    with open(filename+"_new", 'w') as f:
        for row in to_write:
            f.write(row+"\n")
   
"""  
for filename in ["FUS_min.dat"]:
    to_write = []
    with open(filename,'r') as f:
            data=csv.reader(f, delimiter='\t')
            for row in data:
                if len(row)==0:
                    to_write.append("")
                else:
                    if not row[0][0]=='#':
                        row[2] = str(1/float(row[2])*0.6612)
                    to_write.append( '\t'.join(row))
    with open(filename+"_new", 'w') as f:
        for row in to_write:
            f.write(row+"\n")
"""
