# Supplementary material for: Targeted modulation of protein liquid–liquid phase separation by evolution of amino-acid sequence
Source: PLoS Comput Biol. 2021 Aug 24;17(8):e1009328. doi: 10.1371/journal.pcbi.1009328 (PMC8415608; doi:10.1371/journal.pcbi.1009328)
Supplement: S1 Data — The supporting data archive contains the raw data used in the figures; a series of Lammps scripts that can be used to generate the simulation data; analysis scripts used to post-process the data; and a full listing of all sequences across all genetic-algorithm runs reported alongside their phase-diagram widths. (ZIP) [file pcbi.1009328.s009.zip › sequences_ga_runs/hnRNPA1_RNA.dat]

# Dumped sequence populations at all rounds of the GA. Round-number -1 means a sequence was proposed but rejected.
# sequence round phase_width rad_gyration
MASASSSQRGRSGSGNFGGGRGGGFGGNDNFGRGGNFSGRGGFGGSRGGGGYGGSGDGYNGFGNDGSNFGGGGSYNDFGNYNNQSSNFGPMKGGNFGGRSSGPYGGGGQYFAKPRNQGGYGGSSSSSSYGSGRRF	0	0.8199179979072398	33.07465269696547
MASASSSQRGRSGSGNFGGGRGGGFGGNDNFGRGGNFSGRGGFGGSRGGGGYGGKGDGYNGFGNDGSNFGGGGSYNDFGNYNNQSSNFGPMKGGNFGGRSSGPYGGGGQYFAKPRNQGGYGGSSSSSSYGSGRRF	0	0.8256412400765902	33.82971012667443
MAAASSSQRGRSGSGNFGGGRGGGFGGNDNFGRGGNFSGRGGFGGSRGGGGYGGSGDGYNGFGNDGSNFGGGGSYNDFGNYNNQSSNFGPMKGGNFGGRSSGPYGGGGQYFAKPRNQEGYGGSSSSSSYGSGRRF	0	0.8244362269230769	32.72689201007791
MASASSSQRGRSGSGNFGGGRGGGFGGNDNFGRGGNFSGRGGFGGSRGGGGYGGSGDGYNGFGNDGSNFGGGGSYNDFGNYNNQSMNFGPMKGGNFGGRSSGPYGGGGQYFAKPRNQGGYGGSSSSSSYGSGRRF	0	0.828284511248474	34.54350550848868
MASASSSQRGRSGSGNFGGGRGGGFGGNDNFGRGGNFSGRGGFGGSRGGGGYGGSGDGYNGFGNDGSNFGGGGSYNDFGNYNNQSSNFGPMKGGNFGGRSSGPYGGGGQYFAKPRNQGGYGGSSSSSSYGSGRRF	0	0.832809039334195	34.54732445583706
MASASSSQRGRSGSGNFGGGRGGGFGGNDNFGRGGNFSGRGGFGGSRGGGGYGGSGDGYNDFGNDGSNFGGGGSYNDFGNYNNQSSNFGPMKGGNFGGRSSGPYGNGGQYFAKPRNQGGYGGSSSSSSYGSGRRF	0	0.8269823408119659	33.85855099435612
MACASSSQRGRSGSGNFGGGRGGGFGGNDNFGRAGNFSGRGYFGGSQGGGGYGGSGDGYNGFGNDGSNFGGGGSYNDFGNYNNQRSNFGPMKGGNFGGRSSGPYGGGGQYFAKPRNQGGYGGSSSSSSYGSGRRF	0	0.8277207560439561	33.406967143450125
MASASSSQRGRSGSGNFGGGRGGGFGGNDNFGRGGNFSGRGGFGVSRGGGGYGGSGDGYNGFGNDGSNFGGGGSYNDFGNYNNQSSNFGPMKGGNFGGRSSGPYGGGPQYFAKPRNQGGYGGSSSSSSYGSGRRF	0	0.8327685515070643	34.739468392025216
MASASSSQRGRSGSGNFGGGRGGGFGGNDNFGSGGNFSGRGGFGGSRGGGGYGGSGDGYNGFGNDGSNFGGGGSYNDFGNYNNQSSNFGPMKGGNFGGRSSGPYGGGGQYFAKPRNGGGYGGSSSSSSYGSGRTF	0	0.8093054853238868	34.15631303423567
MASASSSQRGRSGSGNFGGGRGGGFGGNDNFGRGGNFSGRGGFGGSRGGGGYGGSGDGYNGFGNDGSNFGGGGSYNDFGNYNNQSSNFGPMKGGNFGGRSSGPYGGGGQYFAKPRNQGGYGGSSSSSSYGSGRRF	0	0.8173202773260073	33.37078590081146
MASASSSQRGRSGSGNFGGGRGGGFGGNDNFGRGGNFSGRGGFGGSRGGGGYGGSGDGYNGFGNDGSNFGGGGSYNDFGNYNNQSSNFGPMKGGNFGGRSSGPYGGGGQYFAKPRNQGGYGGSSSSSSYGSGRRF	0	0.8248794687836672	33.11465709060754
MASASSSQRGRSGSGNFGGGRGGGFGGNDNFGRGGNFSGRGGFGGSRGGQGYGGSGDGYNGFGNDGSNFGGGPSYNDFGNYNNQSSNFGPMKGGNFGGRSSGPYGGGGQYFAKLRNQGGYGGSSSSSSYGSGRRF	0	0.8247747462962963	33.292845170749096
MASASSSQRGRSGSGNFGGGRGGGFGGNDNFGRGGNFSGRGGSGGSRGCGGYGGSGDGYNGFGNDGSNFGGGGSYNDFGNYNNQSSNFGPMKGGNFGGRSSGPYMGGGQYFAKPRNQGGYGGSSSSSSYGSGRRF	0	0.8218270450498576	33.28988545450737
MASASSSQRGRSGSGNFGGGRGGGFGGNDNFGRGGNFSGRGGFGGSRGGGGYGGSGDGYNGFGNDGSNFGGGGSYNDFGNYNNQSSNFGPMKGGNFGGRSSGPYGGGGQYFAKPRNQGGYGGSSSSSSYGSGRRF	0	0.8222692516698986	32.94939503984334
MASASSSQRGRSGSGNFGGGRGGGFGGNDNFGRGGNFSGRGGFGGSRGGGGYGGSGDGYNGFGNDGSWFGGGGSYNDFGNYNKQSSNFGPMKGGNFGGRSSGPYGGGGQYFAKPRNQGGYGGSSSSSSYGSGRRF	0	0.836307453028083	33.19344695911178
MASASSSQRGRSGSGNFGGGRGGGFGGNDNFGRGGNSSGRGGFGGSRGGGGYGGSGDGYNGFGNDGSNFGGGGSYNDFGNYNNQSSNFGPMKGGNFGGRSSGPYGGGGQYFAKPRNQGGYGGSSSSSSYGSGRRF	0	0.8074240219780219	34.69155144301471
MASASSSQRGRSGSGNFGGGRLGGFGGNDNFGRGGNFSGRGGFGGSRGGGGYGGSGDGYNGFGNDGSNFGGGGSYNDAGNYNNQSSNFGPEKGGNFGGRSSGPYGGGGQYFAKPRNQGGYGGSSSSSSYGSGRRF	0	0.814216548509361	32.57108644403379
MASASSSQRGRSGSGNFGGGRGGGFGGNDNFGRGGNFSGRGGFGGSRGGGGYGGSGDGYNGFGNDGSNFGGGGSYNDFGNYNNQSSNFGPMKGGNFGGRSSGPYGGGGQYFAKPRNQGGYGGSSSSSSYGSGRRF	0	0.8253063795278794	33.68118906407829
MASASSSQRGRSGSGNFGGGRGGGFGGNDNFGRGGNFSGRGGFGGSRGGGGYGGSGDGYNGFGNDGSNFGGGGSYNDFGNYNNQSSNFGPMKGGNFGGRSSGPYGGGGQYFAKPRNQGGYGGSSSSSSYGSGRRF	0	0.8206828632478633	33.60572034908168
MASASSSQRGRSGSGNFGGGRGGGFGGNDNFGRGGNFSGRGGFGGSRGGGGYGGSGDGYNGFGNDGSNFGGGGSYNDFGNYNNQSSNFGPMKGGNFGGRSSGPYGGGGQYFAKPRNQGGYGGSSSSSSYGSGRRF	0	0.8154751153846154	33.525244928053596
MASASRSQRGRSGSGNFGGGRGGGFGGNDNFGRGGNFSGRGGFGVSRGGGGYGGSGDGYNGFGNDGSNFGGGGSYNDFGNYNNQSSNFGPMKGGNFGGRSSGPYGGGGQYFAKPRNQGGYGGSSSSSSYGSGRRF	1	0.8311071305106659	34.39050237299918
MASASSSQRGRSGSGNFGGGRGGGFGGNDNFGRGGNFSGRGGFGGSRGGGGYGGKGDGYNGFGNDGSNFGGGGSYNDFGNYNNQSSNFGPMKGGNFGGRSSGPYGGGGQYFAKPRNQGGYGGSSSSSSYGSGRRF	1	0.8256412400765902	33.82971012667443
MAAASSSQRGRSGSGNFGGGRGGGFGGNDNFGRGGNFSGRGGFGGSRGGGGYGGSGDGYNGFGNDGSNFGGGGSYNDFGNYNNQSSNFGPMKGGNFGGRSSGPYGGGGQYFAKPRNQEGYGGSSSSSSYGSGRRF	1	0.8244362269230769	32.72689201007791
MASASSSQRGRSGSGNFGGGRGGGFGGNDNFGRGGNFSGRGGFGGSRGGGGYGGSGDGYNGFGNDGSNFGGGGSYNDFGNYNNQSMNFGPMKGGNFGGRSSGPYGGGGQYFAKPRNQGGYGGSSSSSSYGSGRRF	1	0.828284511248474	34.54350550848868
MASASSSQRGRSGSGNFGGGRGGGFGGNDNFGRGGNFSGRGGFGGSRGGGGYGGSGDGYNGFGNDGSNFGGGGSYNDFGNYNNQSSNFGPMKGGNFGGRSSGPYGGGGQYFAKPRNQGGYGGSSSSSSYGSGRRF	1	0.832809039334195	34.54732445583706
MASASSSQRGRSGSGNFGGGRGGGFGGNDNFGRGGNFSGRGGFGGSRGGGGYGGSGDGYNDFGNDGSNFGGGGSYNDFGNYNNQSSNFGPMKGGNFGGRSSGPYGNGGQYFAKPRNQGGYGGSSSSSSYGSGRRF	1	0.8269823408119659	33.85855099435612
MACASSSQRGRSGSGNFGGGRGGGFGGNDNFGRAGNFSGRGYFGGSQGGGGYGGSGDGYNGFGNDGSNFGGGGSYNDFGNYNNQRSNFGPMKGGNFGGRSSGPYGGGGQYFAKPRNQGGYGGSSSSSSYGSGRRF	1	0.8277207560439561	33.406967143450125
MASASSSQRGRSGSGNFGGGRGGGFGGNDNFGRGGNFSGRGGFGVSRGGGGYGGSGDGYNGFGNDGSNFGGGGSYNDFGNYNNQSSNFGPMKGGNFGGRSSGPYGGGPQYFAKPRNQGGYGGSSSSSSYGSGRRF	1	0.8327685515070643	34.739468392025216
MASASSSQRGRSGSGNFGGGRGGGFGGNDNFGRGGNYSGRGGFGVSRGGGGYGGSGDGYNGFGNDGSNFGGGGSYNDFGNYNNQSSNFGPMKGGNFGGRSSGPYGGGPQYFAKPRNQGGYGGSSSSSSYGQGRRF	1	0.8321756912698413	34.58402204217069
MASANSSQRGRSGSGNFGGGRGGGFGGNDNFGRGGNFSGRGGFGGSRGGGGYGGSGDGYNGFGNDGSNFGGGGSYNDFGNYNNQSSNFGPMKGGNFGGRSAGPYGGGGQYFAKPRNQGGYGGHSSSSSYGSGRRF	1	0.8250076745512821	32.89284033248045
MASASSSQRGRSGSGNFGGGRGGGFGGNDNFGRGGNFSGRGGFGGSRGGGGYGGSGDGYNGFGNDGSNFGGGGSYNDFGNYNNQSSNFGPMKGGNFGGRSSGPYGGGGQYFAKPRNQGGYGGSSSSSSYGSGRRF	1	0.8248794687836672	33.11465709060754
MASASSSQRGRSGSGNFGGGRGGGFGGNDNFGRGGNFSGRGGFGGSRGGQGYGGSGDGYNGFGNDGSNFGGGPSYNDFGNYNNQSSNFGPMKGGNFGGRSSGPYGGGGQYFAKLRNQGGYGGSSSSSSYGSGRRF	1	0.8247747462962963	33.292845170749096
MASASSSQRGRSGSGNFGGGRGGGFGGNDNFGRGGNFSGRGGSGGSRGCGGYGGSGDGYNGFGNDGSNFGGGGSYNDFGNYNNQSSNFGPMKGGNFGGRSSGPYMGGGQYFAKPRNQGGYGGSSSSSSYGSGRRF	1	0.8218270450498576	33.28988545450737
MASASSSQRGRSGSGNFGGGRGGGFGGNDNFGRGGNFSGRGGFGGSRGGGGYGGSGDGYNGFGNDGSNFGGGGSYNDFGNYNNQSSNFGPMKGGNFGGRSSGPYGGGGQYFAKPRNQGGYGGSSSSSSYGSGRRF	1	0.8222692516698986	32.94939503984334
MASASSSQRGRSGSGNFGGGRGGGFGGNDNFGRGGNFSGRGGFGGSRGGGGYGGSGDGYNGFGNDGSWFGGGGSYNDFGNYNKQSSNFGPMKGGNFGGRSSGPYGGGGQYFAKPRNQGGYGGSSSSSSYGSGRRF	1	0.836307453028083	33.19344695911178
MACASSSQRGRSGSGNMGGGRGGGFGGNDNFGRAGNFSGRGYFGGSQGGGGYGGSGDGYNGFGNDGSNFGGGGSYNDFGNYNNQRSNFGPMKGGNFGGRSSGPYGGGGQYFAKPRNQGGYGGSSSSSSYGSGRRF	1	0.8261064022187334	33.66108033735106
MASASSSQRGRSGSGNFGGGRGGGFGTNDNFGRGGNFSGRGGFGGSRGGGGYGGSGDGYNGFGNDGSWFGGGGSYNDLGNYNKQSSNFGPMKGGNFGGRSSGPYGGGGQYFAKPRNQGGYGGSSSSSSYGSGRRF	1	0.8379124367673991	34.35844794482782
MASASSSQRGRSGSGNFGGGRGGGFGGNDNFGRGGNFSGRGGFGGSRGGGGYGGSGDGYNGFGNDGSNFGGGGSYNDFGNYNNQSSNFGPMKGGNFGGRSSGPYGGGGQYFAKPRNQGGYGGSSSSSSYGSGRRF	1	0.8253063795278794	33.68118906407829
MASASSLQRGRSGSGNFGGGRGGGFGGNDNFGRGGNFSGRGGFGGSRGGGGYGGSGDGYNGFGNDGSNFGGGGSYNDFGNYNNQSSNFGPMKGGNFGGRSSGPYGGGPQYFAKPRNQGGYGGSSSSSSYGSGRRF	1	0.8316140267736647	33.89349657594172
MASASSSQRGRSGSGNFGGGRGGGFGGNDNFGRGGNFSGRGGFGGSRGGGGYGGSGDGYNDFGNDGSNFGGGGSYNDFGNYNNQSSNFGPMKGGNFGGRSSGPYGNGGQYFAKPRNQGGYGGSSSSSSYGSGRRF	1	0.8220034978835979	33.68684390076387
MASASRSQRGRSGSGNFGGGRGGGFGGNDNFGRGGNFSGRGGFGVSRGGGGYGGSGDGYNGFGNDGSNFGGGGSYNDFGNYNNQSSNFGPMKGGNFGGRSSGPYGGGGQYFAKPRNQGGYGGSSSSSSYGSGRRF	2	0.8311071305106659	34.39050237299918
MASASSSQRGRSGSGNFGGGRGGGFGGNDNFGRGGNFSGRGGFGGSRGGGGYGGKGDGYNGFGNDGSNFGGGGSYNDFGNYNNQSSNFGPMKGGNFGGRSSGPYGGGGQYFAKPRNQGGYGGSSSSSSYGSGRRF	2	0.8256412400765902	33.82971012667443
MASWSSSQRGRSGSGNFGGGRGGGFGGNDNFGRGGNYSGRGGFGVSRGGGGYGGSGDGYNGFGNDGSNFGGGGSYNDFGNYNNQSSNFGPMKGGNFGGRSSGPYGGGPQYFAKPRNQGGYGGSSSSSSYGSGRRF	2	0.8401685699786325	33.26864992609513
MASASSSQRGRSGSGNFGGGRGGGFGGNDNFGRGGNFSGRGGFGGSRGGGGYGGSGDGYNGFGNDGSNFGGGGSYNDFGNYNNQSMNFGPMKGGNFGGRSSGPYGGGGQYFAKPRNQGGYGGSSSSSSYGSGRRF	2	0.828284511248474	34.54350550848868
MASASSSQRGRSGSGNFGGGRGGGFGGNDNFGRGGNFSGRGGFGGSRGGGGYGGSGDGYNGFGNDGSNFGGGGSYNDFGNYNNQSSNFGPMKGGNFGGRSSGPYGGGGQYFAKPRNQGGYGGSSSSSSYGSGRRF	2	0.832809039334195	34.54732445583706
MASASSSQRGRSGSGNFGGGRGGGFGGNDNFGRGGNFSGRGGFGGSRGGGGYGGSGDGYNDFGNDGSNFGGGGSYNDFGNYNNQSSNFGPMKGGNFGGRSSGPYGNGGQYFAKPRNQGGYGGSSSSSSYGSGRRF	2	0.8269823408119659	33.85855099435612
MACASSSQRGRSGSGNFGGGRGGGFGGNDNFGRAGNFSGRGYFGGSQGGGGYGGSGDGYNGFGNDGSNFGGGGSYNDFGNYNNQRSNFGPMKGGNFGGRSSGPYGGGGQYFAKPRNQGGYGGSSSSSSYGSGRRF	2	0.8277207560439561	33.406967143450125
MASASSSQRGRSGSGNFGGGRGGGFGGNDNFGRGGNFSGRGGFGVSRGGGGYGGSGDGYNGFGNDGSNFGGGGSYNDFGNYNNQSSNFGPMKGGNFGGRSSGPYGGGPQYFAKPRNQGGYGGSSSSSSYGSGRRF	2	0.8327685515070643	34.739468392025216
MASASSSQRGRSGSGNFGGGRGGGFGGNDNFGRGGNYSGRGGFGVSRGGGGYGGSGDGYNGFGNDGSNFGGGGSYNDFGNYNNQSSNFGPMKGGNFGGRSSGPYGGGPQYFAKPRNQGGYGGSSSSSSYGQGRRF	2	0.8321756912698413	34.58402204217069
MACASSSQRGRSGSGNFGGGRGGGFGGNDNFGRAGNFEGRGYFGGSQGGGGYGGSGDGYNGFGNDGSNFGGGGSYNDLGNYNKQSSNFGPMKGGNFGGRSSGPYGGGGQYFAKPRNQGGYGGSSSSSSYGSGRRF	2	0.8301139524948025	33.11008668262986
MASASSSQRGRSGSGNFGGGRGGGFGTNDNFGRGGNFSGRGGFGGSRGDGGYGGSGDGYNGFGNDGSWFGGGGSYNFFGNYNNQRVNFGPMKGGNFGGRSSGPYGGGGQYFAKPRNQGGYGGSSSSSSYGSGRRF	2	0.8547951250610502	33.68428511366948
MASASSSQRGRSGSGNFGGGRGGGFGGNDNFGRGGNFSGRGGFGGSRGGGGYGGSGDGYNGFGNDGSWFGGGGSYNDFGNMNKQSSNFGPMKGGNFGGRSSGPYGGGGQYFAKPRNQGGYGGYSSSSSYGQGRRF	2	0.845932341801336	33.168256286388804
MASASSSQRGRSGSGNFGGGRGGGFGTNDNFGRGGNFSGRGGFGGSRGGGGYGGSGDGYNRFGNDGSWFGGGGSYNDLGNYNKQSSNFGPMKGGNFGGRSSGPYGGGGQYFAKPRNQGGYGGSSSSSSYGSGRRF	2	0.8380918755411256	34.27455849174839
MASASSSQRGRSGSGNFGGGRGGGFGTNDNFGRGGNFSGRGGFGGSRGGGGYGGSGDGYNGFGNDGSWFGGGGSYNDLGNYNKQWSNFGPMKGGNFGGRSSGPYGGGGQYFAKPRNQGGYGGSSSSSSYGSGRRF	2	0.8449954542328042	33.542663350448215
MASASSSQRGRSGSGNFGGGRGGGFGGNDNFGRGGNFSGRGGFGGSRGGGGYGGSGDGYNGFGNDGSWFGGGGSYNDFGNYNKQSSNFGPMKGGNFGGRSSGPYGGGGQYFAKPRNQGGYGGSSSSSSYGSGRRF	2	0.836307453028083	33.19344695911178
MACASSSQRGRSGSGNMGGGRGGGFGGNDNFGRAGNFSGRGYFGGSQGGGGYGGSGDGYNGFGNDGSNFGGGGSYNDFGNYNNQRSNFGPMKGGNFGGRSSGPYGGGGQYFAKPRNQGGYGGSSSSSSYGSGRRF	2	0.8261064022187334	33.66108033735106
MASASSSQRGRSGSGNFGGGRGGGFGTNDNFGRGGNFSGRGGFGGSRGGGGYGGSGDGYNGFGNDGSWFGGGGSYNDLGNYNKQSSNFGPMKGGNFGGRSSGPYGGGGQYFAKPRNQGGYGGSSSSSSYGSGRRF	2	0.8379124367673991	34.35844794482782
MASASSSQRGRSGSGNFGGGRGGGFGGNDNFGRGGNFSGRGGFGGSRGGGGYGGSGDGYNGFGNDGSNFGGGGSYNDFGNYNNQSSNFGPMKGGNFGGRSSGPYGGGGQYFAKPRNQGGYGGSSSSSSYGSGRRF	2	0.8253063795278794	33.68118906407829
MASASSLQRGRSGSGNFGGGRGGGFGGNDNFGRGGNFSGRGGFGGSRGGGGYGGSGDGYNGFGNDGSNFGGGGSYNDFGNYNNQSSNFGPMKGGNFGGRSSGPYGGGPQYFAKPRNQGGYGGSSSSSSYGSGRRF	2	0.8316140267736647	33.89349657594172
MASASSLQRGRSGSGNFGGPRGGGFGGNDNFGRGGNFSGRGGFGGSRGGGGYGGSGDGYNGFGNDGSNFGGGGSYNDFGNYNNARSNFGPMKGGNFGGRSSGPYGGGGQYFAEPRNQGGYGGSSSSSSYGSGRRF	2	0.8257221617673994	33.5853101084911
MASASRSQRGRSGSGNFGGGRGGGFGGNDNFGRGGNFSGRGGFGVSRGGGGYGGSGDGYNGFGNDGSNFGGGGSYNDFGNYNNQSSNFGPMKGGNFGGRSSGPYGGGGQYFAKPRNQGGYGGSSSSSSYGSGRRF	3	0.8311071305106659	34.39050237299918
MASWSSSQRGRSGSGNFGGGRGGGFGGNDNFGRGGNYSGRGGFGVSRGGGGYGGSGDGYNGFGNDGSNFGGGGSYNDFGNYNNQSSNFGPMKGGNFGGRSSGPYGGGPQYFAKPRNQGIYGGSSSSSSYGSGRRF	3	0.8371648043803416	33.35672281490896
MASWSSSQRGRSGSGNFGGGRGGGFGGNDNFGRGGNYSGRGGFGVSRGGGGYGGSGDGYNGFGNDGSNFGGGGSYNDFGNYNNQSSNFGPMKGGNFGGRSSGPYGGGPQYFAKPRNQGGYGGSSSSSSYGSGRRF	3	0.8401685699786325	33.26864992609513
MASASSSQRGRSGSGNFGGGRGGGFGGNDNFGRGGNFSGRGGFGGSRGGGGYGGSGDGYNGFGNDGSWFGGGGSYNDFGNMNKQSSNFGPMKGGNFGGRSSGPYPGGGQYFAKPRNQGGYGGYSSSSSYGQGRRF	3	0.8512017595682095	33.28060791966858
MASASSSQRGRSGSGNFGGGRGGGFGGNDNFGRGGNFSGRGGFGGSRGGGGYGGSGDGYNGFGNDGSNFGGGGSYNDFGNYNNQSSNFGPMKGGNFGGRSSGPYGGGGQYFAKPRNQGGYGGSSSSSSYGSGRRF	3	0.832809039334195	34.54732445583706
MASASSSQRGRSGSGNFGGGRGGGFGGNDNFGRGGNFSGRGGFGGSRGGGGYGGSGDGYNGFGNDGSWFGGGGSYNDFGNMNKMSSNFGPMKGGNFGGRSSGPYGGGPQYFAKPRNQGGYGGSSSSSSYGSGRRF	3	0.8385985014448515	34.29252334198667
MASWSSSQRGRSGSGNFGGGRGGGFIGNDNFGRGGNYSGRGGFGVSRGGGGYGGSGDGYNGFGNDGSNFGGGGSYNDFGNYNNQSSNFGPMKGGNFGGRSSGPYGGGGQYFAKPRNQGGYGNYSSSSSYGQGRRF	3	0.84388923505291	33.977828223155
MASASSSQRGRSGSGNFGGGRGGGFGGNDNFGRGGNFSGRGGFGVSRGGGGYGGSGDGYNGFGNDGSNFGGGGSYNDFGNYNNQSSNFGPMKGGNFGGRSSGPYGGGPQYFAKPRNQGGYGGSSSSSSYGSGRRF	3	0.8327685515070643	34.739468392025216
MASASSSQRGRSGSGNFGGGRGGGFGGNDNFGRGGNYSGRGGFGVSRGGGGYGGSGDGYNGFGNDGSNFGGGGSYNDFGNYNNQSSNFGPMKGGNFGGRSSGPYGGGPQYFAKPRNQGGYGGSSSSSSYGQGRRF	3	0.8321756912698413	34.58402204217069
MASASSSQRGRSGSGNFGGGRGGGFGGNDNFGRGGNFSGRGGFGGSRGGGGYGGSGDGYNGFGNDGSWFGGGGSYNDFGNMNKQSSNFGPMKGGNFGGRSSGPYGGGGQYFAKPRAQGGYYGYSSSSSYGQGRRF	3	0.8601163124942766	33.2276894777486
MASASSSQRGRSGSGNFGGGRGGGFGTNDNFGRGGNFSGRGGFGGSRGDGGYGGSGDGYNGFGNDGSWFGGGGSYNFFGNYNNQRVNFGPMKGGNFGGRSSGPYGGGGQYFAKPRNQGGYGGSSSSSSYGSGRRF	3	0.8547951250610502	33.68428511366948
MASASSSQRGRSGSGNFGGGRGGGFGGNDNFGRGGNFSGRGGFGGSRGGGGYGGSGDGYNGFGNDGSWFGGGGSYNDFGNMNKQSSNFGPMKGGNFGGRSSGPYGGGGQYFAKPRNQGGYGGYSSSSSYGQGRRF	3	0.845932341801336	33.168256286388804
MASASSSQRGRSGSGNFGGGRGGGFGTNDNFGRGGNFSGRGGFGGSRGGGGYGGSGDGYNRFGNDGSWFGGGGSYNDLGNYNKQSSNFGPMKGGNFGGRSSGPYGGGGQYFAKPRNQGGYGGSSSSSSYGSGRRF	3	0.8380918755411256	34.27455849174839
MASASSSQRGRSGSGNFGGGRGGGFGTNDNFGRGGNFSGRGGFGGSRGGGGYGGSGDGYNGFGNDGSWFGGGGSYNDLGNYNKQWSNFGPMKGGNFGGRSSGPYGGGGQYFAKPRNQGGYGGSSSSSSYGSGRRF	3	0.8449954542328042	33.542663350448215
MASASSSQRGRSGSGNFGGGRGGGFGGNDNFGRGGNFSGRGGFGGSRGGGGYGGSGDGYNGFGNDGSWFGGGGSYNDFGNYNKQSSNFGPMKGGNFGGRSSGPYGGGGQYFAKPRNQGGYGGSSSSSSYGSGRRF	3	0.836307453028083	33.19344695911178
MASWSSSQRKRSGSGNFGGGRGGGFGGNDNFGRGGNYSGRGGFGVSRGGGGYGGSGDGYNGFGNDGSNFGGGGSYNDFGNYNNQSSNFGPMKGGNFGGRSSGPYGGGPQYFAKPRNQGGYGGSSSSSSYGSGRRF	3	0.8407262754524889	33.229402239947554
MASASSSQRGRSGSGNFGGGRGGGFGTNDNFGRGGNFSGRGGFGGSRGGGGYGGSGDGYNGFGNDGSWFGGGGSYNDLGNYNKQSSNFGPMKGGNFGGRSSGPYGGGGQYFAKPRNQGGYGGSSSSSSYGSGRRF	3	0.8379124367673991	34.35844794482782
MASWSSSQRGRSGSGNFGGGRGGGFGGNDNFGRGGNYSGRGGFGVSRGGGGYGGSGDGYNGFGNDGSNFGGGGSYNDFGNYNNQSSNFGPMKGGNFGGRSSGPYGGGPQYFAKPRNQGGYGGSSSSSSYGSGRRF	3	0.8396841452758025	33.774677575394584
MASASSLQRGRSGSGNFGGGRGGGFGGNDNFGRGGNFSGRGGFGGSRGGGGYGGSGDGYNGFGNDGSNFGGGGSYNDFGNYNNQSSNFGPMKGGNFGGRSSGPYGGGPQYFAKPRNQGGYGGSSSSSSYGSGRRF	3	0.8316140267736647	33.89349657594172
MASWSSSQRGRSGSGNFGGGRGGGFGGNDNFGRGVNYSGRGGFGVSRGGGGYGGSGDGYNGFGNDGSNFGGYGSYNDFGNYNNISSNFGPMKGGNFGGRSSGPYGGGPQYFAKPRNQGGYGGSSSSSSYGSGRRF	3	0.8526657605703819	33.964873523811946
MASASSSQRGRSGSGNFGGGKGGGFGGNDNFGRGGNYSGRGGFGVSRGGGGYGGSGDGYNGFGNDGSNFGGGGSYNDFGNYNNQSSNFGPMQGGNFGGRSSGPYGGGPQYFAKPRNQGGYGGSSSSSSYGSGRRF	-1	0.8174833768191269	34.46832951978546
MASASSSQRGRSGSGNFGGGRGGGFGTNDNFGRGGNFSGRGGFGGSRGDGGYGGSGDGYNGFGNDGSWFGGGGSYNFFGNYNNQRVNFGPMKGGNFGGRSSGPYGGGGQYFAKPRNQGGYGGSSSSSSYGSGRRF	4	0.8491368093972206	33.16082025065846
MARWSSSQRKRSGSGNFGGGRGGGFGGNDNFGRGGNFSGRGGFGGSRGGGGYGGSGDGYNGFGNDESWFGGGGSYNDFGNMNKQSSNFGPMKGGNFGGRSSGPYPGGGQYFAKPRNQGGYGGYSSSSSYGQGRRF	4	0.8722980917277167	33.32224358229948
MASWSSSQRGRSGSGNFGGGRGGGFGGNDNFGRGGNYSGRGGFGVSRGGGGYGGSGDGYNGFGNDGSNFGGGGSYNDFGNYNNQSSNFGPMKGGNFGGRSSGPYGGGPQYFAKPRNQGGYGGSSSSSSYGSGRRF	4	0.8401685699786325	33.26864992609513
MASASSSQRGRSGSGNFGGGRGGGFGGNDNFGRGGNFSGRGGFGGSRGGGGYGGSGDGYNGFGNDGSWFGGGGSYNDFGNMNKQSSNFGPMKGGNFGGRSSGPYPGGGQYFAKPRNQGGYGGYSSSSSYGQGRRF	4	0.8512017595682095	33.28060791966858
MASASSSQRGRSGSGNFGGGRGGGFGGNDNFGRGGNFSGRGGFGGSRGGGGYGGSGDGYNGFGNDGSWFGGGGSYNDFGNMNWQSSNFGPMKGGNFGGRSSGPYGGGGQYFAKPRAQGGYYGYSSSSSYGQGRRF	4	0.8500898619640163	33.862249960849525
MASASSSQRGRSGSGNFGGGRGGGFGGNDNFGRGGNFSGRGGFGGSRGGGGYGGSGDGYNGFGNDGSWFGGGGSYNDFGNMNKMSSNFGPMKGGNFGGRSSGPYGGGPQYFAKPRNQGGYGGSSSSSSYGSGRRF	4	0.8385985014448515	34.29252334198667
MASWSSSQRGRSGSGNFGGGRGGGFIGNDNFGRGGNYSGRGGFGVSRGGGGYGGSGDGYNGFGNDGSNFGGGGSYNDFGNYNNQSSNFGPMKGGNFGGRSSGPYGGGGQYFAKPRNQGGYGNYSSSSSYGQGRRF	4	0.84388923505291	33.977828223155
MASWSSSQRGRSGSGNFGGGRGGGFIGNDNFGRGGNYSGRGGFGVSRGGGGYGGSGDGYNGFGNDGSNFGGGGSYNDFGNYNNQSSNFGPMKGGNFGGRSSGPYGGGGQYFAKPRAQGGYYGYSSSSSYVQGRRF	4	0.861908511716524	33.04725372216599
MASASSSQRGRSGSGNFGGGRGGGFGGNDNFGRGGNFSGRGGFGGSRGGGGYGGSGPGENGFGNDGSWFGGGGSYNDFGNMNKQSSNFGPMKGGNFGGRSSGPYGGGGQYFAKPRNQGGYGNYSSSSSYGQGRRF	4	0.8396390537572722	33.13936898330059
MASASSSQRGRSGSGNFGGGRGGGFGGNDNFGRGGNFSGRGGFGGSRGGGGYGGSGDGYNGFGNDGSWFGGGGSYNDFGNMNKQSSNFGPMKGGNFGGRSSGPYGGGGQYFAKPRAQGGYYGYSSSSSYGQGRRF	4	0.8601163124942766	33.2276894777486
MASASSSQRGRSGSGNFGGGRGGGFGTNDNFGRGGNFSGRGGFGGSRGDGGYGGSGDGYNGFGNDGSWFGGGGSYNFFGNYNNQRVNFGPMKGGNFGGRSSGPYGGGGQYFAKPRNQGGYGGSSSSSSYGSGRRF	4	0.8547951250610502	33.68428511366948
MASASSSQRGRSGSGNFGGGRGGGFGGNDNFGRGGNFSGRGGFGGSRGGGGYGGSGDGYNGFGNDGSWFGGGGSYNDFGNMNKQSSNFGPMKGGNFGGRSSGPYGGGGQYFAKPRNQGGYGGYSSSSSYGQGRRF	4	0.845932341801336	33.168256286388804
MASASSSQRGRSGSGNFGGGRGGGFGTNDNFGRGGNFSGRGGFGGSRGGGGYGGSGDGYNRFGNDGSWFGGGGSYNDLGNYNKQSSNFGPMKGGNFGGRSSGPYGGGGQYFAKPRNQGGYGGSSSSSSYGSGRRF	4	0.8380918755411256	34.27455849174839
MASASSSQRGRSGSGNFGGGRGGGFGTNDNFGRGGNFSGRGGFGGSRGGGGYGGSGDGYNGFGNDGSWFGGGGSYNDLGNYNKQWSNFGPMKGGNFGGRSSGPYGGGGQYFAKPRNQGGYGGSSSSSSYGSGRRF	4	0.8449954542328042	33.542663350448215
MASASSSQRGRSGSGNFGGGRGGGFGTNDNFGRGGNFSGRGGFGGSEGGGGYGGSGDGYNGFGNDGSWFGGGGSYNDLGNYNKQWSNFGPMKGGNFGGRSSGPYGGGGQYFQKPRNQGGYGGSSSSSSYGSGRRF	4	0.845867299379324	34.082063397293844
MASWSSSQRKRSGSGNFGGGRGGGFGGNDNFGRGGNYSGRGGFGVSRGGGGYGGSGDGYNGFGNDGSNFGGGGSYNDFGNYNNQSSNFGPMKGGNFGGRSSGPYGGGPQYFAKPRNQGGYGGSSSSSSYGSGRRF	4	0.8407262754524889	33.229402239947554
MASASSSQRGRSGSGNFGGGRGGGFGTNDNFGRGGNFSGRGGFGGSRGGGGYGGSGDGYNGFGNDGSWFGGGGSYNDLGNYNKQSSNFGPMKGGNFGGRSSGPYGGGGQYFAKPRNQGGYGGSSSSSSYGSGRRF	4	0.8379124367673991	34.35844794482782
MASWSSSQRGRSGSGNFGGGRGGGFGGNDNFGRGGNYSGRGGFGVSRGGGGYGGSGDGYNGFGNDGSNFGGGGSYNDFGNYNNQSSNFGPMKGGNFGGRSSGPYGGGPQYFAKPRNQGGYGGSSSSSSYGSGRRF	4	0.8396841452758025	33.774677575394584
MASASSSQRGRSGSGNFGGGRGGGFGTNDNFGRGGNFSGRGGFGGSRGDGGYGGSGDGYNGFGNDGSWFGGGGSYNFFGNYNNQRVNFGPMKGGNFGGRSSGPYGGGGQYFAKPRNQGGYGGSSSSSSYGSGRRF	4	0.8522049666593406	33.83697947589901
MASWSSSQRGRSGSGNFGGGRGGGFGGNDNFGRGVNYSGRGGFGVSRGGGGYGGSGDGYNGFGNDGSNFGGYGSYNDFGNYNNISSNFGPMKGGNFGGRSSGPYGGGPQYFAKPRNQGGYGGSSSSSSYGSGRRF	4	0.8526657605703819	33.964873523811946
MASASSSQRGRSGSGNFGGGRGGGFGTNDNFGRGGNFSGRGGFGGSRGDGGYGGSGDGYNGFGNDGSWFGGGGSYNFFGNYNNQRVNFGPMKGGNFGGRSSGPYGGGGQYFAKPRNQGGYGGSSSSSSYGSGRRF	5	0.8491368093972206	33.16082025065846
MARWSSSQRKRSGSGNFGGGRGGGFGGNDNFGRGGNFSGRGGFGGSRGGGGYGGSGDGYNGFGNDESWFGGGGSYNDFGNMNKQSSNFGPMKGGNFGGRSSGPYPGGGQYFAKPRNQGGYGGYSSSSSYGQGRRF	5	0.8722980917277167	33.32224358229948
MARWSSSQRKRSGSGNFMGGRGGGFGGNDNFGRGGNFSGRGGFGGSRGGGGYGGSGDGYNGFGNDESWFGGGGSYNDFGNMNKQSSNFGPMKGGNFGGRSSGPYPGGGQYFAKPRNQGGYGGYSSSSSYGQGRRF	5	0.8777552876201923	34.02610608792846
MASASSSQRGRSGSGNFGGGRGGGFGGNDNFGRGGNFSGRGGFGGSRGGGGYGGSGDGYNGFGNDGSWFGGGGSYNDFGNMNKQSSNFGPMKGGNFGGRSSGPYPGGGQYFAKPRNQGGYGGYSSSSSYGQGRRF	5	0.8512017595682095	33.28060791966858
MASASSSQRGRSGSGNFGGGRGGGFGGNDNFGRGGNFSGRGGFGGSRGGGGYGGSGDGYNGFGNDGSWFGGGGSYNDFGNMNWQSSNFGPMKGGNFGGRSSGPYGGGGQYFAKPRAQGGYYGYSSSSSYGQGRRF	5	0.8500898619640163	33.862249960849525
MASASSSQRGRSGSGNFGGGRGGGFGTNDNFGRGGNFSGRGGFGMSRGDGGYGGSGDGYNGFGNDGSWFGGGGSYNFFGNYNNQRVNFGPMKGGNFGGRSSGPYGGGGQYFAKPRNQGGYGGSSSSSSYGSGRRF	5	0.8568519606065501	34.06361010184663
MASWSSSQRGRSGSGNFGGGRGGGFIGNDNFGRGGNYSGRGGFGVSRGGGGYGGSGDGYNGFGNDGSNFGGGGSYNDFGNYNNQSSNFGPMKGGNFGGRSSGPYGGGGQYFAKPRNQGGYGNYSSSSSYGQGRRF	5	0.84388923505291	33.977828223155
MASWSSSQRGRSGSGNFGGGRGGGFIGNDNFGRGGNYSGRGGFGVSRGGGGYGGSGDGYNGFGNDGSNFGGGGSYNDFGNYNNQSSNFGPMKGGNFGGRSSGPYGGGGQYFAKPRAQGGYYGYSSSSSYVQGRRF	5	0.861908511716524	33.04725372216599
MASASSSQRGRSGSGNFGGGRGGGFGTNDNFGRGGNFSGRGTFGGSRGDGGYGGSGDGYNGFGNDGSWFGGGGSYNFFGNYNNQRVNFGPMKGGNFGGRSSGPYGGGGQYFAKPRNQLGYGGSSSSSSYGSGRRF	5	0.855935998964497	34.499628319244444
MASASSSQRGRSGSGNFGGGRGGGFGGNDNFGRGGNFSGRGGFGGSRGGGGYGGSGDGYNGFGNDGSWFGGGGSYNDFGNMNKQSSNFGPMKGGNFGGRSSGPYGGGGQYFAKPRAQGGYYGYSSSSSYGQGRRF	5	0.8601163124942766	33.2276894777486
MASASSSQRGRSGSGNFGGGRGGGFGTNDNFGRGGNFSGRGGFGGSRGDGGYGGSGDGYNGFGNDGSWFGGGGSYNFFGNYNNQRVNFGPMKGGNFGGRSSGPYGGGGQYFAKPRNQGGYGGSSSSSSYGSGRRF	5	0.8547951250610502	33.68428511366948
MASASSSQRGRSGSGNFGGGRGGGFGGNDNFGRGGNFSGRGGFGGSRGGGGYGGSGDGYNGFGNDGSWFGGGGSYNDFGNMNKQSSNFGPMKGGNFGGRSSGPYGGGGQYFAKPRNQGGYGGYSSSSSYGQGRRF	5	0.845932341801336	33.168256286388804
MASWSSSQRGRSGSGNFGGGRGGGFGGNDNFGRGVNYSGRGGFGVSRGGGGYGGSGDGYNGFGNDGSNFGGYGSYNDFGNYNNISSNFGPMKGGNFGGRSSGPYGGGPQYFAKPRNQGGYGGSSSSSSYGQGRRF	5	0.8497963718441813	33.232398246993206
MASASSSQRGRSGSGNFGGGRGGGFGTNDNFGRGGNFSGRGGFGGSRGGGGYGGSGDGYNGFGNDGSWFGGGGSYNDLGNYNKQWSNFGPMKGGNFGGRSSGPYGGGGQYFAKPRNQGGYGGSSSSSSYGSGRRF	5	0.8449954542328042	33.542663350448215
MASASSSQRGRSGSGNFGGGRGGGFGTNDNFGRGGNFSGRGGFGGSEGGGGYGGSGDGYNGFGNDGSWFGGGGSYNDLGNYNKQWSNFGPMKGGNFGGRSSGPYGGGGQYFQKPRNQGGYGGSSSSSSYGSGRRF	5	0.845867299379324	34.082063397293844
MASASSSQRGRSGSGNFGGGRGGGFGGNDNFGRGGNFSGRGGFGGSRGGGGYGGSGDGYNGFGNDGSWFGGGGSYNDFGNMNWQSSNFGPMKGGNFGGRSSGPYGGGGQYFAKPRAQGGYYGYSSSSSYGQGRRF	5	0.8505109423390894	33.025449481757875
MARWSSSQRKMSGSGNFGGGRGGGFGGNDNFGRGGNFSGRGGFGGSRGGGGYGGSGDGYNGFGNDESWFGGGGSYNDFGNMNKQSSNFGPMKGGNFGGRSSGPYPGGGQYFAKPRNQGGYGGYSSSSSYGSGRRF	5	0.8678378919580418	33.82448984990516
MASWSSSQRGRSGSGNFGGGRGGGFGGNDNFGRGVNYSGRGGFGVSRGGGGYGGSGDGYNGFGNDGSNFGGQGSYNDFGNYNNISSNVGPMKGGNFGGRSSGPWGGGGQYFAKPRAQGGYYGYSSSSSYVQGRRF	5	0.85383418854234	32.84758054310285
MASASSSQRGRSGSGNFGGGRGGGFGTNDNFGRGGNFSGRGGFGGSRGDGGYGGSGDGYNGFGNDGSWFGGGGSYNFFGNYNNQRVNFGPMKGGNFGGRSSGPYGGGGQYFAKPRNQGGYGGSSSSSSYGSGRRF	5	0.8522049666593406	33.83697947589901
MASWSSSQRGRSGSGNFGGGRGGGFGGNDNFGRGVNYSGRGGFGVSRGGGGYGGSGDGYNGFGNDGSNFGGYGSYNDFGNYNNISSNFGPMKGGNFGGRSSGPYGGGPQYFAKPRNQGGYGGSSSSSSYGSGRRF	5	0.8526657605703819	33.964873523811946
MASASSSQRGRSGSGNFGGGRGGGFGGNDNFGRGGNFSTRGGFGGSVGGGGYGGSGDGYNGFGNDGSWFGGGGSYNDFGNMNKQVSNFGPMKGGNFGGRSSGPYGGGGQYFAKPRNQGGYGGYSSSSSYGQGRRF	-1	0.8402814012706045	32.873469316251416
MASASSSQMGRSGSGNFGGGRGGGFGGNDNFGRGGNFSGLGGFGGSRGGGGYGGSGDGYNGFGNDESWFGGGGSYNDFGNMNKQSSNFPPMKGGNFGGRSSGPYPGGGQYFAKPRNQGGYGGYSSSSSYGQGRRF	-1	0.8385677248931623	33.73454758674081
MASWSSSQRGRSGSGNFGGGRGGGFIGNDNFGRGGNYSGRGGFGVSRGGGGYGGSGDGYNGFGNDGSNFGAGGSYNDFGNYNNISSNFGPMKGGNFGGRSSGPYGGGPLIFAKPRNQGGYGGSSSSSSYGSGRRF	-1	0.8335702810769232	34.00001891772599
MASWSSSQRGRSGSGNFGGGRGGGFGGNDNFGRCVNYSGRGGFGVSRGGGGYGGSGDGYNGFGNDGSNFGGYGSYNDFGNYNNQSSNFGPMKGGNFGGRSSGPYGGGGQYFAKPRAQGGYYGYSSSSSYVQGRRF	6	0.8648080829959515	34.08947525401625
MARWSSSQRKRSGSGNFGGGRGGGFGGNDNFGRGGNFSGRGGFGGSRGGGGYGGSGDGYNGFGNDESWFGGGGSYNDFGNMNKQSSNFGPMKGGNFGGRSSGPYPGGGQYFAKPRNQGGYGGYSSSSSYGQGRRF	6	0.8722980917277167	33.32224358229948
MARWSSSQRKRSGSGNFMGGRGGGFGGNDNFGRGGNFSGRGGFGGSRGGGGYGGSGDGYNGFGNDESWFGGGGSYNDFGNMNKQSSNFGPMKGGNFGGRSSGPYPGGGQYFAKPRNQGGYGGYSSSSSYGQGRRF	6	0.8777552876201923	34.02610608792846
MASASSSQRGRSGSGNFGGGRGGGFGGNDNFGRGGNFSGRGGFGGSRGGGGYGGSGDGYNGFGNDGSWFGGGGSYNDFGNMNKQSSNFGPMKGGNFGGRSSGPYPGGGQYFAKPRNQGGYGGYSSSSSYGQGRRF	6	0.8512017595682095	33.28060791966858
MASASSSQRGRSGSGNFGGGRGGGFGGNDNFGRGGNFSGRGGFGGSRGGGGYGGSGDGYNGFGNDGSWFGGGGSYNDFGNMNWQSSNFGPMKGGNFGGRSSGPYGGGGQYFAKPRAQGGYYGYSSSSSYGQGRRF	6	0.8500898619640163	33.862249960849525
MASASSSQRGRSGSGNFGGGRGGGFGTNDNFGRGGNFSGRGGFGMSRGDGGYGGSGDGYNGFGNDGSWFGGGGSYNFFGNYNNQRVNFGPMKGGNFGGRSSGPYGGGGQYFAKPRNQGGYGGSSSSSSYGSGRRF	6	0.8568519606065501	34.06361010184663
MASASSSQRGRSGSGNFGGGRGGGFGTNDNFGRGGNFSGRGGFGGSRGGGGYGGSGDGYNGFGNDESWFGGGGSYNDFGNMNKQSSNFGPMKGGNFGGRSSGPYPGGGQYFAKPRNQGGYGGYSSSSSYGQGRRF	6	0.8506538731900453	32.375784062767636
MASWSSSQRGRSGSGNFGGGRGGGFIGNDNFGRGGNYSGRGGFGVSRGGGGYGGSGDGYNGFGNDGSNFGGGGSYNDFGNYNNQSSNFGPMKGGNFGGRSSGPYGGGGQYFAKPRAQGGYYGYSSSSSYVQGRRF	6	0.861908511716524	33.04725372216599
MASASSSQRGRSGSGNFGGGRGGGFGTNDNFGRGGNFSGRGTFGGSRGDGGYGGSGDGYNGFGNDGSWFGGGGSYNFFGNYNNQRVNFGPMKGGNFGGRSSGPYGGGGQYFAKPRNQLGYGGSSSSSSYGSGRRF	6	0.855935998964497	34.499628319244444
MASASSSQRGRSGSGNFGGGRGGGFGGNDNFGRGGNFSGRGGFGGSRGGGGYGGSGDGYNGFGNDGSWFGGGGSYNDFGNMNKQSSNFGPMKGGNFGGRSSGPYGGGGQYFAKPRAQGGYYGYSSSSSYGQGRRF	6	0.8601163124942766	33.2276894777486
MASASSSQRGRSGSGNFGGGRGGGFGTNDNFGRGGNFSGRGGFGGSRGDGGYGGSGDGYNGFGNDGSWFGGGGSYNFFGNYNNQRVNFGPMKGGNFGGRSSGPYGGGGQYFAKPRNQGGYGGSSSSSSYGSGRRF	6	0.8547951250610502	33.68428511366948
MARWSSSQRKRYGSGNFGGGRGGGFGGNDNFGSGGNFSGRGGFGGSRGGGGYGGSGDGYNGFGNDGSWFGGGGSYNDFGNMNWQSSNCGPMKGGNFGGRSSGPYGGGGQYFAKPRAQGGYYGYSSSSSYGQGRRF	6	0.8708359238041372	33.95631695942362
MASWSSSQRGRSGSGNFGGGRGGGFGGNDNFGRGVNYSGRGGFGVSRGGGGYGGSGDGYNGFGNDGSNFGGYGSYNDFGNYNNISSNFGPMKGGNFGGRSSGPYGGGPQYFAKPRNQGGYGGSSSSSSYGQGRRF	6	0.8497963718441813	33.232398246993206
MARWSSSQRKRSGSGNFMGGRGGGFGGNDNFGRGGNFSGRGGFGGSRGDGGYGGSGDGYNGFGNDGSWFGGGGSYNFFGNYNNQRVNFGPMKGGNFGGRSSGPYGGGGQYFAKPRNQGGYGGSSSSSSYGSGRRF	6	0.8793785973516485	34.67999786278736
MARWSSSQRKRSGSGNFGGGRGGGFGGNDNFGRGGNFSGRGGFGGSRGGGGYGGSGDGYNGFGNDESWFGGGGSYNDFGNMNKQSSNFGPMKGGNFGGRSSGPYPGGGFYFAKPRAYGGYYGYSSSSSYGQGRRF	6	0.8946766827037547	32.58872061233612
MASASSSQRGRSGSGNFGGGRGGGFGGNDNFGRGGNFSGRGGFGGSRGGGGYGGSGDGYNGFGNDGSWFGGGGSYNDFGNMNWQSSNFGPMKGGNFGGRSSGPYGGGGQYFAKPRAQGGYYGYSSSSSYGQGRRF	6	0.8505109423390894	33.025449481757875
MARWSSSQRKMSGSGNFGGGRGGGFGGNDNFGRGGNFSGRGGFGGSRGGGGYGGSGDGYNGFGNDESWFGGGGSYNDFGNMNKQSSNFGPMKGGNFGGRSSGPYPGGGQYFAKPRNQGGYGGYSSSSSYGSGRRF	6	0.8678378919580418	33.82448984990516
MASWSSSQRGRSGSGNFGGGRGGGFGGNDNFGRGVNYSGRGGFGVSRGGGGYGGSGDGYNGFGNDGSNFGGQGSYNDFGNYNNISSNVGPMKGGNFGGRSSGPWGGGGQYFAKPRAQGGYYGYSSSSSYVQGRRF	6	0.85383418854234	32.84758054310285
MASASSSQRGRSGSGNFGGGRGGGFGTNDNFGRGGNFSGRGGFGGSRGDGGYGGSGDGYNGFGNDGSWFGGGGSYNFFGNYNNQRVNFGPMKGGNFGGRSSGPYGGGGQYFAKPRNQGGYGGSSSSSSYGSGRRF	6	0.8522049666593406	33.83697947589901
MASWSSSQRGRSGSGNFGGGRGGGFGGNDNFGRGVNYSGRGGFGVSRGGGGYGGSGDGYNGFGNDGSNFGGYGSYNDFGNYNNISSNFGPMKGGNFGGRSSGPYGGGPQYFAKPRNQGGYGGSSSSSSYGSGRRF	6	0.8526657605703819	33.964873523811946
MASWSSSQRGRSGSGNFGGGRGGGFGGNDNFGRCVNYSGRGGFGVSRGGGGYGGSGDGYNGFGNDGSNFGGYGSYNDFGNYNNQSSNFGPMKGGNFGGRSSGPYGGGGQYFAKPRAQGGYYGYSSSSSYVQGRRF	7	0.8648080829959515	34.08947525401625
MARWSSSQRKRSGSGNFGGGRGGGFGGNDNFGRGGNFSGRGGFGGSRGGGGYGGSGDGYNGFGNDESWFGGGGSYNDFGNMNKQSSNFGPMKGGNFGGRSSGPYPGGGQYFAKPRNQGGYGGYSSSSSYGQGRRF	7	0.8722980917277167	33.32224358229948
MARWSSSQRKRSGSGNFMGGRGGGFGGNDNFGRGGNFSGRGGFGGSRGGGGYGGSGDGYNGFGNDESWFGGGGSYNDFGNMNKQSSNFGPMKGGNFGGRSSGPYPGGGQYFAKPRNQGGYGGYSSSSSYGQGRRF	7	0.8777552876201923	34.02610608792846
MARWSSSQRGRSGSGNFGGGRGGGFGTNDNFGRGGNFSGRGGFGMSRGDGGYGGSGDGYNGFGNDGSWFGGGGSYNFFGNYNNQRVNFGPMKGGNFGGRSSGPYGGGGQYFAKPRNQGGYGGSSSSSSYGSGRRF	7	0.8726932190530057	34.50919398092769
MARWSSSQRKRSGSGNFGGGRGGGFGGNDNFGRGGNFSGRGGFGGSRGGGGYGGSGDGYNGFGNDESWFGGGGSYNDFGNRNKQSSNFGPMKGGNFGGRSSGPYPGGGQYFAKPRNQGGYGGYSSSSSYGQGRRF	7	0.8791874077759199	34.254541694212776
MASASSSQRGRSGSGNFGGGRGGGFGTNDNFGRGGNFSGRGGFGMSRGDGGYGGSGDGYNGFGNDGSWFGGGGSYNFFGNYNNQRVNFGPMKGGNFGGRSSGPYGGGGQYFAKPRNQGGYGGSSSSSSYGSGRRF	7	0.8568519606065501	34.06361010184663
MARWSSSQRKMSGSGNFGGGRGGGFGGNDNFGRGGNFSGRGGFGGSRGGGGYGGSGDGYNGFGNDESWFGGGGSYNDFGNMNKQSSNFVPMKGGNFGGRSSGPYPGGGQYFAKPRNQGGYGGSSSSSSYGSGRRF	7	0.8588983536263737	33.22127407389818
MASWSSSQRGRSGSGNFGGGRGGGFIGNDNFGRGGNYSGRGGFGVSRGGGGYGGSGDGYNGFGNDGSNFGGGGSYNDFGNYNNQSSNFGPMKGGNFGGRSSGPYGGGGQYFAKPRAQGGYYGYSSSSSYVQGRRF	7	0.861908511716524	33.04725372216599
MASASSSQRGRSGSGNFGGGRGGGFGTNDNFGRGGNFSGRGTFGGSRGDGGYGGSGDGYNGFGNDGSWFGGGGSYNFFGNYNNQRVNFGPMKGGNFGGRSSGPYGGGGQYFAKPRNQLGYGGSSSSSSYGSGRRF	7	0.855935998964497	34.499628319244444
MASASSSQRGRSGSGNFGGGRGGGFGGNDNFGRGGNFSGRGGFGGSRGGGGYGGSGDGYNGFGNDGSWFGGGGSYNDFGNMNKQSSNFGPMKGGNFGGRSSGPYGGGGQYFAKPRAQGGYYGYSSSSSYGQGRRF	7	0.8601163124942766	33.2276894777486
MASASSSQRGRSGSGNFGGGRGGGFGTNDNFGRGGNFSGRGGFGGSRGDGGYGGSGDGYNGFGNDGSWFGGGGSYNFFGNYNNQRVNFGPMKGGNFGGRSSGPYGGGGQYFAKPRNQGGYGGSSSSSSYGSGRRF	7	0.8547951250610502	33.68428511366948
MARWSSSQRKRYGSGNFGGGRGGGFGGNDNFGSGGNFSGRGGFGGSRGGGGYGGSGDGYNGFGNDGSWFGGGGSYNDFGNMNWQSSNCGPMKGGNFGGRSSGPYGGGGQYFAKPRAQGGYYGYSSSSSYGQGRRF	7	0.8708359238041372	33.95631695942362
MARWSSSQRKRSGSGNFGGGRGGGFGGNDNFGRGGNFSGRGGFGGSRGGGGYGGSGDGYNGFGNDESWFGGGGSYNDFGNMNKQSSNFGPMKGGNFGGRSSGPYPGGGQYFAKPRNQGGYGGYSSSSSYGQGRRF	7	0.87407830546875	33.77038257845267
MARWSSSQRKRSGSGNFMGGRGGGFGGNDNFGRGGNFSGRGGFGGSRGDGGYGGSGDGYNGFGNDGSWFGGGGSYNFFGNYNNQRVNFGPMKGGNFGGRSSGPYGGGGQYFAKPRNQGGYGGSSSSSSYGSGRRF	7	0.8793785973516485	34.67999786278736
MARWSSSQRKRSGSGNFGGGRGGGFGGNDNFGRGGNFSGRGGFGGSRGGGGYGGSGDGYNGFGNDESWFGGGGSYNDFGNMNKQSSNFGPMKGGNFGGRSSGPYPGGGFYFAKPRAYGGYYGYSSSSSYGQGRRF	7	0.8946766827037547	32.58872061233612
MARWSSSQRKRSGSGNFMGGRGGGFGGNDNFGRGGNFSGRGGFGGSRGDGGYGGSGDGYNGFGNDGSWFGGGGSYNFFGNYNNQRVNFGPMKGGNFGGRSSGPYGGGGQYFAKPRNQGGYGGYSSSSSYGSGRRF	7	0.8897735942307692	33.60566670216376
MARWSSSQRKMSGSGNFGGGRGGGFGGNDNFGRGGNFSGRGGFGGSRGGGGYGGSGDGYNGFGNDESWFGGGGSYNDFGNMNKQSSNFGPMKGGNFGGRSSGPYPGGGQYFAKPRNQGGYGGYSSSSSYGSGRRF	7	0.8678378919580418	33.82448984990516
MASASSSQRGRSGSGNFGGGRGGGFGTNDNFGRGGNFSGRGGFGMSRGDGGYGGSGDGYNGFGNDGSWFGGGGSYNFFGNYNNQRVNFGPMKGGNFGGRSSGPYGGGGQYFAKPRNQGLYGGSSSSSSYGQGRRF	7	0.8583873625619481	34.224706829285324
MASASSSQRKRSGSGNFMGGRGGGFGGNDNFGRGGNFSGRGGFGGSRGDGGYGGSGDGYNGFGNDGSWFGGGGSYNFFGNYNNQRVNFGPMKGGNFGGRSSGPYGGGGQYFAKPRNQGGYGGSSSSSSYGSGRRF	7	0.8610429765997024	34.00784725465967
MARWSSSQRKRSGSGNFGGGRGGGFGGNDNFGRGGNFSGRGGFGGSRGGGGYGGSGDGYNGFGNDESWFGGGGSYNDFGNMNKQSSNFGPMKGGNFGGRSSGPYPGGGQYFAKPRNQGGYGGYSSSSSYGSGRRF	7	0.8774715565533424	32.5901709147233
MASWSSSQRGRSGSGNFGGGRGGGFGGNDNFGRCVNYSGRGGFGVSRGGGGYGGSGDGYNGFGNDGSNFGGYGSYNDFGNYNNQSSNFGPMKGGNFGGRSSGPYGGGGQYFAKPRAQGGYYGYSSSSSYVQGRRF	8	0.8648080829959515	34.08947525401625
MARWSSSQRKRSGSGNFGGGRGGGFGGNDNFGRGGNFSGRGGFGGSRGGGGYGGSGDGYNGFGNDESWFGGGGSYNDFGNMNKQSSNFGPMKGGNFGGRSSGPYPGGGQYFAKPRNQGGYGGYSSSSSYGQGRRF	8	0.8722980917277167	33.32224358229948
MARWSSSQRKRSGSGNFMGGRGGGFGGNDNFGRGGNFSGRGGFGGSRGGGGYGGSGDGYNGFGNDESWFGGGGSYNDFGNMNKQSSNFGPMKGGNFGGRSSGPYPGGGQYFAKPRNQGGYGGYSSSSSYGQGRRF	8	0.8777552876201923	34.02610608792846
MARWSSSQRGRSGSGNFGGGRGGGFGTNDNFGRGGNFSGRGGFGMSRGDGGYGGSGDGYNGFGNDGSWFGGGGSYNFFGNYNNQRVNFGPMKGGNFGGRSSGPYGGGGQYFAKPRNQGGYGGSSSSSSYGSGRRF	8	0.8726932190530057	34.50919398092769
MARWSSSQRKRSGSGNFGGGRGGGFGGNDNFGRGGNFSGRGGFGGSRGGGGYGGSGDGYNGFGNDESWFGGGGSYNDFGNRNKQSSNFGPMKGGNFGGRSSGPYPGGGQYFAKPRNQGGYGGYSSSSSYGQGRRF	8	0.8791874077759199	34.254541694212776
MARWSSSQRKRSGSGNFGGGRGGGFGGNDNFGRGGNFSGRGGFGGSRGGGGYGGSGDGYNGFGNDGSWFGGGGSYNFFGNYNNQRVNFGPMKGGNFGGRSSGPYGGGGQYFAKPRNQGGYGGYSSSSSYGSGRRF	8	0.8858062928571429	33.19329003738497
MARWSSSQRKRSGSGNFMGGRGGGFGGNDNFGRGGNFSGRGGFGGSRGDGGYGGSGDGYNGFGNDGSWFGGGGSYNFFGNYNNQRVNFGPMKMGNFGGRSSGHYGGGGQYFAKPRNQGGYGGYSSSSSYGSGRRF	8	0.8890067310096154	34.25152816354705
MASWSSSQRGRSGSGNFGGGRGGGFIGNDNFGRGGNYSGRGGFGVSRGGGGYGGSGDGYNGFGNDGSNFGGGGSYNDFGNYNNQSSNFGPMKGGNFGGRSSGPYGGGGQYFAKPRAQGGYYGYSSSSSYVQGRRF	8	0.861908511716524	33.04725372216599
MARWSSSQRKRYGSGNFGGGRGGGFGGNDNFGSGGNFSGRGGFGGSRGGGGYGGSGDGYNGFGNQGSWTGGGGSYNDFGNMNKQSSNFGPMKGGNFGGRSSGPYPGGGFYFAKPRAYGGYYGYSSSSSYGQGRRF	8	0.8880797068509616	33.75720023004392
MARWSSSQRKRSGSGNFMGGRGGGFGGNDNFGRGGNFSGRGGFGGSRGDGGYGGSGDGYNGFGNDGSWFGGGGSYNFFGNYNNQRVNFGPMKGGNFGGRSSGPYGGGGQYFAKPRNQGGYGGSSSSSSYGSGRRF	8	0.8835195237179488	34.59972677657332
MARWSSSQRKRSGSGNFMGGRGGGFGGNDNFGRGGNFSGRGGFGNSRGDGGYGGSGDGYNGFGNDGSWFGGGGSYNFFGNYNNQRVNFGPMKGGNFGGRSSGPYGGGGQYFAKPRNQGGYGGSSSSSSYGSGRRF	8	0.8826293971528474	32.96807918861063
MARWSSSQRKRYGSGNFGGGRGGGFGGNDNFGSGGNFSGRGGFGGSRGGGGYGGSGDGYNGFGNDGSWFGGGGSYNDFGNMNWQSSNCGPMKGGNFGGRSSGPYGGGGQYFAKPRAQGGYYGYSSSSSYGQGRRF	8	0.8708359238041372	33.95631695942362
MARWSSSQRKRSGSGNFGGGRGGGFGGNDNFGRGGNFSGRGGFGGSRGGGGYGGSGDGYNGFGNDESWFGGGGSYNDFGNMNKQSSNFGPMKGGNFGGRSSGPYPGGGQYFAKPRNQGGYGGYSSSSSYGQGRRF	8	0.87407830546875	33.77038257845267
MARWSSSQRKRSGSGNFMGGRGGGFGGNDNFGRGGNFSGRGGFGGSRGDGGYGGSGDGYNGFGNDGSWFGGGGSYNFFGNYNNQRVNFGPMKGGNFGGRSSGPYGGGGQYFAKPRNQGGYGGSSSSSSYGSGRRF	8	0.8793785973516485	34.67999786278736
MARWSSSQRKRSGSGNFGGGRGGGFGGNDNFGRGGNFSGRGGFGGSRGGGGYGGSGDGYNGFGNDESWFGGGGSYNDFGNMNKQSSNFGPMKGGNFGGRSSGPYPGGGFYFAKPRAYGGYYGYSSSSSYGQGRRF	8	0.8946766827037547	32.58872061233612
MARWSSSQRKRSGSGNFMGGRGGGFGGNDNFGRGGNFSGRGGFGGSRGDGGYGGSGDGYNGFGNDGSWFGGGGSYNFFGNYNNQRVNFGPMKGGNFGGRSSGPYGGGGQYFAKPRNQGGYGGYSSSSSYGSGRRF	8	0.8897735942307692	33.60566670216376
MARWSSSQRKMSGSGNFGGGRGGGFGGNDNFGRGGNFSGRGGFGGSRGGGGYGGSGDGYNGFGNDESWFGGGGSYNDFGNMNKQSSNFGPMKGGNFGGRSSGPYPGGGQYFAKPRNQGGYGGYSSSSSYGSGRRF	8	0.8678378919580418	33.82448984990516
MARWSSSQRKRSGSGNFMGGRGGGFGGNDNFGRGGNFSGRGGFGGSRGDGGYGGSGDGYNGFGNDESWFGGGGSYNDFGNMNKQSSNFGPMKGGNFGGRSSGPYPGGGFYFAKPQAYGGYYGYSSSSSYQQGRRF	8	0.8888726057692309	33.54602444554504
MARWSSSQRKRSGSGNFMGGRGGGFGGNDNFGRGGNFSGRGGFGGSRGDGGYGGSGDGYNGFGNDGSWFGGGGSYNFFGNYNNQRVNFGPMKGGNFGGRSSGPYGGGGQYFAKPRNQGGYGGSSSSSSYGSGSRF	8	0.8712669528932006	34.647851905622794
MARWSSSQRKRSGSGNFGGGRGGGFGGNDNFGRGGNFSGRGGFGGSRGGGGYGGSGDGYNGFGNDESWFGGGGSYNDFGNMNKQSSNFGPMKGGNFGGRSSGPYPGGGQYFAKPRNQGGYGGYSSSSSYGSGRRF	8	0.8774715565533424	32.5901709147233
MARWSSSQRKRSGSGNFGGGRGGGFGGNDNFGRGGNFSGRGGFGGSRGGGGYGGSGDGYNGFGNDESWFGGGGSYNDFGNMNKQSSNFGPMKGGNFGGRSSGPYPGGGFYFAKPRAYGGYYGYSSSSSYGQGRRF	9	0.8967104046188186	34.51901794499022
MARWSSSQRKRYGSGNFGGGRGGGFGGNDNFGSGGNFSGRGGFGGSRGGGGYGGSGDGYNGFGNQGSWTGGGGSYNDFGNMNKQRVNFGPMKMGNFGGRSSGHYGGGGQYFAKPRNQGGYGGYSSSSSYGSGRRF	9	0.8821046505555555	32.978756759245336
MARWSSSQRKRSGSGNFMGGRGGGFGGNDNFGRGGNFSGRGGFGGSRGGGGYGGSGDGYNGFGNDESWFGGGGSYNDFGNMNKQSSNFGPMKGGNFGGRSSGPYPGGGQYFAKPRNQGGYGGYSSSSSYGQGRRF	9	0.8777552876201923	34.02610608792846
MARWSSSQRKRSGSGNFMGGRGGGFGGNDNFGRGGNFSGRGGFGGSRGDGGYGGSGDGYNGFGNDGLWFGGGGPYNFFGNYNNQRVNFGPMKGGNFGGRSSGPYGGGGQYKAKPRNQGGYGGYSSSSSYGSGRRF	9	0.8949367807692308	34.98929955907534
MARWSSSQRKRSGSGNFGGGRGGGFGGNDNFGRGGNFSGRGGFGGSRGGGGYGGSGDGYNGFGNDESWFGGGGSYNDFGNRNKQSSNFGPMKGGNFGGRSSGPYPGGGQYFAKPRNQGGYGGYSSSSSYGQGRRF	9	0.8791874077759199	34.254541694212776
MARWSSSQRKRSGSGNFGGGRGGGFGGNDNFGRGGNFSGRGGFGGSRGGGGYGGSGDGYNGFGNDGSWFGGGGSYNFFGNYNNQRVNFGPMKGGNFGGRSSGPYGGGGQYFAKPRNQGGYGGYSSSSSYGSGRRF	9	0.8858062928571429	33.19329003738497
MARWSSSQRKRSGSGNFMGGRGGGFGGNDNFGRGGNFSGRGGFGGSRGDGGYGGSGDGYNGFGNDGSWFGGGGSYNFFGNYNNQRVNFGPMKMGNFGGRSSGHYGGGGQYFAKPRNQGGYGGYSSSSSYGSGRRF	9	0.8890067310096154	34.25152816354705
MARWSSSQRKRYGSGNFGGGRGGGFGGNDLFGSGGNFSGRGGFGGSRGGGGYGGSWDGYNGFGNQGSWTGGGGSYNDFGNMNKQSSNFGPMKGGNFGGRWSGPYPGGGFYFAKPRAYGGYYGYSSSSSYGQGRRF	9	0.9070376489510491	34.110228199404766
MARWSSSQRKRYGSGNFGGGRGGGFGGNDNFGSGGNFSGRGGFGGSRGGGGYGGSGDGYNGFGNQGSWTGGGGSYNDFGNMNKQSSNFGPMKGGNFGGRSSGPYPGGGFYFAKPRAYGGYYGYSSSSSYGQGRRF	9	0.8880797068509616	33.75720023004392
MARWSSSQRKRSGSGNFMGGRGGGFGGNDNFGRGGNFSGRGGFGGSRGDGGYGGSGDGYNGFGNDGSWFGGGGSYNFFGNYNNQRVNFGPMKGGNFGGRSSGPYGGGGQYFAKPRNQGGYGGSSSSSSYGSGRRF	9	0.8835195237179488	34.59972677657332
MARWSSSQRKRSGSGNFMGGRGGGFGGNDNFGRGGNFSGRGGFGNSRGDGGYGGSGDGYNGFGNDGSWFGGGGSYNFFGNYNNQRVNFGPMKGGNFGGRSSGPYGGGGQYFAKPRNQGGYGGSSSSSSYGSGRRF	9	0.8826293971528474	32.96807918861063
MARWSSSQRKRSGSGNFGGGRGGGFGGNNNFGRGGNFSGRGGFGGSRGGGGYGGMGDGYNGFGNDGSWFGGGGSYNFFGNYNNQRVNFGPMKGGNFGGRSSGPYGGGGQYFAKPRNQGGYGGYSSSSSYGSGRRF	9	0.8876052314516127	34.58658649827455
MARWSSSQRKRSGSGNFMGGRGGGFGGNDNFGRGGNFSGRGGFGGSRGDGGYGGSGDGYNGFGNDKSWFGGGGSYNFFGNYNNQRVNFGPMKMGNFGGRSSGHYGGGGQYFAKPRNQGGYGGYSSSSSYGSGRRF	9	0.898329834909188	33.65736181980265
MARWSSSQRKRSGSGNFMGGRGGGFGGNDNFGRGGNFSGRGGFGGSRGDGGYGGSGDGYNGFGNDGSWFGGGGSYNFFGNYNNQRVNFGPMKGGNFGGRSSGPYGGGGQYFAKPRNQGGYGGSSSSSSYGSGRRF	9	0.8793785973516485	34.67999786278736
MARWSSSQRKRSGSGNFGGGRGGGFGGNDNFGRGGNFSGRGGFGGSRGGGGYGGSGDGYNGFGNDESWFGGGGSYNDFGNMNKQSSNFGPMKGGNFGGRSSGPYPGGGFYFAKPRAYGGYYGYSSSSSYGQGRRF	9	0.8946766827037547	32.58872061233612
MARWSSSQRKRSGSGNFMGGRGGGFGGNDNFGRGGNFSGRGGFGGSRGDGGYGGSGDGYNGFGNDGSWFGGGGSYNFFGNYNNQRVNFGPMKGGNFGGRSSGPYGGGGQYFAKPRNQGGYGGYSSSSSYGSGRRF	9	0.8897735942307692	33.60566670216376
MARWSSSQRKRSGSGNFMGGRGGGFGGNDNFGRGGNFSGRGGFGGSRGDGGYGGSGDGYNGFGNDESWFGGGGSYNDFGNMNKQSSNFGPMKGGNFGGRSSGPYPGGGQYFAKPRNQGGYGGYSSSSSYGSGRRF	9	0.8806353230547228	34.35694818330695
MARWSSSQRKRSGSGNFMGGRGGGFGGNDNFGRGGNFSGRGGFGGSRGDGGYGGSGDGYNGFGNDESWFGGGGSYNDFGNMNKQSSNFGPMKGGNFGGRSSGPYPGGGFYFAKPQAYGGYYGYSSSSSYQQGRRF	9	0.8888726057692309	33.54602444554504
MARWSSSQRKRSGSGNFMGGRGGGFGGNDNFGRGGNFSGRGGFGGSRGDGGYGGSGDGYNGFGNDGSWFGGGGSYNFFGNYNNQSSNFGPMKGGNFGGRSSGPYPGGGFYFAKPRAYGGYYGYSSSSSYGQGRRF	9	0.9071750424423615	33.1802443486002
MARWSSSQRKRSGSGNFGGGRGGGFGGNDNFGRGGNFSGRGGFGGSRGGGGYGGSGDGYNGFGNDESWFGGGGSYNDFGNMNKQSSNFGPMKGGNFGGRSSGPYPGGGQYFAKPRNQGGYGGYSSSSSYGSGRRF	9	0.8774715565533424	32.5901709147233
MARWSSSQRKRSGSGNFGGGRGGGFGGNDNFGRGGNFSGRGGFGGSRGGGGYGGSGDGYNGFGNDESWFGGGGSYNDFGNMNKQSSNFGPMKGGNFGGRSSGPYPGGGFYFAKPRAYGGYYGYSSSSSYGQGRRF	10	0.8967104046188186	34.51901794499022
MARWSSSQRKRYGSGNFGGGRGGGFGGNDLFGSGGNFSGRGGFGGSRGGGGYGGSWDGYNGFGNQGSWTGGGGSYNDFGNMNKQSSNFGPMKGGNFGGRWSGPYPGGGFYFAKPRAYGGYYGYSSSSSYGQGRRF	10	0.9078716320512819	33.36883385275628
MARWSSSQRKRSGSGNFGGGRGGGFGGNDNFGRGGNFSGRGGFGGSRGGGGYGGSGDGYNGFGNDESWFGGGGSYNDFGNMNKQSSNFGPMKGGNFGGRSSGPYPGGGFYFAKPRAYGGYYGYSSSSSYGQGRRF	10	0.8927135469696968	32.73672446175975
MARWSSSQRKRSGSGNFMGGRGGGFGGNDNFGRGGNFSGRGGFGGSRGDGGYGGSGDGYNGFGNDGLWFGGGGPYNFFGNYNNQRVNFGPMKGGNFGGRSSGPYGGGGQYKAKPRNQGGYGGYSSSSSYGSGRRF	10	0.8949367807692308	34.98929955907534
MARWSSSQRKRSGSGNFMGGRGGGFGGNDNFGRGGNFSGRGGFGGSRGDGGYGGSGDGYNGFGNDKSWFGGGGSYNFFGNYNNQRVNFGPDKMGNFGGRSSGHYGGGGQYFAKPRNQGGYGGYSSSSSYGQGRRF	10	0.8939025068376069	34.18804133235331
MARWSSSQRKRSGSGNFGGGRGGGFGGNDNFGRGGNFSGRGGFGGSRGGGGYGGSGDGYNGFGNDGSWFGGGGSYNFFGNYNNQRVNFGPMKGGNFGGRSSGPYGGGGQYFAKPRNQGGYGGYSSSSSYGSGRRF	10	0.8858062928571429	33.19329003738497
MARWSSSQRKRSGSGNFMGGRGGGFGGNDNFGRGGNFSGRGGFGGSRGDGGYGGSGDGYNGFGNDGSWFGGGGSYNFFGNYNNQRVNFGPMKMGNFGGRSSGHYGGGGQYFAKPRNQGGYGGYSSSSSYGSGRRF	10	0.8890067310096154	34.25152816354705
MARWSSSQRKRYGSGNFGGGRGGGFGGNDLFGSGGNFSGRGGFGGSRGGGGYGGSWDGYNGFGNQGSWTGGGGSYNDFGNMNKQSSNFGPMKGGNFGGRWSGPYPGGGFYFAKPRAYGGYYGYSSSSSYGQGRRF	10	0.9070376489510491	34.110228199404766
MARWSSSQRKRYGSGNFGGGRGGGFGGNDNFGSGGNFSGRGGFGGSRGGGGYGGSGDGYNGFGNQGSWTGGGGSYNDFGNMNKQSSNFGPMKGGNFGGRSSGPYPGGGFYFAKPRAYGGYYGYSSSSSYGQGRRF	10	0.8880797068509616	33.75720023004392
MARWSSSQRKRSGSGNFMGGRGGGFGGNDNFGRGGNFSGRGGFGGSRGDGGYGGSGDGYNGFGNDGSWFGGGGSYNFFGNYNNQSSNFGPMKGGNFGGRSSGPYPGGGFYFAKPRAYGGYYGYSSSSSYGQGRRF	10	0.9013706180708183	33.6674680502892
MARWSSSQRKRSGSGNFMGGRGGGFGGNDNFGRGGNFSGRGGFGGSRGDGWYGGSGDGYNGFGNDKSWFGGGGSYNFFGNYNNQRVNFGPMKMGNFGGRSSGHYGGGGQYFAKPRNQGGYGGYSSSSSYGSGRRF	10	0.9094343444773174	33.91723012017603
MARWSSSQRKRSGSGNFGGGRGGGFGGNNNFGRGGNFSGRGGFGGSRGGGGYGGMGDGYNGFGNDGSWFGGGGSYNFFGNYNNQRVNFGPMKGGNFGGRSSGPYGGGGQYFAKPRNQGGYGGYSSSSSYGSGRRF	10	0.8876052314516127	34.58658649827455
MARWSSSQRKRSGSGNFMGGRGGGFGGNDNFGRGGNFSGRGGFGGSRGDGGYGGSGDGYNGFGNDKSWFGGGGSYNFFGNYNNQRVNFGPMKMGNFGGRSSGHYGGGGQYFAKPRNQGGYGGYSSSSSYGSGRRF	10	0.898329834909188	33.65736181980265
MARWSSSQRKRYGSGNFGGGRGGGKGGNDLFGSGGNFSGRGGFGGSRGGGGYGGSWDGYNGFGNQGSWTGGGGSYNDFGNMNKQSSNFGPMKGGNFGGRWSGPYPGGGFYFAKPRAYGGYYGYSSSSSYGSFRRF	10	0.9213127504807691	34.17522343891403
MARWSSSQRKRSGSGNFGGGRGGGFGGNDNFGRGGNFSGRGGFGGSRGGGGYGGSGDGYNGFGNDESWFGGGGSYNDFGNMNKQSSNFGPMKGGNFGGRSSGPYPGGGFYFAKPRAYGGYYGYSSSSSYGQGRRF	10	0.8946766827037547	32.58872061233612
MARWSSSQRKRSGSGNFMGGRGGGFGGNDNFGRGGNFSGRGGFGGSRGDGGYGGSGDGYNGFGNDGSWFGGGGSYNFFGNYNNQRVNFGPMKGGNFGGRSSGPYGGGGQYFAKPRNQGGYGGYSSSSSYGSGRRF	10	0.8897735942307692	33.60566670216376
MARWSSSQRKRYGSGNFGGGRGGGFGGNDLFGSGGNFSGRGGFGGSRGGGGYGGSWDGYNGFGNQGSWTGGGGSYNDFGNMNKQSSNFGPMKGGNFGGRWSGPYPGGGFYFAKPRAYGGYYGYSSSSSYGQGRRF	10	0.9102869894345238	33.858473018096795
MARWSSSQRKRSGSGNFMGGRGGGFGGNDNFGRGGNFSGRGGFGGSRGDGGYGGSGDGYNGFGNDESWFGGGGSYNDFGNMNKQSSNFGPMKGGNFGGRSSGPYPGGGFYFAKPQAYGGYYGYSSSSSYQQGRRF	10	0.8888726057692309	33.54602444554504
MARWSSSQRKRSGSGNFMGGRGGGFGGNDNFGRGGNFSGRGGFGGSRGDGGYGGSGDGYNGFGNDGSWFGGGGSYNFFGNYNNQSSNFGPMKGGNFGGRSSGPYPGGGFYFAKPRAYGGYYGYSSSSSYGQGRRF	10	0.9071750424423615	33.1802443486002
MARWSSSQRKRYGSGNFGGGRGGGFGGNDLFGSGGNFSGRGGFGGSRGGGGYGGSWDGYNGFGNQGSWTGGGGSYNDFGNMNKQSSNFGPMKGGNFGGRWSGPYPGGGFYFAKPRAYGGYYGYSSSSSYGQGRRF	10	0.9085898620993589	35.01966816156222
MARWSSSQRKRYGSGNFGGGRGGGFGGNDLFCSGGNFSGRGGFGGSRGGGGYGGSWDGYQGFGNQGSWTGGGGSYNDFGNMNKQSSNFGPMKMGNFGGRSSGHYGGGGQYFAKPRNQGGYGGYSSSSSYGSGRRF	-1	0.8817189705528846	33.83874183272721
MARWSSSQRKRSGSGNFGGGRGGGFGGNDNFGRGGNFSGRGGFGGSRGGGGYGGSGDGYNGFGNDESWFGGGGSYNDFGNMNKQSSNFGPMKGGNFGGRSSGPYPGGGFYFAKPRAYGGYYGYSSSSSYGQGRRF	11	0.8967104046188186	34.51901794499022
MARWSSSQRKRYGSGNFGGGRGGGFGGNDLFGSGGNFSGRGGFGGSRGGGGYGGSWDGYNGFGNQGSWTGGGGSYNDFGNMNKQSSNFGPMKGGNFGGRWSGPYPGGGFYFAKPRAYGGYYGYSSSSSYGQGRRF	11	0.9078716320512819	33.36883385275628
MARWSSSQRKRSGSGNFGGGRGGGFGGNDNFGRGGNFSGRGGFGGSRGGGGYGGSGDGYNGFGNDESWFGGGGSYNDFGNMNKQSSNFGPMKGGNFGGRSSGPYPGGGFYFAKPRAYGGYYGYSSSSSYGQGRRF	11	0.8927135469696968	32.73672446175975
MARWSSSQRKRSGSGNFMGGRGGGFGGNDNFGRGGNFSGRGGFGGSRGDGGYGGSGDGYNGFGNDGLWFGGGGPYNFFGNYNNQRVNFGPMKGGNFGGRSSGPYGGGGQYKAKPRNQGGYGGYSSSSSYGSGRRF	11	0.8949367807692308	34.98929955907534
MARWSSSQRKRSGSGNFMGGRGGGFGGNDNFGRGGNFSGRGGFGGSRGDGGYGGSGDGYNGFGNDKSWFGGGGSYNFFGNYNNQRVNFGPDKMGNFGGRSSGHYGGGGQYFAKPRNQGGYGGYSSSSSYGQGRRF	11	0.8939025068376069	34.18804133235331
MARWSSSQRKRSGSGNFMGGRGGGFGGNDNFGRGGNFWGRGGFGGSRGDGWYGGSGDGYNGFGNDKSWFGGGGSYNFFGNYNNQRVNFGPMKGGNFGGRWSGPYPGGGFYFAKPRAYGGYYGYSSSSSYGQGRRF	11	0.9439975248138958	33.64866690566723
MARWSSSQRKRYGSGNFGGGRGGGFGGNDLFGSGGNFSGRGGFGGSRGGGGYGGSWDGYNGFGNQGSWTGGPGSYNDFGNMNKQSSNFTPMKGGNFGGRWSGPYPGGGFYFAKPRAYGGYYGYSSSSSYGAGRRF	11	0.9165457694638695	34.31804951169025
MARWSSSQRKRYGSGNFGGGRGGGFGGNDLFGSGGNFSGRGGFGGSRGGGGYGGSWDGYNGFGNQGSWTGGGGSYNDFGNMNKQSSNFGPMKGGNFGGRWSGPYPGGGFYFAKPRAYGGYYGYSSSSSYGQGRRF	11	0.9070376489510491	34.110228199404766
MARWSSSQRKRYGSGNFGGGRGGGKGGNDLFGSGGNFSGRGGFGVSRGGGGYGGSWDGYNGFGNQGSWTGGGGSYNDFGNMNKQSSNFGPMKGGNFGGRWSGPYPGGGFYFAKPRAYGGYYGYSSSSSYGSFRRF	11	0.9187527402930401	33.665474193548384
MARWSSSQRKRSGSGNFMGGRGGGFGGNDNFGRGGNFSGRGGFGGSRGDGGYGGSGDGYNGFGNDGSWFGGGGSYNFFGNYNNQSSNFGPMKGGNFGGRSSGPYPGGGFYFAKPRAYGGYYGYSSSSSYGQGRRF	11	0.9013706180708183	33.6674680502892
MARWSSSQRKRSGSGNFMGGRGGGFGGNDNFGRGGNFSGRGGFGGSRGDGWYGGSGDGYNGFGNDKSWFGGGGSYNFFGNYNNQRVNFGPMKMGNFGGRSSGHYGGGGQYFAKPRNQGGYGGYSSSSSYGSGRRF	11	0.9094343444773174	33.91723012017603
MARWSSSQRKRSGSGNFMGGRGGGFGGNDNFGRGGNFSGRGGFGGSRGDGGYGGSGDGYNGFGNDKSWFGGGGSYNFFGNYNNQRVNFGPMKGGNFGGRWSGPYPGGGFYFAKPRAYGGYYGYSSSSSYGQGRRF	11	0.9275850860576924	34.499776643823104
MARWSSSQRKRSGSGNFMGGRGGGFGGNDNFGRGGNFSGRGGFGGSRGDGGYGGSGDGYNGFGNDKSWFGGGGSYNFFGNYNNQRVNFGPMKMGNFGGRSSGHYGGGGQYFAKPRNQGGYGGYSSSSSYGSGRRF	11	0.898329834909188	33.65736181980265
MARWSSSQRKRYGSGNFGGGRGGGKGGNDLFGSGGNFSGRGGFGGSRGGGGYGGSWDGYNGFGNQGSWTGGGGSYNDFGNMNKQSSNFGPMKGGNFGGRWSGPYPGGGFYFAKPRAYGGYYGYSSSSSYGSFRRF	11	0.9213127504807691	34.17522343891403
MARWSSSQRKRSGSGNFGGGRGGGFGGNDNFGRGGNFSGRGGFGGSRGGGGYGGSGDGYNGFGNDESWFGGGGSYNDFGNMNKQSSNFGPMKGGNFGGRSSGPYPGGGFYFAKPRAYGGYYGYSSSSSYGQGRRF	11	0.8946766827037547	32.58872061233612
MARWSSSQRKRYGSGNFGGGRGGGKGGNDLFGSGGNFSGWGGQGGSRGGGGYGGSWDGYNGFGNQGSWTGGGGSYNDFGNMNKQSSNFGPMKGGNFGGRWSGPYPGGGFYFAKPRAYGGYYGYSSSSSYGSFRRF	11	0.9136704761684981	34.01358449632492
MARWSSSQRKRYGSGNFGGGRGGGFGGNDLFGSGGNFSGRGGFGGSRGGGGYGGSWDGYNGFGNQGSWTGGGGSYNDFGNMNKQSSNFGPMKGGNFGGRWSGPYPGGGFYFAKPRAYGGYYGYSSSSSYGQGRRF	11	0.9102869894345238	33.858473018096795
MARWSSSQRKRYGSGNFGGGRGGGFGGNDLFGSGGNFSGRGGFYGSRGGGGYGGSWDGYNGFGNQGSWTGGGGSYNDFGNMNKQSSNFGPMKGGNFGGRWSGPYPGGGFYFAKPRAYGGYYGYSSSSSYGQGRRF	11	0.9153566335164833	33.252105541826104
MARWSSSQRKRSGSGNFMGGRGGGFGGNDNFGRGGNFSGRGGFGGSRGDGGYGGSGDGYNGFGNDGSWFGGGGSYNFFGNYNNQSSNFGPMKGGNFGGRSSGPYPGGGFYFAKPRAYGGYYGYSSSSSYGQGRRF	11	0.9071750424423615	33.1802443486002
MARWSSSQRKRYGSGNFGGGRGGGFGGNDLFGSGGNFSGRGGFGGSRGGGGYGGSWDGYNGFGNQGSWTGGGGSYNDFGNMNKQSSNFGPMKGGNFGGRWSGPYPGGGFYFAKPRAYGGYYGYSSSSSYGQGRRF	11	0.9085898620993589	35.01966816156222
MARWSSSQRKRYGSGNFGGGRGGGKGGNDLFGSGGNFSGRGGFGGSRGGGGYGGSWDGYNGFGNQGSWTGGGGSYNDFGNMNKQSSNFGPMKGGNFGFRSSGHYGGGGQYFAKPRNQGGYGGYSSSSSYGSGRRF	-1	0.885776724957265	33.67024022717133
MARWSSSQRKRYGSGNFGGGRGGGKGGNDLFGSGGNFSGRGGFGVSRGGGGYGGSWDGYNGFGNQGSWTGGGGSYNDFGNMNKQSSNFGPMKGGNFGGRWSGPYPGGGFYFAKPRAYGGYYGYSSSSSYGSFRRF	12	0.9189104581196583	33.51626751906988
MARWSSSQRKRYGSGNFGGGRGGGFGGNDLFGSGGNFSGRGGFGGSRGGGGYGGSWDGYNGFGNQGSWTGGGGSYNDFGNMNKQSSNFGPMKGGNFGGRWSGPYPGGGFYFAKPRAYGGYYGYSSSSSYGQGRRF	12	0.9078716320512819	33.36883385275628
MARWSSSQRKRSGSGNFMGGRGGGFGGNDNFGRGGNFSGRGGFGGSRGDGWYGGSGDGYNGFGNDKSWFGGGGSYNFFGNYNNQRVNFGPMKMGNFGGRWSGPYPGGGFYFAKPRAYGGYYGYSSSSSYGSFRRF	12	0.9485085328961361	34.23877809570012
MARWSSSQRKRYGSGNFGGGRGGGKGGNDLFGSGGNFSGRGGFGVSRGGGGYGGSWDGYNGFGNQGSWTGGGGSYNDFGNMNKQSSNFGPMKGGNFGGRWSGPYPGGGFYFAKPRAYGGYYGYSSSSSYGSFRRF	12	0.9120891376068376	34.390574974693045
MARWSSSQRKRSGSGNFMGGGGGGFGGNDNFGRGGNFSGRGGFGGSRGGVGYGGSWDGYNGFGNQGSWTGGGGSYNDFGNMNKQISNFGPMKGGNFGGRWSGPYPGGGFYFAKPRAYGGYYGYSSSSSHGSFRRF	12	0.9022160077724358	33.669789209763614
MARWSSSQRKRSGSGNFMGGRGGGFGGNDNFGRGGNFWGRGGFGGSRGDGWYGGSGDGYNGFGNDKSWFGGGGSYNFFGNYNNQRVNFGPMKGGNFGGRWSGPYPGGGFYFAKPRAYGGYYGYSSSSSYGQGRRF	12	0.9439975248138958	33.64866690566723
MARWSSSQRKRYGSGNFGGGRGGGFGGNDLFGSGGNFSGRGGFGGSRGGGGYGGSWDGYNGFGNQGSWTGGPGSYNDFGNMNKQSSNFTPMKGGNFGGRWSGPYPGGGFYFAKPRAYGGYYGYSSSSSYGAGRRF	12	0.9165457694638695	34.31804951169025
MARWSSSQRKRYGSGNFGGGRGGGFGGNDLFGSGGNFSGRGGFGGSRGGGGYGGSWDGYNGFGNQGSWTGGGGSYNDFGNMNKQSSNFGPMKGGNFGGRWSGPYPGGGFYFAKPRAYGGYYGYSSSSSYGQGRRF	12	0.9070376489510491	34.110228199404766
MARWSSSQRKRYGSGNFGGGRGGGKGGNDLFGSGGNFSGRGGFGVSRGGGGYGGSWDGYNGFGNQGSWTGGGGSYNDFGNMNKQSSNFGPMKGGNFGGRWSGPYPGGGFYFAKPRAYGGYYGYSSSSSYGSFRRF	12	0.9187527402930401	33.665474193548384
MARWSSSQRKRSGSGNFMGGRGGGFGGNDNFGRGGNFSGRGGFGGSRGDGGYGGSGDGYNGFGNDKSWFGGGGSYNFFGNYNNQRVNFGPMKGGNFGGRWSGPYPGGGFYFAKPRAYGGYYGYSSSSSYGQGRRF	12	0.9256183399816849	33.37924330411819
MARWSSSQRKRSGSGNFMGGRGGGFGGNDNFGRGGNFSGRGGFGGSRGDGWYGGSGDGYNGFGNDKSWFGGGGSYNFFGNYNNQRVNFGPMKMGNFGGRSSGHYGGGGQYFAKPRNQGGYGGYSSSSSYGSGRRF	12	0.9094343444773174	33.91723012017603
MARWSSSQRKRSGSGNFMGGRGGGFGGNDNFGRGGNFSGRGGFGGSRGDGGYGGSGDGYNGFGNDKSWFGGGGSYNFFGNYNNQRVNFGPMKGGNFGGRWSGPYPGGGFYFAKPRAYGGYYGYSSSSSYGQGRRF	12	0.9275850860576924	34.499776643823104
MARWSSSQRKRYGSGNFGGGRGGGKGGNDLFGSGGNFSGWGGQGGSRGGGGYGGSWDGYNGFGNQGSWTGGGGSYNDFGNMNKQSSNFGPMKGGNFGGRWSGPYPGGGFYFAKPRAYGEYYGYSSSSSFGSFRRF	12	0.9075256334841628	33.00602231088688
MARWSSSQRKRYGSGNFGGGRGGGKGGNDLFGSGGNFSGRGGFGGSRGGGGYGGSWDGYNGFGNQGSWTGGGGSYNDFGNMNKQSSNFGPMKGGNFGGRWSGPYPGGGFYFAKPRAYGGYYGYSSSSSYGSFRRF	12	0.9213127504807691	34.17522343891403
MARWSSSQRKRYGSGNFGGGRGGGKGGNDLFGSGGNFWGRGGFGGSRGDGWYGGSGDGYNGFGNDKSWFGGGGSYNFFGNYNNQRVNFGPPKGGNFGGRWSGPYPGGGFYFAKPRAYGGYYGYSSSSSYGQGRRF	12	0.9466045602371311	34.4235450063962
MARWSSSQRKRYGSGNFGGGRGGGKGGNDLFGSGGNFSGWGGQGGSRGGGGYGGSWDGYNGFGNQGSWTGGGGSYNDFGNMNKQSSNFGPMKGGNFGGRWSGPYPGGGFYFAKPRAYGGYYGYSSSSSYGSFRRF	12	0.9136704761684981	34.01358449632492
MARWSSSQRKRYGSGNFGGGRGGGFGGNDLFGSGGNFSGRGGFGGSRGGGGYGGSWDGYNGFGNQGSWTGGGGSYNDFGNMNKQSSNFGPMKGGNFGGRWSGPYPGGGFYFAKPRAYGGYYGYSSSSSYGQGRRF	12	0.9102869894345238	33.858473018096795
MARWSSSQRKRYGSGNFGGGRGGGFGGNDLFGSGGNFSGRGGFYGSRGGGGYGGSWDGYNGFGNQGSWTGGGGSYNDFGNMNKQSSNFGPMKGGNFGGRWSGPYPGGGFYFAKPRAYGGYYGYSSSSSYGQGRRF	12	0.9153566335164833	33.252105541826104
MARWSSSQRKRSGSGNFMGGRGGGFGGNDNFGRGGNFSGRGGFGGSRGDGGYGGSGDGYNGFGNDGSWFGGGGSYNFFGNYNNQSSNFGPMKGGNFGGRSSGPYPGGGFYFAKPRAYGGYYGYSSSSSYGQGRRF	12	0.9071750424423615	33.1802443486002
MARWSSSQRKRYGSGNFGGGRGGGFGGNDLFGSGGNFSGRGGFGGSRGGGGYGGSWDGYNGFGNQGSWTGGGGSYNDFGNMNKQSSNFGPMKGGNFGGRWSGPYPGGGFYFAKPRAYGGYYGYSSSSSYGQGRRF	12	0.9085898620993589	35.01966816156222
MARWSSSQRKRYGSGNFGGGRGGGKGGNDLFGSGGNFSGRGGFGVSRGGGGYGGSWDGYNGFGNQGSWTGGGGSYNDFGNMNKQSSNFGPMKGGNFGGRWSGPYPGGGFYFAKPRAYGGYYGYSSSSSYGSFRRF	13	0.9189104581196583	33.51626751906988
MARWSSSQRKRSGSGNFMGGRGGGFGGNDNFGRGGNFSGRGGFGGSRGDGWYGGSGDGYNGFGNDKSWFGGGGSYNFFGNYNNQRVNFGPMKMGNFGGRWSGPYPGGGFYFAKPRAYGGYYGYSSSSSYGSFRRF	13	0.9472192062148963	33.604410225903614
MARWSSSQRKRSGSGNFMGGRGGGFGGNDNFGRGGNFSGRGGFGGSRGDGWYGGSGDGYNGFGNDKSWFGGGGSYNFFGNYNNQRVNFGPMKMGNFGGRWSGPYPGGGFYFAKPRAYGGYYGYSSSSSYGSFRRF	13	0.9485085328961361	34.23877809570012
MARWSSSQRKRYGSGNFGGGRGGGKGGNDLFGSGGNFSGRGGFGVSRGGGGYGGSWDGYNGFGNQGSWTGGGGSYNDFGNMNKQSSNFGPMKGGNFGGRWSGPYPGGGFYFAKPRAYGGYYGYSSSSSYGSFRRF	13	0.9120891376068376	34.390574974693045
MARWSSSQRKRYGSGNFGGGRGGGKGGNDLFGSGGNFSGRGGFGGSRGGGGYGGSWDGYNGFGGQGSWTGGGGSYNDFGNMNKQRSNFGPMKGGNFGGRWSGPYPGGGFYFAKPRAYGGYYGYSSSSSYGSFRRF	13	0.9262532505208332	34.372054569237385
MARWSSSQRKRSGSGNFMGGRGGGFGGNDNFGRGGNFWGRGGFGGSRGDGWYGGSGDGYNGFGNDKSWFGGGGSYNFFGNYNNQRVNFGPMKGGNFGGRWSGPYPGGGFYFAKPRAYGGYYGYSSSSSYGQGRRF	13	0.9439975248138958	33.64866690566723
MARWSSSQRKRYGSGNFGGGRGGGFGGNDLFGSGGNFSGRGGFGGSRGGGGYGGSWDGYNGFGNQGSWTGGPGSYNDFGNMNKQSSNFTPMKGGNFGGRWSGPYPGGGFYFAKPRAYGGYYGYSSSSSYGAGRRF	13	0.9165457694638695	34.31804951169025
MARWSSSQRKRYGSGNFGGGRGGGKGGNDLFGSGGNFSGRGGFGVSRGGGGYGGSWDGYNGFGNQGSWTGGGGSYNDFGNMNKQSSNFGPMKGGNFGGRWSGPYPGGGFYFAKPRAYGGYYGYFSSSSYGSFRRF	13	0.9254986998962147	33.98511137607958
MARWSSSQRKRYGSGNFGGGRGGGKGGNDLFGSGGNFSGRGGFGVSRGGGGYGGSWDGYNGFGNQGSWTGGGGSYNDFGNMNKQSSNFGPMKGGNFGGRWSGPYPGGGFYFAKPRAYGGYYGYSSSSSYGSFRRF	13	0.9187527402930401	33.665474193548384
MARWSSSQRKRSGSGNFMGGRGGGFGGNDNFGRGGNFSGRGGFGGSRGDGGYGGSGDGYNGFGNDKSWFGGGGSYNFFGNYNNQRVNFGPMKGGNFGGRWSGPYPGGGFYFAKPRAYGGYYGYSSSSSYGQGRRF	13	0.9256183399816849	33.37924330411819
MARWSSSQRKRSGSGNFMGGRGGGFGGNDNFGRGGNFWGRGGFGGSRGDGWYGGSGDGYNGFGNDKSWFGGGGSYNFFGNYNNQRVNFGPMKMGNFGGRWSGPYPGGGFYFAKPRAYGGYYGYSSSSSYGSFRRF	13	0.9590266264863343	34.504323883322016
MARWSSSQRKRSGSGNFMGGRGGGFGGNDNFGRGGNFSGRGGFGGSRGDGGYGGSGDGYNGFGNDKSWFGGGGSYNFFGNYNNQRVNFGPMKGGNFGGRWSGPYPGGGFYFAKPRAYGGYYGYSSSSSYGQGRRF	13	0.9275850860576924	34.499776643823104
MARWSSSQRKRYGSGNFMGGRGGGFGGNDNFGRGGNFSGRGGFGGSRGDGGYGGSGDGYNGFGNDKSWFGGGGSYNFFGNYNNQRVNFGPMKGGNFGGRWSGPYPGGGFYFAKPRAYGGYYGNSSSSSYGQGRRF	13	0.9238331974358974	33.49597478285207
MARWSSSQRKRYGSGNFGGGRGGGKGGNDLFGSGGNFSGRGGFGGSRGGGGYGGSWDGYNGFGNQGSWTGGGGSYNDFGNMNKQSSNFGPMKGGNFGGRWSGPYPGGGFYFAKPRAYGGYYGYSSSSSYGSFRRF	13	0.9213127504807691	34.17522343891403
MARWSSSQRKRYGSGNFGGGRGGGKGGNDLFGSGGNFWGRGGFGGSRGDGWYGGSGDGYNGFGNDKSWFGGGGSYNFFGNYNNQRVNFGPPKGGNFGGRWSGPYPGGGFYFAKPRAYGGYYGYSSSSSYGQGRRF	13	0.9466045602371311	34.4235450063962
MARWSSSQRKRYGSGNFGGGRGGGKGGNDLFGSGGNFSGWGGQGGSRGGGGYGGSWDGYNGFGNQGSWTGGGGSYNDFGNMNKQSSNFGPMKGGNFGGRWSGPYPGGGFYFAKPRAYGGYYGYSSSSSYGSFRRF	13	0.9136704761684981	34.01358449632492
MARWSSSQRKRSGSGNFMGGRGGGFGGNDNFGRGGNFSVRGGFGGSRGDGWYGGSGDGYNGFGNDKSWFGGGGSYNFFGNYNNQRVNFGPMKGGNFGGRWSGPYPGGGFYFAKPRAYGGYYGYSSSSSYGQGRRF	13	0.9362430460137903	33.868085365648554
MARWSSSQRKRYGSGNFGGGRGGGFGGNDLFGSGGNFSGRGGFYGSRGGGGYGGSWDGYNGFGNQGSWTGGGGSYNDFGNMNKQSSNFGPMKGGNFGGRWSGPYPGGGFYFAKPRAYGGYYGYSSSSSYGQGRRF	13	0.9153566335164833	33.252105541826104
MARWSSSQRKRYGSGNFGGGRGGGKGGNDLFGSGGNFWGRGGFGGSRGDGWYGGSGDGYNGFGNDKSWFGGGGSYNFFGNYNNQRVNFGPPKGGNFGGRWSGPYPGGGFYFAKPRAYGGYYGYSSSSSYGQGRRF	13	0.9422667556776557	34.39349162522269
MARWSSSQRKRSGSGNFMGGRGGGFGGNDNFGRGGNFSGRGGFGGSRGDGWYGGSGDGYNGFGNDKSWFGGGGSYNFFGNYNNQRVNFGPMKMGNFGGRWSGPYPGGGFYFAKPRAYGGYYGYSSSSSYGSFRRF	13	0.9437374065088755	33.31478918032439
MARWSSSQRDRYGSGNFGGGRGGGKGGNDLFGSGGNFWGRGGFGGSRGDGWYGGSGDGYNGFGNDKSWFGGGISYNFFGNYKNQRVNFGPMKMGNFGGRWSGPSPGGGFYFAKPPAYGGYYGYSSSSSYGSFRRF	14	0.9413374276018098	33.51674036655405
MARWSSSQRKRSGSGNFMGGRGGGFGGNDNFGRGGNFSGRGGFGGSRGDGWYGGSGDGYNGFGNDKSWFGGGGSYNFFGNYNNQRVNFGPMKMGNFGGRWSGPYPGGGFYFAKPRAYGGYYGYSSSSSYGSFRRF	14	0.9472192062148963	33.604410225903614
MARWSSSQRKRSGSGNFMGGRGGGFGGNDNFGRGGNFSGRGGFGGSRGDGWYGGSGDGYNGFGNDKSWFGGGGSYNFFGNYNNQRVNFGPMKMGNFGGRWSGPYPGGGFYFAKPRAYGGYYGYSSSSSYGSFRRF	14	0.9485085328961361	34.23877809570012
MARWSSSQRKRYGSGNFGGGRGGGKGGNDLFGRGGNFWGRGGFGGSRGDGWYGGSGDGYNGFGNDKSWFGGGGSYNFFGNYNNQRVNQGPMKMGNFGGRWSGPYPGGGFYFAKPRAYGGYYGYSSSSSYGSFRRF	14	0.9526526528846153	33.65344597232405
MARWSSSQRKRYGSGNFGGGRGGGKGGNDLFGSGGNFSGRGGFGGSRGGGGYGGSWDGYNGFGGQGSWTGGGGSYNDFGNMNKQRSNFGPMKGGNFGGRWSGPYPGGGFYFAKPRAYGGYYGYSSSSSYGSFRRF	14	0.9262532505208332	34.372054569237385
MARWSSSQRKRSGSGNFMGGRGGGFGGNDNFGRGGNFWGRGGFGGSRGDGWYGGSGDGYNGFGNDKSWFGGGGSYNFFGNYNNQRVNFGPMKGGNFGGRWSGPYPGGGFYFAKPRAYGGYYGYSSSSSYGQGRRF	14	0.9439975248138958	33.64866690566723
MARWSSSQRKRSGSGNFMGGRGGGFGGNDNFGRGGNFSGRGGFGGSRGDGWYGGSGDGYNGFGNDKSWFGGGGSYNFFGNYNNQRVNFGPMKMGNFGGRWSGPYPGGGFYFAKPRAYGGYYGYSSSFSYGSFRRF	14	0.9461816787330317	34.50086515599511
MARWSSSQRKRYGSGNFGGGRGGGKGGNDLFGSGGNFSGRGGFGVSRGGGGYGGSWDGYNGFGNQGSWTGGGGSYNDFGNMNKQSSNFGPMKGGNFGGRWSGPYPGGGFYFAKPRAYGGYYGYFSSSSYGSFRRF	14	0.9254986998962147	33.98511137607958
MARWSSSQRKRSGSGNFMGGRGGGFGGNDNFGRGGNFWGRGGFGGSRGDGWYGGSGDGYNGFGNDKSWFGGGCSYNFFGNYNNGRVNFGPPKGGNFGGRWSGPYPGGGFYFAKPRAYGGYYGYSSSSSYGQGRRF	14	0.9440700524886879	33.18818888122958
MARWSSSQRKRSGSGNFMGGRGGGFGGNDNFGRGGNFSGRGGFGGSRGDGGYGGSGDGYNGFGNDKSWFGGGGSYNFFGNYNNQRVNFGPMKGGNFGGRWSGPYPGGGFYFAKPRAYGGYYGYSSSSSYGQGRRF	14	0.9256183399816849	33.37924330411819
MARWSSSQRKRSGSGNFMGGRGGGFGGNDNFGRGGNFWGRGGFGGSRGDGWYGGSGDGYNGFGNDKSWFGGGGSYNFFGNYNNQRVNFGPMKMGNFGGRWSGPYPGGGFYFAKPRAYGGYYGYSSSSSYGSFRRF	14	0.9590266264863343	34.504323883322016
MARWSSSQRKRSGSGNFMGGRGGGFGGNDNFGRGGNFSGRGGFGGSRGDGGYGGSGDGYNGFGNDKSWFGGGGSYNFFGNYNNQRVNFGPMKGGNFGGRWSGPYPGGGFYFAKPRAYGGYYGYSSSSSYGQGRRF	14	0.9275850860576924	34.499776643823104
MARWSSSQRKRSGSGNFMGGRGGGFGGNDNFGRGGNFSGRGGFGGSRGDGWYGGSGDGYNGFGNDKSWFGGGGSYNFFGNYNNQRVNFGPMKMGNFGGRWSGPYPGGGFYFAKPRAYGGYYGYSSSSSYGSFRRF	14	0.9472857784615385	33.3623765540184
MARWSSSQRKRYGSGNFGGGRGGGKGGNDLFGSGGNFSGRGGFGGSRGGGGYGGSWDGYNGFGGQGSWTGGGGSYNDFGNMNKQRSNFGPMKGGNFGGRWSGPYPGGGFYFAKPRAYGGYYGYSSSSSYGSFRRF	14	0.9258473161764706	33.66872862671233
MARWSSSQRKRYGSGNFGGGRGGGKGGNDLFGSGGNFWGRGGFGGSRGDGWYGGSGDGYNGFGNDKSWFGGGGSYNFFGNYNNQRVNFGPPKGGNFGGRWSGPYPGGGFYFAKPRAYGGYYGYSSSSSYGQGRRF	14	0.9466045602371311	34.4235450063962
MARWSSSQRKRSGSGNFMGGRGGGFGGNDNFGSGGNFWVRGGFGGSRGDGWYGGSGDGYNGFGNDKSWFGGGGSYNFFGNYNNQRVNFGPPKGGNFGGRWSGPYPGGGFYFAKPRAYGGYYGYSSSSSYGQGRRF	14	0.9352233173076923	34.423439165887515
MARWSSSQRKRSGSGNFMGGRGGGFGGNDNFGRGGNFSVRGGFGGSRGDGWYGGSGDGYNGFGNDKSWFGGGGSYNFFGNYNNQRVNFGPMKGGNFGGRWSGPYPGGGFYFAKPRAYGGYYGYSSSSSYGQGRRF	14	0.9362430460137903	33.868085365648554
MARWSSSQRKRSGSGNFMGGRGGGFGGNDNFGRGGNFSGRGGFGGSRGDGWYGGSGDGYNGFGNDKSWFGGGGSYNFFGNYNNQRVNFGPMKMGNFGGRWSGPYPGGGFYFAKPRAYGGYYGYSSSSSYGSFRRF	14	0.9484005341346152	34.55700661829055
MARWSSSQRKRYGSGNFGGGRGGGKGGNDLFGSGGNFWGRGGFGGSRGDGWYGGSGDGYNGFGNDKSWFGGGGSYNFFGNYNNQRVNFGPPKGGNFGGRWSGPYPGGGFYFAKPRAYGGYYGYSSSSSYGQGRRF	14	0.9422667556776557	34.39349162522269
MARWSSSQRKRSGSGNFMGGRGGGFGGNDNFGRGGNFSGRGGFGGSRGDGWYGGSGDGYNGFGNDKSWFGGGGSYNFFGNYNNQRVNFGPMKMGNFGGRWSGPYPGGGFYFAKPRAYGGYYGYSSSSSYGSFRRF	14	0.9437374065088755	33.31478918032439
MARWSSSQRKRSGSGNFMGGREGGFGGNDNFGRGGNFSGRGGFGGRRGDGWYGGSGDGYNGFGNDKSWFGGGGSYNFHGNYNNQRVNFGCMKMGNFGGRWSGPYPGGGFYFAKPRAYGGYYGYSSSSSYGSFRRF	15	0.9458673386269646	34.51374655858061
MARWSSSQRKRSGSGNFMGGRGGGFGGNDNFGRGGNFSGRGGFGGSRGDGWYGGSGDGYNGFGNDKSWFGGGGSYNFFGNYNNQRVNFGPMKMGNFGGRWSGPYPGGGFYFAKPRAYGGYYGYSSSSSYGSFRRF	15	0.9472192062148963	33.604410225903614
MARWSSSQRKRSGSGNFMGGRGGGFGGNDNFGRGGNFSGRGGFGGSRGDGWYGGSGDGYNGFGNDKSWFGGGGSYNFFGNYNNQRVNFGPMKMGNFGGRWSGPYPGGGFYFAKPRAYGGYYGYSSSSSYGSFRRF	15	0.9485085328961361	34.23877809570012
MARWSSSQRKRYGSGNFGGGRGGGKGGNDLFGRGGNFWGRGGFGGSRGDGWYGGSGDGYNGFGNDKSWFGGGGSYNFFGNYNNQRVNQGPMKMGNFGGRWSGPYPGGGFYFAKPRAYGGYYGYSSSSSYGSFRRF	15	0.9526526528846153	33.65344597232405
MARWSSSQRKRSGSGNFMGGRGGGFGGNDNFGRGGNFWGRGGFGGSRGDGWYGGSGDGYNGFGNDKSWFGGGGSYNFFGNYNNQRVNFGPPKGGNFGGRWSGPYPGGGFYFAKPRAYGGYYGYSSSSSYGQGRRF	15	0.9440649722796809	33.34811221744721
MARWSSSQRKRSGSGNFMGGRGGGFGGNDNFGRGGNFWGRGGFGGSRGDGWYGGSGDGYNGFGNDKSWFGGGGSYNFFGNYNNQRVNFGPMKGGNFGGRWSGPYPGGGFYFAKPRAYGGYYGYSSSSSYGQGRRF	15	0.9439975248138958	33.64866690566723
MARWSSSQRKRSGSGNFMGGRGGGFGGNDNFGRGGNFSGRGGFGGSRGDGWYGGSGDGYNGFGNDKSWFGGGGSYNFFGNYNNQRVNFGPMKMGNFGGRWSGPYPGGGFYFAKPRAYGGYYGYSSSFSYGSFRRF	15	0.9461816787330317	34.50086515599511
MARWSSSQRKRYGSGNFGGGRGGGKGGNDLFGRFGNFWGRGGFGGSRGDGWYGGSGDGYNGFGNDKSWFGGGGSYNFFGNYNNQRVNFGPMKMGNFGGRWSGPYPGGGFYFAKPRAYGGYYGYSSSSSYGSFRRF	15	0.9691428218070819	33.465925825961534
MARWSSSQRKRSGSGNFMGGRGGGFGGNDNFGRGGNFWGRGGFGGSRGDGWYGGSGDGYNGFGNDKSWFGGGCSYNFFGNYNNGRVNFGPPKGGNFGGRWSGPYPGGGFYFAKPRAYGGYYGYSSSSSYGQGRRF	15	0.9440700524886879	33.18818888122958
MARWSSSQRKRSGSGNFMGGRGGGFGGNDNFGRGGNFWGRGGFGGSRGDGWYGGSGDGYNGFGNDKSWFGGGGSYNFFGNYNNQRVNQGPMKMGNFGGRWSGPYPGGGFYFAKPWAYGGYYGYSSSSSYGSFRRF	15	0.9461314465811965	33.59420380523332
MARWSSSQRKRSGSGNFMGGRGGGFGGNDNFGRGGNFWGRGGFGGSRGDGWYGGSGDGYNGFGNDKSWFGGGGSYNFFGNYNNQRVNFGPMKMGNFGGRWSGPYPGGGFYFAKPRAYGGYYGYSSSSSYGSFRRF	15	0.9590266264863343	34.504323883322016
MARWSSSQRKRYGSGNFGGGRGGGKGGNDLFGRGGNFWGRGGFGGSRGDGWYGGSGDGYNGFGNDKSWFGGGGSYNFFGNYNNQRVNFGPMKMGNFGGRWSGPYPGGGFYFAKPRAYGGYYGYSSSSSYGSFRRF	15	0.9582187407224958	35.0795938825381
MARWSSSQRKRSGSGNFMGGRGGGFGGNDNFGRGGNFSGRGGFGGSRGDGWYGGSGDGYNGFGNDKSWFGGGGSYNFFGNYNNQRVNFGPMKMGNFGGRWSGPYPGGGFYFAKPRAYGGYYGYSSSSSYGSFRRF	15	0.9472857784615385	33.3623765540184
MARWSSSQRKRYGSGNFGNGRGGGKGGNDLFGSGGNFWGRGGFGGSRGDGWYGGSGDGYNGFGNDKSWFGGGGSYNFFGNYNNQRVNFGPMKMGNFGGRWSGPYPGGGFYFAKPRAYGGYYGYSSSSSYGSFRRF	15	0.9561848452488686	33.82579990753936
MARWSSSQRKRYGSGNFGGGRGGGKGGNDLFGSGGNFWGRGGFGGSRGDGWYGGSGDGYNGFGNDKSWFGGGGSYNFFGNYNNQRVNFGPPKGGNFGGRWSGPYPGGGFYFAKPRAYGGYYGYSSSSSYGQGRRF	15	0.9466045602371311	34.4235450063962
MARWSSSQRKRSGSGNFMGGRGGGFGGNDNFGRGGNFWGRGGFGGSRGDGWYGGSGDGYNGFGNDKSWFGGGGSYNFFGNYNNQRVNQGPMKMGNFGGRWSGPYPGGGFYFAKPRAYGGYYGYSSSSSYGSFRRF	15	0.9491531971450119	34.61233104292168
MARWSSSQRKRSGSGNFMGGRGGGFGGNDNFGRGGNFWGRGGFGGSRGDGWYGGSGDGYNGFGNDKSWFGGGGSYNFFGNYNNQRVNFGPMKMGNFGGRWSGPYPGGGFYFAKPRAYGGYYGYSSSSSYGSFRRF	15	0.9563776492307693	34.09029230942919
MARWSSSQRKRSGSGNFMGGRGGGFGGNDNFGRGGNFSGRGGFGGSRGDGWYGGSGDGYNGFGNDKSWFGGGGSYNFFGNYNNQRVNFGPMKMGNFGGRWSGPYPGGGFYFAKPRAYGGYYGYSSSSSYGSFRRF	15	0.9484005341346152	34.55700661829055
MARWSSSQRKRYGSGNFGGGRGGGKGGNDLFGSGGNFWGRGGFGGSRGDGWYGGSGDGYNGFGNDKSWFGGGGSYNFFGNYNNQRVNFGPPKGGNFGGRWSGPYPGGGFYFAKPRAYGGYYGYSSSSSYGQGRRF	15	0.9422667556776557	34.39349162522269
MARWSSSQRKRSGSGNFMGGRGGGFGGNDNFGRGGNFSGRGGFGGSRGDGWYGGSGDGYNGFGNDKSWFGGGGSYNFFGNYNNQRVNFGPMKMGNFGGRWSGPYPGGGFYFAKPRAYGGYYGYSSSSSYGSFRRF	15	0.9437374065088755	33.31478918032439
MARWSSSQRKRSGSGNEMGGRGGGFGGNDNFGRGGNFSGRGGFGGSRGDGWYGGSGDGYNGFGNDKSWFGGGGSYNFFGNYNNQRVNFGPMKMGNFGGRWSGPYPGGGFYFAKPRAYGGYYGYSSSSSYGSFRRF	-1	0.93711715191163	34.788807260392616
MARWSSSQRKRSGSGNFMGGRGGGFGGNDNFGRGGNFWGRGGFGGSRGDGWYGGSGDGYNGFGNDKSHFGGGGSYNFFGNYNNQRVNQGPMKMGNFGGRWSGPYPGGGFYFAKPRAYGGYYGYSSSSSYGSFRRF	-1	0.9380476348651348	34.84054123211462
MARWSSSQRKRYGSGNFGGGRGGGKGGNDLFGRGGNFWGRGGFGGSRGDGWYGGSGDGYNGFGNDKSWFGGGGSYNFFGNYNNQRVNFGPMKMGNFGGRWSGPYPGGGFYFAKPRAYGGYYGYSSSSSYGSFRRF	16	0.9610753610576923	34.07724195406411
MARWSSSQRKRSGSGNFMGGRGGGFGGNDNFGRGGNFSGRGGFGGSRGDGWYGGSGDGYNGFGNDKSWFGGGGSYNFFGNYNNQRVNFGPMKMGNFGGRWSGPYPGGGFYFAKPRAYGGYYGYSSSSSYGSFRRF	16	0.9472192062148963	33.604410225903614
MARWSSSQRKRSGSGNFMGGRGGGFGGNDNFGRGGNFSGRGGFGGSRGDGWYGGSGDGYNGFGNDKSWFGGGGSYNFFGNYNNQRVNFGPMKMGNFGGRWSGPYPGGGFYFAKPRAYGGYYGYSSSSSYGSFRRF	16	0.9485085328961361	34.23877809570012
MARWSSSQRKRYGSGNFGGGRGGGKGGNDLFGRGGNFWGRGGFGGSRGDGWYGGSGDGYNGFGNDKSWFGGGGSYNFFGNYNNQRVNQGPMKMGNFGGRWSGPYPGGGFYFAKPRAYGGYYGYSSSSSYGSFRRF	16	0.9526526528846153	33.65344597232405
MARWSSSQRKRYGSGNFGNGRGGGKGGNDLFGSGGNFWGRGGFGGSRGDGWYGGSGDGYNGFGNDKSWFGGGGSYNFFGNYNNQRVNFGPMKMGNFGGRWSGPYPGGGFYFAKPRAYGGYYGYSSSSSYGSFRRF	16	0.9549978504273504	33.49989878902219
MARWSSSQRKRSGSGNFMGGRGGGFGGNDNFGRGGNFWGRGGFGGSRGDGWYGGSGDGYNGFGNDKSWFGGGGSYNFFGNYNNQRVNFGPMKMGNFGGRWSGPYPGGGFYFAKPRAYGGYYGYSSSSSYGSWRRF	16	0.9545657210622711	33.34640541177486
MARWSSSQRKRSGSGNFMGGRGGGFGGNDNFGRGGNFSGRGGFGGSRGDGWYGGSGDGYNGFGNDKSWFGGGGSYNFFGNYNNQRVNFGPMKMGNFGGRWSGPYPGGGFYFAKPRAYGGYYGYSSSFSYGSFRRF	16	0.9461816787330317	34.50086515599511
MARWSSSQRKRYGSGNFGGGRGGGKGGNDLFGRFGNFWGRGGFGGSRGDGWYGGSGDGYNGFGNDKSWFGGGGSYNFFGNYNNQRVNFGPMKMGNFGGRWSGPYPGGGFYFAKPRAYGGYYGYSSSSSYGSFRRF	16	0.9691428218070819	33.465925825961534
MARWSSSQRKRKGSGNFGGGRGGGKGGNDLFGRFGNFWGRGGFGGSRGDGWYGGSGDGYNGFGNDKSWFGGGLSYNFFGNYNNQRVNFGVMKMGNGGGRWSGPYPGGGFYFAKPRDYGGYYGYSSSSSYGSFRRF	16	0.9668896423076926	34.04470714997825
MARWSSSQRKRSGSGNFMGGRGGGFGGNDNFGRGGNFWGRGGFGGSRGDGWYGGSGDGYNGFGNDKSWFGGGGSYNFFGNYNNQRVNQGPMKMGNFGGRWSGPYPGGGFYFAKPWAYGGYYGYSSSSSYGSFRRF	16	0.9461314465811965	33.59420380523332
MARWSSSQRKRSGSGNFMGGRGGGFGGNDNFGRGGNFWGRGGFGGSRGDGWYGGSGDGYNGFGNDKSWFGGGGSYNFFGNYNNQRVNFGPMKMGNFGGRWSGPYPGGGFYFAKPRAYGGYYGYSSSSSYGSFRRF	16	0.9590266264863343	34.504323883322016
MARWSSSQRKRYGSGNFGGGRGGGKGGNDLFGRGGNFWGRGGFGGSRGDGWYGGSGDGYNGFGNDKSWFGGGGSYNFFGNYNNQRVNFGPMKMGNFGGRWSGPYPGGGFYFAKPRAYGGYYGYSSSSSYGSFRRF	16	0.9582187407224958	35.0795938825381
MARWSSSQRKRSGSGNFMGGRGGGFGGNDNFGRGGNFSGRGGFGGSRGDGWYGGSGDGYNGFGNDKSWFGGGGSYNFFGNYNNQRVNFGPMKMGNFGGRWSGPYPGGGFYFAKPRAYGGYYGYSSSSSYGSFRRF	16	0.9472857784615385	33.3623765540184
MARWSSSQRKRYGSGNFGNGRGGGKGGNDLFGSGGNFWGRGGFGGSRGDGWYGGSGDGYNGFGNDKSWFGGGGSYNFFGNYNNQRVNFGPMKMGNFGGRWSGPYPGGGFYFAKPRAYGGYYGYSSSSSYGSFRRF	16	0.9561848452488686	33.82579990753936
MARWSSSQRKRYGSGNFGGGRGGGKGGNDLFGSGGNFWGRGGFGGSRGDGWYGGSGDGYNGFGNDKSWFGGGGSYNFFGNYNNQRVNFGPPKGGNFGGRWSGPYPGGGFYFAKPRAYGGYYGYSSSSSYGQGRRF	16	0.9466045602371311	34.4235450063962
MARWSSSQRKRSGSGNFMGGRGGGFGGNDNFGRGGNFWGRGGFGGSRGDGWYGGSGDGYNGFGNDKSWFGGGGSYNFFGNYNNQRVNQGPMKMGNFGGRWSGPYPGGGFYFAKPRAYGGYYGYSSSSSYGSFRRF	16	0.9491531971450119	34.61233104292168
MARWSSSQRKRSGSGNFMGGRGGGFGGNDNFGRGGNFWGRGGFGGSRGDGWYGGSGDGYNGFGNDKSWFGGGGSYNFFGNYNNQRVNFGPMKMGNFGGRWSGPYPGGGFYFAKPRAYGGYYGYSSSSSYGSFRRF	16	0.9563776492307693	34.09029230942919
MARWSSSQRKRSGSGNFMGGRGGGFGGNDNFGRGGNFSGRGGFGGSRGDGWYGGSGDGYNGFGNDKSWFGGGGSYNFFGNYNNQRVNFGPMKMGNFGGRWSGPYPGGGFYFAKPRAYGGYYGYSSSSSYGSFRRF	16	0.9484005341346152	34.55700661829055
MARWSSSQRKRYGSGNFGNGRGGGKGGNDLFGSGGNFWGRGGFGGSRGDGWNGGSGDGYNGFGNDKSWFGGGGSYWFFGNYNNQRVNFGPMKMGNFGGRWSGPYPGGGFYFAKPRAYGGYYGYSSSSSYGSFRRF	16	0.9560890552083333	33.700592942557805
MARWSSSQRKRSGSGNFMGGRGGGFGGNDNFGRGGNFSGRGGFGGSRGDGWYGGSGDGYNGFGNDKSWFGGGGSYNFFGNYNNQRVNFGPMKMGNFEGRWSGPYPGGVFYFAKPRAYGGYYGYSSSSSYGSFRRF	16	0.9486613606227104	33.35223393146614
MARWSSSQRKRYGSGNFGGGRGGGKGGNDLFGRGGNFWGRGGFGGSRGDGWYGGSGDGYNGFGNDKSWFGGGGSYNFFGNYNNQRVNFGPMKMGNFGGRWSGPYPGGGFYFAKPRAYGGYYGYSSSSSYGSFRRF	17	0.9610753610576923	34.07724195406411
MARWSSSQRKRKGSGNFMGGRGGGFGGNDNFGRGGNFWGRGGFGGSRGDGWYGGSGDGYNGFGNDKSWFGGGGSYNFFGNYNNQRVNFGPMKMGNFGGRWSGPYPGGGFYFAKPRAYGGYYGYSSSSSYGSFRRF	17	0.9603227647058825	34.10885427139038
WARWSSSIRKRSGSGNFMGGRGGGFGGNDNFGRGGNFWGRGGFGGSRGDGWYGGSGDGYNGFGNDKSWFGGGGSYNFFGNYNNQRVNFGPMKMGNFGGRWSGPYPGGGFYFAKPRAYGGYYGYSSSSSYGSFRRF	17	0.9614508431235432	34.2111870944033
MARWSSSQRKRYGSGNFGGGRGGGKGGNDLFGRGGNFWGRGGFGGSRGDGWYGGSGDGYNGFGNDKSWFGGGGSYNFFGNYNNQRVNQGPMKMGNFGGRWSGPYPGGGFYFAKPRAYGGYYGYSSSSSYGSFRRF	17	0.9526526528846153	33.65344597232405
MARWSSSQRKRYGSGNFGNGRGGGKGGNDLFGSGGNFWGRGGFGGSRGDGWYGGSGDGYNGFGNDKSWFGGGGSYNFFGNYNNQRVNFGPMKMGNFGGRWSGPYPGGGFYFAKPRAYGGYYGYSSSSSYGSFRRF	17	0.9549978504273504	33.49989878902219
MARWSSSQRKRSGSGNFMGGRGGGFGGNDNFGRGGNFWGRGGFGGSRGDGWYGGSGDGYNGFGNDKSWFGGGGSYNFFGNYNNQRVNFGPMKMGNFGGRWSGPYPGGGFYFAKPRAYGGYYGYSSSSSYGSWRRF	17	0.9545657210622711	33.34640541177486
MARWSSSQRKRSGSGNFMGGRGGGFGGNDNFGRGGNFWGRGGFGGSRGDGWYGGSGDGYNGFGNDKSWFGGQGSYNFFGNYNNQRVNFGPMKMGNFGGRWSGPYPGGGFYFAKPRAYKGYYGYSSSSSYGSFRRF	17	0.9648774076923077	34.344059117688815
MARWSSSQRKRYGSGNFGGGRGGGKGGNDLFGRFGNFWGRGGFGGSRGDGWYGGSGDGYNGFGNDKSWFGGGGSYNFFGNYNNQRVNFGPMKMGNFGGRWSGPYPGGGFYFAKPRAYGGYYGYSSSSSYGSFRRF	17	0.9691428218070819	33.465925825961534
MARWSSSQRKRKGSGNFGGGRGGGKGGNDLFGRFGNFWGRGGFGGSRGDGWYGGSGDGYNGFGNDKSWFGGGLSYNFFGNYNNQRVNFGVMKMGNGGGRWSGPYPGGGFYFAKPRDYGGYYGYSSSSSYGSFRRF	17	0.9668896423076926	34.04470714997825
MARWSVSQRKRSGSGNFMGGRGGGFGGNDNFGRGGNFWGRGGFGGSRGDGWYGGSGDGYNGFGNDKSWFGGGGSYNFFGNYNNQRVNFGPMKMGNFGGRWSGPYPGGGFYFAKPRAYGGYYGYSSSSSYGSFRRF	17	0.9628069518429487	32.94176755267857
MARWSSSQRKRSGSGNFMGGRGGGFGGNDNFGRGGNFWGRGGFGGSRGDGWYGGSGDGYNGFGNDKSWFGGGGSYNFFGNYNNQRVNFGPMKMGNFGGRWSGPYPGGGFYFAKPRAYGGYYGYSSSSSYGSFRRF	17	0.9590266264863343	34.504323883322016
MARWSSSQRKRYGSGNFGGGRGGGKGGNDLFGRGGNFWGRGGFGGSRGDGWYGGSGDGYNGFGNDKSWFGGGGSYNFFGNYNNQRVNFGPMKMGNFGGRWSGPYPGGGFYFAKPRAYGGYYGYSSSSSYGSFRRF	17	0.9582187407224958	35.0795938825381
MARWSSSQRKRKGSGNFGGGRGGGKGGNDLFGRFGNFWGRGGFGGSRGDGWYGGSGDGYNGFGNDKSWFGGGLSYNFFGNYLNQRVNFGVMKMGNGGGRWSGPYPGGGFYFAKPRAYGGYYGYSSSSSYGSFRRF	17	0.9682232367009335	33.7008459064356
MARWSSSQRKRYGSGNFGNGRGGGKGGNDLFGSGGNFWGRGGFGGSRGDGWYGGSGDGYNGFGNDKSWFGGGGSYNFFGNYNNQRVNFGPMKMGNFGGRWSGPYPGGGFYFAKPRAYGGYYGYSSSSSYGSFRRF	17	0.9561848452488686	33.82579990753936
MARWSSSQNKRSGSGNFGGGRGDGKGGNDLFGRFGNFWGRGGFGGFRGDGWYGGSGDGYNGFGNDKSWFGGGLSYNFFGNYNYQRVNFGVMKMGNGGGRWSGPYPGGGFYFAKPRDYGGYYGYSSSSSYGSFRRF	17	0.9641475256410257	32.820633729390984
MARWSSSQRKRSGSGNFMGGRGGGFGGNDNFGRGGNFWGRGGFGGSRGDGWYGGSGDGYNGFGNDKSWFGGGGSYNFFGNYNNQRVNQGPMKMGNFGGRWSGPYPGGGFYFAKPRAYGGYYGYSSSSSYGSFRRF	17	0.9491531971450119	34.61233104292168
MARWSSSQRKRSGSGNFMGGRGGGFGGNDNFGRGGNFWGRGGFGGSRGDGWYGGSGDGYNGFGNDKSWFGGGGSYNFFGNYNNQRVNFGPMKMGNFGGRWSGPYPGGGFYFAKPRAYGGYYGYSSSSSYGSFRRF	17	0.9563776492307693	34.09029230942919
DARWSSSQRKRSGSGNFMGGRGGGFGGNDNFGRGGNFWGRGGFIGSRGLGWYGGSGDGYNGFGNDKSWFGGGGSYNFFGNYNNQRVNFGPMKMGNFGGRWSGPYPGGGFYFAKPRDYGGYYGYSSSSSYGSFRRF	17	0.9564809137529134	33.25379818670612
MARWSSSQRKRYGSGNFGNGRGGGKGGNDLFGSGGNFWGRGGFGGSRGDGWNGGSGDGYNGFGNDKSWFGGGGSYWFFGNYNNQRVNFGPMKMGNFGGRWSGPYPGGGFYFAKPRAYGGYYGYSSSSSYGSFRRF	17	0.9560890552083333	33.700592942557805
MARWSSSQRKRYGSGNFGGGRGGGKGGNDLFGRGGNFWGRGGFGGSRGDGWYGGSGDGYNGFGNDKSWFGGGGSYNFFGNYNNQRVNFGPMKMGNFGGRWSGPYPGGGFYFAKPRAYGGYYGYSSSSSYGSFRRF	17	0.963506875410611	34.19238438926506
MARWSSSQNKRSGSGNFGGGRGDGKGGNDLFGRFGNFWGRGGFGGSRGDGWYGGSGDGYNGFGNDKSWFGGGLSYNFFGNYNNQRVNFGVMKMGNGGGRWSGPYPGGGFYFAKPRDYGGYYGYSSSSSYGSFRRF	-1	0.9460901583710406	33.97338422451156
MARWSVSQRKRSGSGNSMGGRGGGFGGNDNFGRGGNFWGRGGFGGSRGDGWYGGSGDGYNGFGNDKSWFGGGGSYNFFGNYNNQRVNFGPMKMGNFGGRWSGPYPGGGFYFAKPRAYGGYYGYSSSSSYGSFRRF	-1	0.9491865961538463	34.25488588696091
MARWSSSQRKRYGSGNFGGGRGGGKGGNDLFGRGGNFWGRGGFGGSRGDGWYGGSGDGYNGFGNDKSWFGGGGSYNFFGNYNNQRVNFGPMKMGNFGGRWSGPYPGGGFYFAKPRAYGGYYGYSSSSSYGSFRRF	18	0.9610753610576923	34.07724195406411
MARWSSSQRKRKGSGNFMGGRGGGFGGNDNFGRGGNFWGRGGFGGSRGDGWYGGSGDGYNGFGNDKSWFGGGGSYNFFGNYNNQRVNFGPMKMGNFGGRWSGPYPGGGFYFAKPRAYGGYYGYSSSSSYGSFRRF	18	0.9603227647058825	34.10885427139038
WARWSSSIRKRSGSGNFMGGRGGGFGGNDNFGRGGNFWGRGGFGGSRGDGWYGGSGDGYNGFGNDKSWFGGGGSYNFFGNYNNQRVNFGPMKMGNFGGRWSGPYPGGGFYFAKPRAYGGYYGYSSSSSYGSFRRF	18	0.9614508431235432	34.2111870944033
MARWSSSQRKRYGSGNFGGGRGGGKGGNDLFGRFGNFWGRGGFGGSRGDGWYGGSGDGYNGFGNDKSWFGGGGSYNFFGNYNNQRVNFGPMKMGNFGGRWSGPYPGGGFYFAKPRAYGGYYGYSSSSSYGSFRRF	18	0.9728519999694751	34.463859789306795
MARWSSSQRKRYGSGNFGGGRGGGKGGNDLFGRFGNFWGRGGFGGSRGDGWYGGSGDGYNGFGNDKSWFGGGGSYNFFGNYNNQRVNFGPMKMGNFGGRWSGPYPGGGFYFAKPRANGGYYGYSSSSSYGSFRRF	18	0.9644986419597072	33.35623558308776
MARWSSSQRKRYGSGNFGGGRGGGKGGNDLFGRFGNCWGRGGFGGSRGDGWYGGSGDGYNGFGNDKSWFGGGGSYNFFGNYNNQRVNFGPMKMGNFGGRWSGPYPGGGFYFAKPRAYGGYYGYSSSSSYGSFRRF	18	0.966143476007326	34.19948352095637
MARWSSSQRKRSGSGNFMGGRGGGFGGNDNFGRGGNFWGRGGFGGSRGDGWYGGSGDGYNGFGNDKSWFGGQGSYNFFGNYNNQRVNFGPMKMGNFGGRWSGPYPGGGFYFAKPRAYKGYYGYSSSSSYGSFRRF	18	0.9648774076923077	34.344059117688815
MARWSSSQRKRYGSGNFGGGRGGGKGGNDLFGRFGNFWGRGGFGGSRGDGWYGGSGDGYNGFGNDKSWFGGGGSYNFFGNYNNQRVNFGPMKMGNFGGRWSGPYPGGGFYFAKPRAYGGYYGYSSSSSYGSFRRF	18	0.9691428218070819	33.465925825961534
MARWSSSQRKRKGSGNFGGGRGGGKGGNDLFGRFGNFWGRGGFGGSRGDGWYGGSGDGYNGFGNDKSWFGGGLSYNFFGNYNNQRVNFGVMKMGNGGGRWSGPYPGGGFYFAKPRDYGGYYGYSSSSSYGSFRRF	18	0.9668896423076926	34.04470714997825
MARWSVSQRKRSGSGNFMGGRGGGFGGNDNFGRGGNFWGRGGFGGSRGDGWYGGSGDGYNGFGNDKSWFGGGGSYNFFGNYNNQRVNFGPMKMGNFGGRWSGPYPGGGFYFAKPRAYGGYYGYSSSSSYGSFRRF	18	0.9628069518429487	32.94176755267857
MARWSSSQRKRSGSGNFMGGRGGGFGGNDNFGRGGNFWGRGGFGGSRGDGWYGGSGDGYNGFGNDKSWFGGGGSYNFFGNYNNQRVNFGPMKMGNFGGRWSGPYPGGGFYFAKPRAYGGYYGYSSSSSYGSFRRF	18	0.9590266264863343	34.504323883322016
MARWSSSQRKRYGSGNFGGGRGGGKGGNDLFGRGGNFWGRGGFGGSRGDGWYGGSGDGYNGFGNDKSWFGGGGSYNFFGNYNNQRVNFGPMKMGNFGGRWSGPYPGGGFYFAKPRAYGGYYGYSSSSSYGSFRRF	18	0.9582187407224958	35.0795938825381
MARWSSSQRKRKGSGNFGGGRGGGKGGNDLFGRFGNFWGRGGFGGSRGDGWYGGSGDGYNGFGNDKSWFGGGLSYNFFGNYLNQRVNFGVMKMGNGGGRWSGPYPGGGFYFAKPRAYGGYYGYSSSSSYGSFRRF	18	0.9682232367009335	33.7008459064356
MARWSSSQRKRYGSGNFGGGRGGGKGGNDLFGRFGNFWGRGGFGGSRGDGWYGGSGDGYNGFGNDKSWFGGGGSYNFFGNYNNQRVNFGPMKMGNFGGRWSGPYPGGGFYFAKPRAYGGYYGYSSSSSYGSFRRF	18	0.9710229956444598	34.51111527556817
MARWSSSQNKRSGSGNFGGGRGDGKGGNDLFGRFGNFWGRGGFGGFRGDGWYGGSGDGYNGFGNDKSWFGGGLSYNFFGNYNYQRVNFGVMKMGNGGGRWSGPYPGGGFYFAKPRDYGGYYGYSSSSSYGSFRRF	18	0.9641475256410257	32.820633729390984
MARWSSSQRKRKGSGNFGGGRGGGKGGNDLFGRFGNFWGRGGFGGFRGDGWYGGSGDGLNGFGNDKSWFGGGLSYNFFGNYNYQRVNFGVMKMGNGGGRWSGPYPGGGFYFAKPRDYGGYYGYSSSSSYGSFRRF	18	0.9754539852433283	33.702172645385595
MARWSSSQRKRSGSGNFMGGRGGGFGGNDNFGRGGNFWGRGGFGGSRGDGWYGGSGDGYNGFGNDKSWFGGGGSYNFFGNYNNQRVNFGPMKMGNFGGRWSGPYPGGGFYFAKPRAYGGYYGYSSSSSYGSFRRF	18	0.9563776492307693	34.09029230942919
DARWSSSQRKRSGSGNFMGGRGGGFGGNDNFGRGGNFWGRGGFIGSRGLGWYGGSGDGYNGFGNDKSWFGGGGSYNFFGNYNNQRVNFGPMKMGNFGGRWSGPYPGGGFYFAKPRDYGGYYGYSSSSSYGSFRRF	18	0.9564809137529134	33.25379818670612
MARWSSSQRKRYGSMNFGGGRGGGKGGNDLFGRGGNFWGRGGFGGSRGDGWYGGSGDGYNGFGNDKSWFGGGGSYNFFGNYNNQRVNFGPMKMGNFGGRWSGPYPGGGFYFAKPRAYGGYYGYSSSSSYGSFRRF	18	0.9631694308180707	34.37916014767023
MARWSSSQRKRYGSGNFGGGRGGGKGGNDLFGRGGNFWGRGGFGGSRGDGWYGGSGDGYNGFGNDKSWFGGGGSYNFFGNYNNQRVNFGPMKMGNFGGRWSGPYPGGGFYFAKPRAYGGYYGYSSSSSYGSFRRF	18	0.963506875410611	34.19238438926506
MARWSSSQRKRKGSGNFGGGYGGGKGGNDLFGRFGNFWGRGGFGGSRGDGWYGGQGDGYNGFGNDKSWFGGGGSYNFFGNYNNQRVNFGPMKMGNFGGRWSGPYPGGGFYFAKPRAYGGYYGYSSSSSYGSFRRF	19	0.9737751376882375	33.599527715952846
MARWSSSQRKRYGSGNFGGGRGGGKGGNDLFGRFGNFWGRGGFGGSRGDGWYGGSGDGYNGFGNDKSWFGGGLSYNFFGNYLNQRVNFGVMKMGNGGGRWSGPYPGGGFYFAKPRAYGGYYGYSSSSSYGSFRRF	19	0.9657641117460316	33.047067057211834
MARWSSSQRKRKGSGNFGGGRGGGKFGNDLFGRNGNFWGRGGFGGFRGDGWYGGSGDGYNGFGNDKSWFGGGLSYNFFGNYNNQRVNFGVMKMGNHGGRWSGPYPGGGFYFAKPRDYGGYYGYSSSSSYGSFRRF	19	0.9674141357142857	33.718170407072364
MARWSSSQRKRYGSGNFGGGRGGGKGGNDLFGRFGNFWGRGGFGGSRGDGWYGGSGDGYNGFGNDKSWFGGGGSYNFFGNYNNQRVNFGPMKMGNFGGRWSGPYPGGGFYFAKPRAYGGYYGYSSSSSYGSFRRF	19	0.9728519999694751	34.463859789306795
MARWSSSQRKRYGSGNFGGGRGGGKGGNDLFGRFGNFWGRGGFGGSRGDGWYGGSGDGYNGFGNDKSWFGGGGSYNFFGNYNNQRVNFGPMKMGNFGGRWSGPYPGGGFYFAKPRANGGYYGYSSSSSYGSFRRF	19	0.9644986419597072	33.35623558308776
MARWSSSQRKRYGSGNFGGGRGGGKGGNDLFGRFGNCWGRGGFGGSRGDGWYGGSGDGYNGFGNDKSWFGGGGSYNFFGNYNNQRVNFGPMKMGNFGGRWSGPYPGGGFYFAKPRAYGGYYGYSSSSSYGSFRRF	19	0.966143476007326	34.19948352095637
MARWSSSQRKRSGSGNFMGGRGGGFGGNDNFGRGGNFWGRGGFGGSRGDGWYGGSGDGYNGFGNDKSWFGGQGSYNFFGNYNNQRVNFGPMKMGNFGGRWSGPYPGGGFYFAKPRAYKGYYGYSSSSSYGSFRRF	19	0.9648774076923077	34.344059117688815
MARWSSSQRKRYGSGNFGGGRGGGKGGNDLFGRFGNFWGRGGFGGSRGDGWYGGSGDGYNGFGNDKSWFGGGGSYNFFGNYNNQRVNFGPMKMGNFGGRWSGPYPGGGFYFAKPRAYGGYYGYSSSSSYGSFRRF	19	0.9691428218070819	33.465925825961534
MARWSSSQRKRKGSGNFGGGRGGGKGGNDLFGRFGNFWGRGGFGGSRGDGWYGGSGDGYNGFGNDKSWFGGGLSYNFFGNYNNQRVNFGVMKMGNGGGRWSGPYPGGGFYFAKPRDYGGYYGYSSSSSYGSFRRF	19	0.9668896423076926	34.04470714997825
MARWSSQQRKRKGSGNFGGGRGGGKDGNDLFGRFGNFWGRGGFGGSRGDGWYGGSGDGLNGFGGDKSWFGGGLSYNFFGNYNYQRVNFGVMKMGNGGGRWSGPYPGGGFYFAKPRDYGGYYGYSSSSSYGSFRRF	19	0.963741335164835	32.967958845899474
MARWSSSQRKRKGSGNFGGGRGGGKGGNDLFGRFGNFWGRGGFGGFRGDGWYGGSGDALNGFGNDKSWFGGGLSYNFFGNYNYQRVNFGVMKMGNGGGRWSGPYPGGGFYFAKPRDYGGYYGYSSSSSYGSFRRF	19	0.966357579600859	34.522192951332805
MARWSSSQRKRKGSGNFGGGRGGGKGGNDLFGRFGNFWGRGGFGGFRGDGWYGGSGDGLNGFGNDKSWFGGGLSYNFFGNYNYQRVNFGVMKMGNGGGRWSGPYPGGGFYFAKPRDYGGYYGYSSSSSYGSFRRF	19	0.9681138966346156	34.02688707220519
MARWSSSQRKRKGSGNFGGGRGGGKGGNDLFGRFGNFWGRGGFGGSRGDGWYGGSGDGYNGFGNDKSWFGGGLSYNFFGNYLNQRVNFGVMKMGNGGGRWSGPYPGGGFYFAKPRAYGGYYGYSSSSSYGSFRRF	19	0.9682232367009335	33.7008459064356
MARWSSSQRKRYGSGNFGGGRGGGKGGNDLFGRFGNFWGRGGFGGSRGDGWYGGSGDGYNGFGNDKSWFGGGGSYNFFGNYNNQRVNFGPMKMGNFGGRWSGPYPGGGFYFAKPRAYGGYYGYSSSSSYGSFRRF	19	0.9710229956444598	34.51111527556817
MARWSSSQNKRSGSGNFGGGRGDGKGGNDLFGRFGNFWGRGGFGGFRGDGWYGGSGDGYNGFGNDKSWFGGGLSYNFFGNYNYQRVNFGVMKMGNGGGRWSGPYPGGGFYFAKPRDYGGYYGYSSSSSYGSFRRF	19	0.9641475256410257	32.820633729390984
MARWSSSQRKRKGSGNFGGGRGGGKGGNDLFGRFGNFWGRGGFGGFRGDGWYGGSGDGLNGFGNDKSWFGGGLSYNFFGNYNYQRVNFGVMKMGNGGGRWSGPYPGGGFYFAKPRDYGGYYGYSSSSSYGSFRRF	19	0.9754539852433283	33.702172645385595
MARWSSSQRKRKGSGNFGGGRGGGKGGNDLFGRFGNFWGRGGFGGFRGDGWYGGSGDGLNGFGNDKSWFGGGLSYNFFGNYNYQRVNFGVMKMGNGGGRWSGPYPGGGFYFAKPRAYGGYYGYSSSSSYGSFRRF	19	0.9730373438217338	33.714708052690945
MARWSSSQRKRKGSGNFGWGRGGGKGGNDLFGRFGNFWGRGGFGGSRGDGYYGGSGDGYNGFSNDKSWFGGGLSYNFFGNYLNQRVNFGVMKMGNGGGRWSGPYPGGGFYFAKPRDYGGYYGYSSSSSYGSFRRF	19	0.9683951849555206	34.71215105451454
MARWSSSQRKRYGSMNFGGGRGGGKGGNDLFGRGGNFWGRGGFGGSRGDGWYGGSGDGYNGFGNDKSWFGGGGSYNFFGNYNNQRVNFGPMKMGNFGGRWSGPYPGGGFYFAKPRAYGGYYGYSSSSSYGSFRRF	19	0.9631694308180707	34.37916014767023
MARWSSSQRKRYGSGNFGGGRGGGKGGNDLFGRGGNFWGRGGFGGSRGDGWYGGSGDGYNGFGNDKSWFGGGGSYNFFGNYNNQRVNFGPMKMGNFGGRWSGPYPGGGFYFAKPRAYGGYYGYSSSSSYGSFRRF	19	0.963506875410611	34.19238438926506
MARWSSSQRKRYGSGNFGGGRGGGKGGNDLFGRFGNFWGRGCFGGSRGDGWYGGSGDGLNGFGNDKSWFGGGLSYNFFGNYNYQRVNFGVMKMGNGGGRWSGPYPGGGFYFAKPRDYGGYYGYSSSSSYGSFRRF	-1	0.9622462313186813	33.796560341984794
MARWSSSQRKRYGSGNFGGGRGGGKGGNDLFGRFGNFWGRGGFGGSRGDGWYGGSGDGYNGFGNDKSWFGGGGSYNFFGNYNNQRVNFGPMKMGNFGGRWSGPYPGGGFYFAKPDAYGGYYGYSSSSSYGSFRRF	-1	0.9636442523076925	33.899356905813704
MARWSSSQRKRYGSGNFGGGRGGGKGGNDLFGRFGNFWGRGGFGGSRGDGWYGGSGDGYNGFGNDKSWFGGGGSYNFFGNYNNQRVNFGPMKMGNFGGRWSGPYPGGGFYFAKPRAYGGYYGYSSSESVGSFRRF	-1	0.9586791176470586	33.68212932912025
