# Supplementary material for: Targeted modulation of protein liquid–liquid phase separation by evolution of amino-acid sequence
Source: PLoS Comput Biol. 2021 Aug 24;17(8):e1009328. doi: 10.1371/journal.pcbi.1009328 (PMC8415608; doi:10.1371/journal.pcbi.1009328)
Supplement: S1 Data — The supporting data archive contains the raw data used in the figures; a series of Lammps scripts that can be used to generate the simulation data; analysis scripts used to post-process the data; and a full listing of all sequences across all genetic-algorithm runs reported alongside their phase-diagram widths. (ZIP) [file pcbi.1009328.s009.zip › sequences_ga_runs/FUS_min.dat]

# Dumped sequence populations at all rounds of the GA. Round-number -1 means a sequence was proposed but rejected.
# sequence round phase_width rad_gyration
MASNDYTQQATQSYGAYPTQPGQGYSQQSSQPYGQQSYSGYSQSTDTSGYGQSSYSSYGQSQNTGYGTQSTPQGYGSTGGYGSSQSSQSSYGQQSSYPGYGQQPAPSSTSGSYGSSEQSSSYGQPQSGSYSQQPSYGGQQQSYGQQQSYNPPQGYGQQNQYNS	0	0.8759427371110265	30.330591535424574
MALNDYTQQATQSYGAYPTQPGQGYSQQSSQPYGQQSYSGYSQSTDTSGYRQSSYSSYGQSQNTGYGTQSTPQGYGSTGGYGSSQSSQSSYGQQSSYPGYGQQPAPSSTSGSYGSSSQSSSYGQPQSGSYSQQPSYGGQQQSYGQQQSYNPPQGYGQQNQYNM	0	0.9578037654012201	30.75862663179175
MASNDYTQQATQSYGAYPTQPGQGYSQQSSQPYGQQSYSGYSQSTDTSGYGQSSYSSYGQSQNTGYGTQSTPQGYGSTGGYGSSQSSQSSYGQQSSYPGYGQQPAPSSTSGSYGSSSQSSSYGQPQSGSYSQQPSYGGQQQSYGQQQSYNPPQGYGQQNQYNS	0	0.891981908063115	31.666806625300474
MASNDYTQQATQSYGAYPRQPGQGYSQQSSQPYGQQSYSGYSQSTDTSGYGQSSYSSYGQSQNTGYGTQSTPQGYGSTGGYGSSQSSQSSYGQQSSYPGYGQQPAPSSTSGSYGSSSQSSSYGQPQSGSYSQQPSYGGQQQSYGQQQSYNPPQGYGQQNQYNS	0	0.9017999672742235	30.018234443568804
MISNDYTQQATQSYGAYPTQPGQGYSQQSSQPYGQQSYSGYSQSTDTSGYGQSSYSSYGQSQNTGYGTQSTPQGYGSTGGYGSSQSSQSSYGQQSSYPGYGQQPAPSSTSGSYGSSSQSSSYGQPQSGSYSQQPSYGGQQQSYGQQQSYNPPQGYGQQNQYNS	0	0.920095555906897	31.166053324248715
MASNKYTQQATQSYGAYPTQPGQGYSQQSSQPYGQQSYSGYSQSTDTSGYGQSSYSSYGQSQNTGYGTQSTPQGYGSTGGYGSSQSSQSSYGQQSSEPGYGQQPAPSSTSGSYGSSSQSSSYGQPQSGSYSQQPSYGGQQQSYGQQQSYNPPQGYGQQNQYNS	0	0.8606740631272111	31.772474813373908
MASNDYTQQATQSYGAYPTQPGQGYSPQSSQPYGQQSYSGYSQSTDTSGYGQSSYSSYGQSQNTGYGTQSTPQGYGSTGGYGSSQSSQSSYGQQSSYPGYGQQPAPSSTSGSYGSSSQSSSYGQPQSGSYSQQPSYGGQQQSYGQQQSYNPPQGYGQQNQYNS	0	0.901158737554503	30.875025533644497
MASNSYTQQATQSYGAYPTQPGQGYSQQNSQPYGQQSYSGYSQSTDTSGYGQSSYSSYGQSQNTGYGTQSTPQGYGSTGGYGSSQSSQSSYGQQSSYPGYGQQPAPSSTSGSYGSSSQSSSYGQPQSGSYSQQPSYGGQQQSYGQQQSYNPPQGYGQQNQYNS	0	0.9024057187762502	31.474280687010438
MASNDYTQQATQSYGAYPTQPGQGYSQQSSQPYGQQSYSGYSQSTDTSGYGQSSYSAYGQSQNTGYGTPSTPGGYGSTGGYGSSQSSQSSYGQQSSYPGYGQQPAPSSTSGSYGSSSQSSSYGQPQSGSYSQQPSYGGQQQSYGQQQSYNPPQGYGQQNQYNS	0	0.9056952634694226	31.00166229928684
MASNDYTQQATQSYGAYPTQPGQGYSQQSSQPYGQQSYSGYSQSTDTSGYGQSSYSSYGQSQNGGYGTQSTPQGYGSTGGYGSSQSSQSSYGQQSSYPGYGQQPAPSSTSGSYGSSSQSSSYGQPQSGSESQQPSYGGQQQSYGQQQSYNPPQGYGQQYQYNS	0	0.8863013258642183	32.02989319118354
MALNDYTQQATQSYGASPTQPGQGYSQQSSQPYGQQSYSGYSQSTDTSGYGQSSYSSYGQSQNTGYGTQSTPQGYGSTGGYGSSQSSQSSYGQQSSYPGYGQQPAPSSTSGSYGSSSQSSSYGQPQSFSYSQQPSYGGQQQSYGQQQSYNPPQGYGQQNQYNS	0	0.9229336854124924	29.986722539439537
MASNDYTQQATQSYGAYPTQPGQGYSQQSSQPGGQQSYSGYSQMTDTSGYGQSSYSSYGQSQNTGYGTQSTPQGYGSTGGYGSKQSSQSSYGQQSSYPGYGQQPAPSSTSGSYGSSSQKSSYGQPQSGSYSQQPSYGGQQQSYGQQQSYNPPQGYGQQNQINS	0	0.8552516016763015	30.924004560935195
MASNDYTQQATQSYGAYPTQPGQGYSQQSSQPYCQQSYSGYSQSTDTSGYGQSSYSSYGQSQNTGYGYQSTPQGYGSTGGYGSSQSSQSSYGQQSSYPGYGQQPAPSSTNGSYGSSSQSSSYGQPQSGSYSQQPSYGGQQQSYGQQQSYNPPQGYGQQNQYNS	0	0.9357246691421098	31.14210674905162
MASNDYTQQATQSYGAYPTQPGQGYSQQSSQPYGQQSYSGYSQSTDTSGYGQSSYSSYGQSQNTGYGTQSTPQGYGSTGGYGSSQSSQSSYGQQSSYPGYGQQPAPSSTSGSYGSSSQSSSYGQPQSGSYSQQPSYGGQQQSYGQQQSYNPPQGYGQQNQYNS	0	0.8974817727156327	31.10393467728722
MASNDYTQQATQSYGAYPTQPGQGYSQQSSQPYGQQSYSGYSQSTDTSGYGQSSYSSYGQSQNTGYGTQSTPQGYGSTGGYGSSQSSQSSYGQQSSYPGYGQQPAPSSTSGSYGSSSQSSSYGQPQSGSYSQQPSYGGQQQSYGQQQSYNPPQGYGQQNQYNS	0	0.8962767552644268	30.952196862412432
MASNDYTQQATQSYGAYPTQPGQGYSQQSSQPYGQQSYSGYSQSTDTSGYGQSSYSSYGQSQNTGSGTQSTPQGYGSTGGYGSSQSSQSKYGQQSSYNGYGQQPAPSSTSGSYGSSSQSSSYGQPQSGSYSQQPSYGGQQQSYGQQQSYNPPQGYGQQNQYNS	0	0.8424341128585118	31.468409973516952
MASNDYTQQATQSYGAYPTQPGQGYSQQSSQPYGQQSYSGYSQSTDTSGYGQSSYSSYGQSQNTGYGTQSTPQGYGSTGGYGSSQSSQSSYGQQSSYPGYGQQPAPSSTSGSYGSSSQSSSYGQPQSGSYSQQPSYGGQQQSYGQQQSYNPPQGYGQQNQYNS	0	0.8849106378932263	30.490072231445314
MASNDYTQQATQSYGAYPTQPGQGYSQQSSQPYGQQSYSGYSQSTDTSGYGQSSYSSYGQSQNTGYGTQSTPQGYGSTGGYGSSQSSQSSYGQQSSYPGYGQQPAPSSTSGSYGSSSQSSSYGQPQSGSYSQQPSYGGQQQSYGQQQSYNPPQGYGQQNQYNS	0	0.8915965468607565	30.89930627861923
MASNDYTQQATQSYGAYPTQPGQGYSQQSSQPYGQQSYSGYSQSTDTSGYGQSSYSSYGQSQNTGYGTQSTPQGYGSTGNYGSSQSSQSSYGQQSSYPGYGQQPAPSSTSGSYGSSSQSSSYGQPQSGSYSQQPSYGGQQQSYGQQQSYNPPQGYGQQNQYNS	0	0.8886438324981251	31.27775932561529
MASNDYTQQATQSYGAYPTQPGQGYSQQSSQPYGQQSYSGYSQSTDTSGYGQSSYSSYGQSQNTGYGTQSTPQGYGSTGGYGSSQSSQSSYGQQSSYPGYGQQPAPSSTSGTYGSSSQSSSYGQPQSGSYSQQPSYGGQQQSYGQQQSYNPPQGYGQQNQYNS	0	0.8958641213212057	31.00802359345113
MASNDYTQQATQSYGAYPTQPGQGYSQQSSQPYGQQSYSGYSQSTDTSGYGQSSYSSYGQSQNTGYGTQSTPQGYGSTGGYGSSQSSQSSYGQQSSYPGYGQQPAPSSTSGSYGSSEQSSSYGQPQSGSYSQQPSYGGQQQSYGQQQSYNPPQGYGQQNQYNS	1	0.8759427371110265	30.330591535424574
MASNDYPQQATQSYGAYPTQPGQGYSQQSSQPYGQQSYSGYSQSTDTSGYGQSSYSSYGQSQNTGSGTQSTPQGYGSTGGYGSSQSSQSKYGQQSSYNGYGQQPAPSSTSGSYGSSSQSSSYGQPQSGSYSQQPSYGGQQQSYGQQQSYNPPQGYGQQNQYNS	1	0.834602691073983	31.15488234945873
MASNDYTQQATQSYGAYPTQPGQGYSQQSSQPYGQQSYSGYSQSTDTSGYGQSSYSSYGQSQNTGYGTQSTPQGYGSTGGYGSSQSSQSSYGQQSSYPGYGQQPAPSSTSGSYGSSSQSSSYGQPQSGSYSQQPSYGGQQQSYGQQQSYNPPQGYGQQNQYNS	1	0.891981908063115	31.666806625300474
MASNDYTQQATQSYGAYPTQPGQGYSQQSSQPYGQQSYSGYSQSTDTSGYGQSSYSSYGQSQNTGYGTQSTPQGYGSTGGYGSSQSSQSSYGQQSSYPGYGQQPAPSSTSGSYGSSSQSSSYGQPQSGSYSQQPSYGGQQQSYGQQQSYNPPQGYGQQNQYNS	1	0.8913217782288293	32.23123884558278
MASNPYTQQATQSYGAYPTQPGQGYSQQSSQPYGQQSYSGYSQSTDTSGYGQSSYSSYGQSQNTGSGTQSTPQGYGSTGGYGSSQSSQSKYGQQSSYNGYGQQPAPSSTSGSYGSSSQSSSYHQPQSGSYSQQPSYGGQQQSYGQDQSYNPPQGYGQQNQYNS	1	0.8487540780146071	30.149585954057446
MASNKYTQQATQSYGAYPTQPGQGYSQQSSQPYGQQSYSGYSQSTDTSGYGQSSYSSYGQSQNTGYGTQSTPQGYGSTGGYGSSQSSQSSYGQQSSEPGYGQQPAPSSTSGSYGSSSQSSSYGQPQSGSYSQQPSYGGQQQSYGQQQSYNPPQGYGQQNQYNS	1	0.8606740631272111	31.772474813373908
MASNDYTQQATQSYGAYPTQPGQGYSPQSSQPYGQQSYSGYSQSTDTSGYGQSSYSSYGQSQNTGYGTQSTPQGYGSTGGYGSSQSSQSSYGQQSSYPGYGQQPAPSSTSGSYGSSSQSSSYGQPQSGSYSQQPSYGGQQQSYGQQQSYNPPQGYGQQNQYNS	1	0.901158737554503	30.875025533644497
MASNDYTQQATQSYGAYPTQPGQGYSQQSSQPYGQQSYSGYSQSTDTSGYGQSSYSSYGQSQNTGSGTQSTPQGYGSTGGYGSSQSSKSKYGQQSSYNGYGQQPAPSSTSGSYGSSSQSSSYGQPQSGSYSQQPSDGGQQQSYGQQQSYNPPQGYGQQNQYNS	1	0.7911585452252503	32.04394744152656
MASNDYTQQATQSYGAYPTQPGQGYSQQSSQPYGQQSYSGYSQSTDTSGYGQSSYSSYGQSQNGGYGTQSTPQGYGSTGGYGSSQSSQSSYGQQSSYPGYGQQPAPSSTSGSYGSSSQSSSYGQPQSGSESQQPSYGGQQQSYGQQQSYNPPQGYGQQYQYNS	1	0.8688225126160238	31.753426493393928
MASNDYTQQATQSYGAYPTQPGQGYSQQSSQPYGQQSYSGYSQSTDTSGYGQSSYSSYGQSQNGGYGTQSTPQGYGSTGGYGSSQSSQSSYGQQSSYPGYGQQPAPSSTSGSYGSSSQSSSYGQPQSGSESQQPSYGGQQQSYGQQQSYNPPQGYGQQYQYNS	1	0.8863013258642183	32.02989319118354
MASNDYTQQATQSYGAYPTQPGQGYSQQSSQPYGQQSYSGYSQSTDTSGYGQSSYSSPGQSQNTGYGTQSTPQGYGHTQGYGSSQSSQSSYGQQSSEPGYGQQPAPSSTSGSYGSSSQSSSYGQPQSGSYSQQPSYGGQQQAYGQQQSYNPPQGYGQQNQYNS	1	0.8380517581437704	31.22432999660151
MASNDYTQQATQSYGAYPTQPGQGYSQQSSQPGGQQSYSGYSQMTDTSGYGQSSYSSYGQSQNTGYGTQSTPQGYGSTGGYGSKQSSQSSYGQQSSYPGYGQQPAPSSTSGSYGSSSQKSSYGQPQSGSYSQQPSYGGQQQSYGQQQSYNPPQGYGQQNQINS	1	0.8552516016763015	30.924004560935195
MASNDYTQQATQSYGAYPTQPGQGYSQQSSQPYGQQSYSGYSQSTDTSGYGQSSYSSYGQSQNGGYGTQSTPQGYGSTGGYGSSQSSQSSYGQQSSYPGYGQQPAPSSTSGSYGSSSQSSSYGQPQSGSESQQPSYGGQQQSYGQQQSYNPPQGYGQQNQYNS	1	0.854781762688688	30.862260023303058
MASNDYTQQATQSYGAYPTQPGQGYSQQSSQPYGQQSYSGYSQSTDTSGYGQSSYSSYGQSQNTGYGTQSTPQGYGSTGGYGSSQSSQSSYGQQSSYPGYGQQPAPSSTSGSYGSSSQSSSYGQPQSGSYSQQPSYGGQQQSYGQQQSYNPPQGYGQQNQYNS	1	0.8974817727156327	31.10393467728722
MASNDYTQQATQSYGAYPTQPGQGYSQQSSQPYGQQSYSGYSQSTDTSGYGQSSYSSYGQSQNTGYGTQSTPQGYGSTGGYGSSQSSQSSYGQQSSYPGYGQQPAPSSTSGSYGSSSQSSSYGQPQSGSYSQQPSYGGQQQSYGQQQSYNPPQGYGQQNQYNS	1	0.8962767552644268	30.952196862412432
MASNDYTQQATQSYGAYPTQPGQGYSQQSSQPYGQQSYSGYSQSTDTSGYGQSSYSSYGQSQNTGSGTQSTPQGYGSTGGYGSSQSSQSKYGQQSSYNGYGQQPAPSSTSGSYGSSSQSSSYGQPQSGSYSQQPSYGGQQQSYGQQQSYNPPQGYGQQNQYNS	1	0.8424341128585118	31.468409973516952
MASNDYTQQATQSYGAYPTQPGQGYSQQSSQPYGQQSYSGYSQSTDTSGYGQSSYSSYGQSQNTGYGTQSTPQGYGSTGGYGSSQSSQSSYGQQSSYPGYGQQPAPSSTSGSYGSSSQSSSYGQPQSGSYSQQPSYGGQQQSYGQQQSYNPPQGYGQQNQYNS	1	0.8849106378932263	30.490072231445314
MASNDYTQQATQSYGAYPTQPGQGYSQQSSQPYGQQSYSGYSQSTDTSGYGQSSYSSYGQSQNTGYGTQSTPQGYGSTGGYGSSQSSQSSYGQQSSYPGYGQQPAPSSTSGSYGSSSQSSSYGQPQSGSYSQQPSYGGQQQSYGQQQSYNPPQGYGQQNQYNS	1	0.8915965468607565	30.89930627861923
MASNDYTQQATQSYGAYPTQPGQGYSQQSSQPYGQQSYSGYSQSTDTSGYGQSSYSSYGQSQNTGYGTQSTPQGYGSTGNYGSSQSSQSSYGQQSSYPGYGQQPAPSSTSGSYGSSSQSSSYGQPQSGSYSQQPSYGGQQQSYGQQQSYNPPQGYGQQNQYNS	1	0.8886438324981251	31.27775932561529
MASNDYTQQATQSYGAYPTQPGQGYSQQSSQPYGQQSYSGYSQSTDTSGYGQSSYSSYGQSQNTGYGTQSTPQGYGSTGGYGSSQSSQSSYGQQSSYPGYGQQPAPSSTSGTYGSSSQSSSYGQPQSGSYSQQPSYGGQQQSYGQQQSYNPPQGYGQQNQYNS	1	0.8958641213212057	31.00802359345113
MASNDYTQQATQSYGAYPTQPGQGYSQQSSQPYGQQSYSGYSQSTDTSGYGQSSYSSYGQSQNTGYGTQSTPQGYGSTGGYGSSQSSQSSYGQQSSYPGYGQQPAPSSTSGSYGSSEQSSSYGQPQSGSYSQQPSYGGQQQSYGQQQSYNPPQGYGQQNQYNS	2	0.8759427371110265	30.330591535424574
MASNDYPQQATQSYGAYPTQPGQGYSQQSSQPYGQQSYSGYSQSTDTSGYGQSSYSSYGQSQNTGSGTQSTPQGYGSTGGYGSSQSSQSKYGQQSSYNGYGQQPAPSSTSGSYGSSSQSSSYGQPQSGSYSQQPSYGGQQQSYGQQQSYNPPQGYGQQNQYNS	2	0.834602691073983	31.15488234945873
MASNDYTQQATQSYGAYPTQPGQGYSQQSSVPYGQQSYSGYSQSTDTSGYGQSSYSSPGQSQNTGYGTQSTPQGYGSTGGYGSSQSSQSKYGQQSSGNGYGQQPAPSSTSGSYGSSSQSSSYGQPQSGSYSQQPSYGGQQQSYGQQQSYNPPQGYGQQNQYNS	2	0.8651053092976846	31.09231978455809
MASNDYPQQATQSYGAYPTQPGQGYSQQSSQPYGQQSYSGYSQSTDTSGYGQSSYMSYGQSQNTGSGTQSTPQGYGSTGGYGSSQGSKSKYGQQSSYNGYGQQPAPSSTSGSYGSSSQSSSYGQPPSGSYSQQPSDGGQQQSYGQQQSYNPPQGYGQQNQYNS	2	0.8075260646655971	31.578391002164548
MASNPYTQQATQSYGAYPTQPGQGYSQQSSQPYGQQSYSGYSQSTDTSGYGQSSYSSYGQSQNTGSGTQSTPQGYGSTGGYGSSQSSQSKYGQQSSYNGYGQQPAPSSTSGSYGSSSQSSSYHQPQSGSYSQQPSYGGQQQSYGQDQSYNPPQGYGQQNQYNS	2	0.8487540780146071	30.149585954057446
MASNKYTQQATQSYGAYPTQPGQGYSQQSSQPYGQQSYSGYSQSTDTSGYGQSSYSSYGQSQNTGYGTQSTPQGYGSTGGYGSSQSSQSSYGQQSSEPGYGQQPAPSSTSGSYGSSSQSSSYGQPQSGSYSQQPSYGGQQQSYGQQQSYNPPQGYGQQNQYNS	2	0.8606740631272111	31.772474813373908
MASNDYTQQATQVYGAYPTQPGQGYSQQSSQPYGQQSYTGYSQSTDTSGYGQSSYSSPGQSQNTGYGTQSTPQGYGHTQGYGSSQSSQSSYGQQSSEPGYGQQPAMSSTSGSYGSSSQSSSYGQPQSGSYSQQPSYGGQQQAYGQQQSYNPPQGYGRQNQYNS	2	0.8808719271029003	30.892244283301157
MASNDYTQQATQSYGAYPTQPGQGYSQQSSQPYGQQSYSGYSQSTDTSGYGQSSYSSYGQSQNTGSGTQSTPQGYGSTGGYGSSQSSKSKYGQQSSYNGYGQQPAPSSTSGSYGSSSQSSSYGQPQSGSYSQQPSDGGQQQSYGQQQSYNPPQGYGQQNQYNS	2	0.7911585452252503	32.04394744152656
MASNDYTQQATQSYGAYPTQPGQGYSQQSSQPYGQQSYSGYSQSTDTSGYGQSSYSSYGQSQNGGYGTQSTPQGYGSTGGYGSSQSSQSSYGQQSSYPGYGQQPAPSSTSGSYGSSSQSSSYGQPQSGSESQQPSYGGQQQSYGQQQSYNPPQGYGQQYQYNS	2	0.8688225126160238	31.753426493393928
MASNDYTQQATQSYGAYPTQPGQGYSQQSSQPYGQQSYSGYSQSTDTSGYGQSSYSSYGQSQNGGYGTQSTPQGYGSTGGYGSSQSSQSSYGQQSSYPGYGQQPAPSSTSGSYGSSSQSSSYGQPQSGSESQQPSYGGQQQSYGQQQSYNPPQGYGQQYQYNS	2	0.8863013258642183	32.02989319118354
MASNDYTQQATQSYGAYPTQPGQGYSQQSSQPYGQQSYSGYSQSTDTSGYGQSSYSSPGQSQNTGYGTQSTPQGYGHTQGYGSSQSSQSSYGQQSSEPGYGQQPAPSSTSGSYGSSSQSSSYGQPQSGSYSQQPSYGGQQQAYGQQQSYNPPQGYGQQNQYNS	2	0.8380517581437704	31.22432999660151
MASNDYTQQATQSYGAYPTQPGQGYSQQSSQPGGQQSYSGYSQMTDTSGYGQSSYSSYGQSQNTGYGTQSTPQGYGSTGGYGSKQSSQSSYGQQSSYPGYGQQPAPSSTSGSYGSSSQKSSYGQPQSGSYSQQPSYGGQQQSYGQQQSYNPPQGYGQQNQINS	2	0.8552516016763015	30.924004560935195
MASNDYTQQATQSYGAYPTQPGQGYSQQSSQPYGQQSYSGYSQSTDTSGYGQSSYSSYGQSQNGGYGTQSTPQGYGSTGGYGSSQSSQSSYGQQSSYPGYGQQPAPSSTSGSYGSSSQSSSYGQPQSGSESQQPSYGGQQQSYGQQQSYNPPQGYGQQNQYNS	2	0.854781762688688	30.862260023303058
MASNDYTQQATQSYGAYPTQPGQGYSQQSSQPYGQQSYSGYSQSTDTSGYGQSSYSSPGQSQNTGYGTQSTPQGYGHTQGYGSSQSSQSSYGQQSSEPGYGQQPAPSSTSGSYGSSSQSSSYGQPQSGSYSQQPSYGGQQQAYGQQQSYNPPQGYGQQNQYNS	2	0.8203285100772487	31.71324689438216
MASNDYTQQATQSYGAYPTQPGQGYSQQSSQPYGQQSYSGYSQSTDTSGYGQSSYSSYGQSQNTGSGTQSTPQGYGSTGGYGSSQSSKSKYGQQSSYNGYGQQPAPLSTSGSYGSKSQSSSYGQPQSGSYSQQPSDGGQQQSYGQQQSYNPPQGYGQQNQYNS	2	0.7821546948646211	31.803923031382794
MASNDYTQQATQSYGAYPTQPGQGYSQQSSQPYGQQSYSGYSQSTDTSGYGQSSYSSYGQSQNTGSGTQSTPQGYGSTGGYGSSQSSQSKYGQQSSYNGYGQQPAPSSTSGSYGSSSQSSSYGQPQSGSYSQQPSYGGQQQSYGQQQSYNPPQGYGQQNQYNS	2	0.8424341128585118	31.468409973516952
MASNDYTQQATQSYGAYPTQPGQGYSQQSSQPYGQQSYSGYSQSTDTSGYGQSSYSSYGQSQNTGYGTQSTPQGYGSTGGYGSSQSSQSSYGQQSSYPGYGQQPAPSSTSGSYGSSSQSSSYGQPQSGSYSQQPSYGGQQQSYGQQQSYNPPQGYGQQNQYNS	2	0.8849106378932263	30.490072231445314
MASNDYPQQATQSYGAYPTQPGQGYSQQSSQPYGQQSYSGYSQSTDTSGYGQSSYSSYGQSQNTGSGTQSTPQGYGHTQGYGSSQSSQSSYGQQSSEPGYGQQPAPSSTSGSYGSSSQSSSYGQPQSGSYSQQPSYGGQQQAYGQQQSYNPPQGYGQQNQYNS	2	0.8130084951286772	31.066182109449475
MASNDYTQQATQSYGAYPTQPGQGYSQQSSQPYGQQSYSGYSQSTDTSGYGQSSYSSYGQSQNTGSGTQSTPQGYGSTGGYGSSQSSQSKYGQQSSYNGYGQQPAPSSTSGSYGSSSQSSSYGQPQSGSYSQQPSYGGQQQSYGQQQSYNPPQGYGQQNQYNS	2	0.840836245889622	31.324166165699108
MASNDYTQQATQSYGAYPTQPGQGYSQQSSQPGGQQSYSGYSQMTDTSGYGQSSYSSYGQSQNTGYGTQSTPQGYGSTGGYGSKQSSQSSYGQQSSYPGYGQQPAPSSTSGSYGSSSQKSSYGQPQSGSYSQQPSYGGQQQSYGQQQSYNPPQGYGQQNQINS	2	0.8545156420322753	31.31532635198353
MASNDYPQQATQSYGAYPTQPGQGYSQQSSQPYGQQSYSGYSQSTDTSGYGQSSYMSYGTSQNTGSGTQSTPQGYGSTGGYGSSQGSKSCYGQQSSYNGYGQQPAPSSTSGSYGSSSQSSSYGQPPSGIYSQQPSDGGQQQSYGQQQSYNPPQGYGQQNQYNS	-1	0.8703206034714286	30.978188677951387
MASNDYPQQATQSYGAYPTQPGQGYSQQSSQPYGQQSYSGYSQSTDTSGYGQSSYSSYGQSQPTGSGTQSTPQGYGSTGGYGSSQSSQSKYGQQSSYNGYGQQPAPSSTSGSYGSSSQSSSYGQPQSGSYSQQPSYGGQQQSYGQQQSYNPPQGYGQQNQYNS	3	0.83798003449128	31.642509029543305
MASNDYPQQATQSYGAYPTQPGQGYSQQSSQPYGQQSYSGYSQSTDTSGYGQSSYSSYGQSQNTGSGTQSTPQGYGSTGGYGSSQSSQSKYGQQSSYNGYGQQPAPSSTSGSYGSSSQSSSYGQPQSGSYSQQPSYGGQQQSYGQQQSYNPPQGYGQQNQYNS	3	0.834602691073983	31.15488234945873
MASNDYTQQATQSYGAYPTQPGQGYSQQSSQPYGQQSYSGYSQSTDTSGYGQSSYSSYGQSQNTGSGTQSTPQGYGSTGGYGSSQSSKSKYGQQSSYNGYGQQPAPLSTSGSYGSKSQSSSYGQPQSGSYSQQPSDGGQQQSYGQQQSYNPPQGYGQQNQYNS	3	0.7856316584030404	31.659465760003545
MASNDYPQQATQSYGAYPTQPGQGYSQQSSQPYGQQSYSGYSQSTDTSGYGQSSYMSYGQSQNTGSGTQSTPQGYGSTGGYGSSQGSKSKYGQQSSYNGYGQQPAPSSTSGSYGSSSQSSSYGQPPSGSYSQQPSDGGQQQSYGQQQSYNPPQGYGQQNQYNS	3	0.8075260646655971	31.578391002164548
MASNPYTQQATQSYGAYPTQPGQGYSQQSSQPYGQQSYSGYSQSTDTSGYGQSSYSSYGQSQNTGSGTQSTPQGYGSTGGYGSSQSSQSKYGQQSSYNGYGQQPAPSSTSGSYGSSSQSSSYHQPQSGSYSQQPSYGGQQQSYGQDQSYNPPQGYGQQNQYNS	3	0.8487540780146071	30.149585954057446
MASNDYTQQATQSYGAYPTQPGQGYSQQSSQPYGQQSYSGYSQSTDTSGYMQSSYSSYGQSQNTGSGTQSTPQGYGSTGGYGSFQSSKSKYGQQSSYNGYGQQPAPVSTSGSYGSKSQSSSYGQPQSGSYSQQPSDGGQQQSYGQQQSTNPPQGYGQQNQYNS	3	0.8217800621872954	31.882993274456528
MASNDYPQQATQSYGAYPTQPGQGYSQQSSQPYGQQSYSGYSQSTDTSGYGQSSYMSYGQSQNTGSGTQSTPQGYGSTGGYGSSQGSKSKYGQQSSYNGYGQQPAPSSTSGSYGSSSQSSSYGQPPSGSYSQQPSDGGQQQSYGQKQSYNPPQGYGQQNQYNS	3	0.7952743114216755	32.42809995724287
MASNDYTQQATQSYGAYPTQPGQGYSQQSSQPYGQQSYSGYSQSTDTSGYGQSSYSSYGQSQNTGSGTQSTPQGYGSTGGYGSSQSSKSKYGQQSSYNGYGQQPAPSSTSGSYGSSSQSSSYGQPQSGSYSQQPSDGGQQQSYGQQQSYNPPQGYGQQNQYNS	3	0.7911585452252503	32.04394744152656
MASNDYTQQATQSYGAYPTQAGQGYSQQSSQPYGQQSYSGYSQSTDTSGYGQSSYSSPGQSQNTGYGTQSTPQGYGHTQGYGSSQSSQSSYGQQSSEPGYGQQPAPSSTSGSYGSSSQSSSYGQPQSGSYSQQPSYGGQQQAYGQQQSYNPPQGYGQQNQYNS	3	0.8354394060615697	31.89693800044484
MASNDYTQQATQSYGAYPTQPGQGYSQQSSQPYGQQSYSGYSQSTDTSGYGQSSYSSYGQSQNTGSGTQSTPQGYGSTGGYGSSVSSKSKYGQQSSYNGYGQQPAPLSTSGSYGSKSQSSSYGQPQSGSYSQQPSDGGQQQSYGQQQSYNPPQGYGQQNQYNS	3	0.847685792304881	31.756073033405173
MASNDYTQQATQSYGAYPTQPGQGYSQQSSQPYGQQSYSGYSQSTDTSGYGQSSYSSPGQSQNTGYGTQSTPQGYGHTQGYGSSQSSQSSYGQQSSEPGYGQQPAPSSTSGSYGSSSQSSSYGQPQSGSYSQQPSYGGQQQAYGQQQSYNPPQGYGQQNQYNS	3	0.8380517581437704	31.22432999660151
MASNDYTQQATQSYGAYPTQPGQGYSQQSSQPGGQQSYSGYSQMTDTSGYGQSSYSSYGQSQNTGYGTQSTPQGYGSTGGYGSKQSSQSSYGQQSSYPGYGQQPAPSSTSGSYGSSSQKSSYGQPQSGSYSQQPSYGGQQQSYGQQQSYNPPQGYGQQNQINS	3	0.8552516016763015	30.924004560935195
MASNDYTQQATQSYGAYPTQPGQGYSQQSSQPYGQQSYSGYSQSTDTSGYGQSSYSSYGQSQNGGYGTQSTPQGYGSTGGYGSSQSSQSSYGQQSSYPGYGQQPAPSSTSGSYGSSSQSSSYGQPQSGSESQQPSYGGQQQSYGQQQSYNPPQGYGQQNQYNS	3	0.854781762688688	30.862260023303058
MASNDYTQQATQSYGAYPTQPGQGYSQQSSQPYGQQSYSGYSQSTDTSGYGQSSYSSPGQSQNTGYGTQSTPQGYGHTQGYGSSQSSQSSYGQQSSEPGYGQQPAPSSTSGSYGSSSQSSSYGQPQSGSYSQQPSYGGQQQAYGQQQSYNPPQGYGQQNQYNS	3	0.8203285100772487	31.71324689438216
MASNDYTQQATQSYGAYPTQPGQGYSQQSSQPYGQQSYSGYSQSTDTSGYGQSSYSSYGQSQNTGSGTQSTPQGYGSTGGYGSSQSSKSKYGQQSSYNGYGQQPAPLSTSGSYGSKSQSSSYGQPQSGSYSQQPSDGGQQQSYGQQQSYNPPQGYGQQNQYNS	3	0.7821546948646211	31.803923031382794
MASNDYTQQATQSYGAYPTQPGQGYSQQSSQPYGQQSYSGYSQSTDTSGYGQSSYSSYGQSQNTGSGTQSTPQGYGSTGGYGSSQSSQSKYGQQSSYNGYGQQPAPSSTSGSYGSSSQSSSYGQPQSGSYSQQPSYGGQQQSYGQQQSYNPPQGYGQQNQYNS	3	0.8424341128585118	31.468409973516952
MASNDYTQQATQSYGAYPTQPGQGYSQQSSQPYGQQSYSGYSQSTDTSGYGQSSYSSYGQSNNTGSGTQSTPQGYGSTGGYGSSQSSKSKYGQQSSYNGYGQQPAPLSTSGSYGSKSQSSSYGQPQSGSYSQQPSDGGQQQSYGQQQSYNPPQGYGQQQQYNS	3	0.7953635076317989	31.004290496657116
MASNDYPQQATQSYGAYPTQPGQGYSQQSSQPYGQQSYSGYSQSTDTSGYGQSSYSSYGQSQNTGSGTQSTPQGYGHTQGYGSSQSSQSSYGQQSSEPGYGQQPAPSSTSGSYGSSSQSSSYGQPQSGSYSQQPSYGGQQQAYGQQQSYNPPQGYGQQNQYNS	3	0.8130084951286772	31.066182109449475
MASNDYTQQATQSYGAYPTQPGQGYSQQSSQPYGQQSYSGYSQSTDTSGYGQSSYSSYGQSQNTGSGTQSTPQGYGSTGGYGSSQSSQSKYGQQSSYNGYGQQPAPSSTSGSYGSSSQSSSYGQPQSGSYSQQPSYGGQQQSYGQQQSYNPPQGYGQQNQYNS	3	0.840836245889622	31.324166165699108
MASNDYTQQATQSYGAYPTQPGQGYSQQSSQPGGQQSYSGYSQMTDTSGYGQSSYSSYGQSQNTGYGTQSTPQGYGSTGGYGSKQSSQSSYGQQSSYPGYGQQPAPSSTSGSYGSSSQKSSYGQPQSGSYSQQPSYGGQQQSYGQQQSYNPPQGYGQQNQINS	3	0.8545156420322753	31.31532635198353
MASNDYPQQATQSYGAYPTQPGQGYSQQSSQPYGQQSYSGYSQSTDTSGYGQSSYSSYGQSQPTGSGTQSTPQGYGSTGGYGSSQSSQSKYGQQSSYNGYGQQPAPSSTSGSYGSSSQSSSYGQPQSGSYSQQPSYGGQQQSYGQQQSYNPPQGYGQQNQYNS	4	0.83798003449128	31.642509029543305
MASNDYPQQATQSYGAYPTQPGQGYSQQSSQPYGQQSYSGYSQSTDTSGYGQSSYSSYGQSQNTGSGTQSTPQGYGSTGGYGSSQSSQSKYGQQSSYNGYGQQPAPSSTSGSYGSSSQSSSYGQPQSGSYSQQPSYGGQQQSYGQQQSYNPPQGYGQQNQYNS	4	0.834602691073983	31.15488234945873
MASNDYTQQATQSYGAYPTQPGQGYSQQSSQPYGQQSYSGYSQSTDTSGYGQSSYSSYGQSQNTGSGTQSTPQGYGSTGGYGSSQSSKSKYGQQSSYNGYGQQPAPLSTSGSYGSKSQSSSYGQPQSGSYSQQPSDGGQQQSYGQQQSYNPPQGYGQQNQYNS	4	0.7856316584030404	31.659465760003545
MASNDYPQQATQSYGAYPTQPGQGYSQQSSQPYGQQSYSGYSQSTDTSGYGQSSYMSYGQSQNTGSGTQSTPQGYGSTGGYGSSQGSKSKYGQQSSYNGYGQQPAPSSTSGSYGSSSQSSSYGQPPSGSYSQQPSDGGQQQSYGQQQSYNPPQGYGQQNQYNS	4	0.8075260646655971	31.578391002164548
MASNDYPQQATQSYGAYPTQPGQGYSQQSSQPYGQQSYSGYSQSTDTSGYGQSSYMSYGQSQNTGEGTQSTPQGYGSTGGYGSSQGSKSKYGQQSSYNGYGQQPAPSSTSGSYWSSSQSSSYGQPPSGSYSQQPSDGGQQQSYGQQQSYNPPQGYGQQNQYNS	4	0.8074835567096506	30.7806310403684
MASNDYTQQATQSYGAYPTQPGQGYSQQSSQPYGQQSYSGYSQSTDTSGYMQSSYSSYGQSQNTGSGTQSTPQGYGSTGGYGSFQSSKSKYGQQSSYNGYGQQPAPVSTSGSYGSKSQSSSYGQPQSGSYSQQPSDGGQQQSYGQQQSTNPPQGYGQQNQYNS	4	0.8217800621872954	31.882993274456528
MASNDYPQQATQSYGAYPTQPGQGYSQQSSQPYGQQSYSGYSQSTDTSGYGQSSYMSYGQSQNTGSGTQSTPQGYGSTGGYGSSQGSKSKYGQQSSYNGYGQQPAPSSTSGSYGSSSQSSSYGQPPSGSYSQQPSDGGQQQSYGQKQSYNPPQGYGQQNQYNS	4	0.7952743114216755	32.42809995724287
MASNDYTQQATQSYGAYPTQPGQGYSQQSSQPYGQQSYSGYSQSTDTSGYGQSSYSSYGQSQNTGSGTQSTPQGYGSTGGYGSSQSSKSKYGQQSSYNGYGQQPAPSSTSGSYGSSSQSSSYGQPQSGSYSQQPSDGGQQQSYGQQQSYNPPQGYGQQNQYNS	4	0.7911585452252503	32.04394744152656
MASNDYTQQATQSYGAYPTQAGQGYSQQSSQPYGQQSYSGYSQSTDTSGYGQSSYSSPGQSQNTGYGTQSTPQGYGHTQGYGSSQSSQSSYGQQSSEPGYGQQPAPSSTSGSYGSSSQSSSYGQPQSGSYSQQPSYGGQQQAYGQQQSYNPPQGYGQQNQYNS	4	0.8354394060615697	31.89693800044484
MASNDYTQQATQSYGAYPTQPGQGYSQQSSQPYGQQSYSGYSQSTDTSGYGFSSYSSYGQSQNTGSGTQSTPQGYGSTGGYGSSQGSKSKYGQQSSYNGYGQQPAPSSTSGSYGSSSQSSSYGQPPSGSYSQQPSDGGQQQSYGQKQSYNPPQGYGQQNQYNS	4	0.8042901849022985	32.44441218457365
MASNDYPQQATQSYGAYPTQPGQGYSQQSSQPYGQQSYSGYSQSTDTSGYGQSSYMSYGQSQNTGSGTQSTPQGYGSTGGYGSSQGSKSKYGQQSSYNGYGQQPAPSSTSGSYGSSSQSSSYGQPPSGSYSQQPSDGGQQQMYGQQQSYNPPQGYGQQNQYNS	4	0.8279815133325504	30.98329708222411
MASNDYTQQATQSYGAYPTQPGQGYSQQSSQPYGQQSYSGYSQSTDTSGFGQSSYSSVGQSQNTGSGTQSTPQGYGSTGGYGSSQSSKSKYGQQSSYNGYGQQPAPSSTSGSYGSSSQSSSYGQPQSGSYSQQPSDGGQQQSYGQQQSYNPPQGYGQQNQYNS	4	0.781495688863243	31.496051574663834
MASNDYTQQATQSYGAYPTQPGQGYSQQSSQPYGQQSYSGYSQSTDTSGYGQSSVSSYGQSQNTGSGTQSTPQGYGSTGGYGSSQSSKSKYGQQSSYNGYGQQPAPLSTSGSYGSKSQSSSYGQPQSGSYSQQPSDGGQQQSYGQQQSYNPPQGYGQQQQYND	4	0.7824139182603648	32.5913378987141
MASNDYTQQATQSYGAYPTQPGQGYSQQSSQPYGQQSYSGYSQSTDTSGYGQSSYSSPGQSQNTGYGTQSTPQGYGHTQGYGSSQSSQSSYGQQSSEPGYGQQPAPSSTSGSYGSSSQSSSYGQPQSGSYSQQPSYGGQQQAYGQQQSYNPPQGYGQQNQYNS	4	0.8203285100772487	31.71324689438216
MASNDYTQQATQSYGAYPTQPGQGYSQQSSQPYGQQSYSGYSQSTDTSGYGQSSYSSYGQSQNTGSGTQSTPQGYGSTGGYGSSQSSKSKYGQQSSYNGYGQQPAPLSTSGSYGSKSQSSSYGQPQSGSYSQQPSDGGQQQSYGQQQSYNPPQGYGQQNQYNS	4	0.7821546948646211	31.803923031382794
MASNDYPQQATQSYGAYPTQPGQGYSQQSSQPYGQQSYSGYSQSTDTSGYGQSSYMSYGQSQNTGSGTQSTPQGYGSTGGYGSSQSSKSKYGQQSSYNGYGQQPAPLSTSGSYGSKSQSSSYGQPQSGSYSQQPSDGGQQQSYGQQQSYNPPQGYGQQNQYNS	4	0.8017830593724338	32.59484422337767
MASNDYTQQATQSYGAYPTQPGQGYSQQSSQPYGQQSYSGYSQSTDTSGYGQSSYSSYGQSNNTGSGTQSTPQGYGSTGGYGSSQSSKSKYGQQSSYNGYGQQPAPLSTSGSYGSKSQSSSYGQPQSGSYSQQPSDGGQQQSYGQQQSYNPPQGYGQQQQYNS	4	0.7953635076317989	31.004290496657116
MASNDYPQQATQSYGAYPTQPGQGYSQQSSQPYGQQSYSGYSQSTDTSGYGQSSYSSYGQSQNTGSGTQSTPQGYGHTQGYGSSQSSQSSYGQQSSEPGYGQQPAPSSTSGSYGSSSQSSSYGQPQSGSYSQQPSYGGQQQAYGQQQSYNPPQGYGQQNQYNS	4	0.8130084951286772	31.066182109449475
MASNDYPQQATQSYGAYPTQPGQGYSQQSSQPYGQQSYSGYSQSTDTSGYGQSSYMSYGQSQNTGSGTQSTPQGYGSTGGYGSSQGSKSKYGQQSSYNGYGQQPAPSNTSGSYGSSSQSSSYGQPPSGSYSQQPSDGHQQQSYGQKQSYNPPQGYGQQNQYNS	4	0.7850758533201325	31.208151623384122
MASNDYPQQATQSYGAYPTQPGQGYSQQSSQPYGCQSYSGYSQSTDTSGYGQSSYMSYGQSQNTGSGTQSTPQGYGSTGGYGSSQGSKSKYGQQSSYNGYGQQPAPSSTSGSYGSSSQSSSYGQPPSGSYSQQPSDGGQQQSYGQQQSYNPPQGYGQQNQYNS	4	0.8026935087660317	31.959105809238363
MASNDYTQQATQSYQAYPTQPGQLYSQQSSQPYGQQSYSGYSQSTDTSGYGQSSYMSYGQSQNTGSGTQSTPQGYGSTGGYGSSQGSKSKYGQQSSYNGYGQQPAPSSTSGSYGSSSQSSSYGQPPSGSYSQQPSDGGQQQSYGQKQSYNPPQGYGQQNQYNS	5	0.7935886576577046	31.188847930021367
MASNDYPQQATQSYGAYRTQPGQGYSQQSSQPYGQQSYSGYSQSTDTSGYGQSSYSSYGQSNNTGSGTQSTPQGYGSTGGYGSSQSSKSKYGQQSSYNGYGQQPAPLSTSGSYGSKSQSSSYGQPQSGSYSQQPSDGGQQQSYGQQQSYNPPQGYGQQQQYNS	5	0.7761020390539684	30.79464576847119
MASNDYTQQATQSYGAYPTQPGQGYSQQSSQPYGQQSYSGYSQSTDTSGYGQSSYSSYGQSQNTGSGTQSTPQGYGSTGGYGSSQSSKSKYGQQSSYNGYGQQPAPLSTSGSYGSKSQSSSYGQPQSGSYSQQPSDGGQQQSYGQQQSYNPPQGYGQQNQYNS	5	0.7856316584030404	31.659465760003545
MASNDMTQQATQSYGAYPTQPGQGYSHQSSRPYGQQSYSGYSQSTDTSGYGQSSYSSYGQSQNTGSGTQSTPQGYGSTGGYGSSQSSKSKYGQQSSYNGYGQQPAPLSTSGSYGSKSQSSSYGQPQSGSYSQQPSDGGQQQSYGQQQSYNPPQGYGQQNQYNS	5	0.7737187777593254	31.911780886413844
MASNDYPQQATQSYGAYPTQPGQGYSQQSSQPYGQQSYSGYSQSTDTSGYGQSSYMSYGQSQNTGEGTQSTPQGYGSTGGYGSSQGSKSKYGQQSSYNGYGQQPAPSSTSGSYWSSSQSSSYGQPPSGSYSQQPSDGGQQQSYGQQQSYNPPQGYGQQNQYNS	5	0.8074835567096506	30.7806310403684
MASNDYTQQATQSYGAYPTQPGQGYSQQSSQPYGQQSYSGYSQSTDTSGFGQSSYSSVGQSQNTGSGTQSTPQGYGSTGGYGSSQSSKSKYGQQSSYNGYGQQPAPSSTSGSYGSSSQSSSYGQPQSGSYSQQPSDGGQQQSYGQQQSYNPPQGYGQQNQYNS	5	0.776141721979066	31.78314601850213
MASNDYPQQATQSYGAYPTQPGQGYSQQSSQPYGQQSYSGYSQSTDTSGYGQSSYMSYGQSQNTGSGTQSTPQGYGSTGGYGSSQGSKSKYGQQSSYNGYGQQPAPSSTSGSYGSSSQSSSYGQPPSGSYSQQPSDGGQQQSYGQKQSYNPPQGYGQQNQYNS	5	0.7952743114216755	32.42809995724287
MASNDYTQQATQSYGAYPTQPGQGYSQQSSQPYGQQSYSGYSQSTDTSGYGQSSYSSYGQSQNTGSGTQSTPQGYGSTGGYGSSQSSKSKYGQQSSYNGYGQQPAPSSTSGSYGSSSQSSSYGQPQSGSYSQQPSDGGQQQSYGQQQSYNPPQGYGQQNQYNS	5	0.7911585452252503	32.04394744152656
MASNDYPQQATQSYGAYPTQPGQGYSQQSSQPYGQQSYSGYSQSTDTSGYGQSSVSSYGQSQNTGSGTQSTPQGYGSTGGYGSSQSSKSKYGQQSSYNGYGQQPAPLSTSGSYGSKSQSSSYGQPQSGSYSQQPSDGGQQQSYGQQQSYNPPQGYGQQQQYND	5	0.7718683324848097	31.298302486671375
MASNDYTQQATQSYGAYPTQPGQGYSQQSSQPYGQQSYSGYSQSTDTSGYGFSSYSSYGQSQNTGSGTQSTPQGYGSTGGYGSSQGSKSKYGQQSSYNGYGQQPAPSSTSGSYGSSSQSSSYGQPPSGSYSQQPSDGGQQQSYGQKQSYNPPQGYGQQNQYNS	5	0.8042901849022985	32.44441218457365
MASNDYTQQATQSYGAYPTQPGQGYSQQSSQPYGQQSYSGYSQSTDTSGYGQSSYMSYGQSQNTGSGTQSTPQGYGSTGGYGSSQGSKSKYGQQSSYNGYGQQPAPSSTSGSYGSSSQSSSYGQPPSGSYSQQPSDGGQQQSYGQKQSYNEPQGYGQQNQYNS	5	0.7733363754722445	33.354875122744154
MASNDYTQQATQSYGAYPTQPGQGYSQQSSQPYGQQSYSGYSQSTDTSGFGQSSYSSVGQSQNTGSGTQSTPQGYGSTGGYGSSQSSKSKYGQQSSYNGYGQQPAPSSTSGSYGSSSQSSSYGQPQSGSYSQQPSDGGQQQSYGQQQSYNPPQGYGQQNQYNS	5	0.781495688863243	31.496051574663834
MASNDYTQQATQSYGAYPTQPGQGYSQQSSQPYGQQSYSGYSQSTDTSGYGQSSVSSYGQSQNTGSGTQSTPQGYGSTGGYGSSQSSKSKYGQQSSYNGYGQQPAPLSTSGSYGSKSQSSSYGQPQSGSYSQQPSDGGQQQSYGQQQSYNPPQGYGQQQQYND	5	0.7824139182603648	32.5913378987141
MASNDYTQQATQSYGAYPTQPGQGYSQQSSQPYGQQSYSGYSQSTDTSGFGQSSYSSVGQSQNTGSGTQSTPQGYGSTGGYGSSQSSKSKYGQQSSYNGYGQQPAPSSTSGSYGSSSQSSSYGQPQSGSYSQQPSDGGQQQSYGQQQSYNPPQGYGQQCQYNS	5	0.7960146683740952	30.981936605196225
MASNDYTQQATQSYGAYPTQPGQGYSQQSSQPYGQQSYSGYSQSTDTSGYGQSSYSSYGQSQNTGSGTQSTPQGYGSTGGYGSSQSSKSKYGQQSSYNGYGQQPAPLSTSGSYGSKSQSSSYGQPQSGSYSQQPSDGGQQQSYGQQQSYNPPQGYGQQNQYNS	5	0.7821546948646211	31.803923031382794
MASNDYPQQATQSYGAYPTQPGQGYSQQSSQPYGQQSYSGYSQSTDTSGYGQSSYMSYGQSQNTGSGTQSTPQGYGSTGGYGSSQSSKSKYGQQSSYNGYGQQPAPLSTSGSYGSKSQSSSYGQPQSGSYSQQPSDGGQQQSYGQQQSYNPPQGYGQQNQYNS	5	0.8017830593724338	32.59484422337767
MASNDYTQQATQSYGAYPTQPGQGYSQQSSQPYGQQSYSGYSQSTDTSGYGQSSYSSYGQSNNTGSGTQSTPQGYGSTGGYGSSQSSKSKYGQQSSYNGYGQQPAPLSTSGSYGSKSQSSSYGQPQSGSYSQQPSDGGQQQSYGQQQSYNPPQGYGQQQQYNS	5	0.7953635076317989	31.004290496657116
MASNDYTQQATQSYGAYPTQPGQGYSQQSTQPYGQQSYFGYSQSTDTSGYGQSSYSSYGQSQNTGSGTQSTPQGYGSTGGYGSSQSSKSKYGQQSSYNGYGQQPAPLSTSGSYGSKSQSSSYGQPQSGSYSQQPSDGGQQQSYGQQQSYNPPQGYGQQNQYNS	5	0.7926970969119856	31.503414166757636
MASNDYPQQATQSYGAYPTQPGQGYSQQSSQPYGQQSYSGYSQSTDTSGYGQSSYMSYGQSQNTGSGTQSTPQGYGSTGGYGSSQGSKSKYGQQSSYNGYGQQPAPSNTSGSYGSSSQSSSYGQPPSGSYSQQPSDGHQQQSYGQKQSYNPPQGYGQQNQYNS	5	0.7850758533201325	31.208151623384122
MASNDYPQQATQSYGAYPTQPGQGYSQQSSQPYGCQSYSGYSQSTDTSGYGQSSYMSYGQSQNTGSGTQSTPQGYGSTGGYGSSQGSKSKYGQQSSYNGYGQQPAPSSTSGSYGSSSQSSSYGQPPSGSYSQQPSDGGQQQSYGQQQSYNPPQGYGQQNQYNS	5	0.8026935087660317	31.959105809238363
MASNDYTQQATQSYGAYPTQPGQGYSQQSSQPYGQQSYSGYSQSTDTSGYGQSSYSSYGQSNNTGSGTQSTPQGYGSTGGYGSSQSSKSKYGQQSSYNGYGQQPAPLSTSGSYGSKSQSSSYGQPQSGSYSQQPSDGGMQQSYGQQQSYNPPQGYGQQQQYNS	-1	0.835316402338013	31.197415844698774
MASNDYTQQATQSYGAYPTQPGQGYSQQSSQPYGQQSYSGYSQSTDTSGYGQSSVSSYGQSQNYGSGTQSTPQGYGSTYGYGSSQSSKSKYGQQSSYNGYGQQPAPLSTSGSYGSSSQSSSYGQPQSGSYSQQPSDGGQQQSYGQQQSYNPPQGYGQQNQYNS	-1	0.8775803637854509	31.51203798615956
MASNDYTQQATQSYQAYPTQPGQLYSQQSSQPYGQQSYSGYSQSTDTSGYGQSSYMSYGQSQNTGSGTQSTPQGYGSTGGYGSSQGSKSKYGQQSSYNGYGQQPAPSSTSGSYGSSSQSSSYGQPPSGSYSQQPSDGGQQQSYGQKQSYNPPQGYGQQNQYNS	6	0.7935886576577046	31.188847930021367
MASNDYPQQATQSYGAYRTQPGQGYSQQSSQPYGQQSYSGYSQSTDTSGYGQSSYSSYGQSNNTGSGTQSTPQGYGSTGGYGSSQSSKSKYGQQSSYNGYGQQPAPLSTSGSYGSKSQSSSYGQPQSGSYSQQPSDGGQQQSYGQQQSYNPPQGYGQQQQYNS	6	0.7761020390539684	30.79464576847119
MASNDYTQQATQSYGAYPTQPGQGYSQQSSQPYGQQSYSGYSQSTDTSGYGQSSYSSYGQSQNTGSGTQSTPQGYGSTGGYGSSQSSKSKYGQQSSYNGYGQQPAPLSTSGSYGSKSQSSSYGQPQSGSYSQQPSDGGQQQSYGQQQSYNPPQGYGQQNQYNS	6	0.7856316584030404	31.659465760003545
MASNDMTQQATQSYGAYPTQPGQGYSHQSSRPYGQQSYSGYSQSTDTSGYGQSSYSSYGQSQNTGSGTQSTPQGYGSTGGYGSSQSSKSKYGQQSSYNGYGQQPAPLSTSGSYGSKSQSSSYGQPQSGSYSQQPSDGGQQQSYGQQQSYNPPQGYGQQNQYNS	6	0.7737187777593254	31.911780886413844
MASNDYPQQATQSYGAYPTQPGQGYSQQSSQPYGQQSYSGYSTSTDTSGYGQSSVSSYGQSQNTGSGTQSTPQGYGSTGGYGSSQSSKSKYGQQSSYNGYGQQPAPLSTSGSYGSKSQSSSYGQPQSGSYSQQPSDGGQQQSYGQKQSYNEPQGYGQQNQYNS	6	0.7612055352897766	31.7668231174381
MASNDYTQQATQSYGAYPTQPGQGYSQQSSQPYGQQSYSGYSQSTDTSGFGQSSYSSVGQSQNTGSGTQSTPQGYGSTGGYGSSQSSKSKYGQQSSYNGYGQQPAPSSTSGSYGSSSQSSSYGQPQSGSYSQQPSDGGQQQSYGQQQSYNPPQGYGQQNQYNS	6	0.776141721979066	31.78314601850213
MASNDYPQQATQSYGAYPTQPGQGYSQQSSQPYGQQSYSGYSQSTDTSGYGQSSYMSYGQSQNTGSGTQSTPQGYGSTGGYGSSQGSKSKYGQQSSYNGYGQQPAPSSTSGSYGSSSQSSSYGQPPSGSYSQQPSDGGQQQSYGQKQSYNPPQGYGQQNQYNS	6	0.7952743114216755	32.42809995724287
MASNDYTQQATQSYGAYPTQPGQGYSQQSSQPYGQQSYSGYSQSTDTSGYGQSSYSSYGQSQNTGSGTQSTPQGYGSTGGYGSSQSSKSKYGQQSSYNGYGQQPAPSSTSGSYGSSSQSSSYGQPQSGSYSQQPSDGGQQQSYGQQQSYNPPQGYGQQNQYNS	6	0.7911585452252503	32.04394744152656
MASNDYPQQATQSYGAYPTQPGQGYSQQSSQPYGQQSYSGYSQSTDTSGYGQSSVSSYGQSQNTGSGTQSTPQGYGSTGGYGSSQSSKSKYGQQSSYNGYGQQPAPLSTSGSYGSKSQSSSYGQPQSGSYSQQPSDGGQQQSYGQQQSYNPPQGYGQQQQYND	6	0.7718683324848097	31.298302486671375
MASNDYTQQATQSYGAYPTQPGQGYSQQSSQPYGQQSYSGYSQSTDTSGYGQSSYMSYGQSQNTGSGTQSTPQGYGSTGGYGSSQGSKSKYGQQSSYNGYGQQPAPSSTSGSYGSSSQSSSCGQPPSGSYSQQPSDGGQQQSYGQQQSYNAPQGYGQQQQYND	6	0.7734551728558301	31.747019220811946
MASNDYTQQATQSYGAYPTQPGQGYSQQSSQPYGQQSYSGYSQSTDTSGYGQSSYMSYGQSQNTGSGTQSTPQGYGSTGGYGSSQGSKSKYGQQSSYNGYGQQPAPSSTSGSYGSSSQSSSYGQPPSGSYSQQPSDGGQQQSYGQKQSYNEPQGYGQQNQYNS	6	0.7733363754722445	33.354875122744154
MASNDYTQQATQSYGAYPTQPGQGYSQQSSQPYGQQSYSGYSQSTDTSGFGQSSYSSVGQSQNTGSGTQSTPQGYGSTGGYGSSQSSKSKYGQQSSYNGYGQQPAPSSTSGSYGSSSQSSSYGQPQSGSYSQQPSDGGQQQSYGQQQSYNPPQGYGQQNQYNS	6	0.781495688863243	31.496051574663834
MASNDYTQQATQSYGAYPTQPGQGYSQQSSQPYGQQSYSGYSQSTDTSGYGQSSVSSYGQSQNTGSGTQSTPQGYGSTGGYGSSQSSKSKYGQQSSYNGYGQQPAPLSTSGSYGSKSQSSSYGQPQSGSYSQQPSDGGQQQSYGQQQSYNPPQGYGQQQQYND	6	0.7824139182603648	32.5913378987141
MASNMYPQQATQSYGAYRTQPGQGYSQQSSQPYGQQSYKGYCQSTDTSGYGQSSYMSYGQSQNTGSGTQSTPQGYGSTGGYGSSQGSKSKYGQQSSYNGYGQQPAPSSTSGSYGSSSQSSSYGQPPSGSYSQQPSDGGQQQSYGQKQDYNEPQGYGQQNQYNS	6	0.7571337853353678	32.17869909256591
MASNDYTQQATQSYGAYPTQPGQGYSQQSSQPYGQQSYSGYSQSTDTSGYGQSSYSSYGQSQNTGSGTQSTPQGYGSTGGYGSSQSSKSKYGQQSSYNGYGQQPAPLSTSGSYGSKSQSSSYGQPQSGSYSQQPSDGGQQQSYGQQQSYNPPQGYGQQNQYNS	6	0.7821546948646211	31.803923031382794
MASNDYPQQATQSYGAYPTQPGQGYSQQSSQPYGQQSYSGYSQSTDTSGYGQSSVSSYGQSQNTGSGTQSTPQGYGSTGGYGSSQSSKSKYGQQSSYNGYGQQPAPLSTSGSYGSKSQSSSYGQPQSGSYSQQPSDGGQQQSYGQQQSYNPPQGYGQQNQYNS	6	0.7821812050220694	30.36293216881229
MASNDYTQQATQSYGAYPTQPGQGYSQQSSQPYGQQSYSGYSQSTDTSGFGQSSYSSVGQSQNTGSGTQSTPQGYGSTGGYGSSQSSKSKYGQQSSYNGYGQQPAPSSTSGSYGSKSQSSSYGQPQSGSYSQQPSDGGQQQSYGQQQSYNPPQGYGQQQQYND	6	0.7811650047810145	33.544007549367
MASNDYTQQATQSYGAYPTQPGQGYSQQSTQPYGQQSYFGYSQSTDTSGYGQSSYSSYGQSQNTGSGTQSTPQGYGSTGGYGSSQSSKSKYGQQSSYNGYGQQPAPLSTSGSYGSKSQSSSYGQPQSGSYSQQPSDGGQQQSYGQQQSYNPPQGYGQQNQYNS	6	0.7926970969119856	31.503414166757636
MASNDYPQQATQSYGAYPTQPGQGYSQQSSQPYGQQSYSGYSQSTDTSGYGQSSYMSYGQSQNTGSGTQSTPQGYGSTGGYGSSQGSKSKYGQQSSYNGYGQQPAPSNTSGSYGSSSQSSSYGQPPSGSYSQQPSDGHQQQSYGQKQSYNPPQGYGQQNQYNS	6	0.7850758533201325	31.208151623384122
MASNDMTQQATQSYGAYPTQPGQGYSHQSSLPYGQQSYSGYSQSTDTSGYGQSSYSSYGQSQNTGSGTQSTPQGYGSTGGYGSSQSSKSKYGQQSSYNGYGQQPAPLSTSGSYGSKSQSSSYGQPQSGSYSQQPSDGGQQQSYGQQQSYNPPQGYGQQQQYND	6	0.7952298664901403	31.480345234343485
MASNDYTQQATQSYGAYPTQPGQGYSQQSSQPYGQQSYSGYSQSTDTSGFGQSSYSSVGQSQNTGSGTQSTPQGYGSTGGYGSSQSSKSKYGQQSSYNGYGQQPAPLSTSGSYGSKSQSSSYGQPQSGSYSQQPSDGGQQQSYGQQQSYNPPQGYGQQNQYNS	-1	0.7997809174713988	31.192089612369337
MASNMYPQQATQSYGAYRTQPGQGYSQQSSQPYGQQSYKGYCQSTDTSGYGQSSYMSYGQSQNTGSGTQSTPQGYGSTGGYGSSQSSKSKYGQQSSYNGYGAQPAPSSTSGSYGSSSQSSSFGQPQSGSYSQQPSDGGQQQSYGQQQSYNPPQGYGTQNQYNS	-1	0.8203576928571436	30.92929463050036
MASNDYPQQATQSYGAYPTQPGQGYSQQSSQPYGQQSYSGYSTSTMTSGYGQSSVSSYGQSQNTGSGTQSTPQGYGSTGGYGSSQSSKSKYGQQSSYNGYGQQPAPLSTSGSYGSKSQSSSYGQPQSGSYSQQPSDGGQQQSYGQKQSYNEPQGYGQQNQYQS	7	0.7604558503792256	32.484224550860326
MASNDYPQQATQSYGAYRTQPGQGYSQQSSQPYGQQSYSGYSQSTDTSGYGQSSYSSYGQSNNTGSGTQSTPQGYGSTGGYGSSQSSKSKYGQQSSYNGYGQQPAPLSTSGSYGSKSQSSSYGQPQSGSYSQQPSDGGQQQSYGQQQSYNPPQGYGQQQQYNS	7	0.7761020390539684	30.79464576847119
MASNDYTQQATQSYGAYPTQPGQGYSQQSSQPYGQQSYSGYSQSTDTSGYGQSSYSSYGQSQNTGSGTQSTPQGYGSTGGYGSSQSSKSKYGQQSSYNGYGQQPAPLSTSGSYGSKSQSSSYGQPQSGSYSQQPSDGGQQQSYGQQQSYNPPQGYGQQNQYNS	7	0.7856316584030404	31.659465760003545
MASNDMTQQATQSYGAYPTQPGQGYSHQSSRPYGQQSYSGYSQSTDTSGYGQSSYSSYGQSQNTGSGTQSTPQGYGSTGGYGSSQSSKSKYGQQSSYNGYGQQPAPLSTSGSYGSKSQSSSYGQPQSGSYSQQPSDGGQQQSYGQQQSYNPPQGYGQQNQYNS	7	0.7737187777593254	31.911780886413844
MASNDYPQQATQSYGAYPTQPGQGYSQQSSQPYGQQSYSGYSTSTDTSGYGQSSVSSYGQSQNTGSGTQSTPQGYGSTGGYGSSQSSKSKYGQQSSYNGYGQQPAPLSTSGSYGSKSQSSSYGQPQSGSYSQQPSDGGQQQSYGQKQSYNEPQGYGQQNQYNS	7	0.7612055352897766	31.7668231174381
MASNDYTQQATQSYGAYPTQPGQGYSQQSSQPYGQQSYSGYSQSTDTSGFGQSSYSSVGQSQNTGSGTQSTPQGYGSTGGYGSSQSSKSKYGQQSSYNGYGQQPAPSSTSGSYGSSSQSSSYGQPQSGSYSQQPSDGGQQQSYGQQQSYNPPQGYGQQNQYNS	7	0.776141721979066	31.78314601850213
MASNDMTQQATQSYGAYPTQPGQGYSHQSSRPYGQQSYSGYSQSTDTSGYGQSSYSSYGQSQNTGSGTQSTPQGYGSTGGYGSSQSSKSKYGQQSSYNGYGQQPAPSSTSGSYGSKSQSSSYGQPQSGSYSQQPSDGGQQQSYGQQQSYNPPQGYGQQQQYND	7	0.7886470789609437	33.0099731339561
MASNDYTQQATQSYGAYPTQPGQGYSQQSSQPYGQQSYSGYSQSTDTSGYGQSSYSSYGQSQNTGSGTQSTPQGYGSTGGYGSSQSSKSKYGQQSSYNGYGQQPAPSSTSGSYGSSSQSSSYGQPQSGSYSQQPSDGGQQQSYGQQQSYNPPQGYGQQNQYNS	7	0.7911585452252503	32.04394744152656
MASNDYPQQATQSYGAYPTQPGQGYSQQSSQPYGQQSYSGYSQSTDTSGYGQSSVSSYGQSQNTGSGTQSTPQGYGSTGGYGSSQSSKSKYGQQSSYNGYGQQPAPLSTSGSYGSKSQSSSYGQPQSGSYSQQPSDGGQQQSYGQQQSYNPPQGYGQQQQYND	7	0.7718683324848097	31.298302486671375
MASNDYTQQATQSYGAYPTQPGQGYSQQSSQPYGQQSYSGYSQSTDTSGYGQSSYMSYGQSQNTGSGTQSTPQGYGSTGGYGSSQGSKSKYGQQSSYNGYGQQPAPSSTSGSYGSSSQSSSCGQPPSGSYSQQPSDGGQQQSYGQQQSYNAPQGYGQQQQYND	7	0.7734551728558301	31.747019220811946
MASNDYTQQATQSYGAYPTQPGQGYSQQSSQPYGQQSYSGYSQSTDTSGYGQSSYMSYGQSQNTGSGTQSTPQGYGSTGGYGSSQGSKSKYGQQSSYNGYGQQPAPSSTSGSYGSSSQSSSYGQPPSGSYSQQPSDGGQQQSYGQKQSYNEPQGYGQQNQYNS	7	0.7733363754722445	33.354875122744154
MASNDYTQQATQSYGAYPTQPGQGYSQQSSQPYGQQSYSGYSQSTDTSGFGQSSYSSVGQSQNTGSGTQSTPQGYGSTGGYGSSQSSKSKYGQQSSYNGYGQQPAPSSTSGSYGSSSQSSSYGQPQSGSYSQQPSDGGQQQSYGQQQSYNPPQGYGQQNQYNS	7	0.781495688863243	31.496051574663834
MASNDYTQQATQSYGAYPTQPGQGYSQQSSQPYGQQSYSGYSQSTDTSGYGQSSVSSYGQSQNTGSGTQSTPQGYGSTGGYGSSQSSKSKYGQQSSYNGYGQQPAPLSTSGSYGSKSQSSSYGQPQSGSYSQQPSDGGQQQSYGQQQSYNPPQGYGQQQQYND	7	0.7824139182603648	32.5913378987141
MASNMYPQQATQSYGAYRTQPGQGYSQQSSQPYGQQSYKGYCQSTDTSGYGQSSYMSYGQSQNTGSGTQSTPQGYGSTGGYGSSQGSKSKYGQQSSYNGYGQQPAPSSTSGSYGSSSQSSSYGQPPSGSYSQQPSDGGQQQSYGQKQDYNEPQGYGQQNQYNS	7	0.7571337853353678	32.17869909256591
MASNDYTQQATQSYGAYPTQPGQGYSQQSSQPYGQQSYSGYSQSTDTSGYGQSSYSSYGQSQNTGSGTQSTPQGYGSTGGYGSSQSSKSKYGQQSSYNGYGQQPAPLSTSGSYGSKSQSSSYGQPQSGSYSQQPSDGGQQQSYGQQQSYNPPQGYGQQNQYNS	7	0.7821546948646211	31.803923031382794
MASNDYPQQATQSYGAYPTQPGQGYSQQSSQPYGQQSYSGYSQSTDTSGYGQSSVSSYGQSQNTGSGTQSTPQGYGSTGGYGSSQSSKSKYGQQSSYNGYGQQPAPLSTSGSYGSKSQSSSYGQPQSGSYSQQPSDGGQQQSYGQQQSYNPPQGYGQQNQYNS	7	0.7821812050220694	30.36293216881229
MASNDYTQQATQSYGAYPTQPGQGYSQQSSQPYGQQSYSGYSQSTDTSGFGQSSYSSVGQSQNTGSGTQSTPQGYGSTGGYGSSQSSKSKYGQQSSYNGYGQQPAPSSTSGSYGSKSQSSSYGQPQSGSYSQQPSDGGQQQSYGQQQSYNPPQGYGQQQQYND	7	0.7811650047810145	33.544007549367
MASNMYPQQATQSYGAYRTQPGQGYSQQSSQPYGQQSYKGYCQSTDTSGYGQSSYMSYGQSQNTGSGTQSTPQGYGSTGGYGSSQGSKSKYGQQSSYNGYGQQPAPSSTSGSYGSKSQSSSYGQPQSGSPSQQPSDGGQQQSYGQQQSYNPPQGYGQQQQYND	7	0.6748620785083952	32.30043059948125
MASNDYPQQATQSYGAYPTQPGQGYSQQSSQPYGQQSYSGYSQSTDTSGYGQSSYMSYGQSQNTGSGTQSTPQGYGSTGGYGSSQGSKSKYGQQSSYNGYGQQPAPSNTSGSYGSSSQSSSYGQPPSGSYSQQPSDGHQQQSYGQKQSYNPPQGYGQQNQYNS	7	0.7850758533201325	31.208151623384122
MASNDYTQQATQSYGAYPTQPGQGYSQQSSQPYGQQSYSGYSQSTDTSGFGQSSYSSVGQSQNTGSGTQSTPQGYGSTGGYGSSQGSKSKYGQQSSYNGYGQQPAPSSTSGSYGSSSQSSSYGQPPSGSYSQQPSDGGQQQSYGQKQDYNEPQGYGQQNQYNS	7	0.7879250549106706	32.655447963713456
MASNDYPQQATQSYGAYRTQPGQGYSQQSSQPYGQQSYSGYSTSTDTSGYGQSSVSSYGQSQNTFSGTQSTPQGYGSTGGYGSSQSSKSKYGQQSSYNGYGQQPAPLSTSGSYGSKSQSSSYGQPQSGSYSQQPSDGGQQQSYGQKQSYNEPQGYGQQNQYNS	-1	0.8402291530547547	31.510055401405843
MASNDYPQQATQSYGAYPTQPGQGYSQQSSQPYGQQSYSGYSQSTDTSGYGQSSYSSYGQSNNTGSGTQSTPQGYGSTGGYGSSQSSKSKYGQQSSYNGYGQQPAPLSTSGSYGSKSQSSSYGQPQSGSYSQQPSDGGQQQSYGQQQSYNPPQGYGQQQQYNS	-1	0.8043399347167274	32.45281964747129
MASNDYPQQATQSYGAYPTQPGQGYSQQSSQPYGQQSYSGYSTSTMTSGYGQSSVSSYGQSQNTGSGTQSTPQGYGSTGGYGSSQSSKSKYGQQSSYNGYGQQPAPLSTSGSYGSKSQSSSYGQPQSGSYSQQPSDGGQQQSYGQKQSYNEPQGYGQQNQYQS	8	0.7604558503792256	32.484224550860326
MASNDYPQQATQSYGAYRTQPGQGYSQQSSQPYGQQSYSGYSQSTDTSGYGQSSYSSYGQSNNTGSGTQSTPQGYGSTGGYGSSQSSKSKYGQQSSYNGYGQQPAPLSTSGSYGSKSQSSSYGQPQSGSYSQQPSDGGQQQSYGQQQSYNPPQGYGQQQQYNS	8	0.7761020390539684	30.79464576847119
MASNMYPQQATQSYGAYRTQPGQGYSQQSSQPYTQQSYKGYCQSTDTSGYGQSSYMSYGQSQNTGSGTQSTPQGYLSTGGYGSSQGSKSKYGQQSSYNGYGQQPAPSSTSGSYGSKSQSSSYGQPPSGSYSQQPSDGGQQQSYGQKQDYNEPQGYGQQNQYNS	8	0.7448800538456923	32.28418506662913
MASNDMTQQATQSYGAYPTQPGQGYSHQSSRPYGQQSYSGYSQSTDTSGYGQSSYSSYGQSQNTGSGTQSTPQGYGSTGGYGSSQSSKSKYGQQSSYNGYGQQPAPLSTSGSYGSKSQSSSYGQPQSGSYSQQPSDGGQQQSYGQQQSYNPPQGYGQQNQYNS	8	0.7737187777593254	31.911780886413844
MASNDYPQQATQSYGAYPTQPGQGYSQQSSQPYGQQSYSGYSTSTDTSGYGQSSVSSYGQSQNTGSGTQSTPQGYGSTGGYGSSQSSKSKYGQQSSYNGYGQQPAPLSTSGSYGSKSQSSSYGQPQSGSYSQQPSDGGQQQSYGQKQSYNEPQGYGQQNQYNS	8	0.7612055352897766	31.7668231174381
MASNDYTQQATQSYGAYPTQPGQGYSQQSSQPYGQQSYSGYSQSTDTSGFGQSSYSSVGQSQNTGSGTQSTPQGYGSTGGYGSSQSSKSKYGQQSSYNGYGQQPAPSSTSGSYGSSSQSSSYGQPQSGSYSQQPSDGGQQQSYGQQQSYNPPQGYGQQNQYNS	8	0.776141721979066	31.78314601850213
MASNDYPQQATQSYGAYPTQPGQGYSQQSSQPYGQQSYSGYSQSTDTSGYGQSSVSSYGQSQNTGSGTQSTPQGYGSTGGYGSSQSSKSKYGQQSSYNGYGQQPAPLSTSGSYGSKSQSSSYGQPQSGSYSQQPSDGGQQQSYGQKQSYNEPQGYGQQNQYQS	8	0.7505216431345776	31.979931310819182
MASNDYPQQATQSYGAYPTQPGQGYSQQSSQPYGQQSYSGYSTSTMTSGYGQSSVSSYGQSQNTGSGTQSTPQGYGSTGGYGSSQSSKSKYGQQSSYNGYGQQPAPLSTSGSYGSKSQSSSYGQPQSGSYSQQPSDGGQQQSYGQQQSYNPPQGYGQQQQYND	8	0.7817645232789073	31.24307102692089
MASNDYPQQATQSYGAYPTQPGQGYSQQSSQPYGQQSYSGYSQSTDTSGYGQSSVSSYGQSQNTGSGTQSTPQGYGSTGGYGSSQSSKSKYGQQSSYNGYGQQPAPLSTSGSYGSKSQSSSYGQPQSGSYSQQPSDGGQQQSYGQQQSYNPPQGYGQQQQYND	8	0.7718683324848097	31.298302486671375
MASNDYTQQATQSYGAYPTQPGQGYSQQSSQPYGQQSYSGYSQSTDTSGYGQSSYMSYGQSQNTGSGTQSTPQGYGSTGGYGSSQGSKSKYGQQSSYNGYGQQPAPSSTSGSYGSSSQSSSCGQPPSGSYSQQPSDGGQQQSYGQQQSYNAPQGYGQQQQYND	8	0.7734551728558301	31.747019220811946
MASNDYTQQATQSYGAYPTQPGQGYSQQSSQPYGQQSYSGYSQSTDTSGYGQSSYMSYGQSQNTGSGTQSTPQGYGSTGGYGSSQGSKSKYGQQSSYNGYGQQPAPSSTSGSYGSSSQSSSYGQPPSGSYSQQPSDGGQQQSYGQKQSYNEPQGYGQQNQYNS	8	0.7733363754722445	33.354875122744154
MASNDYTQQATQSYGAYPTQPGQGYSQQSSQPYGQQSYSGYSQSTDTSGFGQSSYSSVGQSQNTGSGTQSTPQGYGSTGGYGSSQSSKSKYGQQSSYNGYGQQPAPSSTSGSYGSSSQSSSYGQPQSGSYSQQPSDGGQQQSYGQQQSYNPPQGYGQQNQYNS	8	0.781495688863243	31.496051574663834
MASNMYPQQATQSYGAYRTQPGQGYSQQSSQPYGQQSYKGYCQSTDTSGYGQSSYMSYGQSQNTGSGTQSTPQGYGSTGGYGSSQSSKSKYGQQSSYNGYGQQPAPLSTSGSYGSKSQSSSYGQPQSGSYSQQPSDGGQQQSYGQQQSYNPPQGYGQQNQYNS	8	0.766724666453546	31.985940677178895
MASNMYPQQATQSYGAYRTQPGQGYSQQSSQPYGQQSYKGYCQSTDTSGYGQSSYMSYGQSQNTGSGTQSTPQGYGSTGGYGSSQGSKSKYGQQSSYNGYGQQPAPSSTSGSYGSSSQSSSYGQPPSGSYSQQPSDGGQQQSYGQKQDYNEPQGYGQQNQYNS	8	0.7571337853353678	32.17869909256591
MASNDYTQQATQSYGAYPTQPGQGYSQQSSQPYGQQSYSGYSQSTDTSGYGQSSYSSYGQSQNTGSGTQSTPQGYGSTGGYGSSQSSKSKYGQQSSYNGYGQQPAPLSTSGSYGSKSQSSSYGQPQSGSYSQQPSDGGQQQSYGQQQSYNPPQGYGQQNQYNS	8	0.7821546948646211	31.803923031382794
MASNDYPQQATQSYGAYPTQPGQGYSQQSSQPYGQQSYSGYSQSTDTSGYGQSSVSSYGQSQNTGSGTQSTPQGYGSTGGYGSSQSSKSKYGQQSSYNGYGQQPAPLSTSGSYGSKSQSSSYGQPQSGSYSQQPSDGGQQQSYGQQQSYNPPQGYGQQNQYNS	8	0.7821812050220694	30.36293216881229
MASNDYTQQATQSYGAYPTQPGQGYSQQSSQPYGQQSYSGYSQSTDTSGFGQSSYSSVGQSQNTGSGTQSTPQGYGSTGGYGSSQSSKSKYGQQSSYNGYGQQPAPSSTSGSYGSKSQSSSYGQPQSGSYSQQPSDGGQQQSYGQQQSYNPPQGYGQQQQYND	8	0.7811650047810145	33.544007549367
MASNMYPQQATQSYGAYRTQPGQGYSQQSSQPYGQQSYKGYCQSTDTSGYGQSSYMSYGQSQNTGSGTQSTPQGYGSTGGYGSSQGSKSKYGQQSSYNGYGQQPAPSSTSGSYGSKSQSSSYGQPQSGSPSQQPSDGGQQQSYGQQQSYNPPQGYGQQQQYND	8	0.6748620785083952	32.30043059948125
MASNDYTQQATQSYGAYPTQPGQGYSQQSPQPYGQQSYSGYSQSTDTSGYGQSSYSSYGQSQNTGSGTQSTPQGYGSTGGYGSSQGSKSKYGQQSSYNGYGQQPAPSSTSGSYGSSSQSSSYGQPPSGSYSQQPSDGGQQQSYGQKQDYNEPQGYGQQNQYNS	8	0.7641542652581613	32.91122941031753
MASNMYPQQATQSYGAYRTQPGCGYSQQSSQPYGQQSYKGYCQSTDTSGYGQSSYMSYGQSQNTGSGTQSTPQGYGSTGGYGSSQGSKSKYGQQSSYNGYGQQPAPSSTSGSYGSSSQSSSYGQPQSGSPSQQPSDGGQQQSYGQQQSYNPPQGYGQQQQYND	8	0.7543826800227271	32.470599874237806
MASNDYTQQATQSYGAYPTQPGQGYSQQSPQPYGQQSYSGYSQSTDTSGYGQSSYSSYGQSQNTGSGTQSTPQGYGSTGGYGSSQGSKSKYGQQSSYNGYGQQPAPSSTSGSYGSSSQSSSYGQPPSYSYSQQPSDGGQQQSYGQKQDYNEPQGYGQQNQYNS	-1	0.793007711161596	32.983769583532506
MASNMYPQQATQSYGAYRTQPGQGYSQQSSQPYTQQSYKGYCQSTDTSGYGQSSYMSYGQSQNTGSGTQSTPQGYLSTGGYGSSQGSKSKYGQQSSYNGYGQQPAPSSTSGSYGSKSQISSYGQPPSGSYSQQPSDGGQQQSYGQKQDYNEPQGYGQMNQYNS	-1	0.8231307103384277	30.78251982299573
MASNDYPQQATQSYGAYPTQPGQGYSQQSSQPYGQQSYSGYSTSTMTSGYGQSSVSSYGQSQNTGSGTQSTPQGYGSTGGYGSSQSSKSKYGQQSSYNGYGQQPAPLSTSGSYGSKSQSSSYGQPQSGSYSQQPSDGGQQQSYGQKQSYNEPQGYGQQNQYQS	9	0.7604558503792256	32.484224550860326
MASNDYPQQATQSYGAYRTQPGQGYSQQSSQPYGQQSYSGYSQSTDTSGYGQSSYSSYGQSNNTGSGTQSTPQGYGSTGGYGSSQSSKSKYGQQSSYNGYGQQPAPLSTSGSYGSKSQSSSYGQPQSGSYSQQPSDGGQQQSYGQQQSYNPPQGYGQQQQYNS	9	0.7761020390539684	30.79464576847119
MASNMYPQQATQSYGAYRTQPGQGYSQQSSQPYTQQSYKGYCQSTDTSGYGQSSYMSYGQSQNTGSGTQSTPQGYLSTGGYGSSQGSKSKYGQQSSYNGYGQQPAPSSTSGSYGSKSQSSSYGQPPSGSYSQQPSDGGQQQSYGQKQDYNEPQGYGQQNQYNS	9	0.7448800538456923	32.28418506662913
MASNDMTQQATQSYGAYPTQPGQGYSHQSSRPYGQQSYSGYSQSTDTSGYGQSSYSSYGQSQNTGSGTQSTPQGYGSTGGYGSSQSSKSKYGQQSSYNGYGQQPAPLSTSGSYGSKSQSSSYGQPQSGSYSQQPSDGGQQQSYGQQQSYNPPQGYGQQNQYNS	9	0.7737187777593254	31.911780886413844
MASNDYPQQATQSYGAYPTQPGQGYSQQSSQPYGQQSYSGYSTSTDTSGYGQSSVSSYGQSQNTGSGTQSTPQGYGSTGGYGSSQSSKSKYGQQSSYNGYGQQPAPLSTSGSYGSKSQSSSYGQPQSGSYSQQPSDGGQQQSYGQKQSYNEPQGYGQQNQYNS	9	0.7612055352897766	31.7668231174381
MASNMYPQQATQSYGAYRTQPGCGYSQQSSQPYGQQSYKGYCQSTDTSGYGQSSYMSYGQSQNTGSGTQSTPQGYGSTGGYGSSQGSKSKYGQQSSYNGYGQQPAPSSTSGSYGSSSQSSSYGQPQSGSPSQQPSDGGQQQSYGQQQSYNPPQGYGQQQQYND	9	0.7260130828261707	32.44414139936336
MASNDYPQQATQSYGAYPTQPGQGYSQQSSQPYGQQSYSGYSQSTDTSGYGQSSVSSYGQSQNTGSGTQSTPQGYGSTGGYGSSQSSKSKYGQQSSYNGYGQQPAPLSTSGSYGSKSQSSSYGQPQSGSYSQQPSDGGQQQSYGQKQSYNEPQGYGQQNQYQS	9	0.7505216431345776	31.979931310819182
MASNMYPQQATQSYGAYRTQPGQGYSQQSSQPYTQQSYKGYCQSTDTSGYGQSSYMSYGQSQNTGSGTQSTPQGYLSTGGYGSSQGSKSKYGQQSSYNGYGQQPAPSSTSGSYGSKSQSSSYGQPPSGSYSQQPSDGGQQQSYRQKQDYNEPQGYGQQNQYNS	9	0.737697332808598	32.20637759355408
MASNDYPQQATQSYGAYPTQPGQGYSQQSSQPYGQQSYSGYSQSTDTSGYGQSSVSSYGQSQNTGSGTQSTPQGYGSTGGYGSSQSSKSKYGQQSSYNGYGQQPAPLSTSGSYGSKSQSSSYGQPQSGSYSQQPSDGGQQQSYGQQQSYNPPQGYGQQQQYND	9	0.7718683324848097	31.298302486671375
MASNDYTQQATQSYGAYPTQPGQGYSQQSSQPYGQQSYSGYSQSTDTSGYGQSSYMSYGQSQNTGSGTQSTPQGYGSTGGYGSSQGSKSKYGQQSSYNGYGQQPAPSSTSGSYGSSSQSSSCGQPPSGSYSQQPSDGGQQQSYGQQQSYNAPQGYGQQQQYND	9	0.7734551728558301	31.747019220811946
MASNDYTQQATQSYGAYPTQPGQGYSQQSSQPYGQQSYSGYSQSTDTSGYGQSSYMSYGQSQNTGSGTQSTPQGYGSTGGYGSSQGSKSKYGQQSSYNGYGQQPAPSSTSGSYGSSSQSSSYGQPPSGSYSQQPSDGGQQQSYGQKQSYNEPQGYGQQNQYNS	9	0.7733363754722445	33.354875122744154
MASNMYPQQATQSYGAYRTQPGQGYSQQSSQPYTQQSYKGYCQSTDTSGYGQSSYMSYGQSQNTGSGTQSTPQGYLSTGGYGSSQGSKSKYGQQSSYNGYGQQPAPSSTSGSYGSKSQSSSYGQPPSGSYSQQPSDGGQQQSYGQKQDYNEPQGYGQQNQYNS	9	0.7562043788850583	33.06142948861377
MASNMYPQQATQSYGAYRTQPGQGYSQQSSQPYGQQSYKGYCQSTDTSGYGQSSYMSYGQSQNTGSGTQSTPQGYGSTGGYGSSQSSKSKYGQQSSYNGYGQQPAPLSTSGSYGSKSQSSSYGQPQSGSYSQQPSDGGQQQSYGQQQSYNPPQGYGQQNQYNS	9	0.766724666453546	31.985940677178895
MASNMYPQQATQSYGAYRTQPGQGYSQQSSQPYGQQSYKGYCQSTDTSGYGQSSYMSYGQSQNTGSGTQSTPQGYGSTGGYGSSQGSKSKYGQQSSYNGYGQQPAPSSTSGSYGSSSQSSSYGQPPSGSYSQQPSDGGQQQSYGQKQDYNEPQGYGQQNQYNS	9	0.7571337853353678	32.17869909256591
MASNDYPQQATQSYGAYPTQPGQGYSQQSSQPYGQQSYSGYSQSTDTSGYGQSSVSSYGQSQNTGSGTQSTPQGYGSTGGYGSSQSSKSKYGQQSSYNGYGQQWAPLSTSGSYGSSSQSSSYGQPQSGSPSQQPSDGGQQQSYGQQQSYNPPQGYGQQQQYND	9	0.7268614575219627	32.155928754454244
MASNMYPQQATQSYGAYRTQPGCGYSQQSSQPYGQQSYKGYCQSTDTSGYGQSSYMSYGQSQNTGSGTQSTPQGYGSTGGYGSSQGSKSKYGQQSSYNGYGQQPAPSSTSGSYGSKSQSSSYGQPQSGSYSQQPSDGGQQQSYGQKQSYNEPQGYGQQNQYQS	9	0.6992458347583798	32.41756805992204
MASNMYPQQATQSYGAYRTQPGQGYSQQSSQPYGQQSYKGYCQSTDTSGYGQSSYMSYGQSQNTGSGTQSTPQGYGSTGGYGSSQGSKSKYGQQSSYNGYGQQPAPSSTSGSYGSKSQSSSYGQPQSGSPSQQPSDGGQQQSYGQQQSYNPPQGYGQQQQYND	9	0.6776681721299248	33.63549605410009
MASNMYPQQATQSYGAYRTQPGQGYSQQSSQPYGQQSYKGYCQSTDTSGYGQSSYMSYGQSQNTGSGTQSTPQGYGSTGGYGSSQGSKSKYGQQSSYNGYGQQPAPSSTSGSYGSKSQSSSYGQPQSGSPSQQPSDGGQQQSYGQQQSYNPPQGYGQQQQYND	9	0.6748620785083952	32.30043059948125
MASNDYTQQATQSYGAYPTQPGQGYSQQSPQPYGQQSYSGYSQSTDTSGYGQSSYSSYGQSQNTGSGTQSTPQGYGSTGGYGSSQGSKSKYGQQSSYNGYGQQPAPSSTSGSYGSSSQSSSYGQPPSGSYSQQPSDGGQQQSYGQKQDYNEPQGYGQQNQYNS	9	0.7641542652581613	32.91122941031753
MASNMYPQQATQSYGAYRTQPGCGYSQQSSQPYGQQSYKGYCQSTDTSGYGQSSYMSYGQSQNTGSGTQSTPQGYGSTGGYGSSQGSKSKYGQQSSYNGYGQQPAPSSTSGSYGSSSQSSSYGQPQSGSPSQQPSDGGQQQSYGQQQSYNPPQGYGQQQQYND	9	0.7543826800227271	32.470599874237806
MASNMYPQQATQSYGAYRTQPGQGYSQQSSQPYGQQSYKGYCQSTDTSGYGQSSYMSYGQSQNTGSGTQSTPQGYGSTGGYGSSQGSKSKYGQQSSYNGYGQQPAPSSTSGSYGSKSQSSSYGQPQSGSPSQQPVDGGQQQSYGQQQSYNPPQGYGQQQIYND	-1	0.773436324074856	32.60663836511299
MASNDYPQQATQSYGAYPTQPGQGYSQQSSQPYGQQSYSGYSTSTMTSGYGQSSVSSYGQSQNTGSGTQSTPQGYGSTGGYGSSQSSKSKYGQQSSYNGYGQQPAPLSTSGSYGSKSQSSSYGQPQSGSYSQQPSDGGQQQSYGQKQSYNEPQGYGQQNQYQS	10	0.7604558503792256	32.484224550860326
MASNDYPQQATQSYGAYPTQPGQGYSQQSSQPYGQQSYSGYSQSTDTSGYGQSSVSSYGQSQNTGSGTQSTPQGYGSTGGYGSSQSSKSKYGQQSSYNGYGQQMAPLSTSGSYGSSSQSSSYGQPQSGSPSQQPSDGGQQQSYGQQQSYNPPQGYGQQQQYND	10	0.7400518633737333	31.239436606977392
MASNMYPQQATQSYGAYRTQPGQGYSQQSSQPYTQQSYKGYCQSTDTSGYGQSSYMSYGQSQNTGSGTQSTPQGYLSTGGYGSSQGSKSKYGQQSSYNGYGQQPAPSSTSGSYGSKSQSSSYGQPPSGSYSQQPSDGGQQQSYGQKQDYNEPQGYGQQNQYNS	10	0.7448800538456923	32.28418506662913
MASNMYPQQATQSYGAYRTQPGCGYSQQSSQPYGQQSYKGYCQSTDTSGYGQSSYMSYGQSQNTGSGTQSTPQGYGSTGGYGSSQGSKSKYGQQSSYNGYGQQPAPSSTSGSYGSSSQSSSYGQPQSGSPSQQPSDGGQQQSYGQQQSYNPPQGYGRQQQYND	10	0.7238226670364927	33.14170033533105
MASNDYPQQATQSYGAYPTQPGQGYSQQSSQPYGQQSYSGYSTSTDTSGYGQSSVSSYGQSQNTGSGTQSTPQGYGSTGGYGSSQSSKSKYGQQSSYNGYGQQPAPLSTSGSYGSKSQSSSYGQPQSGSYSQQPSDGGQQQSYGQKQSYNEPQGYGQQNQYNS	10	0.7612055352897766	31.7668231174381
MASNMYPQQATQSYGAYRTQPGCGYSQQSSQPYGQQSYKGYCQSTDTSGYGQSSYMSYGQSQNTGSGTQSTPQGYGSTGGYGSSQGSKSKYGQQSSYNGYGQQPAPSSTSGSYGSSSQSSSYGQPQSGSPSQQPSDGGQQQSYGQQQSYNPPQGYGQQQQYND	10	0.7260130828261707	32.44414139936336
MASNDYPQQATQSYGAYPTQPGQGYSQQSSQPYGQQSYSGYSQSTDTSGYGQSSVSSYGQSQNTGSGTQSTPQGYGSTGGYGSSQSSKSKYGQQSSYNGYGQQPAPLSTSGSYGSKSQSSSYGQPQSGSYSQQPSDGGQQQSYGQKQSYNEPQGYGQQNQYQS	10	0.7505216431345776	31.979931310819182
MASNMYPQQATQSYGAYRTQPGQGYSQQSSQPYTQQSYKGYCQSTDTSGYGQSSYMSYGQSQNTGSGTQSTPQGYLSTGGYGSSQGSKSKYGQQSSYNGYGQQPAPSSTSGSYGSKSQSSSYGQPPSGSYSQQPSDGGQQQSYRQKQDYNEPQGYGQQNQYNS	10	0.737697332808598	32.20637759355408
MASNMYPQQATQSYGAYRTQTGQGYSQQSSQPYGQQSYKGYCQSTDTSGYGQSSYMSYGQSQNTGSGTQSTPQGYGSTGGYGSSQGSKSKYGQQSSYNGYGQQPAPSSTSGSYGSKSQSSSYGQPQSGSYSQQPSDGGQQQSYGQKQSYNEPQGYGQQNQYQS	10	0.7100207424811396	32.628057693987024
MASNMYPQQATQSYGAYRTQPGQGYSQQSSQPYGQQSYKGYCQSTDTSGYSQSSYMSYGQSQNTGSGTQSTPQGYGSTGGYGSSQGSKSKYGQQSSYNGYGQQPAPSSTSGSYGSKSQSSSYGQPQSGSPSQQPSDGGQQQSYGQQQSYNPPQGYGQQQQYND	10	0.6983322480168889	33.258700937305534
MASNMYPQQATQSYGAYRTQPGQGYSQQSSQPYGQQSYKGYCQSTDTSGYGQSSYMSYGQSQNTGSGTQSTPQGYGSWGGYGSSQGSKSKYGQQSSYNGYGQQPAPSSTSGSYGSKSQSSSYGQPQSGSPSQQPSDGGQQQSYGQQQSYNPPQGYGQQQQYND	10	0.7354788927215816	32.38453505187247
MASNMYPQQATQSYGAYRTQPGQGYSQQSSQPYTQQSYKGYCQSTDTSGYGQSSYMSYGQSQNTGSGTQSTPQGYLSTGGYGSSQGSKSKYGQQSSYNGYGQQPAPSSTSGSYGSKSQSSSYGQPPSGSYSQQPSDGGQQQSYGQKQDYNEPQGYGQQNQYNS	10	0.7562043788850583	33.06142948861377
MASNMYPQQATQSYGAYRTQPGQGYSQQSSQPYGQQSYKGYCQSTDTPGYGQSSYMSYGQSQNTGSGTQSTPQGYGSTGGYGSSQGSKSKYGQQSSYNGYGQQPAPSSTSGSYGSKSQSSSYGQPESGSPSQQPSDGGQQQSYGQQQSYNPPQGYGQQQCYND	10	0.6930223246127201	33.230518582865535
MASNMYPQQATQSYGAYRTQPGQGYSQQSSQPYGQQSYKGYCQSTDTSGYGQSSYMSYGQSQNTGSGTQSTPQGYGSTGGYGSSQGSKSKYGQQSSYNGYGQQPAPSSTSGSYGSSSQSSSYGQPPSGSYSQQPSDGGQQQSYGQKQDYNEPQGYGQQNQYNS	10	0.7571337853353678	32.17869909256591
MASNDYPQQATQSYGAYPTQPGQGYSQQSSQPYGQQSYSGYSQSTDTSGYGQSSVSSYGQSQNTGSGTQSTPQGYGSTGGYGSSQSSKSKYGQQSSYNGYGQQWAPLSTSGSYGSSSQSSSYGQPQSGSPSQQPSDGGQQQSYGQQQSYNPPQGYGQQQQYND	10	0.7268614575219627	32.155928754454244
MASNMYPQQATQSYGAYRTQPGCGYSQQSSQPYGQQSYKGYCQSTDTSGYGQSSYMSYGQSQNTGSGTQSTPQGYGSTGGYGSSQGSKSKYGQQSSYNGYGQQPAPSSTSGSYGSKSQSSSYGQPQSGSYSQQPSDGGQQQSYGQKQSYNEPQGYGQQNQYQS	10	0.6992458347583798	32.41756805992204
MASNMYPQQATQSYGAYRTQPGQGYSQQSSQPYGQQSYKGYCQSTDTSGYGQSSYMSYGQSQNTGSGTQSTPQGYGSTGGYGSSQGSKSKYGQQSSYNGYGQQPAPSSTSGSYGSKSQSSSYGQPQSGSPSQQPSDGGQQQSYGQQQSYNPPQGYGQQQQYND	10	0.6776681721299248	33.63549605410009
MASNMYPQQATQSYGAYRTQPGQGYSQQSSQPYGQQSYKGYCQSTDTSGYGQSSYMSYGQSQNTGSGTQSTPQGYGSTGGYGSSQGSKSKYGQQSSYNGYGQQPAPSSTSGSYGSKSQSSSYGQPQSGSPSQQPSDGGQQQSYGQQQSYNPPQGYGQQQQYND	10	0.6748620785083952	32.30043059948125
MASNDYPQQATQSYGAYPTQGGQGYSQQSSQPYGQQSYSGYSQSTDTSGYGQSSVSSYGQSQNTGSGTQSQPQGYGSTGGYGSSQSSKSKYGQQSSYNGYGQQWAPLSTSGSYGSSSQSSSYGQPQSGSPSQQPSDGGQQQSYGQQQSYNPPQGYGQQQQYND	10	0.7290591879924514	31.66461419983327
MASNMYPQQATQSYGAYRTQPGCGYSQQSSQPYGQQSYKGYCQSTDTSGYGQSSYMSYGQSQNTGSGTQSTPQGYGSTGGYGSSQGSKSKYGQQSSYNGYGQQPAPSSTSGSYGSSSQSSSYGQPQSGSPSQQPSDGGQQQSYGQQQSYNPPQGYGQQQQYND	10	0.7543826800227271	32.470599874237806
MASNMYPQQATQSYGAYRTQPGQGYSQQSSQPYGQQSYKGYCQSTDTSGYGQSSKMSYGQSQNTGSGTQSTPQGYGSTGGYGSSQGSKSKYGQQSSYNGYGQQPAPSSTSGSYHSKSQSSSYGQPQFGSPSQQPSDGGQQQSYGQQQSYNPPQGYGQHQQYND	-1	0.7658126099045736	32.11095236481741
MASNMYPQQATQSYGAYRTQPGQGYSQQSSQPYGQQSYKGYCQSTDTSGYTQSSYMSYGQSQNTGSGTQSTPQGYGSTGGYGSSQGSKSKYGQQSSYNGYGQQPAPSSTSGSYGSSSQSSSYGQPQSGSPSQQPSDGGQQQSYGQQQSYNPPQGYGQQQQYND	11	0.7143542004973139	32.22032768231063
MASNDYPQQATQSYGAYPTQPGQGYSQQSSQPYGQQSYSGYSQSTDTSGYGQSSVSSYGQSQNTGSGTQSTPQGYGSTGGYGSSQSSKSKYGQQSSYNGYGQQMAPLSTSGSYGSSSQSSSYGQPQSGSPSQQPSDGGQQQSYGQQQSYNPPQGYGQQQQYND	11	0.7400518633737333	31.239436606977392
MASNMYPQQATQSYGAYRTQPGQGYSQQSSQPYTQQSYKGYCQSTDTSGYGQSSYMSYGQSQNTGSGTQSTPQGYLSTGGYGSSQGSKSKYGQQSSYNGYGQQPAPSSTSGSYGSKSQSSSYGQPPSGSYSQQPSDGGQQQSYGQKQDYNEPQGYGQQNQYNS	11	0.7448800538456923	32.28418506662913
MASNMYPQQATQSYGAYRTQPGCGYSQQSSQPYGQQSYKGYCQSTDTSGYGQSSYMSYGQSQNTGSGTQSTPQGYGSTGGYGSSQGSKSKYGQQSSYNGYGQQPAPSSTSGSYGSSSQSSSYGQPQSGSPSQQPSDGGQQQSYGQQQSYNPPQGYGRQQQYND	11	0.7238226670364927	33.14170033533105
MASNMYPQQATQSYGAYRTQPRCGYSQQSSQPYGQQSYKGYCQSTDTSGYGQSSYMSYGQSQNTGSGTQSTPQGYGSTGGYCSEQGSKSKYGQQSSYNGYGQQPAPSSTSGSYGSKSQSSSYGQPQSGSPSQQPSDGGQQQSYGQQQSYNPPQGYGQQQQYND	11	0.7183800972865787	31.841825546633128
MASNMYPQQATQSYGAYRTQPGCGYSQQSSQPYGQQSYKGYCQSTDTSGYGQSSYMSYGQSQNTGSGTQSTPQGYGSTGGYGSSQGSKSKYGQQSSYNGYGQQPAPSSTSGSYGSSSQSSSYGQPQSGSPSQQPSDGGQQQSYGQQQSYNPPQGYGQQQQYND	11	0.7260130828261707	32.44414139936336
MASNMYPQQATQSYGAYRTQPGCGYSQQSSQPYGQQSYKGYCQSTDTSGYGQSSYMSYGQSQNTGSGTQSTPQGYGSTGGYGSSQGSKSKYGQQSSYNGYGQQPAPSSTSGSYGGKSQSSSYGQPQSGKYSQQPSDGGQQQSYGQKQSYNEPQGYGQQNQYQS	11	0.6681245537118838	34.401103394632436
MASNMYPQQATQSYGAYRTQPGQGYSQQSSQPYTQQSYKGYCQSTDTSGYGQSSYMSYGQSQNTGSGTQSTPQGYLSTGGYGSSQGSKSKYGQQSSYNGYGQQPAPSSTSGSYGSKSQSSSYGQPPSGSYSQQPSDGGQQQSYRQKQDYNEPQGYGQQNQYNS	11	0.737697332808598	32.20637759355408
MASNMYPQQATQSYGAYRTQTGQGYSQQSSQPYGQQSYKGYCQSTDTSGYGQSSYMSYGQSQNTGSGTQSTPQGYGSTGGYGSSQGSKSKYGQQSSYNGYGQQPAPSSTSGSYGSKSQSSSYGQPQSGSYSQQPSDGGQQQSYGQKQSYNEPQGYGQQNQYQS	11	0.7100207424811396	32.628057693987024
MASNMYPQQATQSYGAYRTQPGQGYSQQSSQPYGQQSYKGYCQSTDTSGYSQSSYMSYGQSQNTGSGTQSTPQGYGSTGGYGSSQGSKSKYGQQSSYNGYGQQPAPSSTSGSYGSKSQSSSYGQPQSGSPSQQPSDGGQQQSYGQQQSYNPPQGYGQQQQYND	11	0.6983322480168889	33.258700937305534
MASNMYPQQATQSYGAYRTQPGQGYSQQSSQPYGQQSYKGYCQSTDTSGYGQSSYMSYGQSQNTGSGTQSTPQGYGSWGGYGSSQGSKSKYGQQSSYNGYGQQPAPSSTSGSYGSKSQSSSYGQPQSGSPSQQPSDGGQQQSYGQQQSYNPPQGYGQQQQYND	11	0.7354788927215816	32.38453505187247
MASNMYPQQATQSYGAYRTQPGCGYSQQSSQPYGQQSYKGYCQSTDTPGYGQSSYMSYGQSQNTGSGTQSTPQGYGSTGGYGSSQGSKSKYGQQSSYNGYGQQPAPSSTSGSYGSKSQSSSYGQPESGSPSQQPSDGGQQQSYGQQQSYNPPQGYGQQQCYND	11	0.7060051765233112	32.17026522691083
MASNMYPQQATQSYGAYRTQPGQGYSQQSSQPYGQQSYKGYCQSTDTPGYGQSSYMSYGQSQNTGSGTQSTPQGYGSTGGYGSSQGSKSKYGQQSSYNGYGQQPAPSSTSGSYGSKSQSSSYGQPESGSPSQQPSDGGQQQSYGQQQSYNPPQGYGQQQCYND	11	0.6930223246127201	33.230518582865535
MASNMYPQQATQSYGAYRTQPGQGYSQQSSQPYGQQSYKGYCQSTDTSGYGQSSYMSYGQSQNMGSGTQSTPQGYGSTGGYGSSQGSKSKYGQQSSYNGYGQQPAPSSTSGSYGSSSQSSSYGQPQSGSPSQQPSSGGQQQSYGQQQSYNPPQGYGRQQQYND	11	0.7417084418574129	31.21033909216772
MASNDYPQQATQSYGAYPTQPGQGYSQQSSQPYGQQSYSGYSQSTDTSGYGQSSVSSYGQSQNTGSGTQSTPQGYGSTGGYGSSQSSKSKYGQQSSYNGYGQQWAPLSTSGSYGSSSQSSSYGQPQSGSPSQQPSDGGQQQSYGQQQSYNPPQGYGQQQQYND	11	0.7268614575219627	32.155928754454244
MASNMYPQQATQSYGAYRTQPGCGYSQQSSQPYGQQSYKGYCQSTDTSGYGQSSYMSYGQSQNTGSGTQSTPQGYGSTGGYGSSQGSKSKYGQQSSYNGYGQQPAPSSTSGSYGSKSQSSSYGQPQSGSYSQQPSDGGQQQSYGQKQSYNEPQGYGQQNQYQS	11	0.6992458347583798	32.41756805992204
MASNMYPQQATQSYGAYRTQPGQGYSQQSSQPYGQQSYKGYCQSTDTSGYGQSSYMSYGQSQNTGSGTQSTPQGYGSTGGYGSSQGSKSKYGQQSSYNGYGQQPAPSSTSGSYGSKSQSSSYGQPQSGSPSQQPSDGGQQQSYGQQQSYNPPQGYGQQQQYND	11	0.6776681721299248	33.63549605410009
MASNMYPQQATQSYGAYRTQPGQGYSQQSSQPYGQQSYKGYCQSTDTSGYGQSSYMSYGQSQNTGSGTQSTPQGYGSTGGYGSSQGSKSKYGQQSSYNGYGQQPAPSSTSGSYGSKSQSSSYGQPQSGSPSQQPSDGGQQQSYGQQQSYNPPQGYGQQQQYND	11	0.6748620785083952	32.30043059948125
MASNDYPQQATQSYGAYPTQGGQGYSQQSSQPYGQQSYSGYSQSTDTSGYGQSSVSSYGQSQNTGSGTQSQPQGYGSTGGYGSSQSSKSKYGQQSSYNGYGQQWAPLSTSGSYGSSSQSSSYGQPQSGSPSQQPSDGGQQQSYGQQQSYNPPQGYGQQQQYND	11	0.7290591879924514	31.66461419983327
MASNMYPQQATQSYGAYRTQPGQGYSQQSSQPYGQQSYKGYCQSTDTSGYGQSSYMSYGQSQNTGSGTQSTPQGYGSTGGYGSSQGSKSKYGQQSSYNGYGQQPAPSSTSGSYGSKSQSSSYGQPQSGSPSQQPSDGGQQQSYGQQQSYNPPQGYGQQQQYND	11	0.6911549934320568	33.62564287257019
MASNMYPQQATQSYGAYRTQPGCGYSQQSSQPYGQQSYKGYCQSTDTSGYGQSSYMSYGQSQNTGSGTQSTPQGYGSTGGYGSSQGSKSKYGQQSSYNGYGQIPAPSSTSGSYGSKSQSSSYGQPQSGYPSQQPSDGGQQQSYGQQQSYNPPQGYGQQQQYND	-1	0.7958915156675173	31.402683823072138
MASNMYPQQATQSYGAYRTQPGCGYSQQSSQPYGQQSYKGYCQSTDTPGYGQSSYMSYGQSQNTGSGTQSTPQGYGSTGGYGSSQGSKSKYGQQSSYNGYGQQPAPSSLSGSYGGKSQSSSYGQPQSGKYSQQPSDGGQQQSYGQKQSYNEPQGYGQQNQYQS	-1	0.7463471776527314	33.21078186316335
MASNMYPQQATQSYGAYRTQPGCGYSQQSSQPYGQQSYKGYCQSTDTSYYGQSSYMSYGQSQNTGSGTQSTPQGYGSTGGYGSSQGSKSKYGQQSSYNGYGQQPAPSSCSGSYGSKSQSSSYGQMESGSPSQQPSDGGQQQSYGQQQSYNPPQGYGQQQCYND	-1	0.8750024608350886	31.944889029554822
MASNMYPQQATQSYGAYRTQPGQGYSQQSSQPYGQQSYKGYCQSTDTSGYTQSSYMSYGQSQNTGSGTQSTPQGYGSTGGYGSSQGSKSKYGQQSSYNGYGQQPAPSSTSGSYGSSSQSSSYGQPQSGSPSQQPSDGGQQQSYGQQQSYNPPQGYGQQQQYND	12	0.7143542004973139	32.22032768231063
MASNMYPQQATQSYGAYRTQPGQGYSQQSSQPYGQQSYKGYCQSTDTSGYGQSSYMSYGQSQNTGSGTQSTPQHYGSTGGYGSSQGSKSKYGQQSSYNGYGQQPAPSSTSGSYGSKSQSSSYGQPQSGSPSQQPSDGGQQQSGGQQQSYNPPQGYGQQQQYND	12	0.6279571571749015	33.19792695537255
MASNMYPQQATQSYGAYRTQPGQGYSQQSSQPYGQQSYKGYCQSTDTSGYGQSSYMSYGQSWNTTSGTQSTPDGYGSTGGYGSSQGSKSKYGQQSSYNGYGQQPAPSSTSGSYGSKSQSSSYGQPQSGSPSQQPSDGGQQQSYGQQQSYNPPQGYGQQQQYND	12	0.7258469699112483	32.191155169413925
MASNMYPQQATQSYGAYRTQPGCGYSQQSSQPYGQQSYKGYCQSTDTSGYGQSSYMSYGQSQNTGSGTQSTPQGYGSTGGYGSSQGSKSKYGQQSSYNGYGQQPAPSSTSGSYGSSSQSSSYGQPQSGSPSQQPSDGGQQQSYGQQQSYNPPQGYGRQQQYND	12	0.7238226670364927	33.14170033533105
MASNMYPQQATQSYGAYRTQPRCGYSQQSSQPYGQQSYKGYCQSTDTSGYGQSSYMSYGQSQNTGSGTQSTPQGYGSTGGYCSEQGSKSKYGQQSSYNGYGQQPAPSSTSGSYGSKSQSSSYGQPQSGSPSQQPSDGGQQQSYGQQQSYNPPQGYGQQQQYND	12	0.7183800972865787	31.841825546633128
MASNMYPQQATQSYGAYRTQPGCGYSQQSSQPYGQQSYKGYCQSTDTSGYGQSSYMSYGQSQNTGSGTQSTPQGYGSTGGYGSSQGSKSKYGQQSSYNGYGQQPAPSSTSGSYGSSSQSSSYGQPQSGSPSQQPSDGGQQQSYGQQQSYNPPQGYGQQQQYND	12	0.7260130828261707	32.44414139936336
MASNMYPQQATQSYGAYRTQPGCGYSQQSSQPYGQQSYKGYCQSTDTSGYGQSSYMSYGQSQNTGSGTQSTPQGYGSTGGYGSSQGSKSKYGQQSSYNGYGQQPAPSSTSGSYGGKSQSSSYGQPQSGKYSQQPSDGGQQQSYGQKQSYNEPQGYGQQNQYQS	12	0.6681245537118838	34.401103394632436
MASNMYPQQATQSYGAYRTQPGQGYSQQSSQPYGQQSYKGYCQSTDTSGYGQSSYMSYGQSQNTGSGTQSTPQGYGSTGGYGSSQGSKSKPGQQSSYNGYGQQPAPSSTSGSYGSKSQSSSYGQPQSGSPSQQPSDGGQQQSYGQQQSYNPPQGYGQQQQYND	12	0.6372065697881515	34.44887695063695
MASNMYPQQATQSYGAYRTQTGQGYSQQSSQPYGQQSYKGYCQSTDTSGYGQSSYMSYGQSQNTGSGTQSTPQGYGSTGGYGSSQGSKSKYGQQSSYNGYGQQPAPSSTSGSYGSKSQSSSYGQPQSGSYSQQPSDGGQQQSYGQKQSYNEPQGYGQQNQYQS	12	0.7100207424811396	32.628057693987024
MASNMYPQQATQSYGAYRTQPGQGYSQQSSQPYGQQSYKGYCQSTDTSGYSQSSYMSYGQSQNTGSGTQSTPQGYGSTGGYGSSQGSKSKYGQQSSYNGYGQQPAPSSTSGSYGSKSQSSSYGQPQSGSPSQQPSDGGQQQSYGQQQSYNPPQGYGQQQQYND	12	0.6983322480168889	33.258700937305534
MASNMYPQQATQSYGAYRTQPGQGYSQQSSQPYGQQSYKGYCQSTDTSGYGQSSYMSYGQSQNTYSGTQSTPQGYGSTGGYGSSQGSKSKYGQQSSYNGYGQQPAPSSTSGSYGGKSQSSSYGQPQSGKYSQQPSDGGQQQSYGQKQSYNEPQGYGQQNQYQS	12	0.685690031155528	32.1533105485515
MASNMYPQQATQSYGAYRTQPGCGYSQQSSQPYGQQSYKGYCQSTDTPGYGQSSYMSYGQSQNTGSGTQSTPQGYGSTGGYGSSQGSKSKYGQQSSYNGYGQQPAPSSTSGSYGSKSQSSSYGQPESGSPSQQPSDGGQQQSYGQQQSYNPPQGYGQQQCYND	12	0.7060051765233112	32.17026522691083
MASNMYPQQATQSYGAYRTQPGQGYSQQSSQPYGQQSYKGYCQSTDTPGYGQSSYMSYGQSQNTGSGTQSTPQGYGSTGGYGSSQGSKSKYGQQSSYNGYGQQPAPSSTSGSYGSKSQSSSYGQPESGSPSQQPSDGGQQQSYGQQQSYNPPQGYGQQQCYND	12	0.6930223246127201	33.230518582865535
MASNMYPQQATQSYGAYRTQPGQGYSQQSSQPYGQQSYKGYCQSTDTSGYGQSSYMSYGQSQNTGSGTQSTKQGYGSTGGYGSSQGSKSKYGQQSSYNGYGQQPAPSSTSGSYGSKSQSSSYGQPQSGSPSQQPSDGGQQQSYGQQQSYNPPQGYGQQQQYND	12	0.6537712290749501	33.42777564199396
MASNDYPQQATQSYGAYPTQPGQGYSQQSSQPYGQQSYSGYSQSTDTSGYGQSSVSSYGQSQNTGSGTQSTPQGYGSTGGYGSSQSSKSKYGQQSSYNGYGQQWAPLSTSGSYGSSSQSSSYGQPQSGSPSQQPSDGGQQQSYGQQQSYNPPQGYGQQQQYND	12	0.7268614575219627	32.155928754454244
MASNMYPQQATQSYGAYRTQPGCGYSQQSSQPYGQQSYKGYCQSTDTSGYGQSSYMSYGQSQNTGSGTQSTPQGYGSTGGYGSSQGSKSKYGQQSSYNGYGQQPAPSSTSGSYGSKSQSSSYGQPQSGSYSQQPSDGGQQQSYGQKQSYNEPQGYGQQNQYQS	12	0.6992458347583798	32.41756805992204
MASNMYPQQATQSYGAYRTQPGQGYSQQSSQPYGQQSYKGYCQSTDTSGYGQSSYMSYGQSQNTGSGTQSTPQGYGSTGGYGSSQGSKSKYGQQSSYNGYGQQPAPSSTSGSYGSKSQSSSYGQPQSGSPSQQPSDGGQQQSYGQQQSYNPPQGYGQQQQYND	12	0.6776681721299248	33.63549605410009
MASNMYPQQATQSYGAYRTQPGQGYSQQSSQPYGQQSYKGYCQSTDTSGYGQSSYMSYGQSQNTGSGTQSTPQGYGSTGGYGSSQGSKSKYGQQSSYNGYGQQPAPSSTSGSYGSKSQSSSYGQPQSGSPSQQPSDGGQQQSYGQQQSYNPPQGYGQQQQYND	12	0.6748620785083952	32.30043059948125
MASNDYPQQATQSYGAYPTQGGQGYSQQSSQPYGQQSYSGYSQSTDTSGYGQSSVSSYGQSQNTGSGTQSQPQGYGSTGGYGSSQSSKSKYGQQSSYNGYGQQWAPLSTSGSYGSSSQSSSYGQPQSGSPSQQPSDGGQQQSYGQQQSYNPPQGYGQQQQYND	12	0.7290591879924514	31.66461419983327
MASNMYPQQATQSYGAYRTQPGQGYSQQSSQPYGQQSYKGYCQSTDTSGYGQSSYMSYGQSQNTGSGTQSTPQGYGSTGGYGSSQGSKSKYGQQSSYNGYGQQPAPSSTSGSYGSKSQSSSYGQPQSGSPSQQPSDGGQQQSYGQQQSYNPPQGYGQQQQYND	12	0.6911549934320568	33.62564287257019
MASNMYPQQATQSYGAYRTQPGQGYSQQSSQPYGQQSYKGYCQSTDTSGYGQSSYMSYGQSQNTYSGTQSTPQGYGSTGGYGSSQGSKHKYGQQSSYNGYGQQPAPSSTSGSYGSKSQSSSYGQPQSGSPSQQPSDGGQQQSYGQQQSYNPPQGYGQQQQYND	-1	0.7473771191054213	32.85756624339123
MASNMYPQQATQSYGAYRTQPGQGYSQQSSQPYGQQSYKGYCQSTDTSGYTQSSYMSYGQSQNTGSGTQSTPQGYGSTGGYGSSQGSKSKYGQQSSYNGYGQQPAPSSTSGSYGSSSQSSSYGQPQSGSPSQQPSDGGQQQSYGQQQSYNPPQGYGQQQQYND	13	0.7143542004973139	32.22032768231063
MASNMYPQQATQSYGAYRTQPGQGYSQQSSQPYGQQSYKGYCQSTDTSGYGQSSYMSYGQSQNTGSGTQSTPQHYGSTGGYGSSQGSKSKYGQQSSYNGYGQQPAPSSTSGSYGSKSQSSSYGQPQSGSPSQQPSDGGQQQSGGQQQSYNPPQGYGQQQQYND	13	0.6279571571749015	33.19792695537255
MASNMYPQQATQSYGAYRTQPGCGYSQQSSQPYGQQSYKGYCQSTDTSGYGQSSYMSYGQSQNTGSGTQSTPQHYGSTGGYGSSQGSKSKYGQQSSYNGYGQQPAPSSTSGSYGSKSQSSSYGQPQSGSPSQQPSDGGQQQSGGQQQSYNPPQGYGQQQQYND	13	0.6317916439165624	34.617247160823176
MASNMYPQQATQSSGTYRTQPGQGYSQQSSQPYGQQSYKGYCQSTDTSGYGQSSYHSYGQSQNTGSGTQSTPHGYGSTGGYGSSQGSKSKPGQQSSYNGYGQQPAPSSTSGSYGSKSQSSSYGQPQSGSPSQQPSLGGQQQSYGQQQSYNPPQGYGQQQQYND	13	0.6652347134512823	31.91350799203321
MASNMYPQQATQSYGAYRTQPGQGYSQQSSQPYGQQSYKGYCQSTDTSGYGQSSYMSDGQSQNTGSGTQSTKQGYGSTGGYGSSQGSKSKYGQQSSYNGYGQQPAPSSTSGSYGSKSQSSSYGQPQSGSPSQQPSDGGQQQSYGQQQSYNPPQGYGQQQQYND	13	0.6096420579970705	33.76770717344291
MASNMYPQQATQSYGAYRTQPGQGYSQQSSQPYGQQSYKGYCQSTDTSGYGQSSYMSYGQSQNTGSGTQSTPQGYGSTGGYGSSQGSKSKYGQQSSYNGYGQQPAPSSTSGSYGGKSQSSSYGQPQSGKYSQQPSDGGQQQSYGQKQSYNEPQGYGQQNQYQS	13	0.6511172538737806	33.91143811566715
MASNMYPQQATQSYGAYRTQPGCGYSQQSSQPYGQQSYKGYCQSTDTSGYGQSSYMSYGQSQNTGSGTQSTPQGYGSTGGYGSSQGSKSKYGQQSSYNGYGQQPAPSSTSGSYGGKSQSSSYGQPQSGKYSQQPSDGGQQQSYGQKQSYNEPQGYGQQNQYQS	13	0.6681245537118838	34.401103394632436
MASNMYPQQATQSYGAYRTQPGQGYSQQSSQPYGQQSYKGYCQSTDTSGYGQSSYMSYGQSQNTGSGTQSTPQGYGSTGGYGSSQGSKSKPGQQSSYNGYGQQPAPSSTSGSYGSKSQSSSYGQPQSGSPSQQPSDGGQQQSYGQQQSYNPPQGYGQQQQYND	13	0.6372065697881515	34.44887695063695
MASNMYPQQATQSYGAYRTQTGQGYSQQSSQPYGQQSYKGYCQSTDTSGYGQSSYMSYGQSQNTGSGTQSTPQGYGSTGGYGSSQGSKSKYGQQSSYNGYGQQPAPSSTSGSYGSKSQSSSYGQPQSGSYSQQPSDGGQQQSYGQKQSYNEPQGYGQQNQYQS	13	0.7100207424811396	32.628057693987024
MASNMYPQQATQSYGAYRTQPGQGYSQQSSQPYGQQSYKGYCQSTDTSGYSQSSYMSYGQSQNTGSGTQSTPQGYGSTGGYGSSQGSKSKYGQQSSYNGYGQQPAPSSTSGSYGSKSQSSSYGQPQSGSPSQQPSDGGQQQSYGQQQSYNPPQGYGQQQQYND	13	0.6983322480168889	33.258700937305534
MASNMYPQQATQSYGAYRTQPGQGYSQQSSQPYGQQSYKGYCQSTDTSGYGQSSYMSYGQSQNTYSGTQSTPQGYGSTGGYGSSQGSKSKYGQQSSYNGYGQQPAPSSTSGSYGGKSQSSSYGQPQSGKYSQQPSDGGQQQSYGQKQSYNEPQGYGQQNQYQS	13	0.685690031155528	32.1533105485515
MASNMYPQQATQSYGAYRTQPGCGYSQQSSQPYGQQSYKGYCQSTDTPGYGQSSYMSYGQSQNTGSGTQSTPQGYGSTGGYGSSQGSKSKYGQQSSYNGYGQQPAPSSTSGSYGSKSQSSSYGQPESGSPSQQPSDGGQQQSYGQQQSYNPPQGYGQQQCYND	13	0.7060051765233112	32.17026522691083
MASNMYPQQATQSYGAYRTQPGQGYSQQSSQPYGQQSYKGYCQSTDTPGYGQSSYMSYGQSQNTGSGTQSTPQGYGSTGGYGSSQGSKSKYGQQSSYNGYGQQPAPSSTSGSYGSKSQSSSYGQPESGSPSQQPSDGGQQQSYGQQQSYNPPQGYGQQQCYND	13	0.6930223246127201	33.230518582865535
MASNMYPQQATQSYGAYRTQPGQGYSQQSSQPYGQQSYKGYCQSTDTSGYGQSSYMSYGQSQNTGSGTQSTKQGYGSTGGYGSSQGSKSKYGQQSSYNGYGQQPAPSSTSGSYGSKSQSSSYGQPQSGSPSQQPSDGGQQQSYGQQQSYNPPQGYGQQQQYND	13	0.6537712290749501	33.42777564199396
MASNMYPQQATQGYGAYRTQPGQGYSQQSSQPYGQQSYKGYCQSTDTSGYDQSSYMSYGQSQNTGSGTQSTKQGYGSTGGYGSSQGSKSKYGQQSSYNGYGQQRAPSSTSGSYGSKSQSSSYGQPQSGSPSKQPSDGGQQQSYGQQQSYNPPQGYGQQQQYND	13	0.6136615250669499	34.117607573341836
MASNMYPQQATQSYGAYRTQPGCGYSQQSSQPYGQQSYKGYCQSTDTSGYGQSSYMSYGQSQNTGSGTQSTPQGYGSTGGYGSSQGSKSKYGQQSSYNGYGQQPAPSSTSGSYGSKSQSSSYGQPQSGSYSQQPSDGGQQQSYGQKQSYNEPQGYGQQNQYQS	13	0.6992458347583798	32.41756805992204
MASNMYPQQATQSYGAYRTQPGQGYSQQSSQPYGQQSYKGYCQSTDTSGYGQSSYMSYGQSQNTGSGTQSTPQGYGSTGGYGSSQGSKSKYGQQSSYNGYGQQPAPSSTSGSYGSKSQSSSYGQPQSGSPSQQPSDGGQQQSYGQQQSYNPPQGYGQQQQYND	13	0.6776681721299248	33.63549605410009
MASNMYPQQATQSYGAYRTQPGQGYSQQSSQPYGQQSYKGYCQSTDTSGYGQSSYMSYGQSQNTGSGTQSTPQGYGSTGGYGSSQGSKSKYGQQSSYNGYGQQPAPSSTSGSYGSKSQSSSYGQPQSGSPSQQPSDGGQQQSYGQQQSYNPPQGYGQQQQYND	13	0.6748620785083952	32.30043059948125
MASNMYPQQATQSYGAYRTQPGQGYSQQSSQPYGQQSYKGYCQSTGTSGYGQSSYMSYGQSQNTGSGTQSTPQGYGSTGGYGSSQGSKSKPGQQSSYNGYGQQPAPSSTSGSYGGKSQSSSYGQPQSGKYSQQPSDGGQQQSYGQKQSYNEPQGYGQQNQYQS	13	0.5809707924911528	33.91351252772955
MASNMYPQQATQSYGAYRTQPGQGYSQQSSQPYGQQSYKGYCQSTDTSGYGQSSYMSYGQSQNTGSGTQSTPQGYGSTGGYGSSQGSKSKYGQQSSYNGYGQQPAPSSTSGSYGSKSQSSSYGQPQSGSPSQQPSDGGQQQSYGQQQSYNPPQGYGQQQQYND	13	0.6911549934320568	33.62564287257019
MASNMYPQQATQSYGAYRTQPGQGYSQQSSQPYGQQSYKGYCQSTDTSGYGQSSYMSYGQSQNTGSGTQSTPQGYGLTGGYGSCQGSKSKPGQQSSYNGYGQQPAPSSTSGSYGSKSQSSSYGQPQSGIPSQQPSDGGQQQSYGQQQSYNPPQGYGQQQQYND	-1	0.751721779579186	31.688924315854525
MASNMYPQQATQSYGAYRTQPGQCYSQQSSQPYGQQSYKGYCQSTDTSGYGQSSYMSDGQSQNTGSGTQSTKQGYGSTGGYGSSQGSKSKYGQQSSYNGYGQQPAPSSTSGSYGSKSQYSSYGQPQSGSPSQQPSDGGQQQSYGQQQSYNPPQGYGQQQQYND	14	0.6874668684097326	32.57528368204032
MASNMYPQQATQSYGAYRTQPGQGYSQQSSQPYGQQSYKGYCQSTDTSGYGQSSYMSYGQSQNTGSGTQSTPQHYGSTGGYGSSQGSKSKYGQQSSYNGYGQQPAPSSTSGSYGSKSQSSSYGQPQSGSPSQQPSDGGQQQSGGQQQSYNPPQGYGQQQQYND	14	0.6279571571749015	33.19792695537255
MASNMYPQQATQSYGAYRTQPGCGYSQQSSQPYGQQSYKGYCQSTDTSGYGQSSYMSYGQSQNTGSGTQSTPQHYGSTGGYGSSQGSKSKYGQQSSYNGYGQQPAPSSTSGSYGSKSQSSSYGQPQSGSPSQQPSDGGQQQSGGQQQSYNPPQGYGQQQQYND	14	0.6317916439165624	34.617247160823176
MASNMYPQQATQSSGTYRTQPGQGYSQQSSQPYGQQSYKGYCQSTDTSGYGQSSYHSYGQSQNTGSGTQSTPHGYGSTGGYGSSQGSKSKPGQQSSYNGYGQQPAPSSTSGSYGSKSQSSSYGQPQSGSPSQQPSLGGQQQSYGQQQSYNPPQGYGQQQQYND	14	0.6652347134512823	31.91350799203321
MASNMYPQQATQSYGAYRTQPGQGYSQQSSQPYGQQSYKGYCQSTDTSGYGQSSYMSDGQSQNTGSGTQSTKQGYGSTGGYGSSQGSKSKYGQQSSYNGYGQQPAPSSTSGSYGSKSQSSSYGQPQSGSPSQQPSDGGQQQSYGQQQSYNPPQGYGQQQQYND	14	0.6096420579970705	33.76770717344291
MASNMYPQQATQSYGAYRTQPGQGYSQQSSQPYGQQSYKGYCQSTDTSGYGQSSYMSYGQSQNTGSGTQSTPQGYGSTGGYGSSQGSKSKYGQQSSYNGYGQQPAPSSTSGSYGGKSQSSSYGQPQSGKYSQQPSDGGQQQSYGQKQSYNEPQGYGQQNQYQS	14	0.6511172538737806	33.91143811566715
MASNMYPQQATQSYGAYRTQPGCGYSQQSSQPYGQQSYKGYCQSTDTSGYGQSSYMSYGQSQNTGSGTQSTPQGYGSTGGYGSSQGSKSKYGQQSSYNGYGQQPAPSSTSGSYGGKSQSSSYGQPQSGKYSQQPSDGGQQQSYGQKQSYNEPQGYGQQNQYQS	14	0.6681245537118838	34.401103394632436
MASNMYPQQATQSYGAYRTQPGQGYSQQSSQPYGQQSYKGYCQSTDTSGYGQSSYMSYGQSQNTGSGTQSTPQGYGSTGGYGSSQGSKSKPGQQSSYNGYGQQPAPSSTSGSYGSKSQSSSYGQPQSGSPSQQPSDGGQQQSYGQQQSYNPPQGYGQQQQYND	14	0.6372065697881515	34.44887695063695
MASNMYPQQATQSYGAYRTQPGQGYSQQDSQPYGQQSYKGYCQSTDTSPYGQSSYMSYGQSQNTGSGTQSTPQHYGSTGGYGSSQGSKSKYGQQSSYNGYGQQPAPSSTSGSYGSKSQSSSYGQPQSGKYSQQPSDGGQQQSYGQKQSYNEPQGYGQQNQYQS	14	0.6789193517319319	34.14136463159728
MASNMYPQQATQSYGAYRTQPGQGYSQQSSQPYGQQSYKGYCQSTDTSGYGQSSYMSDGQSQNTGSGTQSTKQGYGSTGGYGSSQGSKSKYGQQSSYNGYGQQRAPSSTSGSYGSKSQSSSYGQPQSGSPSKQPSDGGQQQSYGQQQSYNPPQGYGQQQQYND	14	0.5753931350620082	33.89117694207702
MASNMYPQQATQSYGAYRTQPGQGYSQQSSQPYGQQSYKGYCQSTDTSGYGQSSYMSYGQSQNTYSGTQSTPQGYGSTGGYGSSQGSKSKYGQQSSYNGYGQQPAPSSTSGSYGGKSQSSSYGQPQSGKYSQQPSDGGQQQSYGQKQSYNEPQGYGQQNQYQS	14	0.685690031155528	32.1533105485515
MASNMYPQQATQSYGAYRTQPGQGYSQQSSQPYGQQSYKGYCQSTDTSGYGQSSYMSDGQSQNTGSGTQSTKQGYGSTGGYGSSQGSKSKYGQQSSYNGYGQQPAPSSTSGSYGSKSQSSSYGQPQSGSPSQQPSDGGQQQSGGQQQSYNPPQGYGQQQQYND	14	0.576598838143973	33.443527265872234
MASNMYPQQATQSYGAYRTQPGQGYSKQSSQPYGQQSYKGYCQSTGTSGYGQSSYMSYGQSQNTGSGTQSTPQGYGSTGGYGSSQGSKSKPGQQSSYNGYGQQPAPSSTSGSYGGKSQSSSYGQPQSGSPSQQPSDGGQQQSGGQQQSYNPPQGYGQQQQYND	14	0.5282727189266644	33.61209238528481
MASNMYPQQATQSYGAYRTQPGQGYSQQSSQPYGQQSYKGYCQSTDTSGYGQSSYMSYGQSQNTGSGTQSTKQGYGSTGGYGSSQGSKSKYGQQSSYNGYGQQPAPSSTSGSYGSKSQSSSYGQPQSGSPSQQPSDGGQQQSYGQQQSYNPPQGYGQQQQYND	14	0.6537712290749501	33.42777564199396
MASNMYPQQATQGYGAYRTQPGQGYSQQSSQPYGQQSYKGYCQSTDTSGYDQSSYMSYGQSQNTGSGTQSTKQGYGSTGGYGSSQGSKSKYGQQSSYNGYGQQRAPSSTSGSYGSKSQSSSYGQPQSGSPSKQPSDGGQQQSYGQQQSYNPPQGYGQQQQYND	14	0.6136615250669499	34.117607573341836
MASNMYPQQATQGYGAYRTQPGQGYSQQSSQPYGQQSYKGYCQSTDTSGYDQSSYMSYGQSQNTGSGTQSTKQGYGSTGGYGSSQGSKSKYGQQSSYNGYGQQPAPSSTSGSYGSKSQSSSYGQPQSGSPSQQPSDGGQQQSYGQQQSYNPPQGYGQQQQYND	14	0.6580860344342174	32.6230111909965
MASNMYPQQATQSYGAYRTQPGQGYSQQSSQPYGQQSYKGYCQSTDTSGYGQSSYMSYGQSQNTGSGTQSTPQGYGSTGGYGSSQGSKSKYGQQSSYNGYGQQPAPSSTSGSYGSKSQSSSYGQPQSGSPSQQPSDGGQQQSYGQQQSYNPPQGYGQQQQYND	14	0.6776681721299248	33.63549605410009
MASNMYPQQATQSYGAYRTQPGQGYSQQSSQPYGQQSYKGYCQSTDTSGYGQSSYMSYGQSQNTGSGTQSTPQGYGSTGGYGSSQGSKSKYGQQSSYNGYGQQPAPSSTSGSYGSKSQSSSYGQPQSGSPSQQPSDGGQQQSYGQQQSYNPPQGYGQQQQYND	14	0.6748620785083952	32.30043059948125
MASNMYPQQATQSYGAYRTQPGQGYSQQSSQPYGQQSYKGYCQSTGTSGYGQSSYMSYGQSQNTGSGTQSTPQGYGSTGGYGSSQGSKSKPGQQSSYNGYGQQPAPSSTSGSYGGKSQSSSYGQPQSGKYSQQPSDGGQQQSYGQKQSYNEPQGYGQQNQYQS	14	0.5809707924911528	33.91351252772955
MASNMYPQQATQSYGAYRTQPGQGYSQQSSQPYGQQSYKGYCQSTDTSGYGQSSYMSYGQSQNTGSGTQSTPQGYGSTGGYGSSQGSKSKYGQQSSYNGYGQQPAPSSTSGSYGSKSQSSSYGQPQSGSPSQQPSDGGQQQSYGQQQSYNPPQGYGQQQQYND	14	0.6911549934320568	33.62564287257019
MASNMYPQQATQSYGAYRTQPGQGYSKQSSQPYGQQSYKGYCQSTGTSGYGQSSYMSYGQSQNTGSGTQSTPQGYGSTGGYGSSQGSKSKPGQQSSYNGYGQQPAPSSTSGSYHGKSQSSSYGQPQSGSPSQQPSDGGQQQSGGQQQSYNPPQGYGQQQQYND	15	0.49650707433386865	33.81645868886701
MASNMYPQQATQSYGAYRTQPGQGYSQQSSQPYGQQSYKGYCQSTDTSGYGQSSYMSYGQSQNTGSGTQSTPQHYGSTGGYGSSQGSKSKYGQQSSYNGYGQQPAPSSTSGSYGSKSQSSSYGQPQSGSPSQQPSDGGQQQSGGQQQSYNPPQGYGQQQQYND	15	0.6279571571749015	33.19792695537255
MASNMYPQQATQSYGAYRTQPGCGYSQQSSQPYGQQSYKGYCQSTDTSGYGQSSYMSYGQSQNTGSGTQSTPQHYGSTGGYGSSQGSKSKYGQQSSYNGYGQQPAPSSTSGSYGSKSQSSSYGQPQSGSPSQQPSDGGQQQSGGQQQSYNPPQGYGQQQQYND	15	0.6317916439165624	34.617247160823176
MASNMYPQQATQSSGTYRTQPGQGYSQQSSQPYGQQSYKGYCQSTDTSGYGQSSYHSYGQSQNTGSGTQSTPHGYGSTGGYGSSQGSKSKPGQQSSYNGYGQQPAPSSTSGSYGSKSQSSSYGQPQSGSPSQQPSLGGQQQSYGQQQSYNPPQGYGQQQQYND	15	0.6652347134512823	31.91350799203321
MASNMYPQQATQSYGAYRTQPGQGYSQQSSQPYGQQSYKGYCQSTDTSGYGQSSYMSDGQSQNTGSGTQSTKQGYGSTGGYGSSQGSKSKYGQQSSYNGYGQQPAPSSTSGSYGSKSQSSSYGQPQSGSPSQQPSDGGQQQSYGQQQSYNPPQGYGQQQQYND	15	0.6096420579970705	33.76770717344291
MASNMYPQQATQSYGAYRTQPGQGYSQQSSQPYGQQSYKGYCQSTDTSGYGQSSYMSYGQSQNTGSGTQSTPQGYGSTGGYGSSQGSKSKYGQQSSYNGYGQQPAPSSTSGSYGGKSQSSSYGQPQSGKYSQQPSDGGQQQSYGQKQSYNEPQGYGQQNQYQS	15	0.6511172538737806	33.91143811566715
MASNMYPQQATQSYGAYRTQPGQGYSKQSSQPYGQQSYKGYCQSTGTSGYGQSSYMSYGQSQNTGSGTQSTPQGYGSTGGYGSSQGSKSKPGQQSSYNGYGQQPAPSSTSGSYGGKSQSSSYGQPQSGSPSQQPSDGGQQQSGGQQQSYNPPQGYGQQQQYND	15	0.4970250423250456	34.227072124961545
MASNMYPQQATQSYGAYRTQPGQGYSQQSSQPYGQQSYKGYCQSTDTSGYGQSSYMSYGQSQNTGSGTQSTPQGYGSTGGYGSSQGSKSKPGQQSSYNGYGQQPAPSSTSGSYGSKSQSSSYGQPQSGSPSQQPSDGGQQQSYGQQQSYNPPQGYGQQQQYND	15	0.6372065697881515	34.44887695063695
MASNMYPQQATQSYGAYRTQPGQGYSKQSSQPYGQQSYKGYCGSTGTSGYGQSSYKSYGQSQNTGSGTQSTPQGYGSTGGYGSSQGSKSKPGQQSSYNGYGQQPAPSSTSGSYGGKSQSSSYGQPQSGSPSQQPSDGGQQQSGGQQQSYNPPQGYGQQQQYND	15	0.49445290027874467	33.78071319261833
MASNMYPQQATQSYGAYRTQPGQGYSQQSSQPYGQQSYKGYCQSTDTSGYGQSSYMSDGQSQNTGSGTQSTKQGYGSTGGYGSSQGSKSKYGQQSSYNGYGQQRAPSSTSGSYGSKSQSSSYGQPQSGSPSKQPSDGGQQQSYGQQQSYNPPQGYGQQQQYND	15	0.5753931350620082	33.89117694207702
MASNMYPQQATQSYGGYRTQPGCGYSQQSSQPYGQQSYKGYCQSTDTSGYGQSSYMSYGQSQNTGSGTQSTPQHYGSTGGYGSSQGSKSKYGQQSSYNGYGQQPAPSSTSGSYGSKSQSSSYGQPQSGSPSQQPSDGGQQQEGGQQQSYNPPQGYGQQQQYND	15	0.6623723226505158	33.88193648042316
MASNMYPQQATQSYGAYRTQPGQGYSQQSSQPYGQQSYKGYCQSTDTSGYGQSSYMSDGQSQNTGSGTQSTKQGYGSTGGYGSSQGSKSKYGQQSSYNGYGQQPAPSSTSGSYGSKSQSSSYGQPQSGSPSQQPSDGGQQQSGGQQQSYNPPQGYGQQQQYND	15	0.576598838143973	33.443527265872234
MASNMYPQQATQSYGAYRTQPGQGYSKQSSQPYGQQSYKGYCQSTGTSGYGQSSYMSYGQSQNTGSGTQSTPQGYGSTGGYGSSQGSKSKPGQQSSYNGYGQQPAPSSTSGSYGGKSQSSSYGQPQSGSPSQQPSDGGQQQSGGQQQSYNPPQGYGQQQQYND	15	0.5282727189266644	33.61209238528481
MASNMYPQQATQSYGAYRTQPGQGYSQQSSQPYGQQSYKGYCQSTDTSGYGQSSYMSYGQSQNTGSGTQSTKQGYGSTGGYGSSQGSKSKYGQQSSYNGYGQQPAPSSTSGSYGSKSQSSSYGQPQSGSPSQQPSDGGQQQSYGQQQSYNPPQGYGQQQQYND	15	0.6537712290749501	33.42777564199396
MASNMYPQQATQGYGAYRTQPGQGYSQQSSQPYGQQSYKGYCQSTDTSGYDQSSYMSYGQSQNTGSGTQSTKQGYGSTGGYGSSQGSKSKYGQQSSYNGYGQQRAPSSTSGSYGSKSQSSSYGQPQSGSPSKQPSDGGQQQSYGQQQSYNPPQGYGQQQQYND	15	0.6136615250669499	34.117607573341836
MASNMYPQQATQGYGAYRTQPGQGYSQQSSQPYGQQSYKGYCQSTDTSGYDQSSYMSYGQSQNTGSGTQSTKQGYGSTGGYGSSQGSKSKYGQQSSYNGYGQQPAPSSTSGSYGSKSQSSSYGQPQSGSPSQQPSDGGQQQSYGQQQSYNPPQGYGQQQQYND	15	0.6580860344342174	32.6230111909965
MASNMYPQQATCSYGAYRTQPGQGYSKQSSQPYGQQSYKGYCQSTGRSGYGQSSCMSYGQSQNTGSGTQSTRQGYGSTGGYGSSQGSKSKPGQQSSYNGYGQQPAPSSTSGSYGGKSQSSSYGQPQSGSPSQQPSDGGQQQSGGQQQSYNPPQGYGQQQQYND	15	0.5428563803112868	34.13867483915442
MASNMYPQQATQSYGAMRTQPGQGYSQQSSQPYGQQSYKGYCQSTDTSGYGQSSYMSDGQSQNTGSGTQSTKQGYGSTGGYGSSQGSKSKYGQQSSYNGYGQQPAPSVTSGSYGSKSQSSSYGQPQSGSPSQQPSDGGQQQSGGQQQSYNPPQGYGQQQQYND	15	0.5836909015650243	32.96168670036262
MASNMYPQQATQSYGAYRTQPGQGYSQQSSQPYGQQSYKGYCQSTGTSGYGQSSYMSYGQSQNTGSGTQSTPQGYGSTGGYGSSQGSKSKPGQQSSYNGYGQQPAPSSTSGSYGGKSQSSSYGQPQSGKYSQQPSDGGQQQSYGQKQSYNEPQGYGQQNQYQS	15	0.5809707924911528	33.91351252772955
MASNMYPQQATQSYGAYRTQPGQGYSKQSSQPYGQQSYKGYCQSTGTSGYGQSSYMSDGQSQNTGSGTQSIKQGYGSTGGYGSSQGSKSKYGQQSSYNGYGQQRAPSSTSGSYGSKSQSSSYGQPQSGSPSKQPSDGGQQQSYGQQQSYNPPQGYGQQQQYND	15	0.5424856088355655	33.685986033584776
MASNMYPQQATQSYGAYRTQPGQGYSKQSSQPYGQQSYKGYCQSTGTSGYGQSSYMSYGQSQNTGSGTQSTPQGYGSTGGYGSSQGSKSKPGQQSSYNGYGQQPAPSSTSGSYHGKSQSSSYGQPQSGSPSQQPSDGGQQQSGGQQQSYNPPQGYGQQQQYND	16	0.49650707433386865	33.81645868886701
MASNMYPQQATQSYGAYRTQPGTGYSKQSSQPYGQQSYKGYCGSTGTSGYGQSSYKSYGQSQNTGSGTQSPPQGYGSTGGYGSSQGSKSKPGQQSSYNGIGQQPAPSSTSGSYGGKSQSSSYGQPQSGSPSQQPSDGGQQQSGGQQQSYNPPQGYGQQQQYND	16	0.4795919894136021	32.87847898470236
MASNMYPQQATQSYGAYRTQPGQGYSKQSSQPYGQQSYKGYCQSTGTSGYGQSSYMSYGQSQNTGSGTQSTPQGYGSTGGYGSSQGSKSKPGQQSSYNGYGQQPAPSSTSGSYHGKSQSSSYGQPQSGSPSQQPSDGGQQQMNGQQQSYNPPQGYGQQQQYND	16	0.586252404168127	32.8875993463467
MASNMYPQQATQSYGAYRTQPGQGYSKQSSQPYGQQSYKGYCQSTGTSGYGQSSYMSYGQSQNTGSGTQSTPQGYGSTGGYGSSQGSKSKPGQQSSYNGYGQQPAPSSTSGSYHGKSQSSSYGQPQSGSPSQQPSDGGQQQSGGNQQSYNPPQGYGQQQFYND	16	0.5904949306952355	34.21828832478006
MASNMYPQQATQSYGAYRTQPGQGYSQQSSQPYGQQSYKGYCQSTDTSGYGQSSYMSDGQSQNTGSGTQSTKQGYGSTGGYGSSQGSKSKYGQQSSYNGYGQQPAPSSTSGSYGSKSQSSSYGQPQSGSPSQQPSDGGQQQSYGQQQSYNPPQGYGQQQQYND	16	0.6096420579970705	33.76770717344291
MASNMYPQQATQSYGAYRTQPGQGYSKQSSQPYGQQSYKGYCQSTGTSGYGQSSYMSDGQSQNTGSGTQSIKQGYGSTGGYGSSQGSKSKYGQQSSYNGYGQQRAPSSTSGSYGSKSQSSSYGQPQSGSPSKQPSDGGCQQSYGQQQNYNPPQGYGQQQQYND	16	0.5912627588672051	32.181969110179985
MASNMYPQQATQSYGAYRTQPGQGYSKQSSQPYGQQSYKGYCQSTGTSGYGQSSYMSYGQSQNTGSGTQSTPQGYGSTGGYGSSQGSKSKPGQQSSYNGYGQQPAPSSTSGSYGGKSQSSSYGQPQSGSPSQQPSDGGQQQSGGQQQSYNPPQGYGQQQQYND	16	0.4970250423250456	34.227072124961545
MASNMYPQQATQSYGAYRTQPGQGYSKQSSQPYGQQSYKGYCQSTGTSGYGQSSYMSYGQSQNTGSGTQSTPQGYGSTGGYGSSQGSKSKPGQQSSYNGYGQQPAPSSTSGSYHGKSQSSSYGQPQSVSPTQQPSDGGQQQSGGQQQSYNPPQGYGQQQQYND	16	0.5715461313105716	32.25008208979772
MASNMYPQQATQSYGAYRTQPGQGYSKQSSQPYGQQSYKGYCGSTGTSGYGQSSYKSYGQSQNTGSGTQSTPQGYGSTGGYGSSQGSKSKPGQQSSYNGYGQQPAPSSTSGSYGGKSQSSSYGQPQSGSPSQQPSDGGQQQSGGQQQSYNPPQGYGQQQQYND	16	0.49445290027874467	33.78071319261833
MASNMYPQQATQSYGAYRTQPGQGYSQQSSQPYGQQSYKGYCQSTDTSGYGQSSYMSDGQSQNTGSGTQSTKQGYGSTGGYGSSQGSKSKYGQQSSYNGYGQQRAPSSTSGSYGSKSQSSSYGQPQSGSPSKQPSDGGQQQSYGQQQSYNPPQGYGQQQQYND	16	0.5753931350620082	33.89117694207702
MASNMYPQQATQSYGAYRTQPGQGYSKQSSQPYGQQSYKGYCQSTGTSGYGQSSYMSYGQSQNTGSGWQSTPQGYGSTGGYGSSQGSKSKPGQQWSYNGYGQQPAPSSTSGSYHGKSQSSSYGQPQSGSPSQQPSDGGQQQSGGQQQSYNPPQGYGQQQQYND	16	0.619332847995364	32.37008708291176
MASNMYPQQATQSYGAYRTQPGQGYSQQSSQPYGQQSYKGYCQSTDTSGYGQSSYMSDGQSQNTGSGTQSTKQGYGSTGGYGSSQGSKSKYGQQSSYNGYGQQPAPSSTSGSYGSKSQSSSYGQPQSGSPSQQPSDGGQQQSGGQQQSYNPPQGYGQQQQYND	16	0.576598838143973	33.443527265872234
MASNMYPQQATQSYGAYRTQPGQGYSKQSSQPYGQQSYKGYCQSTGTSGYGQSSYMSYGQSQNTGSGTQSTPQGYGSTGGYGSSQGSKSKPGQQSSYNGYGQQPAPSSTSGSYGGKSQSSSYGQPQSGSPSQQPSDGGQQQSGGQQQSYNPPQGYGQQQQYND	16	0.5282727189266644	33.61209238528481
MASNMYPQQATQSYGAYRTQPGQGYSQQSSQPYGQQSYKGYCQSTGTSGYGQSSYMSYGQSQNTGSGTQSTPQGYGSTGGYGSSQGSKSKPGQQSSYNGYGQQPAPSSTSGSYGGKSQSSSYGQPQSGSPSQQPSDGGQQQSGGQQQSYNPPQGYGQQQQYND	16	0.5754160268864399	34.280494900684936
MASNMYPQQATQGYGAYRTQPGQGYSQQSSQPYGQQSYKGYCQSTDTSGYDQSSYMSYGQSQNTGSGTQSTKQGYGSTGGYGSSQGSKSKYGQQSSYNGYGQQRAPSSTSGSYGSKSQSSSYGQPQSGSPSKQPSDGGQQQSYGQQQSYNPPQGYGQQQQYND	16	0.6136615250669499	34.117607573341836
MASNMYPQQATQSYGAYRTQPGQGYSKQSSQPYGQQSYKGYCQSTGTSGYGQSSYMSYGQSQNTGSGTQSTPQGYGSTGGYGSSQGSKSKPGQQSSYNGYGQQPAPSSTSGSYGGKSQSSSYGQPQSGKYSQAPSDGGQQQSYGQKQSYNEPQGYGQQNQYQS	16	0.556134439828543	33.84246419564536
MASNMYPQQATCSYGAYRTQPGQGYSKQSSQPYGQQSYKGYCQSTGRSGYGQSSCMSYGQSQNTGSGTQSTRQGYGSTGGYGSSQGSKSKPGQQSSYNGYGQQPAPSSTSGSYGGKSQSSSYGQPQSGSPSQQPSDGGQQQSGGQQQSYNPPQGYGQQQQYND	16	0.5428563803112868	34.13867483915442
MASNMYPQQATQSYGAMRTQPGQGYSQQSSQPYGQQSYKGYCQSTDTSGYGQSSYMSDGQSQNTGSGTQSTKQGYGSTGGYGSSQGSKSKYGQQSSYNGYGQQPAPSVTSGSYGSKSQSSSYGQPQSGSPSQQPSDGGQQQSGGQQQSYNPPQGYGQQQQYND	16	0.5836909015650243	32.96168670036262
MASNMYPQQATQSYGAYRTQPGQGYSQQSSQPYGQQSYKGYCQSTGTSGYGQSSYMSYGQSQNTGSGTQSTPQGYGSTGGYGSSQGSKSKPGQQSSYNGYGQQPAPSSTSGSYGGKSQSSSYGQPQSGKYSQQPSDGGQQQSYGQKQSYNEPQGYGQQNQYQS	16	0.5809707924911528	33.91351252772955
MASNMYPQQATQSYGAYRTQPGQGYSKQSSQPYGQQSYKGYCQSTGTSGYGQSSYMSDGQSQNTGSGTQSIKQGYGSTGGYGSSQGSKSKYGQQSSYNGYGQQRAPSSTSGSYGSKSQSSSYGQPQSGSPSKQPSDGGQQQSYGQQQSYNPPQGYGQQQQYND	16	0.5424856088355655	33.685986033584776
MASNMYPQQATQSYGAYRTQPGQGYSKQSSQPYGQQSYKGYCQSTGTSGYGQSSYMSYGQSQNTGSGTQSTPQGYGSTGGYGSSQGSKSKPGQQSSYNGYGQQPAPSSTSGSYHGKSQSSSYGQPQSGSPSQQPSFGGQQQSGGQQQSYNPPQGYGQQQQYND	-1	0.6270960272778936	33.18901339547857
MASNMYPQQATQSYGAYRTQPGQGYSKQSSQPYGQQSYKGYCQSTGTSGYGQSSYMSYGQSQNTGSGTQSTPQGYGSTGGYGSSQGSKSKPGQQSSYNGYGQQPAPSSTSGSYHGKSQSSSYGQPQSGSPSQQPSDGGQQQSGGQQQSYNPPQGYGQQQQYND	17	0.49650707433386865	33.81645868886701
MASNMYPQQATQSYGAYRTQPGTGYSKQSSQPYGQQSYKGYCGSTGTSGYGQSSYKSYGQSQNTGSGTQSPPQGYGSTGGYGSSQGSKSKPGQQSSYNGIGQQPAPSSTSGSYGGKSQSSSYGQPQSGSPSQQPSDGGQQQSGGQQQSYNPPQGYGQQQQYND	17	0.4795919894136021	32.87847898470236
MASNMYPQQATCSYGAYRTQPGQGYSKQSSQPYGQQSYKGYCQQTGRSGYGQSSCMSYGQSQNTGSGTQSTRQGYGSTGGYGSSQGSKSKPGQQSSYNGYGQQPAPSSTSGSYGGKSQSSSYGQPQSGSPSQQPSDGGQQQSGGQQQSYNPPQGYGQQQQYND	17	0.5072379548837095	34.069828036655494
MASNMYPQQATQSYGAYRTQPGQGYSKQSSQPYGQQSYKGYCQSTGTSGYGQSSYMSYGQSQNTGSGTQSTPQGYGSTGGYGSSQGSKSKPGQQSSYNGYGQQPAPSSTSGSYGGKSQSSSYGQPQSGSPSQQPSDGGQQQSGGQQQSYNPPQGYGQQQQYND	17	0.5456062814524097	35.040785410996634
MASNMYPQQATQSYGAYRTQPGQGYSKQSSQPYGQQSYKGYCGSTGTSGYGQSSYKSYGQSQNTGSGTQSTPQGYGSTGGYGSSQGSKSKPGQQSSYNGYGQQPAPSSTSGSYGGKSQSSSYGQPQSGSPSQQPSDGGQQQSGGQQQSYNPPQGYGQQQQYND	17	0.4725438930826984	34.40569074215265
MASNMYPQQATQSYGAYRTQPGQGYSKQSSQPYGQQSYKGYCQSTGTSGSGQSSYMSYGQSQNTGSGTQSTPQGYGSTGGQGSSQGSKSKPGQQSSYNGYGQQPAPSSTSDSYGGKSQSSSYGQPQSGSPSQQPSDGGQQQSGGQQQSYNPPQGYGQQQQYND	17	0.43048786968504016	34.36026702302631
MASNMYPQQATQSYGAYRTQPGQGYSKQSSQPYGQQSYKGYCQSTGTSGYGQSSYMSYGQSQNTGSGTQSTPQGYGSTGGYGSSQGSKSKPGQQSSYNGYGQQPAPSSTSGSYGGKSQSSSYGQPQSGSPSQQPSDGGQQQSGGQQQSYNPPQGYGQQQQYND	17	0.4970250423250456	34.227072124961545
MASNMYPQQATQSYGAYRTQPGQGYSKQSSQPYGQQSYKGYCQSTGTSGYGQSSYMSYGQSQNTGSGTQSTPQGYGSTGGYGSSQGSKSKPGQQSSYNGYGQQPAPSSTSGSYHGKSQSSSYGQPQSVSPTQQPSDGGQQQSGGQQQSYNPPQGYGQQQQYND	17	0.5715461313105716	32.25008208979772
MASNMYPQQATQSYGAYRTQPGQGYSKQSSQPYGQQSYKGYCGSTGTSGYGQSSYKSYGQSQNTGSGTQSTPQGYGSTGGYGSSQGSKSKPGQQSSYNGYGQQPAPSSTSGSYGGKSQSSSYGQPQSGSPSQQPSDGGQQQSGGQQQSYNPPQGYGQQQQYND	17	0.49445290027874467	33.78071319261833
MASNMYPQQATQSYGAYRTQPGQGYSQQSSQPYGQQSYKGYCQSTDTSGYGQSSYMSDGQSQNTGSGTQSTKQGYGSTGGYGSSQGSKSKYGQQSSYNGYGQQRAPSSTSGSYGSKSQSSSYGQPQSGSPSKQPSDGGQQQSYGQQQSYNPPQGYGQQQQYND	17	0.5753931350620082	33.89117694207702
MASNMYPQPATQSYGAYRTQPGQGYSKQSSQPYGQQSYKGYCQSTGTSGYGQSSYMSYGQSQNTGSGTQSTPQGYGSTGGYGSSQGSKSKPGQQSSYDGYGQQPAPSSTSGSYHGKSQSSSYGQPQSGSPSQQPSDGGQQQSGGQQQSYNPPQGYGQQQQYND	17	0.5601996270705966	34.94568438400341
MASNMYPQQATQSYGAYRTQPGQGYSQQSSQPYGQQSYKGYCQSTDTSGYGQSSYMSDGQSQNTGSGTQSTKQGYGSTGGYGSSQGSKSKYGQQSSYNGYGQQPAPSSTSGSYGSKSQSSSYGQPQSGSPSQQPSDGGQQQSGGQQQSYNPPQGYGQQQQYND	17	0.576598838143973	33.443527265872234
MASNMYPQQATQSYGAYRTQPGQGYSKQSSQPYGQQSYKGYCQSTGTSGYGQSSYMSYGQSQNTGSGTQSTPQGYGSTGGYGSSQGSKSKPGQQSSYNGYGQQPAPSSTSGSYGGKSQSSSYGQPQSGSPSQQPSDGGQQQSGGQQQSYNPPQGYGQQQQYND	17	0.5282727189266644	33.61209238528481
MASNMYPQQATQSYGAYRTQPGQGYSQQSSQPYGQQSYKGYCQSTGTSGYGQSSYMSYGQSQNTGSGTQSTPQGYGSTGGYGSSQGSKSKPGQQSSYNGYGQQPAPSSTSGSYGGKSQSSSYGQPQSGSPSQQPSDGGQQQSGGQQQSYNPPQGYGQQQQYND	17	0.5754160268864399	34.280494900684936
MASNMYPQQATQSYGAYRTQPGTGYSKQSSQPYGQQSYKGYCGSTGTSGEGQSSYKSYGQSQNTGSGTQSPPQGYGSTGGYGSSQGSKSKPGQQSSYNGIGQQPAPSSTSGSYGGKSQSSSYGQPQSGSPSQQPSDGGQQQSGGQQQSYNPPQGYGQQQQYND	17	0.4786824447933873	34.30529811815864
MASNMYPQQATQSYGAYRTQPGQGYSKQSSQPYGQQSYKGYCQSTGTSGYGQSSYMSYGQSQNTGSGTQSTPQGYGSTGGYGSSQGSKSKPGQQSSYNGYGQQPAPSSTSGSYGGKSQSSSYGQPQSGKYSQAPSDGGQQQSYGQKQSYNEPQGYGQQNQYQS	17	0.556134439828543	33.84246419564536
MASNMYPQQATCSYGAYRTQPGQGYSKQSSQPYGQQSYKGYCQSTGRSGYGQSSCMSYGQSQNTGSGTQSTRQGYGSTGGYGSSQGSKSKPGQQSSYNGYGQQPAPSSTSGSYGGKSQSSSYGQPQSGSPSQQPSDGGQQQSGGQQQSYNPPQGYGQQQQYND	17	0.5428563803112868	34.13867483915442
MASNMYPQQATQSYGAMRTQPGQGYSQQSSQPYGQQSYKGYCQSTDTSGYGQSSYMSDGQSQNTGSGTQSTKQGYGSTGGYGSSQGSKSKYGQQSSYNGYGQQPAPSVTSGSYGSKSQSSSYGQPQSGSPSQQPSDGGQQQSGGQQQSYNPPQGYGQQQQYND	17	0.5836909015650243	32.96168670036262
MASNMYPQQATQSYGAYRTQPGQGYSQQSSQPYGQQSYKGYCQSTGTSGYGQSSYMSYGQSQNTGSGTQSTPQGYGSTGGYGSSQGSKSKPGQQSSYNGYGQQPAPSSTSGSYGGKSQSSSYGQPQSGKYSQQPSDGGQQQSYGQKQSYNEPQGYGQQNQYQS	17	0.5809707924911528	33.91351252772955
MASNMYPQQATQSYGAYRTQPGQGYSKQSSQPYGQQSYKGYCQSTGTSGYGQSSYMSDGQSQNTGSGTQSIKQGYGSTGGYGSSQGSKSKYGQQSSYNGYGQQRAPSSTSGSYGSKSQSSSYGQPQSGSPSKQPSDGGQQQSYGQQQSYNPPQGYGQQQQYND	17	0.5424856088355655	33.685986033584776
MASNMYPQQATQSYGAYRTQPGQGYSKQSSQPYGQQSYKGYCQSTGTSGYGQSSYMSYGQSQNTGSGTQSTPQGYGSTGGYGSSQGSKLKPGQQSSYNGYGQQPAPSSTSGSYGGKSQSSSYGQPQSGSPSQQPSDGGQQQSGGQQQSINPPQGYGQQQQYND	-1	0.6378893598908368	32.42103211645388
MASNMYPQQATQSYGAYRTQPGQGYSKQSSQPYGQQSYKGYCQSTGTSGYGQSSYMSYGQSQNTGSGTQSTPQGYGSTGGYGSSQGSKSKPGQQSSYNGYGQQPAPSSTSGSYHGKSQSSSYGQPQSGSPSQQPSDGGQQQSGGQQQSYNPPQGYGQQQQYND	18	0.49650707433386865	33.81645868886701
MASNMYPQQATQSYGAYRTQPGTGYSKQSSQPYGQQSYKGYCGSTGTSGYGQSSYKSYGQSQNTGSGTQSPPQGYGSTGGYGSSQGSKSKPGQQSSYNGIGQQPAPSSTSGSYGGKSQSSSYGQPQSGSPSQQPSDGGQQQSGGQQQSYNPPQGYGQQQQYND	18	0.4795919894136021	32.87847898470236
MASNMYPQQATCSYGAYRTQPGQGYSKQSSQPYGQQSYKGYCQQTGRSGYGQSSCMSYGQSQNTGSGTQSTRQGYGSTGGYGSSQGSKSKPGQQSSYNGYGQQPAPSSTSGSYGGKSQSSSYGQPQSGSPSQQPSDGGQQQSGGQQQSYNPPQGYGQQQQYND	18	0.5072379548837095	34.069828036655494
MASNMYPQQATQSYGAYRTQPGQGYSKQSSQPYGQQSYKGYCQSTGTSGYGQSSYMSYGQSQNTGSGTQSTPQGYGSTGGYGSSQGSKSKPGQQSSYNGYGQQPAPSSTSGSYGGKSQSSSYGQPQSGSPSQQPSDGGQQQSGGQQQSYNPPQGYGQQQQYND	18	0.5456062814524097	35.040785410996634
MASNMYPQQATQSYGAYRTQPGQGYSKQSSQPYGQQSYKGYCGSTGTSGYGQSSYKSYGQSQNTGSGTQSTPQGYGSTGGYGSSQGSKSKPGQQSSYNGYGQQPAPSSTSGSYGGKSQSSSYGQPQSGSPSQQPSDGGQQQSGGQQQSYNPPQGYGQQQQYND	18	0.4725438930826984	34.40569074215265
MASNMYPQQATQSYGAYRTQPGQGYSKQSSQPYGQQSYKGYCQSTGTSGSGQSSYMSYGQSQNTGSGTQSTPQGYGSTGGQGSSQGSKSKPGQQSSYNGYGQQPAPSSTSDSYGGKSQSSSYGQPQSGSPSQQPSDGGQQQSGGQQQSYNPPQGYGQQQQYND	18	0.43048786968504016	34.36026702302631
MASNMYPQQATQSYGAYRTQPGQGYSKQSSQPYGQQSYKGYCQSTGTSGYGQSSYMSYGQSQNTGSGTQSTPQGYGSTGGYGSSQGSKSKPGQQSSYNGYGQQPAPSSTSGSYGGKSQSSSYGQPQSGSPSQQPSDGGQQQSGGQQQSYNPPQGYGQQQQYND	18	0.4970250423250456	34.227072124961545
MASNMYPQQATQSYGAYRTQPGTGYSKQSSQPYGQQSYKGYCGSTGTSGEGQSSYKSYGQSQNTGSGTQSPPQGYGSTGGYGSSQGSKSKPGQQSSYNGIGQQPAPSSTSGSYGGKSQSSSYGQPQSGSPSQQPSDGGQQQSGGQQQSRNPPQGYGQQQQYND	18	0.4114260743776813	34.60788581947744
MASNMYPQQATQSYGAYRTQPGQGYSKQSSQPYGQQSYKGYCGSTGTSGYGQSSYKSYGQSQNTGSGTQSTPQGYGSTGGYGSSQGSKSKPGQQSSYNGYGQQPAPSSTSGSYGGKSQSSSYGQPQSGSPSQQPSDGGQQQSGGQQQSYNPPQGYGQQQQYND	18	0.49445290027874467	33.78071319261833
DASNMYPQQATQSYGAYRTQPGQGYSKQSSQPMGQQSYKGYCGSTGTSGYGQSSYKSYGQSQNTGSGTQSTPQGYGSTGGYGSSQGSKSKPGQLSSYNGYGQQPAPSSTSGSYGGKSQSSSYGQPQSGSPSQQPSDGGQQQSGGQQQSYNPPQGYGQQQQYND	18	0.5295484366435023	33.168308162564315
MASNMYPQPATQSYGAYRTQPGQGYSKQSSQPYGQQSYKGYCQSTGTSGYGQSSYMSYGQSQNTGSGTQSTPQGYGSTGGYGSSQGSKSKPGQQSSYDGYGQQPAPSSTSGSYHGKSQSSSYGQPQSGSPSQQPSDGGQQQSGGQQQSYNPPQGYGQQQQYND	18	0.5601996270705966	34.94568438400341
MASNMYPQQATQSYGAYRTQPGTGYSKQSSQPYGQQSYKGYCGSTGTSGEGQSSYKSYGQSQNTGSGTQSPPQGYGSTGGYGSSQGSKSKPGQQSSYNGIGQQPARSSTSGSYGGKSQSSSYGQPQSGSPSQQPSDGGQQQSGGQQQSYNPPQGYGQQQQYND	18	0.44813114277089466	34.25886835207696
MASNMYPQQATQSYGAYRTQPGQGYSKQSSQPYGQQSYKGYCQSTGTSGYGQSSYMSYGQSQNTGSGTQSTPQGYGSTGGYGSSQGSKSKPGQQSSYNGYGQQPAPSSTSGSYGGKSQSSSYGQPQSGSPSQQPSDGGQQQSGGQQQSYNPPQGYGQQQQYND	18	0.5282727189266644	33.61209238528481
MASNMYPQQATQVYGAYRTQPGTGYSKQSSQPYGQQSYKGYCGETGTSGEGQSSYKSYGQSQNTGSGTQSPPQGYGSTGGYGSSQGSKSKPGQQSSCNGIGQQPAPSSTSGSYGGKSQSSSYGQPQSGSPSQQPSDGGQQQSGGQQQSYNPPQGYGQQQQYND	18	0.4701543636337825	35.55059617997492
MASNMYPQQATQSYGAYRTQPGTGYSKQSSQPYGQQSYKGYCGSTGTSGEGQSSYKSYGQSQNTGSGTQSPPQGYGSTGGYGSSQGSKSKPGQQSSYNGIGQQPAPSSTSGSYGGKSQSSSYGQPQSGSPSQQPSDGGQQQSGGQQQSYNPPQGYGQQQQYND	18	0.4786824447933873	34.30529811815864
MASNMYPQQATQSYGAYRTQPGQGYSKQSSQPYGQQSYKGYCQSTGTSGYGQSSYMSYGQSQNTGSGTQSTPQGYGSTGGYGSSQGSKSKPGQQSSYNGYGQQPAPSSTSGSYGGKSQSSSYGQPQSGKYSQAPSDGGQQQSYGQKQSYNEPQGYGQQNQYQS	18	0.556134439828543	33.84246419564536
MASNMYPQQATCSYGAYRTQPGQGYSKQSSQPYGQQSYKGYCQSTGRSGYGQSSCMSYGQSQNTGSGTQSTRQGYGSTGGYGSSQGSKSKPGQQSSYNGYGQQPAPSSTSGSYGGKSQSSSYGQPQSGSPSQQPSDGGQQQSGGQQQSYNPPQGYGQQQQYND	18	0.5428563803112868	34.13867483915442
MASNMYPQQATQSYGAYRTQPGQGYSKQSSQPYGQQSYKGYCGSTGTSGYGQSSYKSYGQSQNTGSGTQSTPQGYGSTGGYGSSQGSKSKPGQQSSYNGYGQQPAPSSTSGSYGGKSQSSSYGQPQSGSPSQQPSDGGQQQSGCQQQSYNPPQGYGQQQQYND	18	0.4997848730760799	33.04799995503424
MASNMYPQQATQSYGAYRKQPGQGYSKQSSQPYGQQSYKGYCQSTGTSGYGQSSYMSYGQSDNTGSGTQSTPQGYGSTGGYGSSQGSKSKPGQQSSYNGYGQQPAPSSTSGSYHGKSQSSSYGQPQSGSPSQQPSDGGQQQSGGQQQSYNPPQGYGQQQQYND	18	0.5205551726214072	34.11393242822509
MASNMYPQQATQSYGAYRTQPGQGYSKQSSQPYGQQSYKGYCQSTGTSGYGQSSYMSDGQSQNTGSGTQSIKQGYGSTGGYGSSQGSKSKYGQQSSYNGYGQQRAPSSTSGSYGSKSQSSSYGQPQSGSPSKQPSDGGQQQSYGQQQSYNPPQGYGQQQQYND	18	0.5424856088355655	33.685986033584776
MASNMYPQQATQSYGAYRTQPGQGYSKQSSQPYGQQSYKGYCGSTGTSGYGQSSYKSYGQSQNTGSGTQSTPQGYGSTGGYGSSQGSKSKPFQQSSYNGYGQQPAPSSTSGSYGGKSQSSSYGQPQSGSPSQQPSDGGQQQSGGQQQSYNPQQGYGQQQQYND	-1	0.5482809936378776	32.427289166154786
MASNMYPQQATQSYGAYRTQPGQGYSKQSSQPYGQQSYKGYCQSTGTSGYGQSSYMSYGQSQNTGSGTQSTPQGYGSTGGYGSSQGSKSKPGQQSSYNGYGQQPAPSSTSGSYHGKSQSSSYGQPQSGSPSQQPSDGGQQQSGGQQQSYNPPQGYGQQQQYND	19	0.49650707433386865	33.81645868886701
MASNMYPQQATQSYGAYRTQPGTGYSKQSSQPYGQQSYKGYCGSTGTSGYGQSSYKSYGQSQNTGSGTQSPPQGYGSTGGYGSSQGSKSKPGQQSSYNGIGQQPAPSSTSGSYGGKSQSSSYGQPQSGSPSQQPSDGGQQQSGGQQQSYNPPQGYGQQQQYND	19	0.4795919894136021	32.87847898470236
MASNMYPQQATCSYGAYRTQPGQGYSKQSSQPYGQQSYKGYCQQTGRSGYGQSSCMSYGQSQNTGSGTQSTRQGYGSTGGYGSSQGSKSKPGQQSSYNGYGQQPAPSSTSGSYGGKSQSSSYGQPQSGSPSQQPSDGGQQQSGGQQQSYNPPQGYGQQQQYND	19	0.5072379548837095	34.069828036655494
MASNMYPQQATQSYGAYRTQPGTGYSKQSSQPYGQQSYKGYCGSTGTSGEGQSSYKSYGQSQNTGSGTQSPPQGYGSTGGYGSSQGSKSKPGQQSSYNGIGQQPARSSHSGSYGGKSQSSSYGQPQSGSPSQQPSDGGQQQSGGQQQSYNPPQGYGQQQQYND	19	0.461733478225328	34.06867539340525
MASNMYPQQATQSYGAYRTQPGQGYSKQSSQPYGQQSYKGYCGSTGTSGYGQSSYKSYGQSQNTGSGTQSTPQGYGSTGGYGSSQGSKSKPGQQSSYNGYGQQPAPSSTSGSYGGKSQSSSYGQPQSGSPSQQPSDGGQQQSGGQQQSYNPPQGYGQQQQYND	19	0.4725438930826984	34.40569074215265
MASNMYPQQATQSYGAYRTQPGQGYSKQSSQPYGQQSYKGYCQSTGTSGSGQSSYMSYGQSQNTGSGTQSTPQGYGSTGGQGSSQGSKSKPGQQSSYNGYGQQPAPSSTSDSYGGKSQSSSYGQPQSGSPSQQPSDGGQQQSGGQQQSYNPPQGYGQQQQYND	19	0.43048786968504016	34.36026702302631
MASNMYPQQATQSYGAYRTQPGQGYSKQSSQPYGQQSYKGYCQSTGTSGYGQSSYMSYGQSQNTGSGTQSTPQGYGSTGGYGSSQGSKSKPGQQSSYNGYGQQPAPSSTSGSYGGKSQSSSYGQPQSGSPSQQPSDGGQQQSGGQQQSYNPPQGYGQQQQYND	19	0.4970250423250456	34.227072124961545
MASNMYPQQATQSYGAYRTQPGTGYSKQSSQPYGQQSYKGYCGSTGTSGEGQSSYKSYGQSQNTGSGTQSPPQGYGSTGGYGSSQGSKSKPGQQSSYNGIGQQPAPSSTSGSYGGKSQSSSYGQPQSGSPSQQPSDGGQQQSGGQQQSRNPPQGYGQQQQYND	19	0.4114260743776813	34.60788581947744
MASNMYPQQATQSYGAYRTQPGQGYSKQSSQPYGQQSYKGYCGSTGTSGYGQSSYKSYGQSQNTGSGTQSTPQGYGSTGGYGSSQGSKSKPGQQSSYNGYGQQPAPSSTSGSYGGKSQSSSYGQPQSGSPSQQPSDGGQQQSGGQQQSYNPPQGYGQQQQYND	19	0.49445290027874467	33.78071319261833
MASNMYPQQATQSYGAYRTQPGTGYSKQSSQPYGQQSYKGYCGSTGTSGEGQSSYKSYGQSQNTGSGTQSTPQGYGSTGGQGSSQGSKSKPGQQSSYNGYGQQPAPSSTSDSYGGKSQSSSYGQPQSGSPSQQPSDGGQQQSGGQQQSYNPPQGYGQQQQYND	19	0.3969230827408784	33.91064251672461
MASNMYPQQARQSYGAYRTQPGTGYSKQSSQPYGQQSYKGYCGSTGTSGEGQSSYKSYGQSQNTGSGTQSPPQGYGSTGGYGSSQGSKSKPGQQSSYNGIGQQPAPSSTSGSYGGKSQSSSYGQPQSGSPSQQPSDGGQQQSGGQQQSRNPPQGYGQQQQYND	19	0.29017038945145934	33.92690142252604
MASNMYPQQATQSYGAYRTQPGTGYSKQSSQPYGQQSYKGYCGSTGTSGEGQSSYKSYGQSQNTGSGTQSPPQGYGSTGGYGSSQGSKSKPGQQSSYNGIGQQPARSSTSGSYGGKSQSSSYGQPQSGSPSQQPSDGGQQQSGGQQQSYNPPQGYGQQQQYND	19	0.44813114277089466	34.25886835207696
MASNMYPQQATQSYGAYRTQPGQGYSKQSSQPYGQQSYKGYCQSTGTSGSGQSSYMSYGQSQNTGSGTQSPPQGYGSTGGYGSSQGSKSKPGQQSSYNGIGQQPAPSSTSGSYGGKSQSSSYGQPQSGSPSQQPSDGGQQQSGGQQQSRNPPQGYGQQQQYND	19	0.3479703824579091	32.909333805578406
MASNMYPQQATQVYGAYRTQPGTGYSKQSSQPYGQQSYKGYCGETGTSGEGQSSYKSYGQSQNTGSGTQSPPQGYGSTGGYGSSQGSKSKPGQQSSCNGIGQQPAPSSTSGSYGGKSQSSSYGQPQSGSPSQQPSDGGQQQSGGQQQSYNPPQGYGQQQQYND	19	0.4701543636337825	35.55059617997492
MASNMYPQQATQSYGAYRTQPGTGYSKQSSQPYGQQSYKGYCGSTGTSGEGQSSYKSYGQSQNTGSGTQSPPQGYGSTGGYGSSQGSKSKPGQQSSYNGIGQQPAPSSTSGSYGGKSQSSSYGQPQSGSPSQQPSDGGQQQSGGQQQSYNPPQGYGQQQQYND	19	0.4786824447933873	34.30529811815864
MASNMYPQQATQSYGAYRTQPGTGYSKQSSQPYGQQSYKGYCGVTGTSGEGQSSYKSYGQSQNTGSGTQSKPQGYGSTGGYGSSQGSKSKPGQQSSYNGIGQQPARSSTSGSYGGKSQSSSYGQPQSGSPSQQPSDGGQQQSGGQQQSYNPPQGYGQQQQYND	19	0.45150964337229393	34.95551378339695
MASNMYPQQATQSYGAYRTQPGTGYSKQSSQPYGQQSYWGYCQSTGTSGSGQSSYMSYGQSQNTGSGTQSTPQGYGSTGGQGSSQGSKSKPGQQSSYNGYGQQPAPSSTSDSYGGKSQSSSYGQPQSGSPSQQPSDGGQQQSGGQQQSYNPPQGYGQQQQYND	19	0.44939337738356755	35.636558241309196
MASNMYPQQATQSYGAYRTQPGQGYSKQSSQPYGQQSYKGYCGSTGTSGYGQSSYKSYGQSQNTGSGTQSTPQGYGSTGGYGSSQGSKSKPGQQSSYNGYGQQPAPSSTSGSYGGKSQSSSYGQPQSGSPSQQPSDGGQQQSGCQQQSYNPPQGYGQQQQYND	19	0.4997848730760799	33.04799995503424
MASNMYPQQATQSYGAYRKQPGQGYSKQSSQPYGQQSYKGYCQSTGTSGYGQSSYMSYGQSDNTGSGTQSTPQGYGSTGGYGSSQGSKSKPGQQSSYNGYGQQPAPSSTSGSYHGKSQSSSYGQPQSGSPSQQPSDGGQQQSGGQQQSYNPPQGYGQQQQYND	19	0.5205551726214072	34.11393242822509
MASNMYPQQATQSYGAYRTQPGQGYSKQSSQPYGQQSYKGYCGSTGTSGYGQSSYKSYGQSQNTGSGTQSPPQGYGSTGGYWSSQGSKSKPGQQSSYNGIGQQPAPSSTSGSYGGKSQSSSYGQPQSGSPSQQPSDGGQQQSGGRQQSYNPPQGYGQQQQYND	19	0.48476967275397737	31.987678079738057
MASNMYPQQATQSYGAYRTQPGTGYSKQSSQPYGQQSYWGYCGSTGTSGEGQSSYKSYGQSQNTGSGTQSPPQGYGSTGGYGSSQGSKSKPGQQSSYNGIGQQPAPSSTSGSYGGKSQSSSYGQPQSGSPSQQPSDGGIQQSGGQQQSRNPPQGYGQQQQYND	-1	0.5237102594704738	33.83009387707531
