# Supplementary material for: Targeted modulation of protein liquid–liquid phase separation by evolution of amino-acid sequence
Source: PLoS Comput Biol. 2021 Aug 24;17(8):e1009328. doi: 10.1371/journal.pcbi.1009328 (PMC8415608; doi:10.1371/journal.pcbi.1009328)
Supplement: S1 Data — The supporting data archive contains the raw data used in the figures; a series of Lammps scripts that can be used to generate the simulation data; analysis scripts used to post-process the data; and a full listing of all sequences across all genetic-algorithm runs reported alongside their phase-diagram widths. (ZIP) [file pcbi.1009328.s009.zip › sequences_ga_runs/hnRNPA1_3rep.dat]

# Dumped sequence populations at all rounds of the GA. Round-number -1 means a sequence was proposed but rejected.
# replicate 1
# sequence round phase_width rad_gyration
MASASSSQRGRSGSGNFGGGRGGGFGGNDNFGRGGNFSGRGGFGGSRGGGGYGGSGDGYNGFGNDGSNFGGGGSYNDFGNYNNQSSNFGPMKGGVFGGRSSGPYGGGGQYFAKPRNQGGYGGSSSSSSYGSGRRF	0	1.0421752773904804	10.406221255342448
MASASSSQRGRSGSGNFGGGRGGGFGGNDNFGRGGNFSGRGGFGGSRGGGGYGGSGDGYNGFGNDGSNFGGGGSYNDFGNYNNQSSNFGPMKGGNFGGRSSGPYGGGGQYFAKPRNQGGYGGSSSSSSYGSGRRF	0	1.0189069121695546	10.095864246165297
MASASSSQRGRSGSGNFGGGRGGGFGGNDNFGRGGNFSGRGGFGGSRGGGGYGGSGDGYNGFGNDGSNFVGGGSYNDFGNYNNQSSNFGPMKGGNFGGRSSGPYGGGGQYFAKPRNQGGYGGSSSSSSYGSGRSF	0	1.0448583438006407	9.916275312628382
MASASSSQRGRSGSGNFGGGRGGGFGGNDNFGRGGNFSGRGGFGGSRGGGGYGGSGDGYNGFGSDGSNFGGGGSYNDFGNYNNQSSNFGPMKGGNFGGRSSGPYGGGGQYFAKPRNQGGYGGSSSSSSYGSGRRF	0	1.018650778176682	10.008799531033228
MASASSSQRGRSGSGNFGGGRGGGFGGNDNFGRGGNFSGRGGFGGSRGGIGYGGSGDGYNGFGNDGYNFGGGGSYNDFGNYNNQSSNFGPMKGGNFGGRSSGPYGGGGQYFAKPRIQGGYGGSSSSSSYGSGRRF	0	1.0998026610860883	10.00131629741023
MASASSSQRGNSGSGNFGGGRGGGFGGNDNFGRGGNFSGRGGFGGSRGGGGYGFSGDGYNGFGNDGSNFGGGGSYNDFGNYNNQSSNFGPMKGGNFGGRSSGPYGGGGQYFAKPRNQGGYGGSSSSSSYGSGRRF	0	1.0751315693926116	10.029964687098339
MASASSSQRGRSGSGNFGGGRGGGFGGNDNWGRGGNFSGRGGFGGSRGGGGYGGSGDGYNGFGNDGSNFGGGGSYNDFGNYNNQSSNFGPMKGGNFGGRSSGPYGGGGQYFAKPRNQGGYGGSSSSSSYGSGRRF	0	1.013693585337802	9.974274975133179
MASASSSQRGRSGSGNFGGGRGGGFGGNDNFGRGGNFSGRGGFGGSRGGGGYGGSGDGYNGFGNDGSNFGGGGSYNLFGNYNNQSSNFGPMKGGNFGGRSSGPYGGGGQYFAKPRNQGGYGGSSSSSSYGSGRRF	0	1.0253062716062198	10.112130098775573
MASASSSQRGRSGSGNFGGGRGGGFGGNDNFGRGGNFSGRGGFGGSRGGGGYGGSGDGYNGFGNDGSNFGGGGSYNDFGNYNNQSSNFGPMKGGNYGGRSSGPYGGGGQYFAKPRNQGGYGGSSSSSSYGSGRRF	0	0.9826894252304005	10.280773958634787
MASASSSQRGRSGSGNFGGGRGGGFGGNDNFGVGGNFSGRGGFGGSRGGGGYGGSGDGYNGFGNDGSNFGGGGSYNDFGNYNNQSSNFGPMKGGNFGGRSSGPYGGGGQYFAKPRSQGGYGGSSSSSSYGSGRRF	0	1.0442385977687618	10.104049497883928
MASASSSQRGRSGSGNFGGGRGGGTGGNDNFGRGGNFSGRGGFGGSRGGGGYGGSGDGYNGFGNDGSNFGGGGGYNDFGNYNNQSSNFGPMKGGNFGGRSSGPYGGGGQYFAKPRNQGGYGGSSSSSSYGSGRRF	0	1.0003298495490842	10.431415697094364
MASASSSQRGRSGSGNFGGGRGGGFGGNDNFGRGGNCSGRGGFGGSRGGGGYGGSGDGYNGFGNDGSNFGGGGSYNDFGNYNNQSSNFGPMKGGNFGGRSSGPYGGGGQYFAKPRNQGGYGGSSSSSSYGSGRRF	0	0.996567078158425	10.19400697574828
MASASSSQRGRSGSGNFGGGRGGGFGGNDNFGRGGNFSGRGGFGGSRGGGGYGGSGDGYNGVGNDGSNFGGGGSYNDFGNYCNQSSNFGPMKGGNFGGRSSGPYGGGGQYFAKPRNQGGYGGSSSSSSYGSGRRF	0	1.0065047730738692	10.055033165613963
MASASSSQRGRSGSGNFGGGRGGGFGGNDNFGRGGNFSGRGGFGGSRGGGGYGGSGDGYNGFGNDGSNFGGGGSYNDFGNYNNQSSAFGPMKGGNFGGRSSGPYGQGGQYFAKPRNQGGYGGSSSSSSYGSGRRF	0	1.0125804091938484	9.966953970585438
MASASSSQRGRSGSGNFGGGRGGGFGGNDNFGRGGNFSGRGGFGGSRGGGGYGGSGDGHNGFGNDGSNFGGGGSYNDFGNYNNQSSNFGPMKGGNFGGRSSGPYGGGGQYFAKPRNQGGYGGSSSSSSYGSGRRF	0	0.991014122536819	10.143508052336582
MASASSSQRGRSGSGNFGGGRGGGFGGNDNFGRGGNFSGRGGFGGSRGGGGYGGSGDGYNGFGNDGSNFGGGGSYNDFGNYNNQSSNFGPMKGGNFGGRSSGPYGGGGQYFAKPRNQGGYGGSTSSSSYGSGHRF	0	1.006220827325476	10.229204208983006
MASASSAFRGRSGSGNFGGGRGGGFGGNDNFGRGGNFSGRGGFGGSRGGGGYGGSGDGYNGFGNDGSNFGGGGSYNDFGNYNNQSSNFGPMKGGNFGGRSSGPYGGGGQYFAKPRNQGGYGGSSSSSSYGSGRRF	0	1.0471010480274205	9.793985718045995
MASASSSQRGRSGSGNFGGGRGGGFGGNDNFGRGGNFSGRGGFGGSRGGGGYGGSGDGYNGFGNDGSNFGGGGSYNDFGNYNNQSSNFGPMKGGNVGGRSSGPYGGGGQYFAKPRNQGGYGGSSSSSSYGSGRRF	0	0.988216598952469	9.929707773629593
MASASSSQRGRSGSGNFGGGRGGGFGGNDNFGRGGNFSGRGGFGGSRGGGGYGGSGDGYNGFGNDGSNFGGGGSYNDFGNYNNQSSNFGPMKGGNFGGRSSGPYGGGGQYFAKPRNQGGYGGSSSSSSYGSGRRF	0	1.0204201627491265	10.217692337555743
MASASSSQRGRSGSGNFGGGRGGGFGGNDNFGRGGNFSGRGGFGGSRGGGGYGGSGDGYNGFGNDGSNFGGGGSYNDFGNYNNQSSNFGPMKGGNFGGRSSGPYGGGGQYFAKPRNQGGYGGSSSSSSYGSGRRF	0	1.0246663670784797	9.746610002855356
MASASSSQRGRSGSGNFGGGRGGGFGGNDNFGRGYNFSGRGGFGGSRGGIGYGGSGDGYNGFGNDGYNFGGGGSYNDDGNYNNQSSNFGPMKGGNFGGRSSGPYGGGGQYFAKPRNQGGYGGSKSSSSYGSGRRF	-1	0.9703855435486873	10.14430007345755
MASASSSQRGRSGSGNFGGGRGGGFGGNDNFGRGGNFSGRGGFGGSRGGGGYGGSGDGYNGFGNDGSNFGGGGSYNDFGNYNNQSSNFGPMKGGVFGGRSSGPYGGGGQYFAKPRNQGGYGGSSSSSSYGSGRRF	1	1.0421752773904804	10.406221255342448
MASASSSQRGRSGSGNFGGGRGGGFGGNDNFGRGGNFSGRGGFGGSRGGGGYGGSGDGYNGFGNDGSNFGGGGSYNDFGNYNNQSSNFGPMKGGNFGGRSSGPYGGGGQYFAKPRNQGGYGGSSSSSSYGSGRRF	1	1.0189069121695546	10.095864246165297
MASASSSQRGRSGSGNFGGGRGGGFGGNDNFGRGGNFSGRGGFGGSRGGGGYGGSGDGYNGFGNDGSNFVGGGSYNDFGNYNNQSSNFGPMKGGNFGGRSSGPYGGGGQYFAKPRNQGGYGGSSSSSSYGSGRSF	1	1.0448583438006407	9.916275312628382
MASASSSQRGRSGSGNFGGGRGGGFGGNDNFGRGGNFSGRGGFGGSRGGGGYGGSGDGYNGFGSDGSNFGGGGSYNDFGNYNNQSSNFGPMKGGNFGGRSSGPYGGGGQYFAKPRNQGGYGGSSSSSSYGSGRRF	1	1.018650778176682	10.008799531033228
MASASSSQRGRSGSGNFGGGRGGGFGGNDNFGRGGNFSGRGGFGGSRGGIGYGGSGDGYNGFGNDGYNFGGGGSYNDFGNYNNQSSNFGPMKGGNFGGRSSGPYGGGGQYFAKPRIQGGYGGSSSSSSYGSGRRF	1	1.0998026610860883	10.00131629741023
MASASSSQRGNSGSGNFGGGRGGGFGGNDNFGRGGNFSGRGGFGGSRGGGGYGFSGDGYNGFGNDGSNFGGGGSYNDFGNYNNQSSNFGPMKGGNFGGRSSGPYGGGGQYFAKPRNQGGYGGSSSSSSYGSGRRF	1	1.0751315693926116	10.029964687098339
MASASSSQRGRSGSGNFGGGRGGGFGGNDNWGRGGNFSGRGGFGGSRGGGGYGGSGDGYNGFGNDGSNFGGGGSYNDFGNYNNQSSNFGPMKGGNFGGRSSGPYGGGGQYFAKPRNQGGYGGSSSSSSYGSGRRF	1	1.013693585337802	9.974274975133179
MASASSSQRGRSGSGNFGGGRGGGFGGNDNFGRGGNFSGRGGFGGSRGGGGYGGSGDGYNGFGNDGSNFGGGGSYNLFGNYNNQSSNFGPMKGGNFGGRSSGPYGGGGQYFAKPRNQGGYGGSSSSSSYGSGRRF	1	1.0253062716062198	10.112130098775573
MASASSSQRGNSGSGNFGGGRGGGFGGNDNFGRGGNFSGRGGFGGSRGGGGYGFSGDGYNGFGNDGSNFGGGGSYNDFGNYNNQSSNFGPMKGGVFGGRSSGPYGGGGQDFAKPRNQGGYGGSSSSSSYGSGRRF	1	1.065387927196129	9.850111585500388
MASASSSQRGRSGSGNFGGGRGGGFGGNDNFGVGGNFSGRGGFGGSRGGGGYGGSGDGYNGFGNDGSNFGGGGSYNDFGNYNNQSSNFGPMKGGNFGGRSSGPYGGGGQYFAKPRSQGGYGGSSSSSSYGSGRRF	1	1.0442385977687618	10.104049497883928
MASASSSQRGNSGSGNFGGGRGGGFGGNDNFGRGGNFSGRGGFGGSRGGGGYGFSGDGYNGFGNDGSNFGGGGSYNDFGNYNNQSSNFGPMKGGNFGGRSSGPYGGGGQYFAKPRNQGGYGGSSSSSSYGSGRRF	1	1.0662918746515149	9.945950286666163
MASASSSQRGRSGSGNFGGGRGGGFGGNDNFGVGGNFSGRGGFGGSRGGGGYGGSGDGYNGFGNDGSNFGGGGSYNDFGNYNNQSSNFGPMKGGNFGGRSSGPYGGGGQYFAKPRSQGGYGGSSSSSSYGSGRRF	1	1.0429651202103778	9.813695001407723
MASASSSQRGRSGSGNFGGGRGGGFGGNDNFGRGGNFSGRGGFGGSRGGIGYGGSGDGYNGFGNDGYNFGGGGSYNDFGNYNNQSSNFGKMKGGNFGGRSSGPYGGGGQYFAKPRIQGGYGGSSSSSSYGSGRRF	1	1.0751013323827754	10.093090906693272
MASASSSQRGRSGSGNFGGGRGGGFGGNDNFGRGGNFSGRGGFGGSRGGGGYGGSGDGYNGFGNDGSNFGGGGSYNDFGNYNNQSSAFGPMKGGNFGGRSSGPYGQGGQYFAKPRNQGGYGGSSSSSSYGSGRRF	1	1.0125804091938484	9.966953970585438
MASASSAFRGRSGSGNFGGGRGGGFGGNDNFGRGGNFSGRGGFGGSRGGGGYGGSGDGYLGFGNDGSNFGGGGSYNDFGNYNNQSSNFGPMRGGNFGGYSSGPYGGGGQYFAKPRIQGGYGGSSSSSSYGSGRRF	1	1.1295790011651108	9.78262141085938
MASASSSQRGRSGSGNFGGGRGGGFGGNDNFGRGGNFSGRGGFGGSRGGEGYGGSGDGYNGFGNDGSNFGGGGSYNDFGNYNNQSSNFGPMKGGVFGGRSSGPYGGGGQYFAKPRNQGGYGGSSSSSSYGSGRRF	1	1.0327956433119523	10.093973202585904
MASASSAFRGRSGSGNFGGGRGGGFGGNDNFGRGGNFSGRGGFGGSRGGGGYGGSGDGYNGFGNDGSNFGGGGSYNDFGNYNNQSSNFGPMKGGNFGGRSSGPYGGGGQYFAKPRNQGGYGGSSSSSSYGSGRRF	1	1.0471010480274205	9.793985718045995
TASASSSQRGRSGSGNFGGGRGGGFGGNDNFGRGGNFSGRGGFGGSRGGGGYGGSGDGYNGFGNDGSNFGGGGSYNDFGNYNNQSSNFGPMEGGNFGGRSSGPYGGGGQYFAKPRNQGGYGGSSSSSSYGSGRRF	1	1.0461822196018573	9.985502905818132
MASASSSQRGRSGSGNFGGGRGGGFGGNDNFGRGGNFSGRGGFGGSRGGGGYGGSGDGYNGFGNDGSNFGGGGSYNDFGNYNNQSSNFGPMKGGNFGGRSSGPYGGGGQYFAKPRNQGGYGGSSSSSSYGSGRRF	1	1.0204201627491265	10.217692337555743
MASASSSQRGRSGSGNFGGGRGGGFGGNDNFGRGGNFSGRGGFGGSRGGGGYGGSGDGYNGFGNDGSNFGGGGSYNDFGNYNNQSSNFGPMKGGNFGGRSSGPYGGGGQYFAKPRNQGGYGGSSSSSSYGSGRRF	1	1.0246663670784797	9.746610002855356
MASASSSQRGRSGSGNFGGGRGGGFGGNDNFGRGGNFSGRGGFGGSRGGGGYGGSGDGYNGFGNDGSNFGGGGSYNDFGNYNNQSSNFGPMKGGVFGGRSSGPYGGGGQYFAKPRNQGGYGGSSSSSSYGSGRRF	2	1.0421752773904804	10.406221255342448
FASASSSQRGNSGSGNFGGGRGGGFGGNDNFGRGGNFSGRGGFGGSRGGGGYGFSGDGYNGFGNDGSNFGYGGSYNDFGNYNNQSSNFGPMRGGNFGGYSSGPYGGGGQYFAKPRIQGGYGGSSSSSSYGSGRRF	2	1.1458730520357143	9.757297593696762
MASASSSQRGRSGSGNFGGGRGGGFGGNDNFGRGGNFSGRGGFGGSRGGGGYGGSGDGYNGFGNDGSNFVGGGSYNDFGNYNNQSSNFGPMKGGNFGGRSSGPYGGGGQYFAKPRNQGGYGGSSSSSSYGSGRSF	2	1.0448583438006407	9.916275312628382
MASASSAFRGRSGSGNFGGGRGGGFGGNDNFGRGGNFSGRGGFGGSRGGGGYGGSGDGYLGFGNDGSNFGGGRSYNDFGNYNNQSSNFGPMKEGNFGGRSSGPYGGGGQYFAKPRNQGGYGGSSSSSSYGSGRRF	2	1.0704113759014202	9.966938701276852
MASASSSQRGRSGSGNFGGGRGGGFGGNDNFGRGGNFSGRGGFGGSRGGIGYGGSGDGYNGFGNDGYNFGGGGSYNDFGNYNNQSSNFGPMKGGNFGGRSSGPYGGGGQYFAKPRIQGGYGGSSSSSSYGSGRRF	2	1.0998026610860883	10.00131629741023
MASASSSQRGNSGSGNFGGGRGGGFGGNDNFGRGGNFSGRGGFGGSRGGGGYGFSGDGYNGFGNDGSNFGGGGSYNDFGNYNNQSSNFGPMKGGNFGGRSSGPYGGGGQYFAKPRNQGGYGGSSSSSSYGSGRRF	2	1.0751315693926116	10.029964687098339
MASASSSQRGPSGSGNFGGGRGGGFGGNDNFGRGGNFSGRGGFGGSRGGGGYGFSGDGYNGFGNDGSNFGGGGSYNDFGNYNNQSYNFGPMKGGNFGGRSSGPYGGGGQYFAKPRIQGGYHGSSSSSSYGSGRRF	2	1.1240461613677777	9.78936685618796
MASASSAFRGRSGSGNFGGGRGGGFGGNDNFGRGGNFSGRGGFGGSRGGGGYGGSGDGYLGFGNDGSNFGGGGSYNDFGNYNNQSSNFGPTRGGNFGGYSSGPYGGGGQYFAKPRIQGGYGGSSSSSSYGSGRRF	2	1.1185116109727538	9.838211306077334
MASASSSQRGNSGSGNFGGGRGGGFGGNDNFGRGGNFSGRGGFGGSRGGGGYGFSGDGYNGFGNDGSNFGGGGSYNDFGNYNNQSSNFGPMKGGVFGGRSSGPYGGGGQDFAKPRNQGGYGGSSSSSSYGSGRRF	2	1.065387927196129	9.850111585500388
MASASSSQRGRSGSGNFGGGRGGGFGGNDNFGVGGNFSGRGGFGGSRGGGGYGGSGDGYNGFGNDGSNFGGGGSYNDFGNYNNQSSNFGPMKGGNFGGRSSGPYGGGGQYFAKPRSQGGYGGSSSSSSYGSGRRF	2	1.0442385977687618	10.104049497883928
MASASSSQRGNSGSGNFGGGRGGGFGGNDNFGRGGNFSGRGGFGGSRGGGGYGFSGDGYNGFGNDGSNFGGGGSYNDFGNYNNQSSNFGPMKGGNFGGRSSGPYGGGGQYFAKPRNQGGYGGSSSSSSYGSGRRF	2	1.0662918746515149	9.945950286666163
MASASSSQRGRSGSGNFGGGRGGGFGGNDNFGVGGNFSGRGGFGGSRGGGGYGGSGDGYNGFGNDGSNFGGGGSYNDFGNYNNQSSNFGPMKGGNFGGRSSGPYGGGGQYFAKPRSQGGYGGSSSSSSYGSGRRF	2	1.0429651202103778	9.813695001407723
MASASSSQRGRSGSGNFGGGRGGGFGGNDNFGRGGNFSGRGGFGGSRGGIGYGGSGDGYNGFGNDGYNFGGGGSYNDFGNYNNQSSNFGKMKGGNFGGRSSGPYGGGGQYFAKPRIQGGYGGSSSSSSYGSGRRF	2	1.0751013323827754	10.093090906693272
MASASSSQRGRSGMGNFGGGRGGGFGGNDNFGRGGNFSGRGGFGGSRGGIGYGGSGDGYNGFGNDGYNFGGGGSYNDFGNYNNQSSNFGPMKGGNFGGRSSGPYGGGGQYFAKPRNQGGYGGSSSSSSYGSGRRF	2	1.0720549556888785	10.12056785867461
MASASSAFRGRSGSGNFGGGRGGGFGGNDNFGRGGNFSGRGGFGGSRGGGGYGGSGDGYLGFGNDGSNFGGGGSYNDFGNYNNQSSNFGPMRGGNFGGYSSGPYGGGGQYFAKPRIQGGYGGSSSSSSYGSGRRF	2	1.1295790011651108	9.78262141085938
MASASSSQRGRSGSGNFGGGRGGGFGGNDNFGRGGNFSGHGGFGGSRGGIGYGGSGDGYNGFGNDGYNFGGGGSYNDFGNYNNQSSNFGKMKRGNFGGRSSGPYGGGGQYFAKPRIQGGYGGSSSSSSYGSGRRF	2	1.0781569382698166	10.04638292535899
MASASSAFRGRSGSGNFGGGRGGGFGGNDNFGRGGNFSGRGGFGGSRGGGGYGGSGDGYNGFGNDGSNFGGGGSYNDFGNYNNQSSNFGPMKGGNFGGRSSGPYGGGGQYFAKPRNQGGYGGSSSSSSYGSGRRF	2	1.0471010480274205	9.793985718045995
TASASSSQRGRSGSGNFGGGRGGGFGGNDNFGRGGNFSGRGGFGGSRGGGGYGGSGDGYNGFGNDGSNFGGGGSYNDFGNYNNQSSNFGPMEGGNFGGRSSGPYGGGGQYFAKPRNQGGYGGSSSSSSYGSGRRF	2	1.0461822196018573	9.985502905818132
MASASSSQRGRSGSGNFGGGRGGGFGGNDNFGRGGNFSGRGGFGGSRGGIGYGGSGDGYNGFGLDGYNFGGGGSYNDFGNYNNQSSNFGKMKGGNFGGRSSGPYGGGGQYFAKPRNQGGYGGSSSSSSYGSGRRF	2	1.0729474349613983	10.309012281461909
MASASSAFRGRSGSGNFGGGRGGGFGGNDNFGRGGNFSGRGGFGGSRGGGSYGGSGDGYNGFGNDGSNFGGGGSYNDFGNYNNQSKNFGPMKGGNFGGRSSGPYGGGGQYFAKPRIQGGYGGSSSSSSYGSGRRF	2	1.040278745829326	9.74346997856904
MASASSSQRGRSGSGNFGGPRGGGFGGNDNFGRGGNFSGRGGFGGSRGGIGYGGSGDGYNGFGLDGYNFGGGGSYNDFGNYNNQSSNFGKMKGGNFGGRSSGPYGGGGQYFAKPRNQGGYGGSSSSSSYGSGRRF	-1	1.042740147219463	10.021454291791636
MASASSSQRGPSGSGNFGGGRGGGFGGNDNFGRGGNFSGRGGFQGSRGGGGYGFSGDGYNGFGNDGSNFGGGGSYNDFGNYNNQSYNFGPMKGGNFGGRSSGPYGGGGQYFAKPRIQGGYHGSSSSSSYGSGRRF	3	1.127073838397925	10.135272706881294
FASASSSQRGNSGSGNFGGGRGGGFGGNDNFGRGGNFSGRGGFGGSRGGGGYGFSGDGYNGFGNDGSNFGYGGSYNDFGNYNNQSSNFGPMRGGNFGGYSSGPYGGGGQYFAKPRIQGGYGGSSSSSSYGSGRRF	3	1.1458730520357143	9.757297593696762
FASASSSQRDNGGSGNFGGGRGGGFGGNDNFGRGGNFSGRGGFGGSRGGGGYGFSGDGYNGFGNDGSNFGYGGSYNDFGNKNNQSSNFGPMRGGNFGGYSSGPYGGGGQYFAKPRIQGGYGGSSSSMSYGSGRRF	3	1.090479829679127	10.218955130560138
MASASSAFRGRSGSGNFGGGRGGGFGGNDNFGRGGNFSGRGGFGGSRGGGGYGGSGDGYLGFGNDGSNFGGGRSYNDFGNYNNQSSNFGPMKEGNFGGRSSGPYGGGGQYFAKPRNQGGYGGSSSSSSYGSGRRF	3	1.0704113759014202	9.966938701276852
MASASSSQRGRSGSGNFGGGRGGGFGGNDNFGRGGNFSGRGGFGGSRGGIGYGGSGDGYNGFGNDGYNFGGGGSYNDFGNYNNQSSNFGPMKGGNFGGRSSGPYGGGGQYFAKPRIQGGYGGSSSSSSYGSGRRF	3	1.0998026610860883	10.00131629741023
MASASSSQRGNSGSGNFGGGRGGGFGGNDNFGRGGNFSGRGGFGGSRGGGGYGFSGDGYNGFGNDGSNFGGGGSYNDFGNYNNQSSNFGPMKGGNFGGRSSGPYGGGGQYFAKPRNQGGYGGSSSSSSYGSGRRF	3	1.0751315693926116	10.029964687098339
MASASSSQRGPSGSGNFGGGRGGGFGGNDNFGRGGNFSGRGGFGGSRGGGGYGFSGDGYNGFGNDGSNFGGGGSYNDFGNYNNQSYNFGPMKGGNFGGRSSGPYGGGGQYFAKPRIQGGYHGSSSSSSYGSGRRF	3	1.1240461613677777	9.78936685618796
MASASSAFRGRSGSGNFGGGRGGGFGGNDNFGRGGNFSGRGGFGGSRGGGGYGGSGDGYLGFGNDGSNFGGGGSYNDFGNYNNQSSNFGPTRGGNFGGYSSGPYGGGGQYFAKPRIQGGYGGSSSSSSYGSGRRF	3	1.1185116109727538	9.838211306077334
MASASSSQRGNSGSGNFGGGRGGGFGGNDNFGRGGNFSGRGGFGGSRGGGGYGFSGDGYNGFGNDGSNFGGGGSYNDFGNYNNQSSNFGPMKGGVFGGRSSGPYGGGGQDFAKPRNQGGYGGSSSSSSYGSGRRF	3	1.065387927196129	9.850111585500388
CASASSAFRGRSGSGNFGGGRGGGFGGNDNFGRGGNFSGRGGFGGSRGGGGYGGSGDGYLGFGNDGSNFGGGGSYNDFGNYNNQSINFGPTRGGNFGGYSSGPYGGGGQYFAKPRIQGGYGGSSSSSSYGSGRRF	3	1.1318819308021633	9.674180543633762
MASASSSQRGNSGSGNFGGGRGGGFGGNDNFGRGGNFSGRGGFGGSRGGGGYGFSGDGYNGFGNDGSNFGGGGSYNDFGNYNNQSSNFGPMKGGNFGGRSSGPYGGGGQYFAKPRNQGGYGGSSSSSSYGSGRRF	3	1.0662918746515149	9.945950286666163
MASASSAFRGRSGSGNFGGGRGGGFGGNDNFGRGGNNSGRGGFGGSRGGGGYGGSGDGYLGFGNDGSNFGGGGSYNDFGNYNNQSSNFGPMRGGNFGGYSSGPYGGGGQYFAKPRIQGGYGGSSSSSSYGSGRRF	3	1.1238224669778327	9.888529461570231
MASASSSQRGRSGSGNFGGGRGGGFGGNDNFGRGGNFSGRGGFGGSRGGIGYGGSGDGYNGFGNDGYNFGGGGSYNDFGNYNNQSSNFGKMKGGNFGGRSSGPYGGGGQYFAKPRIQGGYGGSSSSSSYGSGRRF	3	1.0751013323827754	10.093090906693272
MASASSSQRGRSGMGNFGGGRGGGFGGNDNFGRGGNFSGRGGFGGSRGGIGYGGSGDGYNGFGNDGYNFGGGGSYNDFGNYNNQSSNFGPMKGGNFGGRSSGPYGGGGQYFAKPRNQGGYGGSSSSSSYGSGRRF	3	1.0720549556888785	10.12056785867461
MASASSAFRGRSGSGNFGGGRGGGFGGNDNFGRGGNFSGRGGFGGSRGGGGYGGSGDGYLGFGNDGSNFGGGGSYNDFGNYNNQSSNFGPMRGGNFGGYSSGPYGGGGQYFAKPRIQGGYGGSSSSSSYGSGRRF	3	1.1295790011651108	9.78262141085938
MASASSSQRGRSGSGNFGGGRGGGFGGNDNFGRGGNFSGHGGFGGSRGGIGYGGSGDGYNGFGNDGYNFGGGGSYNDFGNYNNQSSNFGKMKRGNFGGRSSGPYGGGGQYFAKPRIQGGYGGSSSSSSYGSGRRF	3	1.0781569382698166	10.04638292535899
FASASSSQRGNSGSGNFGGGRGGGFGGNDNFGRGGNFSGRGGFGGCRGGGGYGFSGDGYNGFGNDGSNFGYGGSYNDFGNYNNQSSNFGPMRGGNFGGYSSGPYGGGGQYFAKPRIQGGYGGSSSSSSYGSGRRF	3	1.154879817388051	9.796135768427181
MASASSAFRGRSGSGNFGGGRGGGFGGNDNFGRGGNFSGRGGFGGSRGGGGYGGSGDGYLGFGNDGSNFGGGGSYNDFGNYNNQSSNFGPMRGGNFGGYSSGPYGGGGQYFAKPRIQGGYGGSSSSSSYGSGRRF	3	1.1278926850305102	9.737643312112583
MASASSSQRGRSGSGNFGGGRGGGFGGNDNFGRGGNFSGRGGFGGSRGGIGYGGSGDGYNGFGLDGYNFGGGGSYNDFGNYNNQSSNFGKMKGGNFGGRSSGPYGGGGQYFAKPRNQGGYGGSSSSSSYGSGRRF	3	1.0729474349613983	10.309012281461909
MASASSSQRGRSGQGNFGGGRGGGFGGNDNFGRGGNFSGRGGFGGSRGGIGYGGYGDGYNGFGNDGYNFSGGGSYNDFGNYNNQSSNFGPMKGGNFGGRSSGPYGGGGQYFAKPRNQGGYGGSSSSSSYGSGRRF	3	1.0899338683465516	10.212042957174786
MASASSSQRGPSGSGNFGGGRGGGFGGNDNFGRGGNFSGRGGFQGSRGGGGYGFSGDGYNGFGNDGSNFGGGGSYNDFGNYNNQSYNFGPMKGGNFGGRSSGPYGGGGQYFAKPRIQGGYHGSSSSSSYGSGRRF	4	1.127073838397925	10.135272706881294
FASASSSQRGNSGSGNFGGGRGGGFGGNDNFGRGGNFSGRGGFGGSRGGGGYGFSGDGYNGFGNDGSNFGYGGSYNDFGNYNNQSSNFGPMRGGNFGGYSSGPYGGGGQYFAKPRIQGGYGGSSSSSSYGSGRRF	4	1.1458730520357143	9.757297593696762
FASASSSQRDNGGSGNFGGGRGGGFGGNDNFGRGGNFSGRGGFGGSRGGGGYGFSGDGYNGFGNDGSNFGYGGSYNDFGNKNNQSSNFGPMRGGNFGGYSSGPYGGGGQYFAKPRIQGGYGGSSSSMSYGSGRRF	4	1.090479829679127	10.218955130560138
MASASSAFRGRSGSGNFGGGRGGGFGGNDNFGRGGNFSGRGGFGGSRGGGGYGGSGDGYLGFGNDGSNFGYGGSYNDFGNYNNPSSNFGPMRGGNFGGYSSGPYGGGGQYFAKRRIQGGYGGSSSSSSYGSGRRF	4	1.1411169488956732	10.003673431540062
MASASSSQRGRSGSGNFGGGRGGGFGGNDNFGRGGNFSGRGGFGGSRGGIGYGGSGDGYNGFGNDGYNFGGGGSYNDFGNYNNQSSNFGPMKGGNFGGRSSGPYGGGGQYFAKPRIQGGYGGSSSSSSYGSGRRF	4	1.0998026610860883	10.00131629741023
CASASSAFRGRSGSGNFGGGRGGGFGGNDNFGRGGNFSGRGGFGGSRGGGGYGGSGDGYLGFGNDGSNIGGGGSYNDFGNYNNQSINFGPTRGGNFGGYSSGPYGGGGQYFAKPRIQGGYGGSSSSSSYGSGRRF	4	1.1193879435793164	9.933953949178589
MASASSSQRGPSGSGNFGGGRGGGFGGNDNFGRGGNFSGRGGFGGSRGGGGYGFSGDGYNGFGNDGSNFGGGGSYNDFGNYNNQSYNFGPMKGGNFGGRSSGPYGGGGQYFAKPRIQGGYHGSSSSSSYGSGRRF	4	1.1240461613677777	9.78936685618796
MASASSAFRGRSGSGNFGGGRGGGFGGNDNFGRGGNFSGRGGFGGSRGGGGYGGSGDGYLGFGNDGSNFGGGGSYNDFGNYNNQSSNFGPTRGGNFGGYSSGPYGGGGQYFAKPRIQGGYGGSSSSSSYGSGRRF	4	1.1185116109727538	9.838211306077334
MASASSAFRGRSGSGNFGGGRGGEFGGNDNFGRSGNNSGCGGFGGSRGGGGYGGSGDGYLGFGNDGSNFMGGGSYNDFGNYNNQSSNFGPMRGGNFGGYSSGPYGRGGQYFAKPRIQGGYGGSSSSSSYGSGRRF	4	1.127950949821085	9.882695972170607
CASASSAFRGRSGSGNFGGGRGGGFGGNDNFGRGGNFSGRGGFGGSRGGGGYGGSGDGYLGFGNDGSNFGGGGSYNDFGNYNNQSINFGPTRGGNFGGYSSGPYGGGGQYFAKPRIQGGYGGSSSSSSYGSGRRF	4	1.1318819308021633	9.674180543633762
CASASSAFRGRSGSGNFGGGRGGGFGGNDNFGRGGNFSGRGGFGGSRGGGGYGGSGDGELGFGNDGSNFGGGGSYNDFGNYNNQSINFGPTRGGNFGGYSSGPYGGGGQYFAKPRIQGGYGGSSSSSSYGSGRRF	4	1.1185819973501971	9.927180930735265
MASASSAFRGRSGSGNFGGGRGGGFGGNDNFGRGGNNSGRGGFGGSRGGGGYGGSGDGYLGFGNDGSNFGGGGSYNDFGNYNNQSSNFGPMRGGNFGGYSSGPYGGGGQYFAKPRIQGGYGGSSSSSSYGSGRRF	4	1.1238224669778327	9.888529461570231
FASASSSQRGNSGSGNFGGGRGGGFGGNDNFGRGGNFSGRGGFGGSRGGGGYGFSGDGYNGFGNDGSNFGYGGSYNDFGNYNNQSSNFGPMRGGNFGGYSSGPYGGGGQYFAKPRIQGGYGGSSSSSSYGSGRRF	4	1.154728387728432	10.140666082007526
FASASSSQRGNSGSGNFGGGRGGGFGGNDNFGRGGNFSGRGGFGGCRGGGGYGFSGDGYNGFGNDGSNFGGGGSYNDFGNYNNQSSNFGPMRGGNFGGYSSGPYGGGGQYFAKPRIQGGYGGKSSSSSYGSGRRF	4	1.0988086565866668	10.100883648305404
MASASSAFRGRSGSGNFGGGRGGGFGGNDNFGRGGNFSGRGGFGGSRGGGGYGGSGDGYLGFGNDGSNFGGGGSYNDFGNYNNQSSNFGPMRGGNFGGYSSGPYGGGGQYFAKPRIQGGYGGSSSSSSYGSGRRF	4	1.1295790011651108	9.78262141085938
MASASSAFRGRSGSGNFGGGRGGGFGGNDNFGRGGNFSGRGGFGGSRGGGGYGGSGDGYLGFGNDGSNFGGGGSYNDFGNYNNQSSNFGPMRGGNFGGYSSGPYGGGGQYFAKPRIQGGYGGSSSSSSYGWGRRF	4	1.1548195156676562	10.1629131577005
FASASSSQRGNSGSGNFGGGRGGGFGGNDNFGRGGNFSGRGGFGGCRGGGGYGFSGDGYNGFGNDGSNFGYGGSYNDFGNYNNQSSNFGPMRGGNFGGYSSGPYGGGGQYFAKPRIQGGYGGSSSSSSYGSGRRF	4	1.154879817388051	9.796135768427181
MASASSAFRGRSGSGNFGGGRGGGFGGNDNFGRGGNFSGRGGFGGSRGGGGYGGSGDGYLGFGNDGSNFGGGGSYNDFGNYNNQSSNFGPMRGGNFGGYSSGPYGGGGQYFAKPRIQGGYGGSSSSSSYGSGRRF	4	1.1278926850305102	9.737643312112583
FASASSSQRGNSGSGNFGGGRGGGFGGNDNFGNGGNFSGRGGFGGCRGGGGYGFSGDGYNGFGNDGSNFGYGGSYNDFGNYNNQSSNFGPMRGGNFGGYSSGPYGGGGQYFAKPRIQGGYGGSSSSSSYGSGRRF	4	1.1640591452955567	9.897699089480884
MASASSSQRGRSGQGNFGGGRGGGFGGNDNFGRGGNFSGRGGFGGSRGGIGYGGYGDGYNGFGNDGYNFSGGGSYNDFGNYNNQSSNFGPMKGGNFGGRSSGPYGGGGQYFAKPRNQGGYGGSSSSSSYGSGRRF	4	1.0899338683465516	10.212042957174786
MASASSSQRGPSGSGNFGGGRGGGFGGNDNFGRGGNFSGRGGFQGSRGGGGYGFSGDGYNGFGNDGSNFGGGGSYNDFGNYNNQSYNFGPMKGGNFGGRSSGPYGGGGQYFAKPRIQGGYHGSSSSSSYGSGRRF	5	1.127073838397925	10.135272706881294
FASASSSQRGNSGSGNFGGGRGGGFGGNDNFGRGGNFSGRGGFGGSRGGGGYGFSGDGYNGFGNDGSNFGYGGSYNDFGNYNNQSSNFGPMRGGNFGGYSSGPYGGGGQYFAKPRIQGGYGGSSSSSSYGSGRRF	5	1.1458730520357143	9.757297593696762
MASASSAFRGRSGSGNFGGGRGGGFGGNDNFGMGGNFSGRGGFGGCRGGGGYGFSGDGYNGFGNDGSNFGYGGSYNDFGNYNNQSSNFGPMRGGNFGGYSSGPYGGGGQYFAKPRIQGGYGGSSSSSSYGSGRRF	5	1.1600622276995405	9.835352868171944
MASASSAFRGRSGSGNFGGGRGGGFGGNDNFGRGGNFSGRGGFGGSRGGGGYGGSGDGYLGFGNDGSNFGYGGSYNDFGNYNNPSSNFGPMRGGNFGGYSSGPYGGGGQYFAKRRIQGGYGGSSSSSSYGSGRRF	5	1.1411169488956732	10.003673431540062
FASASSSQRGNSGSGNFGGGRGGGFGGNDNFGRGGNFSGRGGFGGSRGGGGYGFSGDGYNGFGNDGSNFGWGGSYNDFGNYNNQSSNFGPMRGGRFGGYSSGPYGGGGQYFAKPRIQGGYGGSSSSSSYGSGRRF	5	1.1512725039139327	9.95922364499022
FASASSDQRGNSGSGNFGGGRGGGFGGNDNFGNGGNFSGRGGFGGSRGGGGYGFSGDGYNGFGNDGSNFGYGGSYNDFGNYNNQSSNFGPMRGGNFGGYSSGPYGGGGQYFAKPRIQGGYGGSSSSSSYGSGRRF	5	1.1538674655006074	10.091328978370377
MASASSSQRGPSGSGNFGGGRGGGFGGNDNFGRGGNFSGRGGFGGSRGGGGYGFSGDGYNGFGNDGSNFGGGGSYNDFGNYNNQSYNFGPMKGGNFGGRSSGPYGGGGQYFAKPRIQGGYHGSSSSSSYGSGRRF	5	1.1240461613677777	9.78936685618796
MASASSAFRGRSGSGNFGGGRGGGFGGNDNFGRGGNFSGRGGFGGSRGGGGYGGSGDGYLGFGNDGSNFGGGGIYNDFGNYNNQSSNFGPMRGGNFGGYSSGPYGGGGQYFAKPRIQGGYGGSSSSSSYGSGRRF	5	1.1545698374761377	9.660138283118394
MASASSAFRGRSGSGNFGGGRGGEFGGNDNFGRSGNNSGCGGFGGSRGGGGYGGSGDGYLGFGNDGSNFMGGGSYNDFGNYNNQSSNFGPMRGGNFGGYSSGPYGRGGQYFAKPRIQGGYGGSSSSSSYGSGRRF	5	1.127950949821085	9.882695972170607
CASASSAFRGRSGSGNFGGGRGGGFGGNDNFGRGGNFSGRGGFGGSRGGGGYGGSGDGYLGFGNDGSNFGGGGSYNDFGNYNNQSINFGPTRGGNFGGYSSGPYGGGGQYFAKPRIQGGYGGSSSSSSYGSGRRF	5	1.1318819308021633	9.674180543633762
FASASSSQRGNSGSGNFGGGRGGGFGGNDNFGNGGNFSGRGGFGGCRGGGGYGFSGDGYNGFGNDGSNFGYGGSYNDFGNYNEQSSNFGPMRGGNFGGYSSGPYGGGGQYFAKPRIQGGYGGSSSSSSYGWGRRF	5	1.1782963942858242	9.998003126570413
FASASSSQRGNSGSGNFGGGRGGGFGGNDNFGRGGNFSGRGGFGGCRGGGGYGFSGDGYNGFGNDGSNFGYGGSYNDFGNYNNQSSNFGPMRGGNFGGYSSGPYGGGGQYFAKPRIQGGYGGSSSSSSYGSGRRF	5	1.16634388659616	10.136361067674656
FASASSSQRGNSGSGNFGGGRGGGFGGNDNFGRGGNFSGRGGFGGSRGGGGYGFSGDGYNGFGNDGSNFGYGGSYNDFGNYNNQSSNFGPMRGGNFGGYSSGPYGGGGQYFAKPRIQGGYGGSSSSSSYGSGRRF	5	1.154728387728432	10.140666082007526
FASASSSQRGNSGSGNFGGGRGGGFGGNDNFGRGGNFSGRGGFGGSRGGGGYGFSGDGYNGFGNDGSNFGYGGSYNDFGNYNNQSSNFGPMRGGNFGGYSSGPYGGGGQYFAKPRIQGGYGGSSSSSSYGSGRSF	5	1.147241110483867	10.232440531123954
MASASSAFRGRSGSGNFGGGRGGGFGGNDNFGRGGNFSGRGGFGGSRGGGGYGGSGDGYLGFGNDGSNFGGGGSYNDFGNYNNQSSNFGPMRGGNFGGYSSGPYGGGGQYFAKPRIQGGYGGSSSSSSYGSGRRF	5	1.1295790011651108	9.78262141085938
MASASSAFRGRSGSGNFGGGRGGGFGGNDNFGRGGNFSGRGGFGGSRGGGGYGGSGDGYLGFGNDGSNFGGGGSYNDFGNYNNQSSNFGPMRGGNFGGYSSGPYGGGGQYFAKPRIQGGYGGSSSSSSYGWGRRF	5	1.1548195156676562	10.1629131577005
FASASSSQRGNSGSGNFGGGRGGGFGGNDNFGRGGNFSGRGGFGGCRGGGGYGFSGDGYNGFGNDGSNFGYGGSYNDFGNYNNQSSNFGPMRGGNFGGYSSGPYGGGGQYFAKPRIQGGYGGSSSSSSYGSGRRF	5	1.154879817388051	9.796135768427181
MASASSAFRGRSGSGNFGGGRGGGFGGNDNFGRGGNFSGRGGFGGSRGGGGYGGSGDGYLGFGNDGSNFGGGGSYNDFGNYNNQSSNFGPMRGGNFGGYSSGPYGGGGQYFAKPRIQGGYGGSSSSSSYGSGRRF	5	1.1278926850305102	9.737643312112583
FASASSSQRGNSGSGNFGGGRGGGFGGNDNFGNGGNFSGRGGFGGCRGGGGYGFSGDGYNGFGNDGSNFGYGGSYNDFGNYNNQSSNFGPMRGGNFGGYSSGPYGGGGQYFAKPRIQGGYGGSSSSSSYGSGRRF	5	1.1640591452955567	9.897699089480884
FASASSSQRGNSGSGNFGGGRGGGFGGNDNFGRGGNFSGRGGFGGSRGGGGYGGSGDGYLGFGNDGSNFGGGGSYNDFGNYNNQSSNFGPMRGTNFGGYSSGPYGGGGQYFAKPRIQGGYGGSSSSSSYGSGRRF	5	1.1453560664905784	9.855597061044334
FASASSAFRGHSGSGNFGGGRGGGFGGNWNFGRGGNFSGRGGFGGSRGGGGYGGSGDGYLGFGNDGSNFGGGGSYNDFGNYNNQSSNFGPMRGGNFGGYSSGPYGGGGQYFAKPRIQGGYGGSSSSSSYGWGNRF	6	1.1654657401847834	9.632322818614806
FASASSSQRGNSGSGNFGGGRGGGFGGNDNFGRGGNFSGRGGFGGSRGGGGYGFSGDGYNGFGNDGSNFGYGGSYNDFGNYNNQSSNFGPMRGGNFGGYSSGPYGGGGQYFAKPRIQGGYGGSSSSSSYGSGRRF	6	1.1458730520357143	9.757297593696762
MASASSAFRGRSGSGNFGGGRGGGFGGNDNFGMGGNFSGRGGFGGCRGGGGYGFSGDGYNGFGNDGSNFGYGGSYNDFGNYNNQSSNFGPMRGGNFGGYSSGPYGGGGQYFAKPRIQGGYGGSSSSSSYGSGRRF	6	1.1600622276995405	9.835352868171944
FASASSSQRGNSGSGNFGGCRGGGFGGNDNFGNGGNFSGRGGFGGCRGGPGYGFSGDGYNGFGNDGSNFGYIGSYNDFGNYNEQSSNFGPMRGGNFGGYSSGPYGGGGQYFAKPRIQGGYGGSSSSSSYGSGRRF	6	1.1790090356285057	9.974246784481254
FASASSSQRGNSGSGNFGGGRGGGFGGNDNFGRGGNFSGRGGFGGSRGGGGYGFSGDGYNGFGNDGSNFGWGGSYNDFGNYNNQSSNFGPMRGGRFGGYSSGPYGGGGQYFAKPRIQGGYGGSSSSSSYGSGRRF	6	1.1512725039139327	9.95922364499022
FASASSDQRGNSGSGNFGGGRGGGFGGNDNFGNGGNFSGRGGFGGSRGGGGYGFSGDGYNGFGNDGSNFGYGGSYNDFGNYNNQSSNFGPMRGGNFGGYSSGPYGGGGQYFAKPRIQGGYGGSSSSSSYGSGRRF	6	1.1538674655006074	10.091328978370377
MASASSSQRGNSGSGNFGGGRGGGFGGNDNFGNGGNFSGRGGFGGCRGGGGYGFSGDGYNGFGNDGSNFGYGGSYNDFGNYNEQSSNFGPMRGGNFGGYSSGPYGGGGQYFAKPQIQGGYGGSSSSSSYGWGRRF	6	1.1738030072260606	10.109720851169428
MASASSAFRGRSGSGNFGGGRGGGFGGNDNFGRGGNFSGRGGFGGSRGGGGYGGSGDGYLGFGNDGSNFGGGGIYNDFGNYNNQSSNFGPMRGGNFGGYSSGPYGGGGQYFAKPRIQGGYGGSSSSSSYGSGRRF	6	1.1545698374761377	9.660138283118394
FASASSSQRGNSGSGNFGGGRGGGFGGNDNFGNGGNFSGRGGFGGCRGGGGYGFSGDGYNGFGNDGSNFGYGGSYNDFGNYNNQSSNFGPMRGGNFGGYSSGPYGGGGRYFAKPRIQGGYGGSSSSSSYGSGRRF	6	1.162922729517931	10.345789848948742
FASASSSQRGNSGSGNFGGGRGGWFGGNDNFGRGGNFSGRGGFGGCRGGGGYRFSGDGYNGFGNDGSNFGYGGSYNDFGNYNEQSSNFGPMRGGNFGGYSSGPYGGGGQYFAKPRIQGGYGGSSSSSSYGWGRRF	6	1.1840584355935033	9.969116435403818
FASASSSQRGNSGSGNFGGGRGGGFGGNDNFGNGGNFSGRGGFGGCRGGGGYGFSGDGYNGFGNDGSNFGYGGSYNDFGNYNEQSSNFGPMRGGNFGGYSSGPYGGGGQYFAKPRIQGGYGGSSSSSSYGWGRRF	6	1.1782963942858242	9.998003126570413
FASASSSQRGNSGSGNFGGGRGGGFGGNDNFGRGGNFSGRGGFGGCRGGGGYGFSGDGYNGFGNDGSNFGYGGSYNDFGNYNNQSSNFGPMRGGNFGGYSSGPYGGGGQYFAKPRIQGGYGGSSSSSSYGSGRRF	6	1.16634388659616	10.136361067674656
FASASSSQRGNSGSGNFGGGRGGGFGGNDNFGRGGNFSGRGGFGGSRGGGGYGFSGDGYNGFGNDGSNFGYGGSYNDFGNYNNQSSNFGPMRGGNFGGYSSGPYGGGGQYFAKPRIQGGYGGSSSSSSYGSGRRF	6	1.154728387728432	10.140666082007526
FASASSSQRGNSGSGNFGGGRGGGFGGNDNFGRGGNFSGRGGFGGSRGGGGYGFSGDGYNGFGNDGSNFGYGGSYNDFGNYNNQSSNFGPMRGGNFGGYSSGPYGGGGQYFAKPRIQGGYGGSSSSSSYGSGRSF	6	1.147241110483867	10.232440531123954
FASASSSQRGNSGSGNFGGGRGGGFGGNDNFGNGGNFSGRGGFGGCRGGGGYGFSGDGYNGFGNDGSNFSYGGSYNDFGNYNNQSSNFGPMRGGNFGGYSSGPYGGGGQYFAKPRIQGGYGGSSSSSSYGSGRRF	6	1.1679569953735007	9.991172210154208
MASASSAFRGRSGSGNFGGGRGGGFGGNDNFGRGGNFSGRGGFGGSRGGGGYGGSGDGYLGFGNDGSNFGGGGSYNDFGNYNNQSSNFGPMRGGNFGGYSSGPYGGGGQYFAKPRIQGGYGGSSSSSSYGWGRRF	6	1.1548195156676562	10.1629131577005
FASASSSQRGNSGSGNFGGGRGGGFGGNDNFGRGGNFSGRGGFGGCRGGGGYGFSGDGYNGFGNDGSNFGYGGSYNDFGNYNNQSSNFGPMRGGNFGGYSSGPYGGGGQYFAKPRIQGGYGGSSSSSSYGSGRRF	6	1.154879817388051	9.796135768427181
FASASSSQRGNSGSGNFGGGRGGGFGGNDNFGRGGNFSGRGGFGGCRGGGGYGFSGDGYNGFGNDGSNFGYGGSYNDFGNYNNQSSNFGPMRGGNFGGYSSGPYGAGGQYFAKPRIQGGYGGSSSSSSYGSGRRF	6	1.166017510226115	9.978011644073195
FASASSSQRGNSGSGNFGGGRGGGFGGNDNFGNGGNFSGRGGFGGCRGGGGYGFSGDGYNGFGNDGSNFGYGGSYNDFGNYNNQSSNFGPMRGGNFGGYSSGPYGGGGQYFAKPRIQGGYGGSSSSSSYGSGRRF	6	1.1640591452955567	9.897699089480884
FASASSSQRGNSGSGNFGGGRGGGFGGNDNFGRGGNFSGRGGFGGCRGGGGYGFSGDGYNGFGNDGSNFGYGGNYNDFGNYNNQSSNFGPMRGGNFGGYSSGPYGGGGQYFAKPRIQGGYGGSSSSSSYGWGRRF	6	1.1790588308243197	10.027859977212728
FASASSSQRGNSSSGNFGGGRGGGFGGNDNFGRGGNFSGRGGFGGCRGGGGYGQSGDGYNGFGNDGSNFGYGGSYNHFGNYNNQSSNFGPMRGGNFGGYSSGPYGGGGQYFAKPRIQGGYGGSSSSSSYGSGRRF	-1	1.1321948772587735	10.167139559932796
FASASSAFRGHSGSGNFGGGRGGGFGGNWNFGRGGNFSGRGGFGGSRGGGGYGGSGDGYLGFGNDGSNFGGGGSYNDFGNYNNQSSNFGPMRGGNFGGYSSGPYGGGGQYFAKPRIQGGYGGSSSSSSYGWGNRF	7	1.1654657401847834	9.632322818614806
FASASSSQRGNSGSGNFGGGRGGGFGGNWNFGNGGNFSGRGGFGGCRGGGGYGFYGDGYNGFGNDGSNFGYGGSYNDFGNYNEQSSNFGPMRGGNFGGYSSGPYGGGGQYFAKPRIQGGYGGSSSSSSYGWGRRF	7	1.1953093246915236	9.724914270184149
MASASSAFRGRSGSGNFGGGRGGGFGGNDNFGMGGNFSGRGGFGGCRGGGGYGFSGDGYNGFGNDGSNFGYGGSYNDFGNYNNQSSNFGPMRGGNFGGYSSGPYGGGGQYFAKPRIQGGYGGSSSSSSYGSGRRF	7	1.1600622276995405	9.835352868171944
FASASSSQRGNSGSGNFGGCRGGGFGGNDNFGNGGNFSGRGGFGGCRGGPGYGFSGDGYNGFGNDGSNFGYIGSYNDFGNYNEQSSNFGPMRGGNFGGYSSGPYGGGGQYFAKPRIQGGYGGSSSSSSYGSGRRF	7	1.1790090356285057	9.974246784481254
FASASSSQRGNSGSGNFGGGRGGGFGGNDNFGRGGNFSGRGGFGGCRGGGGYGFSGDGYNGFGNDGSNFGYGGNYNDFGNYNNQSSNFGPMRGGNFGGYSSGGYGGGGQYFAKPRIQGGYGGSSSSSSYGWGRRF	7	1.184811489866497	10.27957862092146
FASASSSQRGNSGSGNFGQGRGGGFGGNDNFGNGGNFSGRGGFGGCRGGGGYGFSGDMYNGFGNDGSNFGYGGSYNDFGNYNEQSSNFGPMRGGNFGGYSSGPYGGGGQYFAKPRIQGGYGGSSSSSSYGWGRRF	7	1.1991115139516666	10.084714890517093
MASASSSQRGNSGSGNFGGGRGGGFGGNDNFGNGGNFSGRGGFGGCRGGGGYGFSGDGYNGFGNDGSNFGYGGSYNDFGNYNEQSSNFGPMRGGNFGGYSSGPYGGGGQYFAKPQIQGGYGGSSSSSSYGWGRRF	7	1.1738030072260606	10.109720851169428
FASASSSQRGNSGSGNFGGGRGGWFGGNDNFGRGGNFSGRGGFGGCRGGGGYRFSGDGYNGFGNDGSNFGYGGSYNDFGNYNEQSSNFGPMRGGNFGGYSSGPYGGGGQYFAKPRIQGGYGGSSSSSSYGSGRRF	7	1.1592514711278092	9.860486499782295
FASASSSQRGNSGSGNFGGGRGGGFGGNDNFGNGGNFSGRGGFGGCRGGGGYGFSGDGYNGFGNDGSNFGYGGSYNDFGNYNNQSSNFGPMRGGNFGGYSSGPYGGGGRYFAKPRIQGGYGGSSSSSSYGSGRRF	7	1.162922729517931	10.345789848948742
FASASSSQRGNSGSGNFGGGRGGWFGGNDNFGRGGNFSGRGGFGGCRGGGGYRFSGDGYNGFGNDGSNFGYGGSYNDFGNYNEQSSNFGPMRGGNFGGYSSGPYGGGGQYFAKPRIQGGYGGSSSSSSYGWGRRF	7	1.1840584355935033	9.969116435403818
FASASSSQRGNSGSGNFGGGRGGGFGGNDNFGNGGNFSGRGGFGGCRGGGGYGFSGDGYNGFGNDGSNFGYGGSYNDFGNYNEQSSNFGPMRGGNFGGYSSGPYGGGGQYFAKPRIQGGYGGSSSSSSYGWGRRF	7	1.1782963942858242	9.998003126570413
FASASSSQRGNSGSGNFGGGRGGGFGGNDNFGRGGNFSGRGGFGGCRGGGGYGFSGDGYNGFGNDGSNFGYGGSYNDFGNYNNQSSNFGPMRGGNFGGYSSGPYGGGGQYFAKPRIQGGYGGSSSSSSYGSGRRF	7	1.16634388659616	10.136361067674656
FASASSSQRGNSGSGNFGGCRGDGFGGNDNFGNGGNFSGRGGFGGCRGGPGYGFSGDGYNGFGNDGSNFGYIGSYNDFGNYNEQSSNFGPMRGGNFGGYSSGPYGGGGQYFAKPRIQGGYGGSSSSSVYGWGRRF	7	1.188912160784359	9.765736783424801
FASASSSQRGNSGSGNFGGGRGGGFGGNDNFGNGGNFSGRGGFGGCRGGGGYGFSGDGYNGFGNDGSNFGYGGSYNDFGNYNNQSSNFGPMRGGNFGGYSSGPYGGGGRYFAKPRIQGGYGGSSSSSSYGSGRRF	7	1.1633799408949204	10.079853162316166
FASASSSQRGNSGSGNFGGGRGGGFGGNDNFGNGGNFSGRGGFGGCRGGGGYGFSGDGYNGFGNDGSNFSYGGSYNDFGNYNNQSSNFGPMRGGNFGGYSSGPYGGGGQYFAKPRIQGGYGGSSSSSSYGSGRRF	7	1.1679569953735007	9.991172210154208
MASASSAFRGRSGSGNFGGGRGGGFGGNDNFGRGGNFSGRGGFGGSRGGGGYGGSGDGYLGFGNDGSNFGGGGSYNDFGNYNNQSSNFGPMRGGNFGGYSSGPYGGGGQYFAKPRIQGGYGGSSSSSSYGWGRRF	7	1.1548195156676562	10.1629131577005
FASASSSQRGNSGSGNFGGGRGGGFGGNDNFGRGGNFSGRGGFGGCRGGGGYGFSGDGYNGFGNDGSNFGYGGSYNDFGNYNNQSSNFGPMRGGNFGGYSSGPYGGGGQYFAKPRIQGGYGGSSSSSSYGSGRRF	7	1.154879817388051	9.796135768427181
FASASSSQRGNSGSGNFGGGRGGGFGGNDNFGRGGNFSGRGGFGGCRGGGGYGFSGDGYNGFGNDGSNFGYGGSYNDFGNYNNQSSNFGPMRGGNFGGYSSGPYGAGGQYFAKPRIQGGYGGSSSSSSYGSGRRF	7	1.166017510226115	9.978011644073195
FASASSSQRGNSGSGNFGGGRGGGFGGNDNFGNGGNFSGRGGFGGCRGGGGYGFSGDGYNGFGNDGSNFGYGGSYNDFGNYNNQSSNFGPMRGGNFGGYSSGPYGGGGQYFAKPRIQGGYGGSSSSSSYGSGRRF	7	1.1640591452955567	9.897699089480884
FASASSSQRGNSGSGNFGGGRGGGFGGNDNFGRGGNFSGRGGFGGCRGGGGYGFSGDGYNGFGNDGSNFGYGGNYNDFGNYNNQSSNFGPMRGGNFGGYSSGPYGGGGQYFAKPRIQGGYGGSSSSSSYGWGRRF	7	1.1790588308243197	10.027859977212728
FASASSSQRGNSDSGNFGGGRGGGFGGNDNFGRGGNFSGRGGFGGCRGGGGYGFSGDGYNGFGNDGSNFGYGGSYNDFGNYNEQSSNFGPMRGGNFGGYSSGPYGGGGQYFAKPRIQGGYGGSSSSSSYGWGRRF	8	1.1790968883202142	10.113525532447845
FASASSSQRGNSGSGNFGGGRGGGFGGNWNFGNGGNFSGRGGFGGCRGGGGYGFYGDGYNGFGNDGSNFGYGGSYNDFGNYNEQSSNFGPMRGGNFGGYSSGPYGGGGQYFAKPRIQGGYGGSSSSSSYGWGRRF	8	1.1953093246915236	9.724914270184149
FASASSSQRGNSGSGNFGGGRGGWFGGSDNFGRGGNFSGRGGFGGCRGGPGYGFSGDGYNGFGNDGSNFGYIGSYNDFGNYNEQSSMFGPMRGGNFGGYSSGPYGGGGQYFAKPRIQGGYGGSSSSSVYGWGRRF	8	1.202076317772789	9.898496289822962
FASASSSQRGNSGSGNFGGCRGGGFGGNDNFGNGGNFSGRGGFGGCRGGPGYGFSGDGYNGFGNDGSNFGYIGSYNDFGNYNEQSSNFGPMRGGNFGGYSSGPYGGGGQYFAKPRIQGGYGGSSSSSSYGSGRRF	8	1.1790090356285057	9.974246784481254
FASASSSQRGNSGSGNFGGGRGGGFGGNDNFGRGGNFSGRGGFGGCRGGGGYGFSGDGYNGFGNDGSNFGYGGNYNDFGNYNNQSSNFGPMRGGNFGGYSSGGYGGGGQYFAKPRIQGGYGGSSSSSSYGWGRRF	8	1.184811489866497	10.27957862092146
FASASSSQRGNSGSGNFGQGRGGGFGGNDNFGNGGNFSGRGGFGGCRGGGGYGFSGDMYNGFGNDGSNFGYGGSYNDFGNYNEQSSNFGPMRGGNFGGYSSGPYGGGGQYFAKPRIQGGYGGSSSSSSYGWGRRF	8	1.1991115139516666	10.084714890517093
MASASSSQRGNSGSGNFGGGRGGGFGGNDNFGNGGNFSGRGGFGGCRGGGGYGFSGDGYNGFGNDGSNFGYGGSYNDFGNYNEQSSNFGPMRGGNFGGYSSGPYGGGGQYFAKPQIQGGYGGSSSSSSYGWGRRF	8	1.1738030072260606	10.109720851169428
FASASSSQRGNSGSGNFGGCRGDFFGGNDNFGNGGNFSGRGGFGGCRGGGGYRFSGDGYNGFGNDGSNFGYGGSYNDFGNYNEQSSNFGPMRGGNFGGYWSGPYGGGGQYFAKPRIQGGYGGSSSSSSYGWGRRF	8	1.2025301152459167	9.7487348405933
FASASSSQRGNSGSGNFGGGRGGGFGGNWNFGNGGNFSGRGGFGGCRGGPGYGFSGDGYNGFGNDGSNFGYIGSYNDFGNYNEQSSNFGPMRGGNFGGYSSGPGGGGGQYFAKPRIQGGYGGSSSSSVYGWGRRF	8	1.1738493913310277	9.747943147363346
FASASSSQRGNSGSGNFGGGRGGWFGGNDNFGRGGNFSGRGGFGGCRGGGGYRFSGDGYNGFGNDGSNFGYGGSYNDFGNYNEQSSNFGPMRGGNFGGYSSGPYGGGGQYFAKPRIQGGYGGSSSSSSYGWGRRF	8	1.1840584355935033	9.969116435403818
FASASSSQRGNSGSGNFGGGRGGGFGGNDNFGNGGNFSGRGGFGGCRGGGGYGFSGDGYNGFGNDGSNFGYGGSYNDFGNYNEQSSNFGPMRGGNFGGYSSGPYGGGGQYFAKPRIQGGYGGSSSSSSYGWGRRF	8	1.1782963942858242	9.998003126570413
FASASSSQRGNSGSGNFGGGRGGGFGGNDNFGRGGNFSGRGGFGGCRGGGGYGFSGDGYNGFGNDGSNFGYGGSYNDFGNYNNQSSNFGPMRGGNFGGYSSGPYGGGGQYFAKPRIQGGYGGSSSSSSYGSGRRF	8	1.16634388659616	10.136361067674656
FASASSSQRGNSGSGNFGGCRGDGFGGNDNFGNGGNFSGRGGFGGCRGGPGYGFSGDGYNGFGNDGSNFGYIGSYNDFGNYNEQSSNFGPMRGGNFGGYSSGPYGGGGQYFAKPRIQGGYGGSSSSSVYGWGRRF	8	1.188912160784359	9.765736783424801
FASASSSQRGNSGSGNFGGCRGDGFGGNDNFGNGGNFSGRGGFGGCRGGGGYGFYGDGYNGFGNDGSNFGYGGSYNDFGNYNEQSSNFGPMRGGNHQGYSSGPYGGGGQYFAKPRIQGGYGGSSSSSSYGWGRRF	8	1.168092740002319	9.934049139340319
FASASSSQRGNSGSGNFGGGRGGGFGGNDNFGNGGNFSGRGGFGGCRGGGGYGFSGDGYNGFGNDGSNFSYGGSYNDFGNYNNQSSNFGPMRGGNFGGYSSGPYGGGGQYFAKPRIQGGYGGSSSSSSYGSGRRF	8	1.1679569953735007	9.991172210154208
MASASSAFRGRSGHGNFGGGRGGGFGGNDNFGMGGNFSGRGGFGGCRGGGGYGFSGDGYNGFGNDGSNFGYGGSYNDFGNYNNQSSNFGPMRGGNFGGYSSGPYGGGGQYFAKPRIQGGYGGSSSSSVYGWGRRF	8	1.1731601071066668	9.560455113166071
FASASSSQRGNSGSGNFGGCRGDGFGGNDNFGNGGNFSGRGGFGGCRGGPGYGFSGDGYNGFGNDGSNFTYIGSYNDAGNYNEQSSNFGPMRGGNFGGYSSGPYGGGGQYFARFRIQGGYGGSSSSSSYGSGRRF	8	1.1924949347983336	9.941410943609894
FASASSSQRGNSGSGNFGGGRGGGFGGNDNFGRGGNFSGRGGFGGCRGGGGYGFSGDGYNGFGNDGSNFGYGGSYNDFGNYNNQSSNFGPMRGGNFGGYSSGPYGAGGQYFAKPRIQGGYGGSSSSSSYGSGRRF	8	1.166017510226115	9.978011644073195
FASASSSQRGNSGSGNFGGGRGGGFGGNWNFGNGGNFSGRGGFGGCRGGGGYGFYGDGYNGFGNDGSNFGYGGNYNDFGNYNNQSSNFGPMRGGNFGGYSSGGYGGGGQYFAKPRIQGGYGGSSSSSSYGWGRRF	8	1.1911134746309089	9.640987044103321
FASASSSQRGNSGSGNFGGGRGGGFGGNDNFGRGGNFSGRGGFGGCRGGGGYGFSGDGYNGFGNDGSNFGYGGNYNDFGNYNNQSSNFGPMRGGNFGGYSSGPYGGGGQYFAKPRIQGGYGGSSSSSSYGWGRRF	8	1.1790588308243197	10.027859977212728
FASASSSQRGNSGSGNFGGCRGDFFGGNDNFGNGGNFSGRGGFGGCRGGGGYRFSGDGYNGFGNDGSNFGYGGSYNDFGNYNEQSSNFGPMRGGNFGGYSSGPYGGGGQYFAKPRIQGGYGGSSSSTSYGWGRRF	-1	1.159517550827415	10.043496414882412
FASASSSQRGNSDSGNFGGGRGGGFGGNDNFGRGGNFSGRGGFGGCRGGGGYGFSGDGYNGFGNDGSNFGYGGSYNDFGNYNEQSSNFGPMRGGNFGGYSSGPYGGGGQYFAKPRIQGGYGGSSSSSSYGWGRRF	9	1.1790968883202142	10.113525532447845
FASASSSQRGNSGSGNFGGGRGGGFGGNWNFGNGGNFSGRGGFGGCRGGGGYGFYGDGYNGFGNDGSNFGYGGSYNDFGNYNEQSSNFGPMRGGNFGGYSSGPYGGGGQYFAKPRIQGGYGGSSSSSSYGWGRRF	9	1.1953093246915236	9.724914270184149
FASASSSQRGNSGSGNFGGGRGGWFGGSDNFGRGGNFSGRGGFGGCRGGPGYGFSGDGYNGFGNDGSNFGYIGSYNDFGNYNEQSSMFGPMRGGNFGGYSSGPYGGGGQYFAKPRIQGGYGGSSSSSVYGWGRRF	9	1.202076317772789	9.898496289822962
FASASSSQRGNSGSGNFGGCRGGGFGGNDNFGNGGNFSGRGGFGGCRGGPGYGFSGDGYNGFGNDGSNFGYIGSYNDFGNYNEQSSNFGPMRGGNFGGYSSGPYGGGGQYFAKPRIQGGYGGSSSSSSYGSGRRF	9	1.1790090356285057	9.974246784481254
FASASSSQRGNSGSGNFGGGRGGGFGGNDNFGRGGNFSGRGGFGGCRGGGGYGFSGDGYNGFGNDGSNFGYGGNYNDFGNYNNQSSNFGPMRGGNFGGYSSGGYGGGGQYFAKPRIQGGYGGSSSSSSYGWGRRF	9	1.184811489866497	10.27957862092146
FASASSSQRGNSGSGNFGQGRGGGFGGNDNFGNGGNFSGRGGFGGCRGGGGYGFSGDMYNGFGNDGSNFGYGGSYNDFGNYNEQSSNFGPMRGGNFGGYSSGPYGGGGQYFAKPRIQGGYGGSSSSSSYGWGRRF	9	1.1991115139516666	10.084714890517093
FASASSSQRGNSGSGNFGGGRGGGFGGNWNFGNGGNFSGRGGFGGCRGGGGYGFYGDGYNGFGNDGSNFGYGGSYNDFINYNEQSSNFGPMRGGNFGGYSSGPYGGGGQYFAKPRIQGGYGGSSSSSSYGWGRNF	9	1.2029740907533333	9.630095100836407
FASASSSQRGNSGSGNFGGCRGDFFGGNDNFGNGGNFSGRGGFGGCRGGGGYRFSGDGYNGFGNDGSNFGYGGSYNDFGNYNEQSSNFGPMRGGNFGGYWSGPYGGGGQYFAKPRIQGGYGGSSSSSSYGWGRRF	9	1.2025301152459167	9.7487348405933
FASASSSQRGNSGSGNFGQGRGGGFGGNDNFGNGGNFSGRGGFGGCRGGGGYGFSGDMYNGFGNDGSNFGYGGSYYDFGNYNEQSSNFGPMRGGNFGGYWSGPYGGGGQYFAKPRIQGGYGGSSSSSSYGWGRRF	9	1.2138544447951156	9.848204544298547
FASASSSQRGNSGSGNFGGGRGGWFGGNDNFGRGGNFSGRGGFGGCRGGGGYRFSGDGYNGFGNDGSNFGYGGSYNDFGNYNEQSSNFGPMRGGNFGGYSSGPYGGGGQYFAKPRIQGGYGGSSSSSSYGWGRRF	9	1.1840584355935033	9.969116435403818
FASASSSQRGNSGSGNFGGGRGGGFGGNDNFGNGGNFSGRGGFGGCRGGGGYGFSGDGYNGFGNDGSNFGYGGSYNDFGNYNEQSSNFGPMRGGNFGGYSSGPYGGGGQYFAKPRIQGGYGGSSSSSSYGWGRRF	9	1.1782963942858242	9.998003126570413
FASASSSQRGNSGSGNFGGCRGDGFGGNFNFGNGGNFSGRGGFGGCRGGPGYGFSGQGYNGFGNDGSNFTYIGSYNDAGNYNEQSSNFGPMRGGNFGGYSSGPYGGGGQYFAKPRIQGGYIGSSSSSVYGWGRRF	9	1.1867725057696665	9.735761069782969
FASASSSQRGNSGSGNFGGCRGDGFGGNDNFGNGGNFSGRGGFGGCRGGPGYGFSGDGYNGFGNDGSNFGYIGSYNDFGNYNEQSSNFGPMRGGNFGGYSSGPYGGGGQYFAKPRIQGGYGGSSSSSVYGWGRRF	9	1.188912160784359	9.765736783424801
FASASSSQRGNSGSGNFGGCRGDGFGGNDNFGNGGNFSGRGGFGGCRGGPGYGFSGNGYNGFGNDGSNFGYGGSYNDFGNYNEQSSNFGPMRGGNFGGYSSGPYGGGGQYFFKPRDQGGYGGSSSSSSYGWGRRF	9	1.177404645820238	9.642180277222062
SASASSSQRGNSGSGNFGGGRGGGFGGNDNFGNGGNFSGRGGFGGCRGGGGYGFSGDGYNGFGNDGSNFGYIGSYNDFGNYNEQSSNFGPMRGGNFGGYSSGPYGGGGQYFAKPRIQGGYGGSSSSSVYGWGRRF	9	1.2052142920564661	10.08514013586691
FASASSSQRGNSGSGNFGGGRGGGFGGNWNFGNGGNFSGRGGFGGCRGGGGYGFYGDGYNGFGNDGSNFGYGGSYNDFGNYNEQSSNFGPMRGGNFGGYSSGPYGHGGQYFAKPRIQGGYGGSSSSSSYGWGRRI	9	1.1789989987387302	9.833864671619
FASASSSQRGNSGSGNFGGCRGDGFGGNDNFGNGGNFSGRGGFGGCRGGPGYGFSGDGYNGFGNDGSNFTYIGSYNDAGNYNEQSSNFGPMRGGNFGGYSSGPYGGGGQYFARFRIQGGYGGSSSSSSYGSGRRF	9	1.1924949347983336	9.941410943609894
FASASSSQRGNSGSGNFGGCRGDGFGGNDNFGNGGNFSGRGGFGGCRGGPGYGFSGDGYNGFGNDGSNFGYIGSYNDFGNYNEQSSNFGPMRGGNFGGYSSGPYGGGGQYFARFRIQGGYGGSSSSSSYGSGRRF	9	1.2167836525906632	9.874387804792626
FASASSSQRGNSGSGNFGGGRGGGFGGNWNFGNGGNFSGRGGFGGCRGGGGYGFYGDGYNGFGNDGSNFGYGGNYNDFGNYNNQSSNFGPMRGGNFGGYSSGGYGGGGQYFAKPRIQGGYGGSSSSSSYGWGRRF	9	1.1911134746309089	9.640987044103321
FASASSSQRGNSGSGNFGGGRGGGFGGNDNFGRGGNFSGRGGFGGCRGGGGYGFSGDGYNGFGNDGSNFGYGGNYNDFGNYNNQSSNFGPMRGGNFGGYSSGPYGGGGQYFAKPRIQGGYGGSSSSSSYGWGRRF	9	1.1790588308243197	10.027859977212728
FASASSSQRGNSGSGNFGGGRGGWMGGSDNFGRGGNFSGRGGFGGCRGGPGYGFSGDGYNGFGNDGSNFGYIGSYNDFGNYNEQSSNFGPMRGGNFGGYSSGPYGGGGQYFARFRIQGGYGASSSSSSYGSGRRF	10	1.2067424100056412	9.91006309459801
FASASSSQRGNSGSGNFGGGRGGGFGGNWNFGNGGNFSGRGGFGGCRGGGGYGFYGDGYNGFGNDGSNFGYGGSYNDFGNYNEQSSNFGPMRGGNFGGYSSGPYGGGGQYFAKPRIQGGYGGSSSSSSYGWGRRF	10	1.1953093246915236	9.724914270184149
FASASSSQRGNSGSGNFGGGRGGWFGGSDNFGRGGNFSGRGGFGGCRGGPGYGFSGDGYNGFGNDGSNFGYIGSYNDFGNYNEQSSMFGPMRGGNFGGYSSGPYGGGGQYFAKPRIQGGYGGSSSSSVYGWGRRF	10	1.202076317772789	9.898496289822962
FASASSSQRGNSGSGNFGGCRGGWFGGSDNFGRGGNFSGRGGFGGCRGGPGYGFSGDGYNGFGNDGSNFGYIGSYNDFGNYNEQSSMFGPMRGGNFGGYSSGPYGGGGQYFAKPRIQGGYGGSSSSSVYGWGRRF	10	1.2069920621985186	9.788153706519035
FASASSSQRGNSGSGNFGGGRGGWFGGNDNFGRGGNFSGRGGFGGCRGGGGYGFSGDGYNGFGNDGSNFGYIGSYNDFGNYNEQSSNFGPMRGGNFGGYSSGPYGGGGQYFAKPRIQGGYGGSSSSSVYGWGRRF	10	1.1938963754725276	9.699271954035677
FASASSSQRGNSGSGNFGQGRGGGFGGNDNFGNGGNFSGRGGFGGCRGGGGYGFSGDMYNGFGNDGSNFGYGGSYNDFGNYNEQSSNFGPMRGGNFGGYSSGPYGGGGQYFAKPRIQGGYGGSSSSSSYGWGRRF	10	1.1991115139516666	10.084714890517093
FASASSSQRGNSGSGNFGGGRGGGFGGNWNFGNGGNFSGRGGFGGCRGGGGYGFYGDGYNGFGNDGSNFGYGGSYNDFINYNEQSSNFGPMRGGNFGGYSSGPYGGGGQYFAKPRIQGGYGGSSSSSSYGWGRNF	10	1.2029740907533333	9.630095100836407
FASASSSQRGNSGSGNFGGCRGDFFGGNDNFGNGGNFSGRGGFGGCRGGGGYRFSGDGYNGFGNDGSNFGYGGSYNDFGNYNEQSSNFGPMRGGNFGGYWSGPYGGGGQYFAKPRIQGGYGGSSSSSSYGWGRRF	10	1.2025301152459167	9.7487348405933
FASASSSQRGNSGSGNFGQGRGGGFGGNDNFGNGGNFSGRGGFGGCRGGGGYGFSGDMYNGFGNDGSNFGYGGSYYDFGNYNEQSSNFGPMRGGNFGGYWSGPYGGGGQYFAKPRIQGGYGGSSSSSSYGWGRRF	10	1.2138544447951156	9.848204544298547
SASASSSQRGNSGSGNFGGGRGGGFGGNDNFGNGGNFSGRGGFGGCRGGGGYRFSGDGYNGFGNDGSNFGYGGSYNDFGNYNEQSSNFGPMRGGNFGGYSSGPYGGGGQYFAKPRIQGGYGISSSSSSYGWGRRF	10	1.2043992022861834	10.177646305782657
FASASSSQRGNSGSGNFGGCRGDGFGGNDNFGNGGNFSGRGGFGGCRGGPGYGFSGDGYNGFGNDGSNFGYIGSYNDFGNYNEQSSNFGPMRGGNFGGYSSGPYGGGGQYFARFRIQGGYGGSSSSSSYGSGRRF	10	1.2070030943421983	9.725698451686865
FASASSSQRGNSGSGNFGGCRGDGFGGNFNFGNGGNFSGRGGFGGCRGGPGYGFSGQGYNGFGNDGSNFTYIGSYNDAGNYNEQSSNFGPMRGGNFGGYSSGPYGGGGQYFAKPRIQGGYIGSSSSSVYGWGRRF	10	1.1867725057696665	9.735761069782969
FASASSSQRGNSGSGNFGGCRGDGFGGNDNFGNGGNFSGRGGFGGCRGGPGYGFSGDGYNGFGNDGSNFGYIGSYNDFGNYNEQSSNFGPMRGGNFGGYSSGPYGGGGQYFAKPRIQGGYGGSSSSSVYGWGRRF	10	1.188912160784359	9.765736783424801
FASASSSQRGNYGSGNFGGCRGDGFGGNDNFGNGGNFSGRGGFGGCRGGPGYGFSGDGYNGFGNDGSNFGYIGSYNDFGNYNEQSSNFGPMRGGNFGGYSSGPYGGGGQYFARFRIQGGYGGSSSSSSYGSGRRF	10	1.2168322035255559	9.843906445491909
SASASSSQRGNSGSGNFGGGRGGGFGGNDNFGNGGNFSGRGGFGGCRGGGGYGFSGDGYNGFGNDGSNFGYIGSYNDFGNYNEQSSNFGPMRGGNFGGYSSGPYGGGGQYFAKPRIQGGYGGSSSSSVYGWGRRF	10	1.2052142920564661	10.08514013586691
FASASSSQRGNSGSGNFGGGRGDGFGGNDNFGNGGNFSGRGGFGGCRGGPGYGFSGDGYNGFGNDGSNFGYIGSYNDFGNYNEQSSNFGPMRGGNFGGYSSGPYGGGGQYFARFRIQGGYGHSSSSSSYGSGRRF	10	1.203833588263545	9.89357021783754
FASASSSQRGNSGSGNFGGCRGDGFGGNDNFGNGGNFSGRGGFGGCRGGPGYGFSGDGYNGFGNDGSNFTYIGSYNDAGNYNEQSSNFGPMRGGNFGGYSSGPYGGGGQYFARFRIQGGYGGSSSSSSYGSGRRF	10	1.1924949347983336	9.941410943609894
FASASSSQRGNSGSGNFGGCRGDGFGGNDNFGNGGNFSGRGGFGGCRGGPGYGFSGDGYNGFGNDGSNFGYIGSYNDFGNYNEQSSNFGPMRGGNFGGYSSGPYGGGGQYFARFRIQGGYGGSSSSSSYGSGRRF	10	1.2167836525906632	9.874387804792626
FASASSSQRGNSGSGNFGGGRGGGFGGNWNFGNGGNFSGRGGFGGCRGGGGYGFYGDGYNGFGNDGSNFGYGGNYNDFGNYNNQSSNFGPMRGGNFGGYSSGGYGGGGQYFAKPRIQGGYGGSSSSSSYGWGRRF	10	1.1911134746309089	9.640987044103321
FASASSSQRGNSGSGNFGGCRGDGFGGNDNFGNGGNFSGRGGFGGCRGGPGYGFSGDGYNGFGNDGSNFGYIGSYNDFGNYNEQSSMFGPMRGGNFGGYSSGPYGGGGQYFAKPRIQGGYGGSSSSSVYGWGRRF	10	1.209284793187584	9.805124239739648
FASASSSQRGNSGSGNFGGCRGDGFGGNDNFGNGGNFSGRGGFGGCRGGPGYGFSGDGYNGFGNIGSNFGYIGSYNDFGNYNEQSSNFGPMRGGNFGGYSSGPYGGGGQYFAKPRNQGGYGGSSSSSVYGWGRRF	-1	1.1887354079829306	9.743534973531327
FASASSSQRGNSGSGNFGGGRGGWMGGSDNFGRGGNFSGRGGFGGCRGGPGYGFSGDGYNGFGNDGSNFGYIGSYNDFGNYNEQSSNFGPMRGGNFGGYSSGPYGGGGQYFARFRIQGGYGASSSSSSYGSGRRF	11	1.2067424100056412	9.91006309459801
FASASSSQRGNSGSTNFGGCRGDGFGGNDNFGNGGNFSGRGGFGGCRGGPGYGFSGDGYNGFGNDGSNFGYGGSYYDFGNYNEQSSNFGPMRGGNFGGYWSGPYGGGGQYFAKPRIQGGYGGSSSSSSYGWGRRF	11	1.199390269020238	9.932962770568338
FASASSSQRGNSGSGNFGGGRGGWFGGSDNFGRGGNFSGRGGFGGCRGGPGYGFSGDGYNGFGNDGSNFGYIGSYNDFGNYNEQSSMFGPMRGGNFGGYSSGPYGGGGQYFAKPRIQGGYGGSSSSSVYGWGRRF	11	1.202076317772789	9.898496289822962
FASASSSQRGNSGSGNFGGCRGGWFGGSDNFGRGGNFSGRGGFGGCRGGPGYGFSGDGYNGFGNDGSNFGYIGSYNDFGNYNEQSSMFGPMRGGNFGGYSSGPYGGGGQYFAKPRIQGGYGGSSSSSVYGWGRRF	11	1.2069920621985186	9.788153706519035
FASASSSQRGNSGSGNFGGCRGDGFGGNDNFGNGGNFSGRGGFGGCRGGPGYGFSGDGYNGFGNDGSNFGYIASYNDFGNYNEQSSNFGPMRGGNFGGYSSGPYGGGGQYFARFRIQGGYGGSSSSSSYGSGRRF	11	1.2091707708266666	9.558802488133948
FASASSSQRGNSGSGNFGQGRGGGFGGNDNFGNGGNFSGRGGFGGCRGGGGYGFSGDMYNGFGNDGSNFGYGGSYNDFGNYNEQSSNFGPMRGGNFGGYSSGPYGGGGQYFAKPRIQGGYGGSSSSSSYGWGRRF	11	1.1991115139516666	10.084714890517093
FASASSSQRGNSGSGNFGGGRGGGFGGNWNFGNGGNFSGRGGFGGCRGGGGYGFYGDGYNGFGNDGSNFGYGGSYNDFINYNEQSSNFGPMRGGNFGGYSSGPYGGGGQYFAKPRIQGGYGGSSSSSSYGWGRNF	11	1.2029740907533333	9.630095100836407
FASASSSQRGNSGSGNFGGCRGDFFGGNDNFGNGGNFSGRGGFGGCRGGGGYRFSGDGYNGFGNDGSNFGYGGSYNDFGNYNEQSSNFGPMRGGNFGGYWSGPYGGGGQYFAKPRIQGGYGGSSSSSSYGWGRRF	11	1.2025301152459167	9.7487348405933
FASASSSQRGNSGSGNFGQGRGGGFGGNDNFGNGGNFSGRGGFGGCRGGGGYGFSGDMYNGFGNDGSNFGYGGSYYDFGNYNEQSSNFGPMRGGNFGGYWSGPYGGGGQYFAKPRIQGGYGGSSSSSSYGWGRRF	11	1.2138544447951156	9.848204544298547
SASASSSQRGNSGSGNFGGGRGGGFGGNDNFGNGGNFSGRGGFGGCRGGGGYRFSGDGYNGFGNDGSNFGYGGSYNDFGNYNEQSSNFGPMRGGNFGGYSSGPYGGGGQYFAKPRIQGGYGISSSSSSYGWGRRF	11	1.2043992022861834	10.177646305782657
FASASSSQRGNSGSGNFGGCRGDGFGGNDNFGNGGNFSGRGGFGGCRGGPGYGFSGDGYNGFGNDGSNFGYIGSYNDFGNYNEQSSNFGPMRGGNFGGYSSGPYGGGGQYFARFRIQGGYGGSSSSSSYGSGRRF	11	1.2070030943421983	9.725698451686865
FASASSSQRGNSGSGNFGQGRGGGFGGNDNFGNGGNFSGRGGFGGCRGGGGYGFSGDMYNGFGNDGSNFGYIGSYNDFGNYNEQSSMFGPMRGGNFGGYSSGPYGGGGQYFAKPRIQGGYGGSSSSSVYGWGRRF	11	1.225388745665738	9.921137798305764
FASASSSQRGNSGSGNFGGCRGGWFGGSDNFGRGGNFSGRGGFGGCRGGPGYGFSGDGYNGFGNDGSNFGYIGSYNDFGNYNEQSSNFGPMRGGNFGGYSSGPYGGGGQYFARFRIQGGYGGSSSSSSYGSGRRF	11	1.2141482124067724	9.671975462874128
FASASSSQRGNYGSGNFGGCRGDGFGGNDNFGNGGNFSGRGGFGGCRGGPGYGFSGDGYNGFGNDGSNFGYIGSYNDFGNYNEQSSNFGPMRGGNFGGYSSGPYGGGGQYFARFRIQGGYGGSSSSSSYGSGRRF	11	1.2168322035255559	9.843906445491909
SASASSSQRGNSGSGNFGGGRGGGFGGNDNFGNGGNFSGRGGFGGCRGGGGYGFSGDGYNGFGNDGSNFGYIGSYNDFGNYNEQSSNFGPMRGGNFGGYSSGPYGGGGQYFAKPRIQGGYGGSSSSSVYGWGRRF	11	1.2052142920564661	10.08514013586691
FASASSSQRGNSGSGNFGGGRGDGFGGNDNFGNGGNFSGRGGFGGCRGGPGYGFSGDGYNGFGNDGSNFGYIGSYNDFGNYNEQSSNFGPMRGGNFGGYSSGPYGGGGQYFARFRIQGGYGHSSSSSSYGSGRRF	11	1.203833588263545	9.89357021783754
FASASSSQRGNYGSGNFGGCRGDGFGGNDNFGNGGNFSGRGGFGGCRGGPGYGFSGDGYNGMGNDGSNFGYIGSYNDFGNYNEQSSNFGPMRGGNFGGYSSGPYGGGGQYFARFRIQGGYGGSSSSSSYGSGRRF	11	1.1992111048743292	9.75136209970143
FASASSSQRGNSGSGNFGGCRGDGFGGNDNFGNGGNFSGRGGFGGCRGGPGYGFSGDGYNGFGNDGSNFGYIGSYNDFGNYNEQSSNFGPMRGGNFGGYSSGPYGGGGQYFARFRIQGGYGGSSSSSSYGSGRRF	11	1.2167836525906632	9.874387804792626
SASASSSQRGNSGSGNFGGGRGGGFGGNDNFGNGGNFSGRGGFGGCRGGGGYGFSGDGYNGFGNDGSNFGYIGSYNDFGNYNEQSSNFGPMRGGNFGGYSSGPVGGGGQYFARFRIQGGYGGSSSSSSYGSGRRF	11	1.2147166503590952	9.911725766076042
FASASSSQRGNSGSGNFGGCRGDGFGGNDNFGNGGNFSGRGGFGGCRGGPGYGFSGDGYNGFGNDGSNFGYIGSYNDFGNYNEQSSMFGPMRGGNFGGYSSGPYGGGGQYFAKPRIQGGYGGSSSSSVYGWGRRF	11	1.209284793187584	9.805124239739648
FASASSSQRGNSGSGNFGQGRGGGFGGNDNFGNGGNFSGRGGFGGLRGGGGYGFSGDGYNGFGNDGSNFGYIGSYNDFGNYNEQSSNFGPMRGGNFGGYSSGPYGGGGQYFAKPRIQGGYGGSSSSSVYGWGRRF	-1	1.1984267061571428	9.951254767038154
FASASSSQRGNSGSGNFGGGRGGWMGGSDNFGRGGNFSGRGGFGGCRGGPGYGFSGDGYNGFGNDGSNFGYIGSYNDFGNYNEQSSNFGPMRGGNFGGYSSGPYGGGGQYFARFRIQGGYGASSSSSSYGSGRRF	12	1.2067424100056412	9.91006309459801
MASASSSQRGNSGSGNFGQGRGGGFGGNDNFGNGGNFSGRGGFGGCRGGPGYGFSGDGYNGFGNDGSNFGYIGSYNDFGNYNEQSSNFGPMRGGNFGGYSSGPYGGGGQYFARFRIQGGYGGSSSSSSYGSGRRF	12	1.2199946478448094	9.97143040327547
FASASSSQRWNSGSGNFGGCRGGWFGGSDNFGRGGNFSGRGGFEGCRGGGGYGFSGDMYNGFGNDGSNFGYGGSYYDFGNYNEQSSNFGPMRGGNFGGYWSGPYGHGGQYFAKPRIQGGYGGSSSSSSYGWGRRF	12	1.2121473479807408	9.494191097245245
FASASSSQRGNSGSGNFGGCRGGWFGGSDNFGRGGNFSGRGGFGGCRGGPGYGFSGDGYNGFGNDGSNFGYIGSYNDFGNYNEQSSMFGPMRGGNFGGYSSGPYGGGGQYFAKPRIQGGYGGSSSSSVYGWGRRF	12	1.2069920621985186	9.788153706519035
FASASSSQRGNSGSGNFGGCRGDGFGGNDNFGNGGNFSGRGGFGGCRGGPGYGFSGDGYNGFGNDGSNFGYIASYNDFGNYNEQSSNFGPMRGGNFGGYSSGPYGGGGQYFARFRIQGGYGGSSSSSSYGSGRRF	12	1.2091707708266666	9.558802488133948
FASASSSQRGNSGSGNFGGCRGDGFGGNDNFGNGGNFSGRGWFGGCRGGPGYGFSGDGYNGFGNDGSNFGYIGSYNDFGNYNEQSSMFGPMRGGNFGGYSSGPYGGGGQYFAKPRIQGGYGGSSSSSFYGWGRRF	12	1.2276598222100001	9.822753475411792
FASASSSQRGNSGSGNFGGCRGGWFGGSDNFGRGGNFSGRGGFGGCRAGPGYGFSGDGYNGFGNDGSNFNYIGSYNDFGNYNEQSSMFGPMRGGNFGGYSSGPYGGGGQYFAKPRIQGGYGGSSSSSVYGWGRRF	12	1.206146219445	9.811060365587675
FASASSSQRGNSGSGNFGQGRGGGFGGNDNFGNGGNFSGRGGFGGCRGGGGYGFSGDMYNPFGNDGSNFGYIGSYNDFGNYNEQSSNFGPMRNGNFGGYSSGPYGGGGQYFARFRIQGGYGGSSSSSSYGSGRRF	12	1.2232096953350264	9.892064099790714
FASASSSQRGNSGSGNFGQGRGGGFGGNDNFGNGGNFSGRGGFGGCRGGGGYGFSGDMYNGFGNDGSNFGYGGSYYDFGNYNEQSSNFGPMRGGNFGGYWSGPYGGGGQYFAKPRIQGGYGGSSSSSSYGWGRRF	12	1.2138544447951156	9.848204544298547
SASASSSQRGNSGSGNFGGGRGGGFGGNDNFGNGGNFSGRGGFGGCRGGGGYRFSGDGYNGFGNDGSNFGYGGSYNDFGNYNEQSSNFGPMRGGNFGGYSSGPYGGGGQYFAKPRIQGGYGISSSSSSYGWGRRF	12	1.2043992022861834	10.177646305782657
FASASSSQRGNSGSGNFGGCRGDGFGGNDNFGNGGNFSGRGGFGGCRGGPGYGFSGDGYNGFGNDGSNFGYIGSYNDFGNYNEQSSNFGPMRGGNFGGYSSGPYGGGGQYFARFRIQGGYGGSSSSSSYGSGRRF	12	1.2070030943421983	9.725698451686865
FASASSSQRGNSGSGNFGQGRGGGFGGNDNFGNGGNFSGRGGFGGCRGGGGYGFSGDMYNGFGNDGSNFGYIGSYNDFGNYNEQSSMFGPMRGGNFGGYSSGPYGGGGQYFAKPRIQGGYGGSSSSSVYGWGRRF	12	1.225388745665738	9.921137798305764
FASASSSQRGNSGSGNFGGCRGGWFGGSDNFGRGGNFSGRGGFGGCRGGPGYGFSGDGYNGFGNDGSNFGYIGSYNDFGNYNEQSSNFGPMRGGNFGGYSSGPYGGGGQYFARFRIQGGYGGSSSSSSYGSGRRF	12	1.2141482124067724	9.671975462874128
FASASSSQRGNYGSGNFGGCRGDGFGGNDNFGNGGNFSGRGGFGGCRGGPGYGFSGDGYNGFGNDGSNFGYIGSYNDFGNYNEQSSNFGPMRGGNFGGYSSGPYGGGGQYFARFRIQGGYGGSSSSSSYGSGRRF	12	1.2168322035255559	9.843906445491909
SASASSSQRGNSGSGNFGGGRGGGFGGNDNFGNGGNFSGRGGFGGCRGGGGYGFSGDGYNGFGNDGSNFGYIGSYNDFGNYNEQSSNFGPMRGGNFGGYSSGPYGGGGQYFAKPRIQGGYGGSSSSSVYGWGRRF	12	1.2052142920564661	10.08514013586691
SASASSSQRGNSGSGWFGGGRGGGFGGNDNFGNGGNFSGRGGFGGCRGGGGYGFSGDMYNGFGNDGSNFGYIGSYNDFGNYNEQSSMFGPMRGGNFGGYSSGPYGGGGQYFAKPRIQGGYGQSSSSSVYGWGRRF	12	1.2113314455478401	10.010215935405334
FASASSSQRGNSGSGNFGQGRGGGFGGNDNFGNGGNFSGRGGFGGCRGGGGYGFSGDMYNGFGNDGSNFGYGGSYYDFGNYNEQSSNFGPMRGGNFGGYWSGPYGGGGQYFAKPRIQGGYGGSSSSSVYGWGRGF	12	1.2136977714217148	9.996764599200597
FASASSSQRGNSGSGNFGGCRGDGFGGNDNFGNGGNFSGRGGFGGCRGGPGYGFSGDGYNGFGNDGSNFGYIGSYNDFGNYNEQSSNFGPMRGGNFGGYSSGPYGGGGQYFARFRIQGGYGGSSSSSSYGSGRRF	12	1.2167836525906632	9.874387804792626
SASASSSQRGNSGSGNFGGGRGGGFGGNDNFGNGGNFSGRGGFGGCRGGGGYGFSGDGYNGFGNDGSNFGYIGSYNDFGNYNEQSSNFGPMRGGNFGGYSSGPVGGGGQYFARFRIQGGYGGSSSSSSYGSGRRF	12	1.2147166503590952	9.911725766076042
FASASSSQRGNSGSGNFGGCRGDGFGGNDNFGNGGNFSGRGGFGGCRGGPGYGFSGDGYNGFGNDGSNFGYIGSYNDFGNYNEQSSMFGPMRGGNFGGYSSGPYGGGGQYFAKPRIQGGYGGSSSSSVYGWGRRF	12	1.209284793187584	9.805124239739648
FASASSSQRGNSGSGNFGQGRGGGFGGNDNFGNGGNFSGRGGFGGCRGVGGYGFSGDMYNPFGNDGSNFGYIGSYNDFGNYNEQSSMFGPMRGGNFGGYSSGPYGGGGQYFAKPRIQGGYGGSSSSSVYGWGRRF	13	1.2208542289502167	9.828849310160626
MASASSSQRGNSGSGNFGQGRGGGFGGNDNFGNGGNFSGRGGFGGCRGGPGYGFSGDGYNGFGNDGSNFGYIGSYNDFGNYNEQSSNFGPMRGGNFGGYSSGPYGGGGQYFARFRIQGGYGGSSSSSSYGSGRRF	13	1.2199946478448094	9.97143040327547
FASASSSQRWNSGSGNFGGCRGGWFGGSDNFGRGGNFSGRGGFEGCRGGGGYGFSGDMYNGFGNDGSNFGYGGSYYDFGNYNEQSSNFGPMRGGNFGGYWSGPYGHGGQYFAKPRIQGGYGGSSSSSSYGWGRRF	13	1.2121473479807408	9.494191097245245
FASASSSQRGNSGSGNFGQGRGGGFGGNDNFGNGGNFSGRGGFGGCRGGGGYGFSGDMYNGFGNDGSNFGYIGSYNDFGNYNEQSSNFGPMRNGNFGGYSSGPYGGGGQYFARFRIQGGYGGSSSSSSYGSGRRF	13	1.2218221950183334	9.81079710890763
SASASSSQRGNSGSGNFIQGRGGGFGGNDNFGNGGNFSGRGGFGGCRGGGGYGFSGDMYNGFGNDGSNFGYIGSYNDFGNYNEQSSMFGPMRGGNFGGYSSGPYGGGGQYFAKPRIQGGYGGSSSSSVYGWGRRF	13	1.2262539028933004	10.165585384239481
FASASSSQRGNSGSGNFGGCRGDGFGGNDNFGNGGNFSGRGWFGGCRGGPGYGFSGDGYNGFGNDGSNFGYIGSYNDFGNYNEQSSMFGPMRGGNFGGYSSGPYGGGGQYFAKPRIQGGYGGSSSSSFYGWGRRF	13	1.2276598222100001	9.822753475411792
FASASSSQRGNSGSGNFGGCRGDGFGGNDNFGNGGNFSGRGGFGGCRGGPGYGFSGDGYNGFGNDGDNFGYIGSYNDFGNYNEQSSNFGPMRGGNFGGYSSGPYGGGGQYFARFRIQGGYGGSSSSSSYGSGRRF	13	1.2137030795780002	9.986227451877548
FASASSSQRGNSGSGNFGQGRGGGFGGNDNFGNGGNFSGRGGFGGCRGGGGYGFSGDMYNPFGNDGSNFGYIGSYNDFGNYNEQSSNFGPMRNGNFGGYSSGPYGGGGQYFARFRIQGGYGGSSSSSSYGSGRRF	13	1.2232096953350264	9.892064099790714
FASASSSQRGNSGSGNFGQGRGGGFGGNDNFGNGGNFSGRGGFGGCRGGGGYGFSGDMYNGFGNDGSNFGYGGSYYDFGNYNEQSSNFGPMRGGNFGGYWSGPYGGGGQYFAKPRIQGGYGGSSSSSSYGWGRRF	13	1.2138544447951156	9.848204544298547
FASASSSQRGNYGSGNFGGCRGDGFGGNDNFGNGGNFSGRGGFGGCRGGPGYGFSGDGYNGFGNDGSNFGYIGSYNDFGNYNEQSSNFGPMRGGNFGGYSSGPYGGGGQYFARFRIQGGYGGSSSSSSYGSGRRF	13	1.2204802344889927	9.913918182971441
FASASSSQGGNSGSGNFGGGRGGGFGEIDNFGNGGNFSGRGGFGGCRGGGGYGFSGDGYNGFGNDGSNFGYIGSYNWFGNYNEQSSNFGPMRGGNFGGYSSGPVGGGGQYFARFRIQGGYGGSSSSSSYGSGRRF	13	1.2168535027824239	9.662141937500001
FASASSSQRGNSGSGNFGQGRGGGFGGNDNFGNGGNFSGRGGFGGCRGGGGYGFSGDMYNGFGNDGSNFGYIGSYNDFGNYNEQSSMFGPMRGGNFGGYSSGPYGGGGQYFAKPRIQGGYGGSSSSSVYGWGRRF	13	1.225388745665738	9.921137798305764
FASASSSQRGNSGSGNFGGCRGGWFGGSDNFGRGGNFSGRGGFGGCRGGPGYGFSGDGYNGFGNDGSNFGYIGSYNDFGNYNEQSSNFGPMRGGNFGGYSSGPYGGGGQYFARFRIQGGYGGSSSSSSYGSGRRF	13	1.2141482124067724	9.671975462874128
FASASSSQRGNYGSGNFGGCRGDGFGGNDNFGNGGNFSGRGGFGGCRGGPGYGFSGDGYNGFGNDGSNFGYIGSYNDFGNYNEQSSNFGPMRGGNFGGYSSGPYGGGGQYFARFRIQGGYGGSSSSSSYGSGRRF	13	1.2168322035255559	9.843906445491909
FASASSSQRGNSGSGNFGGCRGDGFGGNDNFGNGGNFSGRGWFGGCRGGPGYGFSGDGYNGFGNDGSNFGYIGSYNDFGNYNEQSSMFGPMRGGNFGGYSSGPYGGGGQYFAKPRIQGGYGGSSSSSFYGWGRRF	13	1.2296274940144556	9.865645970708009
SASASSSQRGNSGSGWFGGGRGGGFGGNDNFGNGGNFSGRGGFGGCRGGGGYGFSGDMYNGFGNDGSNFGYIGSYNDFGNYNEQSSMFGPMRGGNFGGYSSGPYGGGGQYFAKPRIQGGYGQSSSSSVYGWGRRF	13	1.2113314455478401	10.010215935405334
FASASSSQRGNSGSGNFGQGRGGGFGGNDNFGNGGNFSGRGGFGGCRGGGGYGFSGDMYNGFGNDGSNFGYGGSYYDFGNYNEQSSNFGPMRGGNFGGYWSGPYGGGGQYFAKPRIQGGYGGSSSSSVYGWGRGF	13	1.2136977714217148	9.996764599200597
FASASSSQRGNSGSGNFGGCRGDGFGGNDNFGNGGNFSGRGGFGGCRGGPGYGFSGDGYNGFGNDGSNFGYIGSYNDFGNYNEQSSNFGPMRGGNFGGYSSGPYGGGGQYFARFRIQGGYGGSSSSSSYGSGRRF	13	1.2167836525906632	9.874387804792626
SASASSSQRGNSGSGNFGGGRGGGFGGNDNFGNGGNFSGRGGFGGCRGGGGYGFSGDGYNGFGNDGSNFGYIGSYNDFGNYNEQSSNFGPMRGGNFGGYSSGPVGGGGQYFARFRIQGGYGGSSSSSSYGSGRRF	13	1.2147166503590952	9.911725766076042
FASASSSQRGNSGSGNFGGCRGDGFGGNDNFGNGGNFSGRGGFGGCRGGPGYGFSGDGYNGFGNDGSNFGYIGSYNDFGNYNEQSSMFGPMRGGNFGGYSSGPYGGGGQYFAKPRIQGGYGGSSSSSVYGWGRRF	13	1.209284793187584	9.805124239739648
FASASSSQRGNSGSGNFGQGRGGGFGGNDNFGNGGNFSGRGGFGGCRGVGGYGFSGDMYNPFGNDGSNFGYIGSYNDFGNYNEQSSMFGPMRGGNFGGYSSGPYGGGGQYFAKPRIQGGYGGSSSSSVYGWGRRF	14	1.2208542289502167	9.828849310160626
MASASSSQRGNSGSGNFGQGRGGGFGGNDNFGNGGNFSGRGGFGGCRGGPGYGFSGDGYNGFGNDGSNFGYIGSYNDFGNYNEQSSNFGPMRGGNFGGYSSGPYGGGGQYFARFRIQGGYGGSSSSSSYGSGRRF	14	1.2199946478448094	9.97143040327547
FASASSSQRGNSGSGNFGGCRGDGMGGNDNFGNGGNFSGRGWFGGCRGGPGYGFSGDGYNGFGNDGSNFGYIGSYNDFGNYNEQSSMFGPMRGGNFGGYSSGPYGGGGQYFAKPRIQGGYGGSSSSSFYGWGRRF	14	1.2228889085104762	9.861741413472023
FASASSSQRGNSGSGNFGQGRGGGFGGNDNFGNGGNFSGRGGFGGCRGGGGYGFSGDMYNGFGNDGSNFGYIGSYNDFGNYNEQSSNFGPMRNGNFGGYSSGPYGGGGQYFARFRIQGGYGGSSSSSSYGSGRRF	14	1.2218221950183334	9.81079710890763
SASASSSQRGNSGSGNFIQGRGGGFGGNDNFGNGGNFSGRGGFGGCRGGGGYGFSGDMYNGFGNDGSNFGYIGSYNDFGNYNEQSSMFGPMRGGNFGGYSSGPYGGGGQYFAKPRIQGGYGGSSSSSVYGWGRRF	14	1.2262539028933004	10.165585384239481
FASASSSQRGNSGSGNFGGCRGDGFGGNDNFGNGGNFSGRGWFGGCRGGPGYGFSGDGYNGFGNDGSNFGYIGSYNDFGNYNEQSSMFGPMRGGNFGGYSSGPYGGGGQYFAKPRIQGGYGGSSSSSFYGWGRRF	14	1.2276598222100001	9.822753475411792
FAFASSSQRGNSGSGFFGGCRGDGFGGNDNFGNGGNFSGRGWFGGCRGGPGYGFSGDGYNGFGNDGSNFGYIGSYNDFGNYNEQSSMFGPMRGGNFGGYSSGPYGGGGQYFAKERIQGGYGGSSSSSFYGWGRRF	14	1.2307243911911114	9.621410750859063
FASASSSQRGNSGSGNFGQGRGGGFGGNDNFGNGGNFSGRGGFGGCRGGGGYGFSGDMYNPFGNDGSNFGYIGSYNDFGNYNEQSSNFGPMRNGNFGGYSSGPYGGGGQYFARFRIQGGYGGSSSSSSYGSGRRF	14	1.2232096953350264	9.892064099790714
FASASSSQRGNSGSGNFGQGRGGGFGGNDNFGNGGNFSGRGWFGGCRGGPGYGFSGDGYNGFGNDGSNFGYIGSYNDFGNYNEQSSMFGPMRGGNFGGYSSGPYGGGGQYFAKPRIQGGYGGSSSSSFYGWGRRF	14	1.2259730256381332	9.883248500199542
FASASSSQRGNYGSGNFGGCRGDGFGGNDNFGNGGNFSGRGGFGGCRGGPGYGFSGDGYNGFGNDGSNFGYIGSYNDFGNYNEQSSNFGPMRGGNFGGYSSGPYGGGGQYFARFRIQGGYGGSSSSSSYGSGRRF	14	1.2204802344889927	9.913918182971441
FASASSSQGGNSGSGNFGGGRGGGFGEIDNFGNGGNFSGRGGFGGCRGGGGYGFSGDGYNGFGNDGSNFGYIGSYNWFGNYNEQSSNFGPMRGGNFGGYSSGPVGGGGQYFARFRIQGGYGGSSSSSSYGSGRRF	14	1.2168535027824239	9.662141937500001
FASASSSQRGNSGSGNFGQGRGGGFGGNDNFGNGGNFSGRGGFGGCRGGGGYGFSGDMYNGFGNDGSNFGYIGSYNDFGNYNEQSSMFGPMRGGNFGGYSSGPYGGGGQYFAKPRIQGGYGGSSSSSVYGWGRRF	14	1.225388745665738	9.921137798305764
FASASSSQRGNSGSGNFGGCRGDGFGGNDNFGNGGNFSGRGGFGGCRGGGGYGFSGDMYNGFGNDGSNWGYIGSYNDFGNYNEQSSMFGPMRGGNFGGYSSGPYGGGGQYFAKPRIQGGYGGSSSSSVYGWGRRF	14	1.2150899644343898	9.95827589835912
FASASSSQRGNYGSGNFGGCRGDGFGGNDNFGNGGNFSGRGGFGGCRGGPGYGFSGDGYNGFGNDGSNFGYIGSYNDFGNYNEQSSNFGPMRGGNFGGYSSGPYGGGGQYFARFRIQGGYGGSSSSSSYGSGRRF	14	1.2168322035255559	9.843906445491909
FASASSSQRGNSGSGNFGGCRGDGFGGNDNFGNGGNFSGRGWFGGCRGGPGYGFSGDGYNGFGNDGSNFGYIGSYNDFGNYNEQSSMFGPMRGGNFGGYSSGPYGGGGQYFAKPRIQGGYGGSSSSSFYGWGRRF	14	1.2296274940144556	9.865645970708009
FASASSSQRGNSGSGNFGGCRGDGFGKNDNFGNGGNFSGRGWFGGCRGGPGYGFSGDGYNGFGNDGSNFGYIGSYNDFGNYNEQSSNFGPMRNGNFGGYSSGPYGGGGQYFARFRIQGGYGGSSSSSSYMSGRRF	14	1.2501012644712417	10.146485206796845
FASASSSQRGNSGSGNFGGCRGDGFGGNDNFGNGGNFSGRGWFGGCRGGPGAGFSGDGYNGFGNDGSNFGYIGSYNDFGNYNEQSSMFGPMRGGNFGGYSSGPYGGGGQYFAKPRIVGGYGGSSSSSFYGWGRRF	14	1.2235313480681482	9.831862186606665
FASASSSQRGNSGSGNFGGCRGDGFGGNDNFGNGGNFSGRGGFGGCRGGPGYGFSGDGYNGFGNDGSNFGYIGSYNDFGNYNEQSSNFGPMRGGNFGGYSSGPYGGGGQYFARFRIQGGYGGSSSSSSYGSGRRF	14	1.2167836525906632	9.874387804792626
SASASSSQRGNSGSGNFGGGRGGGFGGNDNFGNGGNFSGRGGFGGCRGGGGYGFSGDGYNGFGNDGSNFGYIGSYNDFGNYNEQSSNFGPMRGGNFGGYSSGPVGGGGQYFARFRIQGGYGGSSSSSSYGSGRRF	14	1.2147166503590952	9.911725766076042
FASASSSQRGNSGSGNFGQGRGGGFGGNDNFGNGGNFSGRGGFGGCRGGGGYGFSGDMYNGFGNDGSNFGYIGSQNDFGNYNEQSSMFGPMRGGNFGGYSSGPYGGGGQYFAKPRIQGGYGGSSSSSFYGWGRRF	14	1.2305447086110544	10.159388559042796
FAFASSSQRGNSGSGNFGGCRGDGFGGNDNFGNGGNFSGRGWFGGCRGGPGYGFSGDGYNGFGNDGSNFGYIGSYNPFGNYNEQSSMFGPMRGGNIGGYSSGPYGGGGQYFAKPRIQGGYGGSSSSSFYGWGRRF	-1	1.2119850438467619	9.607184168426304
FASASSSQRGNSGSGNFGQGRGGGFGGNDNFGNGGNFSGRGGFGGCRGVGGYGFSGDMYNPFGNDGSNFGYIGSYNDFGNYNEQSSMFGPMRGGNFGGYSSGPYGGGGQYFAKPRIQGGYGGSSSSSVYGWGRRF	15	1.2208542289502167	9.828849310160626
FASASSSQRGNSGSGNFGQGRGGGWGGNDNFGNGGNFSGRGWFGGCRGGPGYGFSGDGYNGFGNDGSNFGYIGSYNDFGNYNEQSSMFGPMRGGNFGGYSSGPYGGGGQYFAKPRIQGGYGGSSSSSFYGWGRRF	15	1.2281117843825795	9.921337082332254
FASASSSQRGNSGSGNFGGCRGDGMGGNDNFGNGGNFSGRGWFGGCRGGPGYGFSGDGYNGFGNDGSNFGYIGSYNDFGNYNEQSSMFGPMRGGNFGGYSSGPYGGGGQYFAKPRIQGGYGGSSSSSFYGWGRRF	15	1.2228889085104762	9.861741413472023
FASASSSQRGNSGSGNFGQGRGGGFGGNDNFGNGGNFSGRGGFGGCRGGGGYGFSGDMYNGFGNDGSNFGYIGSYNDFGNYNEQSSNFGPMRNGNFGGYSSGPYGGGGQYFARFRIQGGYGGSSSSSSYGSGRRF	15	1.2218221950183334	9.81079710890763
SASASSSQRGNSGSGNFIQGRGGGFGGNDNFGNGGNFSGRGGFGGCRGGGGYGFSGDMYNGFGNDGSNFGYIGSYNDFGNYNEQSSMFGPMRGGNFGGYSSGPYGGGGQYFAKPRIQGGYGGSSSSSVYGWGRRF	15	1.2262539028933004	10.165585384239481
FASASSSQRGNSGSGNFGGCRGDGFGGNDNFGNGGNFSGRGWFGGCRGGPGYGFSGDGYNGFGNDGSNFGYIGSYNDFGNYNEQSSMFGPMRGGNFGGYSSGPYGGGGQYFAKPRIQGGYGGSSSSSFYGWGRRF	15	1.2276598222100001	9.822753475411792
FAFASSSQRGNSGSGFFGGCRGDGFGGNDNFGNGGNFSGRGWFGGCRGGPGYGFSGDGYNGFGNDGSNFGYIGSYNDFGNYNEQSSMFGPMRGGNFGGYSSGPYGGGGQYFAKERIQGGYGGSSSSSFYGWGRRF	15	1.2307243911911114	9.621410750859063
FASASSSQRGNSGSGNFGQGRGGGFGGNDNFGNGGNFSGRGGFGGCRGGGGYGFSGDMYNPFGNDGSNFGYIGSYNDFGNYNEQSSNFGPMRNGNFGGYSSGPYGGGGQYFARFRIQGGYGGSSSSSSYGSGRRF	15	1.2232096953350264	9.892064099790714
FASASSSQRGNSGSGNFGQGRGGGFGGNDNFGNGGNFSGRGWFGGCRGGPGYGFSGDGYNGFGNDGSNFGYIGSYNDFGNYNEQSSMFGPMRGGNFGGYSSGPYGGGGQYFAKPRIQGGYGGSSSSSFYGWGRRF	15	1.2259730256381332	9.883248500199542
FASASSSQRGNSGSGNFGGCRGDGPGGNDNFGNGGNFSGRGWFGGCRGGPGYGFSGDGYNGFGNDGSNFGYIGSYNDFGNYNEQSSMFGPMRGGNFGGYSSGPYGGGGQYFAKPRIQGGYGGSSSSSFYGWGRRF	15	1.2324278689277994	9.83853376688752
FASASSSQRGNSGSGFFGGCRGDGFGGNDNFGNGGNFSGRGWFGGCRGGPGYGFSGDGYNGFGNDGSNFGYIGSYNDFGNYNEQSSMFGPHRGGNFGGYSSGPYGGGGQYFWKERIQGGAWGSSSSSFYGWGRRF	15	1.2328540621659259	9.855086495552186
FASASSSQRGNSGSGNFGQGRGGGFGGNDNFGNGGNFSGRGGFGGCRGGGGYGFSGDMYNGFGNDGSNFGYIGSYNDFGNYNEQSSMFGPMRGGNFGGYSSGPYGGGGQYFAKPRIQGGYGGSSSSSVYGWGRRF	15	1.225388745665738	9.921137798305764
FASASSSQRGNSGSGNFGQGRGGGFGGNDNFGNGGNFSGRGWFGGCRGGPGYGFSGDGYNGFGNDGSNFGYIGSYNDFGNYNEQSSMFGPMRGGNFGGYSSGPYGRGGQYFAKPRIQGGYGGSSSSSFYGWGRRF	15	1.231712107017823	10.072891351436274
FASASSSQRGNSGSGNFGGCRGDGFGKNDNFGNGGNFSGRGWFGGCRGGPMYGASGDGYNGFGNDGSNFGYIGSYNDFGNYNEQSSNFGPMRNGNFGGYSSGPYGGGGQYFARFRIQGGYGGSSSSSSYMSGRRF	15	1.240687316492585	9.960901287111744
FASASSSQRGNSGSGNFGGCRGDGFGGNDNFGNGGNFSGRGWFGGCRGGPGYGFSGDGYNGFGNDGSNFGYIGSYNDFGNYNEQSSMFGPMRGGNFGGYSSGPYGGGGQYFAKPRIQGGYGGSSSSSFYGWGRRF	15	1.2296274940144556	9.865645970708009
FASASSSQRGNSGSGNFGGCRGDGFGKNDNFGNGGNFSGRGWFGGCRGGPGYGFSGDGYNGFGNDGSNFGYIGSYNDFGNYNEQSSNFGPMRNGNFGGYSSGPYGGGGQYFARFRIQGGYGGSSSSSSYMSGRRF	15	1.2501012644712417	10.146485206796845
FASASSSQRGNSGSGNFGGCRGDGFGGNDNFGNGGNFSGRGWFGGCRGGPGAGFSGDGYNGFGNDGSNFGYIGSYNDFGNYNEQSSMFGPMRGGNFGGYSSGPYGGGGQYFAKPRIVGGYGGSSSSSFYGWGRRF	15	1.2235313480681482	9.831862186606665
FASASSSQRGNSGSGNFGGCRGDGFGKNDNFGNGGNFSGRGWFGGCRGGPGYGFSGDGYNGFGNDGSNFGYIGSYNDFGNYNEQSSNFGPMRNGNFGGYSSGPYGGGGQYFARFRIQGGYGGSSSSSSYMSGRRF	15	1.2404187948427707	9.832932629660139
FASASSSQRGNSGSGNFGGCRGDGFGGNDNFGNGGNFSGRGGFGGCRGGGGYGFSGDMYNGFGNDGSNFGYIGSQNDFGNYNEQSSMFGPMRGGNFGGYSSGPYGGGGQYFAKPRIQGGYGGSSSSSFYGWGRRF	15	1.2390170370725855	9.842021121893639
FASASSSQRGNSGSGNFGQGRGGGFGGNDNFGNGGNFSGRGGFGGCRGGGGYGFSGDMYNGFGNDGSNFGYIGSQNDFGNYNEQSSMFGPMRGGNFGGYSSGPYGGGGQYFAKPRIQGGYGGSSSSSFYGWGRRF	15	1.2305447086110544	10.159388559042796
FASASSSQRGNSGSGNFGGCRGDGFGKNDNFGNGGNFSGRGWFGGCRGGPGYGFSGDGYNGFGNDGSNFGYIGSYNDFGNYNEQSSNFGPMRNGNFGGYSSGPYGGGGQYFAKPRIQGGYGGSSSSSFYGWGRRF	-1	1.2178255771272877	9.73526178809691
FASASSSQRGNSGSGNFGQGRGGGFGGNDNFGNGGNFSGRGGFGGCRGGGGYGFSGDMYNGFGNDGSNFGYIGSQNDFGNYHEQSSMFGPMRKGNFGGYSSGPYGGGGQYFARFRIQGGYGGSSSSSSYMSGRRF	16	1.2555046514282269	9.867917612136864
FASASSSQRGNSGSGNFGQGRGGGWGGNDNFGNGGNFSGRGWFGGCRGGPGYGFSGDGYNGFGNDGSNFGYIGSYNDFGNYNEQSSMFGPMRGGNFGGYSSGPYGGGGQYFAKPRIQGGYGGSSSSSFYGWGRRF	16	1.2281117843825795	9.921337082332254
FASASSSQRGNEGSGNFGGCRGDGFGKNDNFGNGGNFSGRGWFGGCRGGPGYGFSGDGYNGFGNDMSNFGYIGSYNDFGNYNEQSSNFGPMRNGNFGGYSSGPYGGGGQYFARFRIQGGYGGSSSSSSYMSGRRF	16	1.2479769633656788	10.069241820106338
FASASSSQRGNSGSGNFGGCRGDGFGGNDNFGNGGNFSGRGGFGGCRGGGGYGFSGDMYNGFGNDGSNFGYIGSQNDFGNYNEQSSMFGPMRGGNFGGYSSGPYGGGGQYFAKPRIQGGYGGSSSSSFYGWGRRF	16	1.2270041918275	9.86523482928696
SASASSSQRGNSGSGNFIQGRGGGFGGNDNFGNGGNFSGRGGFGGCRGGGGYGFSGDMYNGFGNDGSNFGYIGSYNDFGNYNEQSSMFGPMRGGNFGGYSSGPYGGGGQYFAKPRIQGGYGGSSSSSVYGWGRRF	16	1.2262539028933004	10.165585384239481
FASASSSQRGNSGSGNFGGCRGDGFGGNDNFGNGGNFSGRGWFGGCRGGPGYGFSGDGYNGFGNDGSNFGYIGSYNDFGNYNEQSSMFGPMRGGNFGGYSSGPYGGGGQYFAKPRIQGGYGGSSSSSFYGWGRRF	16	1.2276598222100001	9.822753475411792
FAFASSSQRGNSGSGFFGGCRGDGFGGNDNFGNGGNFSGRGWFGGCRGGPGYGFSGDGYNGFGNDGSNFGYIGSYNDFGNYNEQSSMFGPMRGGNFGGYSSGPYGGGGQYFAKERIQGGYGGSSSSSFYGWGRRF	16	1.2307243911911114	9.621410750859063
FASASSSQRGNSGSGNFGGCRGDGFGKNDNFGNGGNFSGRGWFGGCRGGPGYGFSGDGYNGFGNDGSNFGYIGSYNDFGNYNEQSSNFGPMRNGNFGGYSSGPYGGGGQYFARFRIQGGYGGSSSSSSYMSGRRF	16	1.2390969291656349	9.980107663529106
FASASSSQRGNSGSGNFGGCRIDGFGKNDNFGNGGNFSGRGWFGGCRGGPGYGFSGDGYNGFGNDGSNFGYIVSYNDFGNYNEQSSNFDPMRNGNFGGYSSGPYGGGGQYFARFRIQGGYGGSSSSSSYMSGRRF	16	1.2505216810188644	9.72027417230875
FASASSSQRGNSGSGNFGGCRGDGPGGNDNFGNGGNFSGRGWFGGCRGGPGYGFSGDGYNGFGNDGSNFGYIGSYNDFGNYNEQSSMFGPMRGGNFGGYSSGPYGGGGQYFAKPRIQGGYGGSSSSSFYGWGRRF	16	1.2324278689277994	9.83853376688752
FASASSSQRGNSGSGFFGGCRGDGFGGNDNFGNGGNFSGRGWFGGCRGGPGYGFSGDGYNGFGNDGSNFGYIGSYNDFGNYNEQSSMFGPHRGGNFGGYSSGPYGGGGQYFWKERIQGGAWGSSSSSFYGWGRRF	16	1.2328540621659259	9.855086495552186
FASASSSQRGDSGSGNRGGCRGDGFGKNDNFGNGGNFSGRGWFGGCRGGPGYGFSGDGYNGFGNDGSNMGYIGSYNDFGNYNEQSSNFGPMRNGNFGGYSSGPYGGGGQYLARFRIQGGYGGSSSSSSYMSGRRF	16	1.2283123834982141	10.059332823741762
FASASSSQRGNSGSGNFGQGRGGGFGGNDNFGNGGNFSGRGWFGGCRGGPGYGFSGDGYNGFGNDGSNFGYIGSYNDFGNYNEQSSMFGPMRGGNFGGYSSGPYGRGGQYFAKPRIQGGYGGSSSSSFYGWGRRF	16	1.231712107017823	10.072891351436274
FASASSSQRGNSGSGNFGGCRGDGFGKNDNFGNGGNFSGRGWFGGCRGGPMYGASGDGYNGFGNDGSNFGYIGSYNDFGNYNEQSSNFGPMRNGNFGGYSSGPYGGGGQYFARFRIQGGYGGSSSSSSYMSGRRF	16	1.240687316492585	9.960901287111744
FASASSSQRGNSGSGNFGGCRGDGFGGNDNFGNGGNFSGRGWFGGCRGGPGYGFSGDGYNGFGNDGSNFGYIGSYNDFGNYNEQSSMFGPMRGGNFGGYSSGPYGGGGQYFAKPRIQGGYGGSSSSSFYGWGRRF	16	1.2296274940144556	9.865645970708009
FASASSSQRGNSGSGNFGGCRGDGFGKNDNFGNGGNFSGRGWFGGCRGGPGYGFSGDGYNGFGNDGSNFGYIGSYNDFGNYNEQSSNFGPMRNGNFGGYSSGPYGGGGQYFARFRIQGGYGGSSSSSSYMSGRRF	16	1.2501012644712417	10.146485206796845
FASCSSSQRGNSGSGNFGGCRGDGFGKNDNFGNGGNFSGRGWFGGCRGKPGYGFSGDGYNGFGNDGSNFGYIGSYNDFGNYNELSSNFGPMRNGNFGGYSSGPYGGGGQYFARFRIQGGYGGSSSSSSYMSGRRF	16	1.2667757012475092	9.973525898819373
FASASSSQRGNSGSGNFGGCRGDGFGKNDNFGNGGNFSGRGWFGGCRGGPGYGFSGDGYNGFGNDGSNFGYIGSYNDFGNYNEQSSNFGPMRNGNFGGYSSGPYGGGGQYFARFRIQGGYGGSSSSSSYMSGRRF	16	1.2404187948427707	9.832932629660139
FASASSSQRGNSGSGNFGGCRGDGFGGNDNFGNGGNFSGRGGFGGCRGGGGYGFSGDMYNGFGNDGSNFGYIGSQNDFGNYNEQSSMFGPMRGGNFGGYSSGPYGGGGQYFAKPRIQGGYGGSSSSSFYGWGRRF	16	1.2390170370725855	9.842021121893639
FASASSSQRGNSGSGNFGQGRGGGFGGNDNFGNGGNFSGRGGFGGCRGGGGYGFSGDMYNGFGNDGSNFGYIGSQNDFGNYNEQSSMFGPMRGGNFGGYSSGPYGGGGQYFAKPRIQGGYGGSSSSSFYGWGRRF	16	1.2305447086110544	10.159388559042796
FASASSSQRGNSGSGFFGGCRGDGFGKNDLFGNGGNFSGRGWVGGCRGKPGYGFSGDGYNGFGNDGSNFGYIGSYNDFGNYNELSSNFGPMRNGNFGGYSSGPYGGGGQYFARFRIQGGYGGSCSSSSYMSGRRF	-1	1.221893970845	9.912467699037764
FASASSSQRGNEGSGNFGGCRGDGFGKNDNFGNGGNFSGRGWFGGCRGHPGYGFSGDGYNGFGNDMSNFGYIGSQNDFGNYHEQSSMFGPMRKGNFGGYSSGPYGGGGQYFARFRIQGGYGGSSSSSSYMSGRRF	-1	1.2284926446542046	9.979792332832888
FASASSSQRGNSGSGNFGQGRGGGFGGNDNFGNGGNFSGRGGFGGCRGGGGYGFSGDMYNGFGNDGSNFGYIGSQNDFGNYHEQSSMFGPMRKGNFGGYSSGPYGGGGQYFARFRIQGGYGGSSSSSSYMSGRRF	17	1.2555046514282269	9.867917612136864
FASASSSQRGNSGSGNFGGCRGDGFGKNDNFGNGGNFSGRGWFGGCRGGPGYGFSGDGYNGFGNDGSNFGVIVSYNDFGNYNEQSSNFDPMRNGNFGGYSSGPYGGGGQYFARFRIQGGYGGSSSSSSYMSGRRF	17	1.256947065306984	9.751249435903539
FASASSSQRGNEGSGNFGGCRGDGFGKNDNFGNGGNFSGRGWFGGCRGGPGYGFSGDGYNGFGNDMSNFGYIGSYNDFGNYNEQSSNFGPMRNGNFGGYSSGPYGGGGQYFARFRIQGGYGGSSSSSSYMSGRRF	17	1.2479769633656788	10.069241820106338
FASASSSQRGNSGSGNFPGCTIDGFGKNDNFGNGGNFSGRGWFGGCRGGPWYGFSGDGYNGFGNDGSNFGYIVSYNDFGNYNEQSSNFDPMRNGNFGGYSSGPYGGGGQYFARFRIQGGYGGSSSSSSYMSGRRF	17	1.2676359010197438	9.76077347702222
FASASSSQRFNSGSGNFGGCRGDGFGKNDNFGNKGNFSGRGWFGGCRGQPGYGFSGDGYNGFGNDGSNFGYEGSYNDFGNYNEQSSNFGPMRNGNFGGYSSGPYGGGGQYFARFRIQGGYGGSSSSSSYMSGRRF	17	1.2302545210707692	9.884611182432728
FASCSSSQRGNSGSGNFGGCRGDGFGGNDNFGNGGNFSGRGWFGGCRGGPGYGFSGDGYNGFGNDGSNFGYIGSYNDFGNYNEQSSMFGPHRGGNFGGYSSGPYGGGGQYFWKERIQGGAWGSSSSSFYGWGRRF	17	1.2412017645371793	9.907415615772187
FAFASSSQRGNSGSGFFGGCRGDGFGGNDNFGNGGNFSGRGWFGGCRGGPGYGFSGDGYNGFGNDGSNFGYIGSYNDFGNYNEQSSMFGPMRGGNFGGYSSGPYGGGGQYFAKERIQGGYGGSSSSSFYGWGRRF	17	1.2307243911911114	9.621410750859063
FASASSSQRGNSGSGNFGGCRGDGFGKNDNFGNGGNFSGRGWFGGCRGGPGYGFSGDGYNGFGNDGSNFGYIGSYNDFGNYNEQSSNFGPMRNGNFGGYSSGPYGGGGQYFARFRIQGGYGGSSSSSSYMSGRRF	17	1.2390969291656349	9.980107663529106
FASASSSQRGNSGSGNFGGCRIDGFGKNDNFGNGGNFSGRGWFGGCRGGPGYGFSGDGYNGFGNDGSNFGYIVSYNDFGNYNEQSSNFDPMRNGNFGGYSSGPYGGGGQYFARFRIQGGYGGSSSSSSYMSGRRF	17	1.2505216810188644	9.72027417230875
FASASSSQRGNSGSGNFGGCRGDGPGGNDNFGNGGNFSGRGWFGGCRGGPGYGFSGDGYNGFGNDGSNFGYIGSYNDFGNYNEQSSMFGPMRGGNFGGYSSGPYGGGGQYFAKPRIQGGYGGSSSSSFYGWGRRF	17	1.2324278689277994	9.83853376688752
FASASSSQRGNSGSGFFGGCRGDGFGGNDNFGNGGNFSGRGWFGGCRGGPGYGFSGDGYNGFGNDGSNFGYIGSYNDFGNYNEQSSMFGPHRGGNFGGYSSGPYGGGGQYFWKERIQGGAWGSSSSSFYGWGRRF	17	1.2328540621659259	9.855086495552186
FASASSSQRGNSGSGNFGGCRIDGFGKNDNFGNGGNFSGRGWFGGCRGGPGYGFSGDGYNGFGNDGSNFGYIGSYNDFGNYNEQSSNFGPMRNGNFGGYSSLPYGGGGQYFARFRIQGGYGGSSSSSSYMSGRRF	17	1.2711256997507379	10.087871198167807
FASASSSQRGNSGSGNFGQGRGGGFGGNDNFGNGGNFSGRGWFGGCRGGPGYGFSGDGYNGFGNDGSNFGYIGSYNDFGNYNEQSSMFGPMRGGNFGGYSSGPYGRGGQYFAKPRIQGGYGGSSSSSFYGWGRRF	17	1.231712107017823	10.072891351436274
FASASSSQRGNSGSGNFGGCRGDGFGKNDNFGNGGNFSGRGWFGGCRGGPMYGASGDGYNGFGNDGSNFGYIGSYNDFGNYNEQSSNFGPMRNGNFGGYSSGPYGGGGQYFARFRIQGGYGGSSSSSSYMSGRRF	17	1.240687316492585	9.960901287111744
FASASSSQRGNSGSGNFGQGRGGGFGGNDNFGNGGNFSGRGGFGGCRGGGGYGFSGDMYNGFGNDGSNFGYIGSYNDFGNYNEQSSNFGPMRNGNFGGYSSGPYGGGGQYFARFRIQGGYGGSSSSSSYMSGRRF	17	1.2499328573205715	10.012521141708808
FASASSSQRGNSGSGNFGGCRGDGFGKNDNFGNGGNFSGRGWFGGCRGGPGYGFSGDGYNGFGNDGSNFGYIGSYNDFGNYNEQSSNFGPMRNGNFGGYSSGPYGGGGQYFARFRIQGGYGGSSSSSSYMSGRRF	17	1.2501012644712417	10.146485206796845
FASCSSSQRGNSGSGNFGGCRGDGFGKNDNFGNGGNFSGRGWFGGCRGKPGYGFSGDGYNGFGNDGSNFGYIGSYNDFGNYNELSSNFGPMRNGNFGGYSSGPYGGGGQYFARFRIQGGYGGSSSSSSYMSGRRF	17	1.2667757012475092	9.973525898819373
FASASSSQRGNSGSGNFGGCRGDGFGKNDNFGNGGNFSGRGWFGGCRGGPGYGFSGDGYNGFGNDGSNFGYIGSYNDFGNYNEQSSNFGPMRNGNFGGYSSGPYGGGGQYFARFRIQGGYGGSSSSSSYMSGRRF	17	1.2404187948427707	9.832932629660139
FASASSSQRGNSGSGNFGGCRGDGFGGNDNFGNGGNFSGRGGFGGCRGGGGYGFSGDMYNGFGNDGSNFGYIGSQNDFGNYNEQSSMFGPMRGGNFGGYSSGPYGGGGQYFAKPRIQGGYGGSSSSSFYGWGRRF	17	1.2390170370725855	9.842021121893639
FASASSSQRGNSGSGNFGQGRGGGFGGNDNFGNGGNFSGRGGFGGCRGGGGYGFSGDMYNGFGNDGSNFGYIGSQNDFGNYNEQSSMFGPMRGGNFGGYSSGPYGGGGQYFAKPRIQGGYGGSSSSSFYGWGRRF	17	1.2305447086110544	10.159388559042796
FASASSSQRGNSGSGNFGQGRGGGFGGNDNFGNGGNFSGRGGFGGCRGGGGYGFSGDMYNGFGNDGSNFGYIGSQNDFGNYHEQSSMFGPMRKGNFGGYSSGPYGGGGQYFARFRIQGGYGGSSSSSSYMSGRRF	18	1.2555046514282269	9.867917612136864
FASASSSQRGNSGSGNFGGCRGDGFGKNDNFGNGGNFSGRGWFGGCRGGPGYGFSGDGYNGFGNDGSNFGVIVSYNDFGNYNEQSSNFDPMRNGNFGGYSSGPYGGGGQYFARFRIQGGYGGSSSSSSYMSGRRF	18	1.256947065306984	9.751249435903539
FASASSSQRGNEGSGNFGGCRGDGFGKNDNFGNGGNFSGRGWFGGCRGGPGYGFSGDGYNGFGNDMSNFGYIGSYNDFGNYNEQSSNFGPMRNGNFGGYSSGPYGGGGQYFARFRIQGGYGGSSSSSSYMSGRRF	18	1.2479769633656788	10.069241820106338
FASASSSQRGNSGSGNFPGCTIDGFGKNDNFGNGGNFSGRGWFGGCRGGPWYGFSGDGYNGFGNDGSNFGYIVSYNDFGNYNEQSSNFDPMRNGNFGGYSSGPYGGGGQYFARFRIQGGYGGSSSSSSYMSGRRF	18	1.2676359010197438	9.76077347702222
FASASSSQRGNSGSGNFGGCRIDGFGKNDNFGNGGNFSGRGWFGGCRGGPGYGFSGDGYNGFGNDGSNFGYIGSYNDFGNYNEQSSNFGTMRNGNFGGYSSLPYGGGGQYFAIFRIQGGYGGSSSSSSYMLGRRF	18	1.2697545817467273	9.810397246505428
FASCSSSQRGNSGSGNFGGCRGDGFGGNDNFGNGGNFSGRGWFGGCRGGPGYGFSGDGYNGFGNDGSNFGYIGSYNDFGNYNEQSSMFGPHRGGNFGGYSSGPYGGGGQYFWKERIQGGAWGSSSSSFYGWGRRF	18	1.2412017645371793	9.907415615772187
TASASSSQRGNSGSGNFGGCRIDGFGKNDNFGNGGNFSGRGWFGGCRGGPGYGFSGDGYNGFGNDGSNFGYIVSYNDFGNYNEQSSNFDPMRNINFGGYSSGPYGGGGQYVARFRIQGGYGGSSSSSSYMSGRRF	18	1.2606093748156044	10.25037326172178
FASASSSQRGNSGSGNFGGCRGDGFGKNDNFGNGGNFSGRGWFGGCRGGPGYGFSGDGYNGFGNDGSNFGYIGSYNDFGNYNEQSSNFGPMRNGNFGGYSSGPYGGGGQYFARFRIQGGYGGSSSSSSYMSGRRF	18	1.2390969291656349	9.980107663529106
FASASSSQRGNSGSGNFGGCRIDGFGKNDNFGNGGNFSGRGWFGGCRGGPGYGFSGDGYNGFGNDGSNFGYIVSYNDFGNYNEQSSNFDPMRNGNFGGYSSGPYGGGGQYFARFRIQGGYGGSSSSSSYMSGRRF	18	1.2505216810188644	9.72027417230875
FASASSSQRGNSGSGNFGQGRGGGFGGNDNFGNGGNFSGRGGFGGCRGGGGYGFSGDMYNGFGNDGSNFGYIGSYNDFGNYNEQSSNFGPMRNGNFGGYSSGPYGGGCQYFARFRIQGGYGGSSSSSSYMSGRRF	18	1.2687555141966491	10.013631440458646
FASASSSQRGNSGSGNFGGCRGDGFGKNDNFGNGGNFSGRGWFGGCRGGPGYGFSGDGYNGFGNDGSNFGVIVSYNDFGNYNEQSSNFDPMRNGNFGGYSSGPYGGGGQYFARFRIQGGYGGSSSSSSYMSGRRF	18	1.2495751135208255	9.897094993777502
FASASSSQRGNSGSGNFGGCRIDGFGKNDNFGNGGNFSGRGWFGGCRGGPGYGFSGDGYNGFGNDGSNFGYIGSYNDFGNYNEQSSNFGPMRNGNFGGYSSLPYGGGGQYFARFRIQGGYGGSSSSSSYMSGRRF	18	1.2711256997507379	10.087871198167807
FASCSSSQRGNSGSGNFGGCRGDGFGKNDNFGNGGNFSGRGWFGGCRGKPGYGFSGDGYNGFGNDGSNFGYIGSYNDFGNYNELMSNFGPMRNGNFGGYSSGPYGGGGQYFARFRIQGGYGGSSSSSSYMSGRRF	18	1.261274071005949	9.974020711239525
FASASSSQRGNSGSGNFGGCRGDGFGKNDNFGNGGNFSGRGWFGGCRGGPMYGASGDGYNGFGNDGSNFGYIGSYNDFGNYNEQSSNFGPMRNGNFGGYSSGPYGGGGQYFARFRIQGGYGGSSSSSSYMSGRRF	18	1.240687316492585	9.960901287111744
FASASSSQRGNSGSGNFGQGRGGGFGGNDNFGNGGNFSGRGGFGGCRGGGGYGFSGDMYNGFGNDGSNFGYIGSYNDFGNYNEQSSNFGPMRNGNFGGYSSGPYGGGGQYFARFRIQGGYGGSSSSSSYMSGRRF	18	1.2499328573205715	10.012521141708808
FASASSSQRGNSGSGNFGGCRGDGFGKNDNFGNGGNFSGRGWFGGCRGGPGYGFSGDGYNGFGNDGSNFGYIGSYNDFGNYNEQSSNFGPMRNGNFGGYSSGPYGGGGQYFARFRIQGGYGGSSSSSSYMSGRRF	18	1.2501012644712417	10.146485206796845
FASCSSSQRGNSGSGNFGGCRGDGFGKNDNFGNGGNFSGRGWFGGCRGKPGYGFSGDGYNGFGNDGSNFGYIGSYNDFGNYNELSSNFGPMRNGNFGGYSSGPYGGGGQYFARFRIQGGYGGSSSSSSYMSGRRF	18	1.2667757012475092	9.973525898819373
FASASSSQRGNSGSGNFGGCRGDGFGKNDNFGNGGNFSGRGWFGGCRGGPGYGFSGDGYNGFGNDGSNFGYIGSYNDFGNYNEQSSNFGPMRNGNFGGYSSGPYGGGGQYFARFRIQGGYGGSSSSSSYMSGRRF	18	1.2404187948427707	9.832932629660139
FASASSSQRGNSGSGNFGGCRGDGFGGNDNFGNGGNFSGRGGFGGCRGGGGYGFSGDMYNGFGNDGSNFGYIGSQNDFGNYNEQSSMFGPMRGGNFGGYSSGPYGGGGQYFAKPRIQGGYGGSSSSSFYGWGRRF	18	1.2390170370725855	9.842021121893639
FASASSSQRGNSGSGNFPGCTIDGFGKNDNFGNGGNFSGRGWFGGCRGGPWYGFSGDGYNGFGNDGSNFGYIVSYNDFGNYNEQSSNFDPMRNGNFGGYSSGPYGGGGQFFARFRIQGGYGGSSSSSSYMSGRRF	18	1.2734157055967965	9.650252151557256
FASASSSQRGNSGSGNFGGCRIDGFGKNDNFGNGGNFSGRGWFGGCRGGPGYGFSGDGYNGFGNDGSNFGYIGSYNDFGNYNEQSSNFGPMRNGNFGGYSSGPYGGGGQPFARFRIQGGYGGSSSSSSYMSGRRF	-1	1.2371096460431024	10.016908082493705
FASASSSQRGNSGSGNFGQGRGGGFGGNDNFGNGGNFSGRGGFGGCRGGGGYGFSGDMYNGFGNDGSNFGYIGSQNDFGNYHEQSSMFGPMRKGNFGGYSSGPYGGGGQYFARFRIQGGYGGSSSSSSYMSGRRF	19	1.2555046514282269	9.867917612136864
FASASSSQRGNSGSGNFGGCRGDGFGKNDNFGNGGNFSGRGWFGGCRGGPGYGFSGDGYNGFGNDGSNFGVIVSYNDFGNYNEQSSNFDPMRNGNFGGYSSGPYGGGGQYFARFRIQGGYGGSSSSSSYMSGRRF	19	1.256947065306984	9.751249435903539
FASASSSCRGNSGSGNFGGCRGDGFGKNDNFGNGGNFSGRGWFGGCRGGPGYGFSGDGYNGFGNDGSNFGYIGSYNDFGDYNEQSSNFGMMRNGNFGGYSSGPYGGGGQYFARFRIQGGYGGSSSSSSYMSGRRF	19	1.2538277974103702	9.779204550300086
FASASSSQRGNSGSGNFPGCTIDGFGKNDNFGNGGNFSGRGWFGGCRGGPWYGFSGDGYNGFGNDGSNFGYIVSYNDFGNYNEQSSNFDPMRNGNFGGYSSGPYGGGGQYFARFRIQGGYGGSSSSSSYMSGRRF	19	1.2676359010197438	9.76077347702222
FASASSSQRGNSGSGNFGGCRIDGFGKNDNFGNGGNFSGRGWFGGCRGGPGYGFSGDGYNGFGNDGSNFGYIGSYNDFGNYNEQSSNFGTMRNGNFGGYSSLPYGGGGQYFAIFRIQGGYGGSSSSSSYMLGRRF	19	1.2697545817467273	9.810397246505428
FASALSSQRGNSGSGNFGGCRIDGFGKNDNFGNGGNFSGRGWFGGCRGGPGYGFSGDGYNGFGNDGSNFGYIGSYNDFGNYNEQSSNFGPMRNGNFGGYSSGPYGGGGQFFARFRIQGGYGGSSSSSSYMSGRRF	19	1.2588346803922221	9.654043963343144
TASASSSQRGNSGSGNFGGCRIDGFGKNDNFGNGGNFSGRGWFGGCRGGPGYGFSGDGYNGFGNDGSNFGYIVSYNDFGNYNEQSSNFDPMRNINFGGYSSGPYGGGGQYVARFRIQGGYGGSSSSSSYMSGRRF	19	1.2606093748156044	10.25037326172178
FASASSSQRGNSGSGNFPGCTIDGFGKNDNFGNGGNFSGRGWFGGCRGGPWYGFSGDGYNGFGNDGSNFGYFVSYNDFGNYNEQSSNFDPMRNGNFIGYSSGPYGGGGQFFARFRIQGGYGGSSSSSSYMSGRRF	19	1.2812420510102562	9.611087589428509
FASASSSQRGNSGSGNFGGCRIDGFGKNDNFGNGGNFSGRGWFGGCRGGPGYGFSGDGYNGFGNDGSNFGYIVSYNDFGNYNEQSSNFDPMRNGNFGGYSSGPYGGGGQYFARFRIQGGYGGSSSSSSYMSGRRF	19	1.2505216810188644	9.72027417230875
FASASSSQRGNSGSGNFGQGRGGGFGGNDNFGNGGNFSGRGGFGGCRGGGGYGFSGDMYNGFGNDGSNFGYIGSYNDFGNYNEQSSNFGPMRNGNFGGYSSGPYGGGCQYFARFRIQGGYGGSSSSSSYMSGRRF	19	1.2687555141966491	10.013631440458646
FASCSSSQRGNSGSGNFGGCRGDGFGKNDNFGNGGNFSGRGWFGGCRGKPGYGFSGDGYNGFGNDGSNFGYIGSYNDFGNYNELSSNFGPMRNGNFGGYSSGPYGGGGQYFARFRIQGGYGGSSSSSSYMSGRRF	19	1.2648993178196106	10.02538768859188
FASASSSQRGNSGSGNFGGCRIDGFGKNDNFGNGGNFSGRGWFGGCRGGPGYGFSGDGYNGFGNDGSNFGYIGSYNDFGNYNEQSSNFGPMRNGNFGGYSSLPYGGGGQYFARFRIQGGYGGSSSSSSYMSGRRF	19	1.2711256997507379	10.087871198167807
FASCSSSQRGNSGSGNFGGCRGDGFGKNDNFGNGGNFSGRGWFGGCRGKPGYGFSGDGYNGFGNDGSNFGYIGSYNDFGNYNELMSNFGPMRNGNFGGYSSGPYGGGGQYFARFRIQGGYGGSSSSSSYMSGRRF	19	1.261274071005949	9.974020711239525
FASASRSQRMNSGSGNFPGCTIDGFGKNDNFGNGGNFSGRGWFGGCRGGPWYGFSGDGYNGFGNDGSNFGYIVSYNDFGNYNEQSSNFDPMRNGNFGGYSSLPYGGGGQYFANFRIQGGYGGSSSSSSYMSGRRF	19	1.2769184590399998	9.591988308776425
FASASSSQRGNSGSGNFGQGRGGGFGGNDNFGNGGNFSGRGGFGGCRGGGGYGFSGDMYNGFGNDGSNFGYIGSYNDFGNYNEQSSNFGPMRNGNFGGYSSGPYGGGGQYFARFRIQGGYGGSSSSSSYMSGRRF	19	1.2499328573205715	10.012521141708808
FASASSSQRGNSGSGNFGGCRGDGFGKNDNFGNGGNFSGRGWFGGCRGGPGYGFSGDGYNGFGNDGSNFGYIGSYNDFGNYNEQSSNFGPMRNGNFGGYSSGPYGGGGQYFARFRIQGGYGGSSSSSSYMSGRRF	19	1.2501012644712417	10.146485206796845
FASCSSSQRGNSGSGNFGGCRGDGFGKNDNFGNGGNFSGRGWFGGCRGKPGYGFSGDGYNGFGNDGSNFGYIGSYNDFGNYNELSSNFGPMRNGNFGGYSSGPYGGGGQYFARFRIQGGYGGSSSSSSYMSGRRF	19	1.2667757012475092	9.973525898819373
FASASSSQRGNSGSGNFPGCTIDGFGKNDNFGNGGNFSGRGWFGGCRGGPWYGFSGRGYNGFGNDGSNFGYIVSYNDFGNYNEQSSNFDPMDNQNFGGYSSLPYGGGGQYFARFRIQGGYGGSSSSSSYMSGRRF	19	1.279213157096111	9.705696833970674
FASASSSQRGNSGSGNFPGCTIDGFGKNDNFGNGGNFSGRGWFGGCRGGPWYGFSGDGYNGFGNDGSNFGYIVSYNDFGNYNEQSSNFDPMRNGNFGGYSSGPYGGGGQYFARFRIQGGYGGSSSSSSYMSGRRF	19	1.270357284270303	9.820016098216556
FASASSSQRGNSGSGNFPGCTIDGFGKNDNFGNGGNFSGRGWFGGCRGGPWYGFSGDGYNGFGNDGSNFGYIVSYNDFGNYNEQSSNFDPMRNGNFGGYSSGPYGGGGQFFARFRIQGGYGGSSSSSSYMSGRRF	19	1.2734157055967965	9.650252151557256
# replicate 2
# sequence round phase_width rad_gyration
MASASSSQRGRSGSGNFGGGRGGGFGGNDNFGRGGNFSGRGGFGGSRGGGGYGGSGDGYNGFGNDGSNFGGGGSYNDFGNYNNQSSNFGPMKGGNFGGRSSGPYGGGGQYFAKPRNQGGYGGSSSSSSYGSGRRF	0	1.0236054499231584	10.252506074291604
MASASSSQRGRSGSGNFGGGRGGGFGGNDNFGRGGNFSGRGGFGGSRGGGGYGGSGDGYNGFGNDGSNFGGGGSYNDFGNYNNQSSNFGPMKGGNFGGRSSGPSGGGGQYFAKPRNQGGYGGSSSSSSYGSGRRF	0	0.99025784470854	10.15515178264284
MASASSSQRGRSGSGNFGGGRGGGFGGNDNFGRGGNFSGRGGFGGSRGGGGYGGSGDGYNGFGNDGSNFGGGGSYNDFGNYNNQSSNFGPMKGGNFGGRSSGPYGGGGQYFAKPRNQGGYGGSSSSSSYGSGRRF	0	1.023823520670808	10.161813086686108
MASASSSQRGRSGSGNFGGGRGGGFGGNDNFGRGQNFSGRGGFGGSRGGGGYGGSGDGYNGFGNDGSNFGGGGSYNDFGNYNNQSSNFGPMKGGNFGGRSSGPYGGGGQYFAKPRNQGGYGGSSSSSSYGSGRRF	0	1.0282324055576655	10.224534769061831
MASASSSQRGRSGSGNFGGGRGGGFGGNDNFGRGGNFSGRGGFGGSRGGGGYGGSGDGYNGFGNDGSNFGGGGSYNDFGNYNNQSSNFGPMKGGNFGGRSSGPYGGGGQYFAKPFNQGGYGGSSSSSSYGSGRRF	0	1.0809859849571906	9.973551225248452
MASASSSQRGRSGSGNFGGGRGGGFGGNDNFGRGGNFSGRGGFGGSRGGGGYGGSGDGYNGFGNDGSNFGGGGSYNDFGNSNNQSSNFGPMKGGNFGGRSSGPYGGGGQYFAKPRNQGGYGGSSSSSSYGSGRRF	0	0.9954531647914023	9.85692517456807
MASASSSQRGRSGSGNFGGGRGGGFGGNDNFGRGGNFSGRGGFGGSRGGGGYGGSGDGYNGFGNDGSNFGGGGSYNDFGNYNNQSSNFGPMKGGNFGGRSSGPYGGGGQYFAKPRNQGGYGGSSSSSSYGSGRRF	0	1.0236402119776826	10.109548701825586
MASASSSQRGRSGSGNFGGGRGGGFGGNDNFGRGGNFSGRGGFGGSRGGGGYGGSGDGYNGFGNDGSNFGGGGSYNDFGNYNNQSSNFGPMKGGNFGGRSSGPYGGGGQYFAKPRNQGGYGGSSSSSSYGSGRRF	0	1.0234457645968236	10.201361267864993
MASASSSQRGRSGSGNFGGGRGGGFGGNDNFGRGGNFSGRGGFGGSRGGGGYGGSGDGYNGFGNDGSNFGGGGSYNDFGNYNNQDSNFGPMKGGNFGGRSSGPYGGGGQYFAKPRNQGGYGGSSSSSSYGSGRRF	0	1.0330639986329693	9.834870667898404
MASASSSQRGRSGSGNFGGGRGGGFGGNDNFGRGGNFSGRGGFGGSRGGGGYGGSGDGYNGFGNDGSNFGGGGSYNDFGNYNNQSSNFGPMKGGNFGGRSSGPYGGGGQYFAKPRNQGGYGGSSSSSSYGSGRRF	0	1.0264402215724149	9.999673253326966
MASASSSQRGVSGSGNFGGGRGGGFGGNDNFGRGGNFSGRGGFGGSRGGGGYGGSGDGYNGFGNDGSNFDGGGSYNDFGNYNNQSSNFGPMKGGNFGGRSSGPYGGGGQDFAHPRNQGGYGGSSSSSSYGSGRRF	0	1.0612735838467264	9.820898102997047
MASASSSQRGRSGSGNFGGGRGGGFGGNDNFGRGGNFSGRGGFGGSRGGGGYGGSGDGYNGFGNDGSNFGGGGSYNDFGNYNNQSSNFGPMKGGNFGGRSSGPYGGGGQYFAKPRNQGGYGGSSSSSSYGSGRRT	0	0.9825429457433928	10.257483379434325
MASASSSQRGRSGSGNFGGGRGGGFGGNDNFGRGGNFSGRGGFGGSRGGGGYGTSGDGYNGFGNDGSNFGGGGSYNDFGNYNNQSSNFGPMKGGNFGGRSSGPYGGGGQYFAKPRNQGGYGGSSSSSSYGSGRRF	0	1.0215936518101232	10.134594438758151
MAVASSSQRHRSGSGNFGGIRGGGFGGNDNFGRGGNFSGRGGFGGSRGGGGYGGSGDGYNGFGNDMSNFGGGGSYNDFGNYNNQSSNFGKMKGGNFGGRSSGPYGGGGQYFAKPRNQGGYGGSSSSSSYGSGRRF	0	1.0406307657763334	10.496991866988816
MASASSDQRGRSGSGNFGGGRGGGFGGNDNFGRGGNFSGRGGFGGSRGGGGYGGSGDGYNGFGNDGSNFGGGGSYNDFGNYNNQSSNFGPMKGGNFGGSSSGPYGGGGQYFAKPRNQGGYGGSSSSSSYGSGRRF	0	1.0452696859964523	10.276701412780909
MASASSSQRGRSGSGNFGGGRGGGFGGNDNFGRGGNFSGRGGFGGSRGGGGYGGSGDGYNGFGNDGSNFGGGGSYNDDGNYNNQSSNWGPMKGGNFGGESSGPYGMGGQYFAKPRNQGGYGGSSSSSSYGSGRRF	0	1.0090921974339986	10.172233569129398
MASASSSQRGRSGSGNFGGGRGGGFGGNDNFGRGGNFSARGGFGGSRGGGGYGGSGDGYNGFGNDGSNFGGGGSYNDFGNYNNQSSNFGPMKGGNFGGRSSGPYGGGGQYFAKTRNQGGYGGSSSSSSYGSGRRF	0	1.031345947450782	10.028537764911963
MASASSSQRGRSGSGNFGGGRGGGFGGNDNFGRGGNFSGRGGFGGSRGGGGYGGSGDGYNGFGNDGSNFGGGGSYDDFGNYNNQSSNFGPMKGGNFGGRSSGPYGGGGQWFAKPRNQGGYGGSSSSSSYGSGRRF	0	1.0439219770174548	10.119665732236669
MASASSSQRGRSGSGNFGGGRGGGFGGNDNFGRGGNFSGRGGFGGSRGGGGYGGSGDGYNGFGNDGSNFGGGGSYNDFGNYNNQSSNFGPMKGGNFGGRSSGPYGGGGQYFAKPRNQGGYGGSSSSSSYGSNRRF	0	1.012624377176083	10.491780280489131
MASASSSQRGRSGSGNFGGGRGGGFGGNDNFGRGGNFSGRGGFGGSRGGGGYGGSGDGYNGFGNDGSNFGGGGSYNDFGNYNNQSSNFGPMKGGNFGGRSSGPYGGGGQYFAKPRNQGGYGGSSSSSSYGSGRRF	0	1.025286069576475	10.114897724418977
MASASSSQRGRSGSGNFGGGRGGGFGGNDNFGRGGNFSARGGFGGSRGGGGYGGSGDGYNGFGNDGSNFGGGMSYNDFGNYNNQSSNFGPMKGGNFGGRSSGPYGGGGQYFAKPRNQGGYGGSSSSSSYGSGRRF	1	1.0425858534143957	9.93249181887905
MASASSSQRGVSGSGNFGGGRGGGFGGNDNFGRGGNFSGRGGFGGSRGGGGYGGSGDGYNGFGNDGSNFDGGGSYNDFGNYNNQSSNFGPMKGGNFGGRSSGPYGGGGQDFAHPRNQGGYGGSSSSSSYGSGRRF	1	1.062174664742865	9.73348882888264
MASASSSQRGRSGSGNFGGGRGGGFGGNDNFGRGGNFSGRGGFGGSRGGGGYGGSGDGYNGFGNDGSNFGGGGSYNDFGNYNNQSSNFGPMKGGNFGGRSSGPYGGGGQYFAKPRNQGGYGGSSSSSSYGSGRRF	1	1.023823520670808	10.161813086686108
MASASSSQRGRSGSGNFGGGRGGGFGGNDNFGRGQNFSGRGGFGGSRGGGGYGGSGDGYNGFGNDGSNFGGGGSYNDFGNYNNQSSNFGPMKGGNFGGRSSGPYGGGGQYFAKPRNQGGYGGSSSSSSYGSGRRF	1	1.0282324055576655	10.224534769061831
MASASSSQRGRSGSGNFGGGRGGGFGGNDNFGRGGNFSGRGGFGGSRGGGGYGGSGDGYNGFGNDGSNFGGGGSYNDFGNYNNQSSNFGPMKGGNFGGRSSGPYGGGGQYFAKPFNQGGYGGSSSSSSYGSGRRF	1	1.0809859849571906	9.973551225248452
MASASSSQRGVSGSGNFGGGRGGGFGGNDNFGRGGNFSGRGGFGGSRGGGGYGGSGDGYNGFGNDGSNFDGGGSYNDFGNYNNQSSNFGPMKGGNFGGRSSGPYGGGGQDFAHPRNQGGYGGSSSSSKYGSGRRF	1	1.0238847219798402	9.830105489227735
MASASSSQRGRSGSGNFGGGRGGGFGGNDNFGRGGNFSGRGGFGGSRGGGGYGGSGDGYNGFGNDGSNFGGGGSYNDFGNYNNQSSNFGPMKGGNFGGRSSGPYGGGGQYFAKPRNQGGYGGSSSSSSYGSGRRF	1	1.0236402119776826	10.109548701825586
MAVASSSCRHRRGSGNFGGIRGGGFGGNDQFGRGGNFSGRGGFGGSRGGGGYGGSGDGYNGFGNDNSNFGGGGSYNDFGNVNNQSSNFGKMKGGNFGGRSSGPYGGGYQYFAKTRNQGGYGGSSSSSSYGSGRRF	1	1.0361323220509575	9.988517533177282
MASASSSQRGRSGSGNFGGGRGGGFGGNDNFGRGGNFSGRGGFGGSRGGGGYGGSGDGYNGFGNDGSNFGGGGSYNDFGNYNNQDSNFGPMKGGNFGGRSSGPYGGGGQYFAKPRNQGGYGGSSSSSSYGSGRRF	1	1.0330639986329693	9.834870667898404
MASASSSQRGRSGSGNFGGGRGGGFGGNDNFGRGGNFSGRGGFGGSRGGGGYGGSGDGYNGFGNDGSNFGGGGSYNDFGNYNNQSSNFGPMKGGNFGGRSSGPYGGGGQYFAKPRNQGGYGGSSSSSSYGSGRRF	1	1.0264402215724149	9.999673253326966
MASASSSQRGVSGSGNFGGGRGGGFGGNDNFGRGGNFSGRGGFGGSRGGGGYGGSGDGYNGFGNDGSNFDGGGSYNDFGNYNNQSSNFGPMKGGNFGGRSSGPYGGGGQDFAHPRNQGGYGGSSSSSSYGSGRRF	1	1.0612735838467264	9.820898102997047
MASASSSQRGVSGSGNFGGGRGGGFGGNDNFGRGGNFSGRGGFGGSRGGGGYGGSGDGYNGFGNDGSNFDGGGSYNDFGNYNNQSSNFGPMKGGNFGGRSSGPYGGGGQDFAHPRNQGGYGGSSSSSSYGSGRRF	1	1.0662343263653422	10.035887308233514
MASASSSQRGRSGSGNFGGGRGGGFGGNDNFGRGGNFSGRGGFGGSRGGGGYGGSGDGYNGFGNDGSNFGGGGSYDDFGNYNNQSSNFGPMKGGNFGGRSSGPYGGGGQYFAKPFNQGGYGGSSSSSSYGSGRRF	1	1.0962406565050649	9.980292149316599
MAVASSSQRHRSGSGNFGGIRGGGFGGNDNFGRGGNFSGRGGFGGSRGGGGYGGSGDGYNGFGNDMSNFGGGGSYNDFGNYNNQSSNFGKMKGGNFGGRSSGPYGGGGQYFAKPRNQGGYGGSSSSSSYGSGRRF	1	1.0406307657763334	10.496991866988816
MASASSDQRGRSGSGNFGGGRGGGFGGNDNFGRGGNFSGRGGFGGSRGGGGYGGSGDGYNGFGNDGSNFGGGGSYNDFGNYNNQSSNFGPMKGGNFGGSSSGPYGGGGQYFAKPRNQGGYGGSSSSSSYGSGRRF	1	1.0452696859964523	10.276701412780909
MASASSSQRGVSYSGNFGGGRGGGFGGNDNFGRGGNFSGRGGFGGSRGGGGYGGSGDGYNGFGNDGSNFDGGGSYNDFGNYNNQSSNFGPMKGGNFGGRSSGPYGGGGQDFAHPRNQGGYGGSSSSSSYGSGRRF	1	1.0737692204627145	9.78692873575093
MASASSSQRGRSGSGNFGGGRGGGFGGNDNFGRGGNFSARGGFGGSRGGGGYGGSGDGYNGFGNDGSNFGGGGSYNDFGNYNNQSSNFGPMKGGNFGGRSSGPYGGGGQYFAKTRNQGGYGGSSSSSSYGSGRRF	1	1.031345947450782	10.028537764911963
MASASSSQRGRSGSGNFGGGRGGGFGGNDNFGRGGNFSGRGGFGGSRGGGGYGGSGDGYNGFGNDGSNFGGGGSYDDFGNYNNQSSNFGPMKGGNFGGRSSGPYGGGGQWFAKPRNQGGYGGSSSSSSYGSGRRF	1	1.0439219770174548	10.119665732236669
MASASSSQRGRSGSGNFGGGRGGGFGGNDNFGRGGNFSGRGGFGGSRGGGGYGGSGDGYNGFGNDGSNFGGGGSYNDFGNYNNQSSNFGPMKGGNFGGRSSGPYGGGGQWFAKPRNQGGYGGSSSSSSYGSGRRF	1	1.0270732483376166	10.137960232051102
MASASSSQRGRSGSGNFGGGRGGGFGGNDNFGRGGNFSGRGGFGGSRGGGGYGGSGDGYNGFGNDGSNFGGGGSYNDFGNYNNQSSNFGPMKGGNFGGRSSGPYGGGGQYFAKPRNQGGYGGSSSSSSYGSGRRF	1	1.025286069576475	10.114897724418977
MASASSSQRGRSGSGNFGGGRGGGFGGNDNFGRGGNFSARGGFGGSRGGGGYGGSGDGYNGFGNDGSNFGGGMSYNDFGNYNNQSSNFGPMKGGNFGGRSSGPYGGGGQYFAKPRNQGGYGGSSSSSSYGSGRRF	2	1.0425858534143957	9.93249181887905
MASASSSQRGVSGSGNFGGGRGGGFGGNDNFGRGGNFSGRGGFGGSRGGGGYGGSGDGYNGFGNDGSNFDGGGSYNDFGNYNNQSSNFGPMKGGNFGGRSSGPYGGGGQDFAHPRNQGGYGGSSSSSSYGSGRRF	2	1.062174664742865	9.73348882888264
MASASSSQRGRSGSGNFGGGRGGGFGGNDNFGRGGNFSGRGGFGGSRGGGGYGGSGDGYNGFGNDGSNFGGGGSYNDFGNYNNQSSNFGPMKGGNFGGRSSGPYGGGGQYFAKPFNQGDYGGSLSSSSYGSGRRF	2	1.0870272693563492	10.269936042094917
MASASSSQRGVSYSGNFGGGRGGGFGGNDNFGRGGNFSGRGGFGGSRGGGGYGGSGDGYNGFGNDGSNFDGGGSYNDFGNYNNQSSNFGPMKGGNFGGRSSGPYGGGYQYFAKTRNQYGYGGSSSSSSYGSGRRF	2	1.0884566547316032	10.225340024769952
MASASSSQRGRSGSGNFGGGRGGGFGGNDNFGRGGNFSGRGGFGGSRGGGGYGGSGDGYNGFGNDGSNFGGGGSYNDFGNYNNQSSNFGPMKGGNFGGRSSGPYGGGGQYFAKPFNQGGYGGSSSSSSYGSGRRF	2	1.0809859849571906	9.973551225248452
MAVGSSSQRHRSGSGNFGGGRGGGFGGNDNFGRGGNFSGRGGFGGSRGGGGYGGSGDGYNGFGNDGSNFGGGGSYDDFGNYNNQSSNFGPMKGGNFGGRSSGPYGGGGQYFAKPFNQGGYGGSSSSSSYGSGRRF	2	1.103027984512184	10.108177401829405
MASASSSQRGRSGSGNFGGGRGGGFGGNDNFGRGGNFSGRGGFGGSRGGGGYGGSGDGYNGFGNDGSNFGGGGSYNDFGNYNNQSSNFGPMKGGNFGGRSSGPYGGGGQYFAKPFNQGGYGGSSSSSSYGSGRRF	2	1.0795068028347619	9.79806715072342
MAVASSSCRHRRGSGNFGGIRGGGFGGNDQFGRGGNFSGRGGFGGSRGGGGYGGSGDGYNGFGNDNSNFGGGGSYNDFGNVNNQSSNFGKMKGGNFGGRSSGPYGGGYQYFAKTRNQGGYGGSSSSSSYGSGRRF	2	1.0361323220509575	9.988517533177282
MASASSSQRGRSGSGNFGGGRGGGFGGNDNFGRGGNFSGRGGFGGSRGGGGYGGSGDGYNGFGNDGSNFGGGGSYNDFGNYNNQDSNFGPMKGGNFGGRSSGPYGGGGQYFAKPRNQGGYGGSSSSSSYGSGRRF	2	1.0330639986329693	9.834870667898404
MASASSDQRGRSGSGNFGGGRGGGFGGNDNFGRGGNFSGRGGFGGSRGGGGYGGSGDWYNGFGNDGSNFGGGGSYNDFGNYNNQSSNFGPMKGGNFGGSSSGPYGGGGQYFAKPRNQGGYGGSSSSSSYGSGRRF	2	1.0823651258415397	10.111347468369788
MASASSSQRGVSGSGNFGGGRGGGFGGNDNFGRGGNFSGRGGFGGSRGGGGYGGSGDGYNGFGNDGSNFDGGGSYNDFGNYNNQSSNFGPMKGGNFGGRSSGPYGGGGQDFAHPRNQGGYGGSSSSSSYGSGRRF	2	1.0612735838467264	9.820898102997047
MASASSSQRGVSGSGNFGGGRGGGFGGNDNFGRGGNFSGRGGFGGSRGGGGYGGSGDGYNGFGNDGSNFDGGGSYNDFGNYNNQSSNFGPMKGGNFGGRSSGPYGGGGQDFAHPRNQGGYGGSSSSSSYGSGRRF	2	1.0662343263653422	10.035887308233514
MASASSSQRGRSGSGNFGGGRGGGFGGNDNFGRGGNFSGRGGFGGSRGGGGYGGSGDGYNGFGNDGSNFGGGGSYDDFGNYNNQSSNFGPMKGGNFGGRSSGPYGGGGQYFAKPFNQGGYGGSSSSSSYGSGRRF	2	1.0962406565050649	9.980292149316599
MAVASSSQRHRSGSGNFGGIRGGGFGGNDNFGRGGNFSGRGGFGGSRGGGGYGGSGDGYNGFGNDMSNFGGGGSYNDFGNYNNQSSNFGKMKGGNFGGRSSGPYGGGGQYFAKPRNQGGYGGSSSSSSYGSGRRF	2	1.0406307657763334	10.496991866988816
MASASSDQRGRSGSGNFGGGRGGGFGGNDNFGRGGNFSGRGGFGGSRGGGGYGGSGDGYNGFGNDGSNFGGGGSYNDFGNYNNQSSNFGPMKGGNFGGSSSGPYGGGGQYFAKPRNQGGYGGSSSSSSYGSGRRF	2	1.0452696859964523	10.276701412780909
MASASSSQRGVSYSGNFGGGRGGGFGGNDNFGRGGNFSGRGGFGGSRGGGGYGGSGDGYNGFGNDGSNFDGGGSYNDFGNYNNQSSNFGPMKGGNFGGRSSGPYGGGGQDFAHPRNQGGYGGSSSSSSYGSGRRF	2	1.0737692204627145	9.78692873575093
MASASSSQRGRSGSGNFGGGRGGGFGGNDNFGRGGNFSARGGFGGSRGGGGYGGSGDGYNGFGNDGSNFGGGGSYNDFGNYNNQSSNFGPMKGGNFGGRSSGPYGGGGQYFAKTRNQGGYGGSSSSSSYGSGRRF	2	1.031345947450782	10.028537764911963
MASASSSQRGRSGSGNFGGGRGGGFGGNDNFGRGGNFSGRGGFGGSRGGGGYGGSGDGYNGFGNDGSNFGGGGSYDDFGNYNNQSSNFGPMKGGNFGGRSSGPYGGGGQWFAKPRNQGGYGGSSSSSSYGSGRRF	2	1.0439219770174548	10.119665732236669
MASASSDQVGRSGSGNFGGGRGGGFGGNDNFGRGGNFSGRGGFGGSRGGGGYGGSGDGYNGFGNDGSNFGGGGSYNDFGNYNNQSSNFGPMKGGNFGGSSSGPYGGGGQYFAKPRNQGGYGGSSSSSSYGSGRRF	2	1.0541590220709287	9.721994363646871
MAVASSSCRHRRGSGNFGGIRGGGFGGNDQFGRGGNFSGRGGFGGSRGGGGYGGSGDGYNGFGNDNSNFGGGGSYNDFGNVNNQSSNFGKMKGGNFGGRSSGPYGGGGQDFAHPRNQGGYGGSSSSSSYGSGRRF	2	1.0421596273688054	9.505732877902153
MAVASSSQRGRSGSGNFGGGRGGGFGGNDNFGRGGNFSGRGGFGGSRGGGGYGGSGDDYNGFGNDGSNFGGGGSYNDFGNYNNQSKNFGPMKGGNFGGRSSGPYGGGGQWFAKPRNQGGYGHSSSSSSYGSGRRF	-1	1.007469450439753	9.945705252117437
MASASSSQRGVSYSGNFGGGRGGGFGGNDNFGRGGNFSGRGGFGGSRGGGGYGGSGDGYNGFGNDGSNFDGGGSYNDFGEYNNQSSNFGPMKGGNFGGRSSGPYGGGGQYFAKPFNQGGYGGSSSSSSYGSGRRF	3	1.1028515858313421	10.111474903044652
MASASSSQRGVSGSGNFGGGRGGGFGGNDNFGRGGNFSGRGGFGGSRGGGGYGGSGDGYNGFGNDGSNFDGGGSYNDFGNYNNQSSNFGPMKGGNFGGRSSGPYGGGGQDFAHPRNQGGYGGSSSSSSYGSGRRF	3	1.062174664742865	9.73348882888264
MASASSSQRGRSGSGNFGGGRGGGFGGNDNFGRGGNFSGRGGFGGSRGGGGYGGSGDGYNGFGNDGSNFGGGGSYNDFGNYNNQSSNFGPMKGGNFGGRSSGPYGGGGQYFAKPFNQGDYGGSLSSSSYGSGRRF	3	1.0870272693563492	10.269936042094917
MASASSSQRGVSYSGNFGGGRGGGFGGNDNFGRGGNFSGRGGFGGSRGGGGYGGSGDGYNGFGNDGSNFDGGGSYNDFGNYNNQSSNFGPMKGGNFGGRSSGPYGGGYQYFAKTRNQYGYGGSSSSSSYGSGRRF	3	1.0884566547316032	10.225340024769952
MASASSSQRGRSGSGNFGGGRGGGFGGNDNFGRGGNFSGRGGFGGSRGGGGYGGSGDGYNGFGNDGSNFGGGGSYNDFGNYNNQSSNFGPMKGGNFGGRSSGPYGGGGQYFAKPFNQGGYGGSSSSSSYGSGRRF	3	1.0809859849571906	9.973551225248452
MAVGSSSQRHRSGSGNFGGGRGGGFGGNDNFGRGGNFSGRGGFGGSRGGGGYGGSGDGYNGFGNDGSNFGGGGSYDDFGNYNNQSSNFGPMKGGNFGGRSSGPYGGGGQYFAKPFNQGGYGGSSSSSSYGSGRRF	3	1.103027984512184	10.108177401829405
MASASSSQRGRSGSGNFGGGRGGGFGGNDNFGRGGNFSGRGGFGGSRGGGGYGGSGDGYNGFGNDGSNFGGGGSYNDFGNYNNQSSNFGPMKGGNFGGRSSGPYGGGGQYFAKPFNQGGYGGSSSSSSYGSGRRF	3	1.0795068028347619	9.79806715072342
MASASSSQRGRSGSGNFGGWRGGGFGGNDNFGRGGNFRGRGGFGGSRGGGGYGGSGDGYNGFGNDGSNFGGGGSYDDFGNYNNQSSNFGPMKGGNFGGRSSGPYGGGGQYFAKPFNQGGYGGSSSSVSYGSGRRF	3	1.084499469346952	9.764027148649458
MAVGSSSQRHRSGSGNFGGGRGGGFGGNDNFGRGGNFSGRGGFGGSRGGGGYGGSGDGYNGFGNDGSNFGGGGSYDDFGNYNNQSSNFGPMKGGNFGGSSSGPYGGGGQYFAKPRNQGGYGGSSSSSSYGSGRRF	3	1.0572169946445582	9.776148232038308
MASASSDQRGRSGSGNFGGGRGGGFGGNDNFGRGGNFSGRGGFGGSRGGGGYGGSGDWYNGFGNDGSNFGGGGSYNDFGNYNNQSSNFGPMKGGNFGGSSSGPYGGGGQYFAKPRNQGGYGGSSSSSSYGSGRRF	3	1.0823651258415397	10.111347468369788
MASASSSQRGVSGSGNFGGGRGGGFGGNDNFGRGGNFSGRGGFGGSRGGGGYGGSGDGYNGFGNDGSNFDGGGSYNDFGNYNNQSSNFGPMKGGNFGGRSSGPYGGGGQDFAHPRNQGGYGGSSSSSSYGSGRRF	3	1.0612735838467264	9.820898102997047
MASASSSQRGVSGSGNFGGGRGGGFGGNDNFGRGGNFSGRGGFGGSRGGGGYGGSGDGYNGFGNDGSNFDGGGSYNDFGNYNNQSSNFGPMKGGNFGGRSSGPYGGGGQDFAHPRNQGGYGGSSSSSSYGSGRRF	3	1.0662343263653422	10.035887308233514
MASASSSQRGRSGSGNFGGGRGGGFGGNDNFGRGGNFSGRGGFGGSRGGGGYGGSGDGYNGFGNDGSNFGGGGSYDDFGNYNNQSSNFGPMKGGNFGGRSSGPYGGGGQYFAKPFNQGGYGGSSSSSSYGSGRRF	3	1.0962406565050649	9.980292149316599
MWVGSSSQRHRSGSGNFGGGRGGGFGGNDNFGRGGNFSGRGGFGGSRGGGGYGGSGDGYNGFGNDGSNFGGGGSYDDFGNYNNQSSGFGPMKGGNFGGRSSGPYGGGGQYFAKPFNQGGYGGSSSSSSYGSGRRF	3	1.1012766651715475	10.004451686122804
MASASSDQRGRSGSGNFGGGRGGGFGGNDNFGRGGNFSGRGGFGGSRGGGGYGGSGDGYNGFGNDGSNFGGGGSYNDFGNYNNQSSNFGPMKGGNFGGSSSGPYGGGGQYFAKPRNQGGYGGSSSSSSYGSGRRF	3	1.0452696859964523	10.276701412780909
MASASSSQRGVSYSGNFGGGRGGGFGGNDNFGRGGNFSGRGGFGGSRGGGGYGGSGDGYNGFGNDGSNFDGGGSYNDFGNYNNQSSNFGPMKGGNFGGRSSGPYGGGGQDFAHPRNQGGYGGSSSSSSYGSGRRF	3	1.0737692204627145	9.78692873575093
MASASSDQRGRSGSGNFGGGRGGGFGGNDNFGRGGNFSGRGGFGGSRGGGGYGGSGDWYNGFGNDGSNFGGGGSYNDFGNYNNQSSNFGPMKGGNFGGRSSGPYGGGGQYFAKPFNQGGYGGSSSSSSYGSGRRF	3	1.1151286642344442	10.092228480069567
MASASSSQRGRSGSGNHGGGRGGGFGGNDNFGRGGNFSGRGGFGGSRGGGGYGGSGDGYNGFGNDGSNFGGGGSYDDFGNYNNQSSNFGPMKGGNFGGRSSGPYGGGGQYFAKPFNQGDYGGSLSSSSYGSGRRF	3	1.115439654126365	10.499386198063183
MASASSDQVGRSGSGNFGGGRGGGFGGNDNFGRGGNFSGRGGFGGSRGGGGYGGSGDGYNGFGNDGSNFGGGGSYNDFGNYNNQSSNFGPMKGGNFGGSSSGPYGGGGQYFAKPRNQGGYGGSSSSSSYGSGRRF	3	1.0541590220709287	9.721994363646871
MAVGSSSQRHRSGSGNFGGGRGGGFGGNDNFGRGGNFSGRGGFGGERGGGGYGGSGDGYNGFGNDGSNFGGGGSYDDFGNYNNQSSNFGPMKGGNFGGRSSGPYGGGYQYFAKTRNQYGYGGSSSRSSYGSGRRF	3	1.0442207943883717	10.128263567441481
MASASSSQRGVSYSGNFGGGRGGGFGGNDNFGRGGNFSGRGGFGGSRGGGGYGGSGDGYNGFGNDGSNFDGGGSYNDFGEYNNQSSNFGPMKGGNFGGRSSGPYGGGGQYFAKPFNQGGYGGSSSSSSYGSGRRF	4	1.1028515858313421	10.111474903044652
MASASSSQRGVSYSGNFGGGRGGGFGGNDNFGRGGNFSGRGGFGGSRGGGGYGGSGDGYNGFGNDGSNFDGGGSYNDFGNYNNQSSNFGPMKGGNFGGRSSGPYGGGGQYFAKPFNQGGYGGSSSSSSYGSGCRF	4	1.1113626275973332	9.931293113615165
MASASSSQRGRSGSGNFGGGRGGGFGGNDNFGRGGNFSGRGGFGGSRGGGGYGGSGDGYNGFGNDGSNFGGGGSYNDFGNYNNQSSNFGPMKGGNFGGRSSGPYGGGGQYFAKPFNQGDYGGSLSSSSYGSGRRF	4	1.0870272693563492	10.269936042094917
MASASSSQRGVSYSGNFGGGRGGGFGGNDNFGRGGNFSGRGGFGGSRGGGGYGGSGDGYNGFGNDGSNFDGGGSYNDFGNYNNQSSNFGPMKGGNFGGRSSGPYGGGYQYFAKTRNQYGYGGSSSSSSYGSGRRF	4	1.0884566547316032	10.225340024769952
MASASSSQRGRSGSGNFGGGRGGGFGGNDNFGRGGNFSGRGGFGGSRGGGGYGGSGDGYNGFGNDGSNFGGGGSYNDFGNYNNQSSNFGPMKGGNFGGRSSGPYGGGGQYFAKPFNQGGYGGSSSSSSYGSGRRF	4	1.0809859849571906	9.973551225248452
MAVGSSSQRHRSGSGNFGGGRGGGFGGNDNFGRGGNFSGRGGFGGSRGGGGYGGSGDGYNGFGNDGSNFGGGGSYDDFGNYNNQSSNFGPMKGGNFGGRSSGPYGGGGQYFAKPFNQGGYGGSSSSSSYGSGRRF	4	1.103027984512184	10.108177401829405
MASASSSQRGRSGSGNFGGGRGGGFGGNDNFGRGGNFSGRGGFGGSRGGGGYGGSGDGYNGFGNDGSNFGGGGSYNDFGNYNNQSSNFGPMKGGNFGGRSSGPYGGGGQYFAKPFNQGGYGGSSSSSSYGSGRRF	4	1.0795068028347619	9.79806715072342
MASASSSQRGRSGSGNFGGWRGGGFGGNDNFGRGGNFRGRGGFGGSRGGGGYGGSGDGYNGFGNDGSNFGGGGSYDDFGNYNNQSSNFGPMKGGNFGGRSSGPYGGGGQYFAKPFNQGGYGGSSSSVSYGSGRRF	4	1.084499469346952	9.764027148649458
MASASSSQRGRSGSGNHGGGRGGGFGGNDNFGRGGNFSGRGGFGGSRGGGGYGGSGDGYNGFGNDGSCFGGGGSYDDFGNYNNQSSNFGPMKGGNFGGRSSGPYGGGGQYFAKPFNQGDYGGSLSSSSYGSGRRF	4	1.1203351112293334	10.540751064581716
MASASSDQRGRSGSGNFGGGRGGGFGGNDNFGRGGNFSGRGGFGGSRGGGGYGGSGDWYNGFGNDGSNFGGGGSYNDFGNYNNQSSNFGPMKGGNFGGSSSGPYGGGGQYFAKPRNQGGYGGSSSSSSYGSGRRF	4	1.0823651258415397	10.111347468369788
MASAFSDQRGRSGSGNFGGGRGGNFGGNDNFGRGGNFSGRGGFGGSRGGGGYGGSGDWYNGFGNDGSNFGGGGSYNDFGNYNNQSSNFGPMKGGNFGGRSSGPYGGGYQYFAKTRNQYGYGGSSSSSSYGSGRSF	4	1.1105638080256557	9.811169841494866
MAVGSSSQRHRSGSGNFGGGRGGGFGGNDNFGRGGNFSGRGGFGGSRGGGGYGGSGDGYNGFGNDGSNFDGGGSYNDFGEYNNQSSNFGPMKGGNFGGRSSGPYGGGGQYFAKPFNQGGYGGSSSSSSYGSGRRF	4	1.0914583084808163	9.772035093966304
MASASSSQRGRSGSGNFGGGRGGGFGGNDNFGRGGNFSGRGGFGGSRGGGGYGGSGDGYNGFGNDGSNFGGGGSYDDFGNYNNQSSNFGPMKGGNFGGRSSGPYGGGGQYFAKPFNQGGYGGSSSSSSYGSGRRF	4	1.0962406565050649	9.980292149316599
MWVGSSSQRHRSGSGNFGGGRGGGFGGNDNFGRGGNFSGRGGFGGSRGGGGYGGSGDGYNGFGNDGSNFGGGGSYDDFGNYNNQSSGFGPMKGGNFGGRSSGPYGGGGQYFAKPFNQGGYGGSSSSSSYGSGRRF	4	1.1012766651715475	10.004451686122804
MASASSSQRGVSYSGNFGGGRGGGFGGNDNFGRGGNFSGRGGFGGSRGGGGYGGSGDGYNGFGNDGSNFDGGGSYNDFGEYNNQSSNFGPMKGGNFGGRSSGPYGGGGQYFAKPFNQGGYGGSSSSSSYGSGRRF	4	1.1033466995337302	9.894640994084094
MASASSSQRGVSYSGNFGGGRGGGFGGNDNFGRGGNFSGRGGFGGSRGGGGYGGSGDGYNGFGNDGSNFGGGGSYDDFGNYNNQSSNFGPMKGGNFGGRSSGPYGGGGQYFAKPFNQGGYGGSSSSSSYGSGRRF	4	1.103989955868095	9.698419564439105
MASASSDQRGRSGSGNFGGGRGGGFGGNDNFGRGGNFSGRGGFGGSRGGGGYGGSGDWYNGFGNDGSNFGGGGSYNDFGNYNNQSSNFGPMKGGNFGGRSSGPYGGGGQYFAKPFNQGGYGGSSSSSSYGSGRRF	4	1.1151286642344442	10.092228480069567
MASASSSQRGRSGSGNHGGGRGGGFGGNDNFGRGGNFSGRGGFGGSRGGGGYGGSGDGYNGFGNDGSNFGGGGSYDDFGNYNNQSSNFGPMKGGNFGGRSSGPYGGGGQYFAKPFNQGDYGGSLSSSSYGSGRRF	4	1.115439654126365	10.499386198063183
MASASSSQRGRSGSGNFGGGRGGGFGGNDNFGRGGNFSGRGGFGGSRGGGGYGGSGDGYNGFGNDGSNFGGGGSYNDFGNYNNQSSNFGPMKGGNFGGRSSGPYGGGGQYFAKPFNQGDYGGSLSSSSYGSGRRF	4	1.103775845014835	9.851498212439234
MASASSDQRGRSGSGNFGGGRGGGFGGNDNFGRGGNFSGRGGFGGSRGGGGYGGSGDWYNGFGNDGSNFGGGGSYNDFGNYNNQSSNFGPMKGGNFGGRSSGPYGGGGQYFAKPFNQGGYGGSSSSSSYGSGRRF	4	1.1173325968799142	9.88622918583536
MASASSSQRGRSGSGNHGGGRGLGFGGNDNFGRGGNFSGRGGFGGSRGGGGYGGSGDWYNGFGNDGSNFGGGGSYNDFGNYNNQSSNFGPMKGGNFGGRSSGPYGGGGQYFAKPFNQGGYGGSSSSPSYGSGRRF	-1	1.0704039658154212	9.986472008054312
MASASSSQRGRSGSGNHGGGRGGGFGGNDNFGRGGNFSGRGGFGGSRGGGGYGGSGDGYNGFGNDGSNFGGGGSYDDNGNYNNQSSNFGPMKGGNFGGRSSGNYGGGGQYFAKPFNQGGYGGSSSSSSYGSGRRF	-1	1.04285739311978	10.42665333407751
MASASSSQRGVSYSGNFGGGRGGGFGGNDNFGRGGNFSGRGGFGGSRGGGGYGGSGDGYNGFGNDGSNFDGGGSYNDFGEYNNQSSNFGPMKGGNFGGRSSGPYGGGGQYFAKPFNQGGYGGSSSSSSYGSGRRF	5	1.1028515858313421	10.111474903044652
MASASSSQRGVSYSGNFGGGRGGGFGGNDNFGRGGNFSGRGGFGGSRGGGGYGGSGDGYNGFGNDGSNFDGGGSYNDFGNYNNQSSNFGPMKGGNFGGRSSGPYGGGGQYFAKPFNQGGYGGSSSSSSYGSGCRF	5	1.1113626275973332	9.931293113615165
MASASSSQRGRSGSGNHGGGRGGGFGGNDNFGRGGNFSGRGGFGGSRGGGGYGGSGDGYNGFGNDGSCFGGGGSYDDFGNYNNQSSNFGPMKGGNFGGRSSGSYGGGGQYFAKPFNQGDYGGSLSSSSYGSGRRF	5	1.1162942709838097	10.202320633275397
MASASSSQRGRSGSGNHGGGRGGGFGGNDNFGRGGNFSGRGGFGGSRGGGGYGGSGDGYNGFGNDGSNFGGGGSYDDFGNYNNQSSNFGPMKGGNFGGRSSGPYGGGGQYFAKPFNQGDYGGSLSSSSYGSGRRF	5	1.1210327135109461	10.462937372823404
MASASSSQRGRSGSGNFGGGRGGGFGGNDNFGRGGNFSGRGGFGGSRGGGGYGGSGDGYNGFGNDGSNFDGGGSYNDFGNYNNQSSNFGPMKGGNFGGRSSGPYGGGGQYFAKPFNQGGYGGSSSSSSYGSGCRF	5	1.110629025632857	9.911656656106226
MAVGSSSQRHRSGSGNFGGGRGGGFGGNDNFGRGGNFSGRGGFGGSRGGGGYGGSGDGYNGFGNDGSNFGGGGSYDDFGNYNNQSSNFGPMKGGNFGGRSSGPYGGGGQYFAKPFNQGGYGGSSSSSSYGSGRRF	5	1.103027984512184	10.108177401829405
MASASSSQRGVSYSGNHGGGRGGGFGGNDNFGRGGNFSGRGGFGGSRGGGGYGGSGDGYNGFGNDGSYFGGGGSYDDFGNYNNQSSNFGPMKGGNFGGRSSGPYGGGGQYFAKPFNQGDYGGSLSSSSYGSGRRF	5	1.1209501982637302	10.153526470444831
MASASSDQRGRSGSGNFGGGRGGGFGMNDNFGRGGNFSGRGGFGGSRGGGGYGGSGDWYCGFGNDGSNFGGGGSYNDFGNYNNQSSNFGPMKGGNFGGRSSGPYGGGGQYFAKPFNQGDYGGSLSSSSYGSGRRF	5	1.1253380544126668	9.915340715927021
MASASSSQRGRSGSGNHGGGRGGGFGGNDNFGRGGNFSGRGGFGGSRGGGGYGGSGDGYNGFGNDGSCFGGGGSYDDFGNYNNQSSNFGPMKGGNFGGRSSGPYGGGGQYFAKPFNQGDYGGSLSSSSYGSGRRF	5	1.1203351112293334	10.540751064581716
CASASSDQRGRSGSGNFGGGRGGGFGGNDNFGRGGNFSGRGGYGGSRGGGGYGGSGDGYNGFGNDGSNFGGGGSYDDFGNYNNQSSNFGPMKIGNFGGRSSGPYGGGGQYFAKPFNQGDYGGSLSSSSYGSGRRF	5	1.125075785505437	9.766882681881551
MASAFSDQRGRSGSGNFGGGRGGNFGGNDNFGRGGNFSGRGGFGGSRGGGGYGGSGDWYNGFGNDGSNFGGGGSYNDFGNYNNQSSNFGPMKGGNFGGRSSGPYGGGYQYFAKTRNQYGYGGSSSSSSYGSGRSF	5	1.1105638080256557	9.811169841494866
MAVGSSSQRHRSGSGNFGGGRGGGFGGNDNFGRGGNFSGRGGFGGSRGGGGYGGSGDGYNGFGNDGSNFDGGGSYNDFGEYNNQSSNFGPMKGGNFGGRSSGPYGGGGQYFAKPFNQGGYGGSSSSSSYGSGRRF	5	1.0914583084808163	9.772035093966304
MASASSSQRGRSGSGNFGGGRGGGFGGNDNFGRGGNFSGRGGFGGSRGGGGYGGSGDGYNGFGNDGSNFGGGGSYDDFGNYNNQSSNFGPMKGGNFGGRSSGPYGGGGQYFAKPFNQGGYGGSSSSSSYGSGRRF	5	1.0962406565050649	9.980292149316599
MWVGSSSQRHRSGSGNFGGGRGGGFGGNDNFGRGGNFSGRGGFGGSRGGGGYGGSGDGYNGFGNDGSNFGGGGSYDDFGNYNNQSSGFGPMKGGNFGGRSSGPYGGGGQYFAKPFNQGGYGGSSSSSSYGSGRRF	5	1.1012766651715475	10.004451686122804
MASASSSQRGVSYSGNFGGGRGGGFGGNDNFGRGGNFSGRGGFGGSRGGGGYGGSGDGYNGFGNDGSNFDGGGSYNDFGEYNNQSSNFGPMKGGNFGGRSSGPYGGGGQYFAKPFNQGGYGGSSSSSSYGSGRRF	5	1.1033466995337302	9.894640994084094
MASASSSQRGVSYSGNFGGGRGGGFGGNDNFGRGGNFSGRGGFGGSRGGGGYGGSGDGYNGFGNDGSNFGGGGSYDDFGNYNNQSSNFGPMKGGNFGGRSSGPYGGGGQYFAKPFNQGGYGGSSSSSSYGSGRRF	5	1.103989955868095	9.698419564439105
MASASSDQRGRSGSGNFGGGRGGGFGGNDNFGRGGNFSGRGGFGGSRGGGGYGGSGDWYNGFGNDGSNFGGGGSYNDFGNYNNQSSNFGPMKGGNFGGRSSGPYGGGGQYFAKPFNQGGYGGSSSSSSYGSGRRF	5	1.1151286642344442	10.092228480069567
MASASSSQRGRSGSGNHGGGRGGGFGGNDNFGRGGNFSGRGGFGGSRGGGGYGGSGDGYNGFGNDGSNFGGGGSYDDFGNYNNQSSNFGPMKGGNFGGRSSGPYGGGGQYFAKPFNQGDYGGSLSSSSYGSGRRF	5	1.115439654126365	10.499386198063183
MASASSSQRGRSGSGNFGGGRGGGFGGNDNFGRGGNFSGRGGFGGSRGGGGYGGSGDGYNGFGNDGSNFGGGGSYNDFGNYNNQSSNFGPMKGGNFGGRSSGPYGGGGQYFAKPFNQGDYGGSLSSSSYGSGRRF	5	1.103775845014835	9.851498212439234
MASASSDQRGRSGSGNFGGGRGGGFGGNDNFGRGGNFSGRGGFGGSRGGGGYGGSGDWYNGFGNDGSNFGGGGSYNDFGNYNNQSSNFGPMKGGNFGGRSSGPYGGGGQYFAKPFNQGGYGGSSSSSSYGSGRRF	5	1.1173325968799142	9.88622918583536
MASASSDQRGRSGSGNHSGGRGGGFGGNDNFGRGGNFSGRGGFGGSRGGGGYGGSGDGYNGGGNDGSCFGGGGSYDDFGNYNNQSSNFGPMKGGNFGGRSSGSYGGGGQYFAKPFNQGDYGGSLSSSSYGSGRRF	-1	1.0913783764769682	10.466516269399857
MASASSSQRGVSYSGNHGGGRGGGFGGNDNFGRGGNFSGRGGFGGSRGGGGYGGSGDGRNGFGNDGSYFGGGGSYDDFGNYNNQSSNFGPMKGGNFGGRSSGPYGGGGQYFAKPFNQGDYGGSLSSSSYGSGRRF	-1	1.0960790870814285	9.896867127371808
MASASSSQRGRSGSGNHGGGRGGGFGGNDNFGRGGNFSGRGGFGGSRGGGGYGGSGDGYNGFGNDGSNFGGGGSYDDFGNYNNQSSNFGPMKGGNFGGRSSGPYGGGGQYFAKPFNQGDYGGSLSSSSYGSGRRF	6	1.1043261401880158	10.416699897329622
MASASSSQRGVSYSGNFGGGRGGGFGGNDNFGRGGNFSGRGGFGGSRGGGGYGGSGDGYNGFGNDGSNFDGGGSYNDFGNYNNQSSNFGPMKGGNFGGRSSGPYGGGGQYFAKPFNQGGYGGSSSSSSYGSGCRF	6	1.1113626275973332	9.931293113615165
MASASSSQRGRSGSGNHGGGRGGGFGGNDNFGRGGNFSGRGGFGGSRGGGGYGGSGDGYNGFGNDGSCFGGGGSYDDFGNYNNQSSNFGPMKGGNFGGRSSGSYGGGGQYFAKPFNQGDYGGSLSSSSYGSGRRF	6	1.1162942709838097	10.202320633275397
MASASSSQRGRSGSGNHGGGRGGGFGGNDNFGRGGNFSGRGGFGGSRGGGGYGGSGDGYNGFGNDGSNFGGGGSYDDFGNYNNQSSNFGPMKGGNFGGRSSGPYGGGGQYFAKPFNQGDYGGSLSSSSYGSGRRF	6	1.1210327135109461	10.462937372823404
MASASSSQRGRSGSGNFGGGRGGGFGGNDNFGRGGNFSGRGGFGGSRGGGGYGGSGDGYNGFGNDGSNFDGGGSYNDFGNYNNQSSNFGPMKGGNFGGRSSGPYGGGGQYFAKPFNQGGYGGSSSSSSYGSGCRF	6	1.110629025632857	9.911656656106226
MASASSSQRGRSGSGNHGGGRGGGFGGNDNFGRGGRFSGRGGFGGSRGGGGYGGSGDGYNGFGNDGSNFGGGGSYDDFGNYNNQSSNFGPMKGGNFGGRSSGPYGLGGQYFAKPFNQGDYGGSLSSSSYGSGRRF	6	1.1335748735641271	10.401302698744972
MASASSSQRGVSYSGNHGGGRGGGFGGNDNFGRGGNFSGRGGFGGSRGGGGYGGSGDGYNGFGNDGSYFGGGGSYDDFGNYNNQSSNFGPMKGGNFGGRSSGPYGGGGQYFAKPFNQGDYGGSLSSSSYGSGRRF	6	1.1209501982637302	10.153526470444831
MASASSDQRGRSGSGNFGGGRGGGFGMNDNFGRGGNFSGRGGFGGSRGGGGYGGSGDWYCGFGNDGSNFGGGGSYNDFGNYNNQSSNFGPMKGGNFGGRSSGPYGGGGQYFAKPFNQGDYGGSLSSSSYGSGRRF	6	1.1253380544126668	9.915340715927021
MASASSSQRGRSGSGNHGGGRGGGFGGNDNFGRGGNFSGRGGFGGSRGGGGYGGSGDGYNGFGNDGSCFGGGGSYDDFGNYNNQSSNFGPMKGGNFGGRSSGPYGGGGQYFAKPFNQGDYGGSLSSSSYGSGRRF	6	1.1203351112293334	10.540751064581716
CASASSDQRGRSGSGNFGGGRGGGFGGNDNFGRGGNFSGRGGYGGSRGGGGYGGSGDGYNGFGNDGSNFGGGGSYDDFGNYNNQSSNFGPMKIGNFGGRSSGPYGGGGQYFAKPFNQGDYGGSLSSSSYGSGRRF	6	1.125075785505437	9.766882681881551
MASAFSDQRGRSGSGNFGGGRGGNFGGNDNFGRGGNFSGRGGFGGSRGGGGYGGSGDWYNGFGNDGSNFGGGGSYNDFGNYNNQSSNFGPMKGGNFGGRSSGPYGGGYQYFAKTRNQYGYGGSSSSSSYGSGRSF	6	1.1105638080256557	9.811169841494866
MASASSSQRGRSGSGNFGGGRGGGFGGNDNFGRGGNFSGRGGFGGSRGGGGYGGSGDWYNGFGNDGSNFGGGGSYNDFWNYNNQSSNFGPMKGGNFGGRSSFPYGGGGQYFAKPFNQGGYGGSSSSSSYGSGRRF	6	1.1851806998031276	10.345672166592115
MASASSSQRGRSGSGNHGGGRGNGFGGNDNFGRGGNFSGRGGFGGSRGGGGYGGSGDGYNGFGNDGSCFGGGGSYDDFGNYNNQSSNFGPMKGGNFGGRSSGPYGGGGQYFAKPFNQGGYGGSSSSSSYGSGRRF	6	1.1044167465908572	10.445583715134978
MASASSDQNGRSGSGNFGGGRGGGFGGNDDFGRGGNFSGRGGFGGSRGGGGYGGSGDWYNGFGNDGSNFGGGGSYNDFGNYNNQSSNFGPMKGGNFGGRSSGPYGGGGQYFAKPFNQGDYGGSLSSSSYGSGRRF	6	1.1293994813755157	9.903317161488932
MASAPSDQRGRSGSGNFGGGRGGGFGMNDNFGRGDNFSGRGGFGGSRGGGGYGGSGDWYCGEGNDGSNFGGGGSYNDFGNYNNQSSNFGPMKGGNFGGRSSGPYGGGGQYFAKPFNQGDYGGSLSSSSYGSGRRF	6	1.1166856551582538	10.343268682289997
MASASSSQRGVSYSGNFGGGRGGGFGGNDNFGRGGNFSGRGGFGGSRGGGGYGGSGDGYNGFGNDGSNFGGGGSYDDFGNYNNQSSNFGPMKGGNFGGRSSGPYGGGGQYFAKPFNQGGYGGSSSSSSYGSGRRF	6	1.103989955868095	9.698419564439105
MASASSDQRGRSGSGNFGGGRGGGFGGNDNFGRGGNFSGRGGFGGSRGGGGYGGSGDWYNGFGNDGSNFGGGGSYNDFGNYNNQSSNFGPMKGGNFGGRSSGPYGGGGQYFAKPFNQGGYGGSSSSSSYGSGRRF	6	1.1151286642344442	10.092228480069567
MASASSSQRGRSGSGNHGGGRGGGFGGNDNFGRGGNFSGRGGFGGSRGGGGYGGSGDGYNGFGNDGSNFGGGGSYDDFGNYNNQSSNFGPMKGGNFGGRSSGPYGGGGQYFAKPFNQGDYGGSLSSSSYGSGRRF	6	1.115439654126365	10.499386198063183
MASASSSQRGRSGSGNFGGGRGGGFGGNDNFGRGGNFSGRGGFGGSRGGGGYGGSGDGYNGFGNDGSNFGGGGSYNDFGNYNNQSSNFGPMKGGNFGGRSSGPYGGGGQYFAKPFNQGDYGGSLSSSSYGSGRRF	6	1.103775845014835	9.851498212439234
MASASSDQRGRSGSGNFGGGRGGGFGGNDNFGRGGNFSGRGGFGGSRGGGGYGGSGDWYNGFGNDGSNFGGGGSYNDFGNYNNQSSNFGPMKGGNFGGRSSGPYGGGGQYFAKPFNQGGYGGSSSSSSYGSGRRF	6	1.1173325968799142	9.88622918583536
MASASSSQRGVSYSGNHGGGRGGGFGGNDNFGRGGNFSGRGGFGGSRGGGGYGGSGDGYNGFGNDGSPFGGGGSYDDFGNYNNQSSNFGPMKGGNFGGRSSGPYGGGGQYFAKPFNQGGYGGSSSSSSYGSGRRF	-1	1.0843009698742858	9.808804185971846
MASASSSQRGRSGSGNHGGGRGGGFGGNDNFGRGGNFSGRGGFGGSRGGGGYGGSGDGYNGFGNDGSNFGGGGSYDDFGNYNNQSSNFGPMKGGNFGGRSSGPYGGGGQYFAKPFNSGDYGGSLSSSSYGSGRRF	-1	1.0959079043300795	10.267041654563288
MASASSSQRGRSGSGNHGGGRGGGFGGNDNFGRGGRFSGRGGFGGSRGGGGYGGSGDGYNGFGNDGSNFGGGGSYDDFGVYNNQSSNFGPMKGGNFGGRSSFPYGGGGQYFAKPFNQGGYGGSSSSSSYGSGRRF	7	1.1558265432946897	10.635360035064823
MASASSSQRGVSYSGNFGGGRGGGFGGNDNFGRGGNFSGRGGFGGSRGGGGYGGSGDGYNGFGNDGSNFDGGGSYNDFGNYNNQSSNFGPMKGGNFGGRSSGPYGGGGQYFAKPFNQGGYGGSSSSSSYGSGCRF	7	1.1113626275973332	9.931293113615165
MASASSSQRGRSGSGNHGGGRGGGFGGNDNFGRGGNFSGRGGFGGSRGGGGYGGSGDGYNGFGNDGSCFGGGGSYDDFGNYNNQSSNFGPMKGGNFGGRSSGSYGGGGQYFAKPFNQGDYGGSLSSSSYGSGRRF	7	1.1162942709838097	10.202320633275397
MASASSSQRGRSGSGNHGGGRGGGFGGNDNFGRGGNFSGRGGFGGSRGGGGYGGSGDGYNGFGNDGSNFGGGGSYDDFGNYNNQSSNFGPMKGGNFGGRSSGPYGGGGQYFAKPFNQGDYGGSLSSSSYGSGRRF	7	1.1210327135109461	10.462937372823404
MASASSDQRGRSGSGNFGGGRGGGFGMNDNFGRGGNFSGRGGFGGSRGGGGYGGSGDWYCGFGNDGSNFGGGGHYNDFGNYNNQSSNFGPMKGGNFGGRSSGPYGGGGQYFAKPFNQGDYGGSLSSSSYGSGRRF	7	1.1413001125253412	9.862583266295648
MASASSSQRGRSGSGNHGGGRGGGFGGNDNFGRGGRFSGRGGFGGSRGGGGYGGSGDGYNGFGNDGSNFGGGGSYDDFGNYNNQSSNFGPMKGGNFGGRSSGPYGLGGQYFAKPFNQGDYGGSLSSSSYGSGRRF	7	1.1335748735641271	10.401302698744972
MASASSSQRGVSYSGNHGGGRGGGFGGNDNFGRGGNFSGRGGFGGSRGGGGYGGSGDGYNGFGNDGSYFGGGGSYDDFGNYNNQSSNFGPMKGGNFGGRSSGPYGGGGQYFAKPFNQGDYGGSLSSSSYGSGRRF	7	1.1209501982637302	10.153526470444831
MASASSDQRGRSGSGNFGGGRGGGFGMNDNFGRGGNFSGRGGFGGSRGGGGYGGSGDWYCGFGNDGSNFGGGGSYNDFGNYNNQSSNFGPMKGGNFGGRSSGPYGGGGQYFAKPFNQGDYGGSLSSSSYGSGRRF	7	1.1253380544126668	9.915340715927021
MASASSSQRGRSGSGNHGGGRGGGFGGNDNFGRGGNFSGRGGFGGSRGGGGYGGSGDGYNGFGNDGSCFGGGGSYDDFGNYNNQSSNFGPMKGGNFGGRSSGPYGGGGQYFAKPFNQGDYGGSLSSSSYGSGRRF	7	1.1203351112293334	10.540751064581716
CASASSDQRGRSGSGNFGGGRGGGFGGNDNFGRGGNFSGRGGYGGSRGGGGYGGSGDGYNGFGNDGSNFGGGGSYDDFGNYNNQSSNFGPMKIGNFGGRSSGPYGGGGQYFAKPFNQGDYGGSLSSSSYGSGRRF	7	1.125075785505437	9.766882681881551
MASASSSQRGRSGSGNFGGGRGGGFGGNDNFGRGGNFSGRGGFGGSRGGGGYGGSGDWYNGFGNDGSNFGGGGSYNDFWNYNNQSSNFGPMKGGNFGGRSSFPYGGGGQYFAKPFNQGDYGGSLSSSSYGSGRRF	7	1.1775781900095896	10.005149216617873
MASASSSQRGRSGSGNFGGGRGGGFGGNDNFGRGGNFSGRGGFGGSRGGGGYGGSGDWYNGFGNDGSNFGGGGSYNDFWNYNNQSSNFGPMKGGNFGGRSSFPYGGGGQYFAKPFNQGGYGGSSSSSSYGSGRRF	7	1.1851806998031276	10.345672166592115
MASASSSQRGRSGSGNFGGGRGGGFGGNDNFGRGGNFSGRGGFGGSRGGGGYGGSGDWYGGFGNDGMNFGGGGSYNDFWNYNNQSSNFGPMKGGNFGGRSSGPYGLGGQYFAKPFNQGDYGGSLSSSSYGSQRRF	7	1.1782943517378413	10.13437329875196
MASASSDQNGRSGSGNFGGGRGGGFGGNDDFGRGGNFSGRGGFGGSRGGGGYGGSGDWYNGFGNDGSNFGGGGSYNDFGNYNNQSSNFGPMKGGNFGGRSSGPYGGGGQYFAKPFNQGDYGGSLSSSSYGSGRRF	7	1.1293994813755157	9.903317161488932
MASAPSDQRGRSGSGNFGGGRGGGFGMNDNFGRGDNFSGRGGFGGSRGGGGYGGSGDWYCGEGNDGSNFGGGGSYNDFGNYNNQSSNFGPMKGGNFGGRSSGPYGGGGQYFAKPFNQGDYGGSLSSSSYGSGRRF	7	1.1166856551582538	10.343268682289997
MASASSDQRGRSGSGNFGGGRGGGFGMNDNFGRGGNFSGRGGFGGSRGGGGYGGSGDWYCGFGNDGSNFGGGGSYNDFGNYNNQSSNFGPMKGGNFGGRSSGPYGGGGQYFAKPFNQGDYGGSLSSSSYGSGRRF	7	1.1327222234808334	10.20146471532786
MASASSDQRGRSGSGNFGGGRGGGFGGNDNFGRGGNFSGRGGFGGSRGGGGYGGSGDWYNGFGNDGSNFGGGGSYNDFGNYNNQSSNFGPMKGGNFGGRSSGPYGGGGQYFAKPFNQGGYGGSSSSSSYGSGRRF	7	1.1151286642344442	10.092228480069567
MASASSSQRGRSGSGNHGGGRGGGFGGNDNFGRGGNFSGRGGFGGSRGGGGYGGSGDGYNGFGNDGSNFGGGGSYDDFGNYNNQSSNFGPMKGGNFGGRSSGPYGGGGQYFAKPFNQGDYGGSLSSSSYGSGRRF	7	1.115439654126365	10.499386198063183
MASASSDQNGRSGSGNFGGGRGGGFGGNDDFGRGGNFSGRGGFGGSRGGGGYGGSGDWYNGFGNDGSNFGGGGSYNDFGNYNNQSSNFGPMKGGNFGGRSSGPYGGGGQYFAKPFNQGDYGGSLSSSSYGSGRRF	7	1.1321563208187124	9.877890088029979
MASASSDQRGRSGSGNFGGGRGGGFGGNDNFGRGGNFSGRGGFGGSRGGGGYGGSGDWYNGFGNDGSNFGGGGSYNDFGNYNNQSSNFGPMKGGNFGGRSSGPYGGGGQYFAKPFNQGGYGGSSSSSSYGSGRRF	7	1.1173325968799142	9.88622918583536
MASASSSQRGRSGSGNHGGGRGGGFGGNDNFGRGGRFSGRGGFGGSRGGGGYGGSGDGYNGFGNDGSNFGGGGSYDDFGVYNNQSSNFGPMKGGNFGGRSSFPYGGGGQYFAKPFNQGGYGGSSSSSSYGSGRRF	8	1.1558265432946897	10.635360035064823
MASASSSQRGRSGSGNFGKGRGGGFVGNDNFGRGGNFSGRGGFGGSRGGGGYGGSGDWYGGFGNDGMNFGGGGSYNDFGNYNNQSSNFGPMKGGNFGGRSSGPYGGGGQYFAKPFNQGDYGGSLSSSSYGSGRRF	8	1.1308460222206123	10.253541174376243
MASASSSQRGRSGSGNFGGGRGGGFGGNDNFGRGGNFSGRGGFGGSKGGGGYGGSGDWYNGFGNDGSNFGGGGSYNDFWNYNNQSSNFGPMKGGNFGGRSSFPYGGGGQYFAKPFNEGGYGGSSSSSSYGSGRRF	8	1.141505885314805	9.922900464329652
MASASSSQRGRSGSGNHGGGRGGGFGGNDNFGRGGNFSGRGGFGGSRGGGGYGGSGDGYNGFGNDGSNFGGGGSYDDFGNYNNQSSNFGPMKGGNFGGRSSGPYGGGGQYFAKPFNQGDYGGSLSSSSYGSGRRF	8	1.1210327135109461	10.462937372823404
MASASSDQRGRSGSGNFGGGRGGGFGMNDNFGRGGNFSGRGGFGGSRGGGGYGGSGDWYCGFGNDGSNFGGGGHYNDFGNYNNQSSNFGPMKGGNFGGRSSGPYGGGGQYFAKPFNQGDYGGSLSSSSYGSGRRF	8	1.1413001125253412	9.862583266295648
MASASSSQRGRSGSGNHGGGRGGGFGGNDNFGRGGRFSGRGGFGGSRGGGGYGGSGDGYNGFGNDGSNFGGGGSYDDFGNYNNQSSNFGPMKGGNFGGRSSGPYGLGGQYFAKPFNQGDYGGSLSSSSYGSGRRF	8	1.1335748735641271	10.401302698744972
MASASSSQRGRSGSGNFGGGRGGGFGGNDNFGRGGNFSGVGGFGGSRGGGGYGGSGDWYGGFGNDGMNFGGGGSYNDFWNYNNQSSNFGPMKGGNFGGRSSGPYGLGGQYFAKPFNQGDYGGSLSSSSYGSQRRF	8	1.1742232901148717	10.049877538587626
MASASSDQRGRSGSGNFGGGRGGGFGMNDNFGRGGNFSGRGGFGGSRGGGGYGGSGDWYCGFGNDGSNFGGGGSYNDFGNYNNQSSNFGPMKGGNFGGRSSGPYGGGGQYFAKPFNQGDYGGSLSSSSYGSGRRF	8	1.1253380544126668	9.915340715927021
MASASSSQRGRSGSGNFGGGRGGGFGGNDNFGRGGNFSGRGGFGGSRGGGGYGGSGDWYGGFGNDGMNFGGGGSYNDFWNYNNQSSNFGPMKGGNFGGRSSGPYGLGGQYFAKPFNQGDYGGSLSSSSYGSQRRF	8	1.1768921255508995	9.997846828584668
CASASSDQRGRSGSGNFGGGRGGGFGGNDNFGRGGNFSGRGGYGGSRGGGGYGGSGDGYNGFGNDGSNFGGGGSYDDFGNYNNQSSNFGPMKIGNFGGRSSGPYGGGGQYFAKPFNQGDYGGSLSSSSYGSGRRF	8	1.125075785505437	9.766882681881551
MASASSSQRGRSGSGNFGGGRGGGFGGNDNFGRGGNFSGRGGFGGSRGGGGYGGSGDWYNGFGNDGSNFGGGGSYNDFWNYNNQSSNFGPMKGGNFGGRSSFPYGGGGQYFAKPFNQGDYGGSLSSSSYGSGRRF	8	1.1775781900095896	10.005149216617873
MASASSSQRGRSGSGNFGGGRGGGFGGNDNFGRGGNFSGRGGFGGSRGGGGYGGSGDWYNGFGNDGSNFGGGGSYNDFWNYNNQSSNFGPMKGGNFGGRSSFPYGGGGQYFAKPFNQGGYGGSSSSSSYGSGRRF	8	1.1851806998031276	10.345672166592115
MASASSSQRGRSGSGNFGGGRGGGFGGNDNFGRGGNFSGRGGFGGSRGGGGYGGSGDWYGGFGNDGMNFGGGGSYNDFWNYNNQSSNFGPMKGGNFGGRSSGPYGLGGQYFAKPFNQGDYGGSLSSSSYGSQRRF	8	1.1782943517378413	10.13437329875196
MASASSDQNGRSGSGNFGGGRGGGFGGNDDFGRGGNFSGRGGFGGSRGGGGYGGSGDWYNGFGNDGSNFGGGGSYNDFGNYNNQSSNFGPMKGGNFGGRSSGPYGGGGQYFAKPFNQGDYGGSLSSSSYGSGRRF	8	1.1293994813755157	9.903317161488932
MASASSSQRGRSGSGNFGGGRGGGFGGNDNFGRGGNFSGRGGFGGSRGGAGYGGSGDGYNGFGNDGSNFGGGGSYDDFGVYNNQSSNFVPMKGGNFGGRSSFPYGGGGQYFAKPFNQGGYGGSSSSSSYGSGRRF	8	1.1567460251727026	10.104335896412692
MASASSDQRGRSGSGNFGGGRGGGFGMNDNFGRGGNFSGRGGFGGSRGGGGYGGSGDWYCGFGNDGSNFGGGGSYNDFGNYNNQSSNFGPMKGGNFGGRSSGPYGGGGQYFAKPFNQGDYGGSLSSSSYGSGRRF	8	1.1327222234808334	10.20146471532786
MASASSDQRGRSGSGNFGGGRGGGFGMNDCFGRGGNFSGRGGFGGSRGGGGYGGSGDFYCGFGNDGSNFGGGGHYNDFWPYNNQSSNFGPMKGGNFGGRSSGPYGLGGQYFAKPFNQGDYGGSLSSSSYGSQMRF	8	1.192608958536575	9.971133725748578
MASASSSQRGRSGSGNFGGGRGGGFGGNDNFGRGGNFSGRGGFGGSRGGGGYGGSGDWYNGFGNDGSNFGGGGSYNDFWNYNNQSSNFGPMKGGNFGGRSSFPYGGGGQYFAKPFNQGDYGGSLSSSSYGSGRRF	8	1.181139560934432	9.945814011885131
MASASSDQNGRSGSGNFGGGRGGGFGGNDDFGRGGNFSGRGGFGGSRGGGGYGGSGDWYNGFGNDGSNFGGGGSYNDFGNYNNQSSNFGPMKGGNFGGRSSGPYGGGGQYFAKPFNQGDYGGSLSSSSYGSGRRF	8	1.1321563208187124	9.877890088029979
MASASSSQRGRSGSGNHGGGRGGGFGGNDNFGRGGRFSGRGGFGGSRGGGGYGGSGDWYNGFGNDGSNFGGGGSYNDFWNYNNQSSNFGPMKGGNFGGRSSFPYGGGGQYFAKPFNQGGYGGSSSSSSYGSGRRF	8	1.1615103251930952	10.336281625788764
MASASSSQRGRSGSGNHGGGRGGGFGGNDNFGRGGRFSGRGGFGGSRGGGGYGGSGDGYNGFGNDGSNFGGGGSYDDFGVYNNQSSNFGPMKGGNFGGRSSFPYGGGGQYFAKPFNQGGYGGSSSSSSYGSGRRF	9	1.1558265432946897	10.635360035064823
MASASSDQRGRSGSGNFGGGRGGGFGGNDNFGRGGNFSGRGGFGGSRGGGGYGGSGDWYNGFGNDGSNFGGGGSYNDFWNYNNQSSNFGPMKGGNFGGRSSFPYGGGGQYFAKPFNQGDYGGSLSSSSYGSGRRG	9	1.1431595843155102	10.272731374006543
MASASSSQRGRSGSGNFGGGRGGGFGGNDNFGRGGNFSGRGGFGGSKGGGGYGGSGDWYNGFGNDGSNFGGGGSYNDFWNYNNQSSNFGPMKGGNFGGRSSFPYGGGGQYFAKPFNEGGYGGSSSSSSYGSGRRF	9	1.141505885314805	9.922900464329652
MASASSSQRGRSGSGNFGGGRGGGFGGNDNFGRGGNFSGRGGFGGSRGGGGYGGSGDWYGGFGNDGMNFFGGGSYNDFWNYNNQSSNFGPMKGGNFGGRSSGPYGLGGQYFAKPFNQGDYGGSLSSSSYGSQRRF	9	1.196075643067478	9.967086168629564
MASASSDQRGRSGSGNFGGGRGGGFGMNDNFGRGGNFSGRGGFGGSRGGGGYGGSGDWYCGFGNDGSNFGGGGHYNDFGNYNNQSSNFGPMKGGNFGGRSSGPYGGGGQYFAKPFNQGDYGGSLSSSSYGSGRRF	9	1.1413001125253412	9.862583266295648
MASAVSSQRGRSGSGNFGGGRGGGFGGNDNFGRGGFFSGRGGFGGSRGGGGYGGSGDWYGGFGNDGMNFGGGGSYNDFWNYNNQSSNFGPMKGGNFGGRSSGPYGLGGQYFAKPFNQGDYGGSLSSSSYGSQRRF	9	1.1753355253765367	9.896985307562355
MASASSSQRGRSGSGNFGGGRGGGFGGNDNFGRGGNFSGVGGFGGSRGGGGYGGSGDWYGGFGNDGMNFGGGGSYNDFWNYNNQSSNFGPMKGGNFGGRSSGPYGLGGQYFAKPFNQGDYGGSLSSSSYGSQRRF	9	1.1742232901148717	10.049877538587626
MASASSSQRGRSGSGNFGGGRGGGFGGNDNFGRGGNFSGRGGFGGSRGGGGYGGSGDWYNGFGNDGSNFGGGGSYNDFWNYNNQSSNFGPMKGGNFGGRSSFPYGGGGQYFAKPFNQGGYGGSSSSSSYGSGRRF	9	1.1764638525080953	9.962514822413644
MASASSSQRGRSGSGNFGGGRGGGFGGNDNFGRGGNFSGRGGFGGSRGGGGYGGSGDWYGGFGNDGMNFGGGGSYNDFWNYNNQSSNFGPMKGGNFGGRSSGPYGLGGQYFAKPFNQGDYGGSLSSSSYGSQRRF	9	1.1768921255508995	9.997846828584668
MASASSSQRGRSGSGNFGGGRGGGFGGNDNFGRGGNFSGRGGFGGSRGGGGYGGSGDWYNLFGNDGSNFGGGGSYNDFWNYNNQSSNFGPMYGGNFGGRSSFPYGGGGQYFAKPFNQGDYGGSLSSSSYGDGRRF	9	1.2051477297415765	10.124777311472448
MASASSSQRGRSGSGNFGGGRGGGFGGNDNFGRGGNFSGRGGFGGSRGGGGYGGSGDWYNGFGNDGSNFGGGGSYNDFWNYNNQSSNFGPMKGGNFGGRSSFPYGGGGQYFAKPFNQGDYGGSLSSSSYGSGRRF	9	1.1775781900095896	10.005149216617873
MASASSSQRGRSGSGNFGGGRGGGFGGNDNFGRGGNFSGRGGFGGSRGGGGYGGSGDWYNGFGNDGSNFGGGGSYNDFWNYNNQSSNFGPMKGGNFGGRSSFPYGGGGQYFAKPFNQGGYGGSSSSSSYGSGRRF	9	1.1851806998031276	10.345672166592115
MASASSSQRGRSGSGNFGGGRGGGFGGNDNFGRGGNFSGRGGFGGSRGGGGYGGSGDWYGGFGNDGMNFGGGGSYNDFWNYNNQSSNFGPMKGGNFGGRSSGPYGLGGQYFAKPFNQGDYGGSLSSSSYGSQRRF	9	1.1782943517378413	10.13437329875196
MMSASSSQRGRSGSGNFGGGRGGGFGGNDNFGRGGNFSGRGGFYGSRGGGGYGGSGDWYNGFGNDGSNFGGGGSYNDFWNYNNQSSNFGPMKGGNFGGRSSFPYGGGGQYFAKPFNQGGYGGSSSSSSYGSGRRF	9	1.1831991642142174	10.109888795220712
MASASSSQRGRSGSGNFGGGRGGGFGGNDNFGRGGNFSGRGGFGGSRGGAGYGGSGDGYNGFGNDGSNFGGGGSYDDFGVYNNQSSNFVPMKGGNFGGRSSFPYGGGGQYFAKPFNQGGYGGSSSSSSYGSGRRF	9	1.1567460251727026	10.104335896412692
MASASSSQRGRSGSGNFGGGRGGGFGGNDNFGRGKNFSGRGGFGGSRGGGGYGGSGDWYGGFGNDGMNFGGGKSYNDFWNYNNQSSNFGPMKGGNFGGRSSGPYGLGGQYFAKPFNQGDYGGSLSSSSYGSQRRF	9	1.14905758994632	10.261384652942555
MASASSDQRGRSGSGNFGGGRGGGFGMNDCFGRGGNFSGRGGFGGSRGGGGYGGSGDFYCGFGNDGSNFGGGGHYNDFWPYNNQSSNFGPMKGGNFGGRSSGPYGLGGQYFAKPFNQGDYGGSLSSSSYGSQMRF	9	1.192608958536575	9.971133725748578
MASASSSQRGRSGSGNFGGGRGGGFGGNDNFGRGGNFSGRGGFGGSRGGGGYGGSGDWYNGFGNDGSNFGGGGSYNDFWNYNNQSSNFGPMKGGNFGGRSSFPYGGGGQYFAKPFNQGDYGGSLSSSSYGSGRRF	9	1.181139560934432	9.945814011885131
MASASSSQRGRSGSGNFGGGRGGGFGMNDCFGRGGNFSGRGGFGGSRGGGGYGGSGDFYCGFGNDGSNFGGGGHYNDFWPYNNQVSNFGPMKGGNFGGRSSGPYGLGGQYFAKPFNQGDYGGSLSSSSYGSQMRF	9	1.197030809870536	9.789031847097899
MASASSSQRGRSGSGNHGGGRGGGFGGNDNFGRGGRFSGRGGFGGSRGGGGYGGSGDWYNGFGNDGSNFGGGGSYNDFWNYNNQSSNFGPMKGGNFGGRSSFPYGGGGQYFAKPFNQGGYGGSSSSSSYGSGRRF	9	1.1615103251930952	10.336281625788764
MASASSSQRGRSGSGNFGGGRGGGFGMNDCFGRGGNFSGRAGFGGSRGGGGYGGSGDWYNGFGNDGSNFGGGGSYNDFWNYNNQSSNFGPMKGGNFGGRSSFPYGGGGQYFAKPFNQGGYGGNSSSSSYGSGRRF	-1	1.1435587189747938	9.848184412708695
MASASSSQRGRSGSGNFGGGRGGGFGGNDNFGRGGNFSGRGGFGGSRGGGGYGGSGDWYNLFGNDGSNFGGGGSYNDFWNYNNQSSNFGPMYGGNFGGRSSFPYGGGFQYFAKPFNQGDYGGWLSSSSYGDGRRF	10	1.2344962082103808	9.942316213056149
MASASSSQRGRSGSGNEGGGRGGGFGGNDNFGRGGNFSGRGGFGGSRGGGGYGGSGDWYGGFGNDGMNFFGGGSYNDFWNYNNQSSNFGPMKGGNFGGRSSGPYGLGGQYFAKPFNQRDYGGSLSSSSYGSQRRF	10	1.1722813419707483	10.27819071027
MMSASSSQRGRSGSGNFGGGRGGGFGGNDNFGRRGNFSGRGGFYGSRGGGGYGGSGDWYNGFGNDGSNFGGGGSYNDFWNYNNQSSNFGPMKGGNFGGRSSFPYGGGGQYFAKKFNQGGYGGSLSSSSYGSQMRF	10	1.180869914046355	10.024839204647451
MASASSSQRGRSGSGNFGGGRGGGFGGNDNFGRGGNFSGRGGFGGSRGGGGYGGSGDWYGGFGNDGMNFFGGGSYNDFWNYNNQSSNFGPMKGGNFGGRSSGPYGLGGQYFAKPFNQGDYGGSLSSSSYGSQRRF	10	1.196075643067478	9.967086168629564
MMSASSSQRGRSGSGNFGGGRGGGFGMNDCFGRGGNFSGRGGFGGSRGGGGYGGSGDFYCGFGNDGSNFGGGGHYNDFWPYNNQVSNFGPMKGGNFGGRSSGPYGLGGQYFAKPFNQGDYGGSSSSSSYGSGRRF	10	1.1988878012635165	9.816033837506206
MASAVSSQRGRSGSGNFGGGRGGGFGGNDNFGRGGFFSGRGGFGGSRGGGGYGGSGDWYGGFGNDGMNFGGGGSYNDFWNYNNQSSNFGPMKGGNFGGRSSGPYGLGGQYFAKPFNQGDYGGSLSSSSYGSQRRF	10	1.1753355253765367	9.896985307562355
MASASSSQRGRSGSGNFGGGRGGGFGGNDNFGRGGNFSGVGGFGGSRGGGGYGGSGDWYGGFGNDGMNFGGGGSYNDFWNYNNQSSNFGPMKGGNFGGRSSGPYGLGGQYFAKPFNQGDYGGSLSSSSYGSQRRF	10	1.1742232901148717	10.049877538587626
MASASSSQRGRSGSGNFGGGRGGGFGGNDNFGRGGNFSGRGGFGGSRGGGGYGGSGDWYNGFGNDGSNFGGGGSYNDFWNYNNQSSNFGPMKGGNFGGRSSFPYGGGGQYFAKPFNQGGYGGSSSSSSYGSGRRF	10	1.1764638525080953	9.962514822413644
MASASSSQRGRSGSGNFGGGRGGGFGGNDNFGRGGNFSGRGGFGGSRGGGGYGGSGDWYGGFGNDGMNFGGGGSYNDFWNYNNQSSNFGPMKGGNFGGRSSGPYGLGGQYFAKPFNQGDYGGSLSSSSYGSQRRF	10	1.1768921255508995	9.997846828584668
MASASSSQRGRSGSGNFGGGRGGGFGGNDNFGRGGNFSGRGGFGGSRGGGGYGGSGDWYNLFGNDGSNFGGGGSYNDFWNYNNQSSNFGPMYGGNFGGRSSFPYGGGGQYFAKPFNQGDYGGSLSSSSYGDGRRF	10	1.2051477297415765	10.124777311472448
MASASSSQRGRSGSGNFGGGRGGGFGGNDNFGRGGNFSGRGGFGGSRGGGGYGGSGDWYNGFGNDGSNFGGGGSYNDFWNYNNQSSNFGPMKGGNFGGRSSFPYGGGGQYFAKPFNQGDYGGSLSSSSYGSGRRF	10	1.1775781900095896	10.005149216617873
MASASSSQRGRSGSGNFGGGRGGGFGGNDNFGRGGNFSGRGGFGGSRGGGGYGGSGDWYNGFGNDGSNFGGGGSYNDFWNYNNQSSNFGPMKGGNFGGRSSFPYGGGGQYFAKPFNQGGYGGSSSSSSYGSGRRF	10	1.1851806998031276	10.345672166592115
MASASSSQRGRSGSGNFGGGRGGGFGGNDNFGRGGNFSGRGGFGGSRGGGGYGGSGDWYGGFGNDGMNFGGGGSYNDFWNYNNQSSNFGPMKGGNFGGRSSGPYGLGGQYFAKPFNQGDYGGSLSSSSYGSQRRF	10	1.1782943517378413	10.13437329875196
MMSASSSQRGRSGSGNFGGGRGGGFGGNDNFGRGGNFSGRGGFYGSRGGGGYGGSGDWYNGFGNDGSNFGGGGSYNDFWNYNNQSSNFGPMKGGNFGGRSSFPYGGGGQYFAKPFNQGGYGGSSSSSSYGSGRRF	10	1.1831991642142174	10.109888795220712
MASASSSQRGRSGSGNFGGGRGGGFGGNDNFGRGGNFSGRGGFGGSRGGGGYGGSGDWYNGFGNDGSNFGGGGSYNDFWNYNNQSSNFGPMKGGNFGGRSSFPYGGGGQYFAKPFNQGGYGGSSSSSFYGSGRRF	10	1.2154100265615098	10.371883296364334
MWSASSSQRGRSGSGNFGGGRGGGFGGNDNFGRGGNFSGRFGFGGSRGGGGYGGSGDWYNLFGNDGSNFGGGGSYNDFWNYNNQSSNGGPMYGGNFGGRSSFPYGGGGQYFAKPFNQGDYGGSLSSSSYGDGRRF	10	1.1912714650019218	9.968838235642124
MASASSDQRGRSGSGNFGGGRGGGFGMNDCFGRGGNFSGRGGFGGSRGGGGYGGSGDFYCGFGNDGSNFGGGGHYNDFWPYNNQSSNFGPMKGGNFGGRSSGPYGLGGQYFAKPFNQGDYGGSLSSSSYGSQMRF	10	1.192608958536575	9.971133725748578
MASASSSQRGRSGSGNFGGGRGGGFGGNDNFGRGGNFSGRGGFGGSRGGGGYGGSGDWYNGFGNDGSNFGGGGSYNDFWNYNNQSSNFGPMKGGNFGGRSSFPYGGGGQYFAKPFNQGDYGGSLSSSSYGSGRRF	10	1.181139560934432	9.945814011885131
MASASSSQRGRSGSGNFGGGRGGGFGMNDCFGRGGNFSGRGGFGGSRGGGGYGGSGDFYCGFGNDGSNFGGGGHYNDFWPYNNQVSNFGPMKGGNFGGRSSGPYGLGGQYFAKPFNQGDYGGSLSSSSYGSQMRF	10	1.197030809870536	9.789031847097899
MASASSSQRGRSGSGNFGGGRGGGFGGNDNFGRGGNFSGRGGFGGSRGGGGYGGSGDFYCGFGNDGSNFGGGGHYNDFWPYNNQVSNFGPMKGGNFGGRSSGPYGLGGQYFAKPFNQGDYGGSLSSSSYGSQMRF	10	1.2016778294931734	10.456462656419165
MMSASSSQRGRSGSGNFGGGRGGGFGGNDNFGRGGNFSGRGGFGGSRGGGGYGGSGDWYNGFGNDGSNFGGGGSYNDFWPYNNQSSNFGPMKGGNFGGRSSFPYGGGGQYFAKPFNQGGYGGSSSSSSYGSGRRF	-1	1.1665653256049207	10.019731390657475
MASAYSSQRGRSGSGNFGGGRGGGFGGNDNFGRGGNFSGRGGFGGSRGGGGYGGSGDWYNGFGNDGSNFGGGGSYNDFWNYNNQSSNFGPMKGGNFGGRSSFPYGGGGQYFAKPFNQGDYGGSLSSSSYGSGRRF	-1	1.1710196074771904	10.021809710322612
MMSASSSQRGRSGSGNFGGGRGGGFGMNDCFGRGGNFSGRGGFGGSRGGGGYGGSGDWYNGFGNDGSNFGGGGSYNDFWNYNNQSSNFGPMKGGNFGGRSSFPYGGGGQYHAKPFNQGGYGGSSSSSFYGSGRRF	-1	1.1705965150780917	9.646842298764561
MASASSSQRGRSGSGNFGGGRGGGFGGNDNFGRGGNFSGRGGFGGSRGGGGYGGSGDWYNLFGNDGSNFGGGGSYNDFWNYNNQSSNFGPMYGGNFGGRSSFPYGGGFQYFAKPFNQGDYGGWLSSSSYGDGRRF	11	1.2344962082103808	9.942316213056149
MASASSSQRGRSGSGNFGGGRGGGFGMNDCFGRGPNFSGRGGFGGSRGGGGYGGSGDQYCGFGNDGSNFGGGGHYNDFWPYNNQVSNFGPMKGGNFGGRSSGPYGLGGQYFAKPFNQGDYGGSSSSSSYGSGRRF	11	1.1774613951487538	9.976607505675632
MMSASSSQRGRSGSGNFGGGRGGGFGGNDNFGRRGNFSGRGGFYGSRGGGGYGGSGDWYNGFGNDGSNFGGGGSYNDFWNYNNQSSNFGPMKGGNFGGRSSFPYGGGGQYFAKKFNQGGYGGSLSSSSYGSQMRF	11	1.180869914046355	10.024839204647451
MASASSSQRGRSGSGNFGGGRGGGFGGNDNFGRGGNFSGRGGFGGSRGGGGYGGSGDWYGGFGNDGMNFFGGGSYNDFWNYNNQSSNFGPMKGGNFGGRSSGPYGLGGQYFAKPFNQGDYGGSLSSSSYGSQRRF	11	1.196075643067478	9.967086168629564
MMSASSSQRGRSGSGNFGGGRGGGFGMNDCFGRGGNFSGRGGFGGSRGGGGYGGSGDFYCGFGNDGSNFGGGGHYNDFWPYNNQVSNFGPMKGGNFGGRSSGPYGLGGQYFAKPFNQGDYGGSSSSSSYGSGRRF	11	1.1988878012635165	9.816033837506206
MASASSSQRGRSGSGNFGGGRGGGFGGNDNFGRGGNFSGRGGFGGSRGGGGYGGSGDWYNGFGNDGSNFGGGGSYNDFWNYNNQSSNFGPMKGGNFGGRSSFPYGGGGQYFAKPFNQGGYGGSSSSSSYGSGRRF	11	1.1831287685205445	9.985505737056474
MASASSDQRGRSGSGNFGGGRGGGFGGNDNFGRGGNFSGRGGFGGSRGGGGYGGSGDWYNLFGNDGSNFGGGGSYNDFWNYNNQSSNFGPMYGGNFGGRSSFPYGGGFQYFAKPINQGDYGGWLSSSSYGDGRRF	11	1.2330675329936795	10.120000528402938
MASASSSQRGRSGSGNFGGGRGGGFGGNDNFGRGGNFSGRGGFGGSRGGGGYGGSGDFYCGFGNDGSNFGGGGHYNDFWPYNNQVSNFGPMKGGNFGGRSSGPYGLGGQYFAKPFNQGDYGGSSSSSSYGSGRRF	11	1.1807650281593143	10.15078122076773
MASASSSQRGRSGSGNFGGGRGGGFGGNDNFGRGGNFSGRGGFGGSRGGGGYGGSGDWYGGFGNDGMNFGGGGSYNDFWNYNNQSSNFGPMKGGNFGGRSSGPYGLGGQYFAKPFNQGDYGGSLSSSSYGSQRRF	11	1.1768921255508995	9.997846828584668
MASASSSQRGRSGSGNFGGGRGGGFGGNDNFGRGGNFSGRGGFGGSRGGGGYGGSGDWYNLFGNDGSNFGGGGSYNDFWNYNNQSSNFGPMYGGNFGGRSSFPYGGGGQYFAKPFNQGDYGGSLSSSSYGDGRRF	11	1.2051477297415765	10.124777311472448
MASASSSQRGRSGSGNFGGGRGGGFGGNDNFGRGGNFSGRGGFGGSRGGGGYGGSGDWYNGFGNDGSNFGGGGSYNDFWNYNNQSSNFGPMKGGNFGGRSSFPYGGGGQYFAKPFNQGDYGGSLSSSSYGSGRRF	11	1.1775781900095896	10.005149216617873
MASASSSQRGRSGSGNFGGGRGGGFGGNDNFGRGGNFSGRGGFGGSRGGGGYGGSGDWYNGFGNDGSNFGGGGSYNDFWNYNNQSSNFGPMKGGNFGGRSSFPYGGGGQYFAKPFNQGGYGGSSSSSSYGSGRRF	11	1.1851806998031276	10.345672166592115
MASASSSQRGRSGSGNFGGGRGGGFGGNDNFGRGGNFSGRGGFGGSRGGGGYGGSGDWYGGFGNDGMNFGGGGSYNDFWNYNNQSSNFGPMKGGNFGGRSSGPYGLGGQYFAKPFNQGDYGGSLSSSSYGSQRRF	11	1.1782943517378413	10.13437329875196
MMSASSSQRGRSGSGNFGGGRGGGFGGNDNFGRGGNFSGRGGFYGSRGGGGYGGSGDWYNGFGNDGSNFGGGGSYNDFWNYNNQSSNFGPMKGGNFGGRSSFPYGGGGQYFAKPFNQGGYGGSSSSSSYGSGRRF	11	1.1831991642142174	10.109888795220712
MASASSSQRGRSGSGNFGGGRGGGFGGNDNFGRGGNFSGRGGFGGSRGGGGYGGSGDWYNGFGNDGSNFGGGGSYNDFWNYNNQSSNFGPMKGGNFGGRSSFPYGGGGQYFAKPFNQGGYGGSSSSSFYGSGRRF	11	1.2154100265615098	10.371883296364334
MWSASSSQRGRSGSGNFGGGRGGGFGGNDNFGRGGNFSGRFGFGGSRGGGGYGGSGDWYNLFGNDGSNFGGGGSYNDFWNYNNQSSNGGPMYGGNFGGRSSFPYGGGGQYFAKPFNQGDYGGSLSSSSYGDGRRF	11	1.1912714650019218	9.968838235642124
MASASSDQRGRSGSGNFGGGRGGGFGMNDCFGRGGNFSGRGGFGGSRGGGGYGGSGDFYCGFGNDGSNFGGGGHYNDFWPYNNQSSNFGPMKGGNFGGRSSGPYGLGGQYFAKPFNQGDYGGSLSSSSYGSQMRF	11	1.192608958536575	9.971133725748578
MASASSSQRGRSGSGNFGGGRGGGFGGNDNFGRGGNFSGRGGFGGSRGGGGYGGSGDWYNGFGNDGSNFGGGGSYNDFWNYNNQSSNFGPMKGGNFGGRSSFPYGGGGQYFAKPFNQGDYGGSLSSSSYGSGRRF	11	1.181139560934432	9.945814011885131
MASASSSQRGRSGSGNFGGGRGGGFGMNDCFGRGGNFSGRGGFGGSRGGGGYGGSGDFYCGFGNDGSNFGGGGHYNDFWPYNNQVSNFGPMKGGNFGGRSSGPYGLGGQYFAKPFNQGDYGGSLSSSSYGSQMRF	11	1.197030809870536	9.789031847097899
MASASSSQRGRSGSGNFGGGRGGGFGGNDNFGRGGNFSGRGGFGGSRGGGGYGGSGDFYCGFGNDGSNFGGGGHYNDFWPYNNQVSNFGPMKGGNFGGRSSGPYGLGGQYFAKPFNQGDYGGSLSSSSYGSQMRF	11	1.2016778294931734	10.456462656419165
MASASSSQRGRSGSGNFGGGRGGGFGGNDNFGRGGNFSGRGGFGGSRGGGGYGGSGDWYNGFGNDGSNFGGGGSYNDFWNYNNQSSNFGPMKGGNFGGRSSFPYGGGGQYFAKPFNQGGYGGSSSSSSYGDGRRF	-1	1.1722953828631746	10.010899915809917
MASASSSQRGRSGSGNFGGGRGGGFGGNDNFGRGGNFSGRGGFGGSRGGGGYGGSGDWYNLFGNDGSNFGGGGSYNDFWNYNNQSSNFGPMYGGNFGGRSSFPYGGGFQYFAKPFNQGDYGGWLSSSSYGDGRRF	12	1.2344962082103808	9.942316213056149
MASASSDQRGRSGSGNFGGGRGGGFGGNDNFGRGGNFSGRGGFGGSRGGGGYGGSGDWYNLFGNDGSNFGGGGSYNDFWNYNNQSSNFGPMYGNNFGGRSSFPYGGGFQYFAKPFNQGDYGGWLSSSSYGDGRRF	12	1.2275391517370635	10.091403617476834
MASASSSQRGRSGSGNFGGGRGGGFGGNDNFGRGGNFSGRGGFGGSRGGGGYGGSGDWYNLFGNDGSNFGGGGSYNDFWNYNNQSSNFGPMYGGNFGGRSSFPYGGGFQYFAKPFNQGDYGGWLSSSSYGSQRRF	12	1.2327663837622223	9.793929024727214
MASASSSQRGRSGSGNFGGGRGGGFGGNDNFGRGGNFSGRGGFGGSRGGGGYGGSGDWYGGFGNDGMNFFGGGSYNDFWNYNNQSSNFGPMKGGNFGGRSSGPYGLGGQYFAKPFNQGDYGGSLSSSSYGSQRRF	12	1.196075643067478	9.967086168629564
MMSASSSQRGRSGSGNFGGGRGGGFGMNDCFGRGGNFSGRGGFGGSRGGGGYGGSGDFYCGFGNDGSNFGGGGHYNDFWPYNNQVSNFGPMKGGNFGGRSSGPYGLGGQYFAKPFNQGDYGGSSSSSSYGSGRRF	12	1.1988878012635165	9.816033837506206
MASASSSQRGRSGSGNFGGGRGGGFGGNDNFGRGGNFSGRGGFGGSRGGGGYGGSGDWYNGFGNDGSNFGGGGSYNDFWNYNNQSSNFGPMKGGNFGGRSSFPYGGGGQYFAKPFNQGGYGGSSSSSSYGSGRRF	12	1.1831287685205445	9.985505737056474
MASASSDQRGRSGSGNFGGGRGGGFGGNDNFGRGGNFSGRGGFGGSRGGGGYGGSGDWYNLFGNDGSNFGGGGSYNDFWNYNNQSSNFGPMYGGNFGGRSSFPYGGGFQYFAKPINQGDYGGWLSSSSYGDGRRF	12	1.2330675329936795	10.120000528402938
MASASSDQRGRSGSGNFGGGRGGGFGGNDNFGRGGNFSGRGGFGGSRGGGGYGGSGDWYNLFGNDGSNFGGGGSYNDFWNYNNQSSNFGPMYGGNFGGRSSFPYGGGFQYFAKPFNQGDYGGWLSSSSYGDGRRF	12	1.2289787073088094	9.984606147185595
MASASSSQRGRSGSGNFGGGRGGGFGGNDNFGRGGNFSGRGGFGGSRGGGGYGGSGAWYNLFGNDGSNFGGGGSYNDFWNYNNQSSNFGPMYGGNFGGRSSFPYGGGGQYFAKPFNQGDYGGSLSSSFYGSGRRF	12	1.2279266252819727	10.069289322002426
MASASSSQRGRSGSGNFGGGRGGGFGGNDNFGRGGNFSGRGGFGGSRGGGGYGGSGDWYNLFGNDGSNFGGGGSYNDFWNYNNQSSNFGPMYGGNFGGRSSFPYGGGGQYFAKPFNQGDYGGSLSSSSYGDGRRF	12	1.2051477297415765	10.124777311472448
MASASSSQRGRSGSGNFGGGRGGGFGGNDNFGRGGNFSGRGGFGGSRGGGGYGGSGDWYNLFGNDGSNFGGGGSYNDFWNYNNQSSNFGPMYGGNFGGRSSFPYGGGFQYFAKPINQGDYGGWLSSSSYGDGWRF	12	1.2373632511718613	9.751715779773315
MASASSSQRGRSGSGNFGGGRGGGFGGNDNFGRGGNFSGRGGFGGSRGGGGYGGSGDWYNGFGNDGSNFGGGGSYNDFWNYNNQSSNFGPMKGGNFGGRSSFPYGGGGQYFAKPFNQGGYGGSSSSSSYGSGRRF	12	1.1851806998031276	10.345672166592115
MASASSSQRGRSGSGNFGGGRGGGFGGNDNFGRGGNFSGRGGFGGSRGGGGYGGSGDWYNLFGNDGSNFGGGGSYNDFWNYNNQSSWFGPAYGGNFGGRSSFPYGGGFQYFAKPINQGDYGGWLSSSSYGDGRRF	12	1.2264233424888362	9.753198545873204
MMSASSSQRGRSGSGNFGGGRGGGFGGNDNFGRGGNFSGRGGFYGSRGGGGYGGSGDWYNGFGNDGSNFGGGGSYNDFWNYNNQSSNFGPMKGGNFGGRSSFPYGGGGQYFAKPFNQGGYGGSSSSSSYGSGRRF	12	1.1831991642142174	10.109888795220712
MASASSSQRGRSGSGNFGGGRGGGFGGNDNFGRGGNFSGRGGFGGSRGGGGYGGSGDWYNGFGNDGSNFGGGGSYNDFWNYNNQSSNFGPMKGGNFGGRSSFPYGGGGQYFAKPFNQGGYGGSSSSSFYGSGRRF	12	1.2154100265615098	10.371883296364334
MWSASSSQRGRSGSGNFGGGRGGGFGGNDNFGRGGNFSGRFGFGGSRGGGGYGGSGDWYNLFGNDGSNFGGGGSYNDFWNYNNQSSNGGPMYGGNFGGRSSFPYGGGGQYFAKPFNQGDYGGSLSSSSYGDGRRF	12	1.1912714650019218	9.968838235642124
MASASSDQRGRSGSGNFGGGRGGGFGMNDCFGRGGNFSGRGGFGGSRGGGGYGGSGDFYCGFGNDGSNFGGGGHYNDFWPYNNQSSNFGPMKGGNFGGRSSGPYGLGGQYFAKPFNQGDYGGSLSSSSYGSQMRF	12	1.192608958536575	9.971133725748578
MASASSSQRGRSGSGNFGGGRGGGFGGNDNFGRAGNFSGRGGFGESRGGGGYGGSGDWYGGFGNDGMNFFGGGSYNDFWNYNNQSRNFGPMKGGNFGGRSSGPYGLGGQYFAKPFNQGDYGGSLSSSSYGDGRRF	12	1.1877974347980271	9.8985039335562
MASASSSQRGRSGSGNFGGGRGGGFGMNDCFGRGGNFSGRGGFGGSRGGGGYGGSGDFYCGFGNDGSNFGGGGHYNDFWPYNNQVSNFGPMKGGNFGGRSSGPYGLGGQYFAKPFNQGDYGGSLSSSSYGSQMRF	12	1.197030809870536	9.789031847097899
MASASSSQRGRSGSGNFGGGRGGGFGGNDNFGRGGNFSGRGGFGGSRGGGGYGGSGDFYCGFGNDGSNFGGGGHYNDFWPYNNQVSNFGPMKGGNFGGRSSGPYGLGGQYFAKPFNQGDYGGSLSSSSYGSQMRF	12	1.2016778294931734	10.456462656419165
MASASSSQRGRSGSGNFGGGRGGGFGGNDNFGRGGNFSGRGGFGGSRGGGGYGGSGDWYNLFGNDGSNFGGGGSYNDFWNYNNQSSNFGPMYGGNFGGRSSFPYGGGFQYFAKPFNQGDYGGWLSSSSYGDGRRF	13	1.2344962082103808	9.942316213056149
MASASSDQRGRSGSGNFGGGRGGGFGGNDNFGRGGNFSGRGGFGGSRGGGGYGGSGDWYNLFGNDGSNFGGGGSYNDFWNYNNQSSNFGPMYGNNFGGRSSFPYGGGFQYFAKPFNQGDYGGWLSSSSYGDGRRF	13	1.2275391517370635	10.091403617476834
MASASSSQRGRSGSGNFGGGRGGGFGGNDNFGRGGNFSGRGGFGGSRGGGGYGGSGDWYNLFGNDGSNFGGGGSYNDFWNYNNQSSNFGPMYGGNFGGRSSFPYGGGFQYFAKPFNQGDYGGWLSSSSYGSQRRF	13	1.2327663837622223	9.793929024727214
MASASSSQRGRSGSGNFGGGRGGGFGGNDNFGRGGNFSGRGGFGGSRGGGGYGGSGGWYNLFGNDGSNFGGGGSYNDFWNYNNQSSNFGPMYGGNFGGRSSFPYGGGFQYFAKPINQGDYGGWLVSSSYGDGRRF	13	1.2217427832657242	9.991043399706918
MMSASSSQRGRSGSGNFGGGRGGGFGMNDCFGRGGNFSGRGGFGGSRGGGGYGGSGDFYCGFGNDGSNFGGGGHYNDFWPYNNQVSNFGPMKGGNFGGRSSGPYGLGGQYFAKPFNQGDYGGSSSSSSYGSGRRF	13	1.1988878012635165	9.816033837506206
MASASSDQRGRSPSGNFGGGRGGGFGGNDNFGRGGNFSGRGGFGGGRGGGGYGGSGDSYCGFGNDGSNFGGGGHYNDFWPYNNQVSNFGPMKGGNFGGRSSGPYGLGGQYFAKPFNQGDYGGSLSSSSYGSQMRF	13	1.197901571877313	10.284931478830782
MASASSDQRGRSGSGNFGGGRGGGFGGNDNFGRGGNFSGRGGFGGSRGGGGYGGSGDWYNLFGNDGSNFGGGGSYNDFWNYNNQSSNFGPMYGGNFGGRSSFPYGGGFQYFAKPINQGDYGGWLSSSSYGDGRRF	13	1.2330675329936795	10.120000528402938
MASASSDQRGRSGSGNFGGGRGGGFGGNDNFGRGGNFSGRGGFGGSRGGGGYGGSGDWYNLFGNDGSNFGGGGSYNDFWNYNNQSSNFGPMYGGNFGGRSSFPYGGGFQYFAKPFNQGDYGGWLSSSSYGDGRRF	13	1.2289787073088094	9.984606147185595
MASASSSQRGRSGSGNFGGGRGGGFGGNDNFGRGGNFSGRGGFGGSRGGGGYGGSGAWYNLFGNDGSNFGGGGSYNDFWNYNNQSSNFGPMYGGNFGGRSSFPYGGGGQYFAKPFNQGDYGGSLSSSFYGSGRRF	13	1.2279266252819727	10.069289322002426
MASASSSQRGRSGSGNFGGGRGGGFGGNDNFGRGGNFSGRGGFGGSRGGGGYGGSGDWYNLFGNDGSNFGGGGSYNDFWNYNNQSSNFGPMYGGNFGGRSSFPYGGGGQYFAKPFNQGDYGGSLSSSSYGDGRRF	13	1.2051477297415765	10.124777311472448
MASASSSQRGRSGSGNFGGGRGGGFGGNDNFGRGGNFSGRGGFGGSRGGGGYGGSGDWYNLFGNDGSNFGGGGSYNDFWNYNNQSSNFGPMYGGNFGGRSSFPYGGGFQYFAKPINQGDYGGWLSSSSYGDGWRF	13	1.2373632511718613	9.751715779773315
MASASSSQRGRSGSGNFGGGRGGGFGGNDNFGLGGNFSGRGGFGGSRGGGGYGGSGDWYNLFGNDGSNFGGGGSYNDFWNYNNQSSNFGPMYGGNFGGRSSFPYGGGFQYFAKPFNQGDYGGWLSSSSYGDGRRF	13	1.2325726587750405	9.729254883849494
MASASSSQRGRSGSGNFGGGRGGGFGGNDNFGRGGNFSGRGGFGGSRGGGGYGGSGDWYNLFGNDGSNFGGGGSYNDFWNYNNQSSWFGPAYGGNFGGRSSFPYGGGFQYFAKPINQGDYGGWLSSSSYGDGRRF	13	1.2264233424888362	9.753198545873204
MASASSSQRGRSGSGNFGGGRGGGFGMNDCFGRGGNFSGRGGFGGSRGGGGYGGSGDWYNLFGNDGSNFGGGGSYNDFWNYNNQSSNFGPMYGGNFGGRSSFPYGGGFQYFAKPINQGDYGGWLSSSSYGDGRRF	13	1.2284623175111904	9.657983242718448
MASASSSQRGRSGSGNFGGGRGGGFGGNDNFGRGGNFSGRGGFGGSRGGGGYGGSGDWYNGFGNDGSNFGGGGSYNDFWNYNNQSSNFGPMKGGNFGGRSSFPYGGGGQYFAKPFNQGGYGGSSSSSFYGSGRRF	13	1.2154100265615098	10.371883296364334
MASASSSQRGRSGSGNFGGGRGGGFGGNDNFGRGGNFSGRGGFGGSRGGGGYGGSGDWYNLFGNDGSNFGGGGSYNDFWNPNNQSSWFGPAYGGNFGGRSSFPYGGGFQYFAKPINQGDYGGWLSSSSYGDGRRF	13	1.213943865285974	9.948286677600644
MASASSSQRGRSGSGNFGGGRGGGFGGNDNFGRGGNASGRGGFGGSRGGGGYGGSGDWYNLFGNDGSNFGGGGSYNDFWNYNNQSSNFGPMYGGNFGGRSSFPYGGGFQYFAKPFNQGDYGGWLSSSSYGSQRRF	13	1.237644127560606	10.056504002110822
MASASSSQRGRSGSGNFGGGRGGGFGGNDNFGRGGNFSGRGGFGGSRGGGGYGGSGDWYNLFGNDGSNFGGGGSYNDFWNYNNQSSNFGPMYGGNFGGRSSFPYGGGFQYFAKPFNQGDYGGWLSSSSYGDGRRF	13	1.2432790505142857	10.048931413900826
MASASSDQRGRSGSGNFGGGRGGGFGGNDNFGRGGNFSGRGGFGGSRGGGGYGGSGDWYNLFGNDGSNFGGGGSYNDFWNYNNQSSWFGPAYGGNFGGRSSFPYGGGFQYFAKPINQGDYGGWLSSSSYGDGRRF	13	1.2319719750942326	9.994508230157768
MASASSSQRGRSGSGNFGGGRGGGFGGNDNFGRGGNFSGRGGFGGSRGGGGYGGSGDFYCGFGNDGSNFGGGGHYNDFWPYNNQVSNFGPMKGGNFGGRSSGPYGLGGQYFAKPFNQGDYGGSLSSSSYGSQMRF	13	1.2016778294931734	10.456462656419165
MASASSDQRGRSGSGNFGGGRGGGFGGNDNFGRGGNFSGRGGFGGSRGGGGYGGSGDWYNLFGNDGSNFGGGGSYNDFWNYNNQSSNFGPMYGGNFGGRSSFPYKGGFQYFAKPINQGDYGGWLSSSSYGDGRRF	-1	1.2093433327741498	9.933251034866615
MASASSSQRGRSGSGNFGGGRGGGFGGNDNFGRGGNFSGRGGFGGSRGGGGYGGSGDWYNLFGNDGSNFGGGGSYNDFWNYNNQSSNFGPMYGGNFGGRSSFPYGGGFQYFAKPFNQGDYGGWLSSSSYGDGRRF	14	1.2344962082103808	9.942316213056149
MASASSDQRGRSGSGNFGGGRGGGFGGNDNFGRGGNFSGRGGFGGSRGGGGYGGSGDWYNLFGNDGSNFGGGGSYNDFWNYNNQSSNFGPMYGNNFGGRSSFPYGGGFQYFAKPFNQGDYGGWLSSSSYGDGRRF	14	1.2275391517370635	10.091403617476834
MASASSSQRGRSGSGNFGGGRGGGFGGNDNFGRGGNFSGRGGFGGSRGGGGYGGSGDWYNLFGNDGSNFGGGGSYNDFWNYNNQSSNFGPMYGGNFGGRSSFPYGGGFQYFAKPFNQGDYGGWLSSSSYGSQRRF	14	1.2327663837622223	9.793929024727214
MASASSDQRGRSGSGNFGGGRDGGFGGNDNFGLGGNFSGRGGFGGSRGGGGYGGSGDWYNLFGNDGSNFGGTGSYVDFWNYNNQSSNFGPMYGGNFGGRSSFPYGGGFQYFAKPFNQGDYGGWLSSSSYGDGRRF	14	1.2426430297882682	9.965290272541768
MASASSSQRGRSGSGNFGGGRGGGFGGNDNFGRGGNFSGRGGFGGSRGGGGYGGSGDWYNLFGNDGSNFGGGGSYNWFWNYNNQSSNFGPMYGGNFGGRSSFPYGGGFQYFAKPFNQGDYGGWLSSSSYGDGRRF	14	1.2590307813308113	10.026762218440384
MASASSSQRGRSGSGNFGGGRGGGFGGNDNFGRGGNFSGRGGFGGSRGGGGYGGSGDWYNLFGNDGSNFGGGGSYNDFWNYNNQSSNFGPMYGGNFGGRSSFPYGGGFQYFAKPFNQGDYGGWLSSSSYGDGRRF	14	1.2317031991485714	9.936983566735465
MASASSDQRGRSGSGNFGGGRGGGFGGNDNFGRGGNFSGRGGFGGSRGGGGYGGSGDWYNLFGNDGSNFGGGGSYNDFWNYNNQSSNFGPMYGGNFGGRSSFPYGGGFQYFAKPINQGDYGGWLSSSSYGDGRRF	14	1.2330675329936795	10.120000528402938
MASASSDQRGRSGSGNFGGGRGGGFGGNDNFGRGGNFSGRGGFGGSRGGGGYGGSGDWYNLFGNDGSNFGGGGSYNDFWNYNNQSSNFGPMYGGNFGGRSSFPYGGGFQYFAKPFNQGDYGGWLSSSSYGDGRRF	14	1.2289787073088094	9.984606147185595
MASASSSQRGRSGSGNFGGGRGGGFGGNDNFGRGGNFSGRGGFGGSRGGGGYGGSGAWYNLFGNDGSNFGGGGSYNDFWNYNNQSSNFGPMYGGNFGGRSSFPYGGGGQYFAKPFNQGDYGGSLSSSFYGSGRRF	14	1.2279266252819727	10.069289322002426
MASASSSQRGRSGSGNFGGGRGGGFGGNDNFGRGGNFSGRGGFGGSRGGGGYGGSGDWYNLFGNDGSNFGGGGSYNDFWNYNNQSSNFGPMYGENFGGRSSFPYGGGFQYFAKPFNQGDYGGWLSSSSYGDGRRF	14	1.2323674530573594	10.019747781402936
MASASSSQRGRSGSGNFGGGRGGGFGGNDNFGRGGNFSGRGGFGGSRGGGGYGGSGDWYNLFGNDGSNFGGGGSYNDFWNYNNQSSNFGPMYGGNFGGRSSFPYGGGFQYFAKPINQGDYGGWLSSSSYGDGWRF	14	1.2373632511718613	9.751715779773315
MASASSSQRGRSGSGNFGGGRGGGFGGNDNFGLGGNFSGRGGFGGSRGGGGYGGSGDWYNLFGNDGSNFGGGGSYNDFWNYNNQSSNFGPMYGGNFGGRSSFPYGGGFQYFAKPFNQGDYGGWLSSSSYGDGRRF	14	1.2325726587750405	9.729254883849494
MASASSSQRGRSGSGNFGGGRGGGFGGNDNFGRGGNFSGRGGFGGSRGGGGYGGSGDWYNLFGNDGSNFGGGGSYNDFWNYNNQSSWFGPAYGGNFGGRSSFPYGGGFQYFAKPINQGDYGGWLSSSSYGDGRRF	14	1.2264233424888362	9.753198545873204
MASASSSQRGRSGSGNFGGGRGGGFGMNDCFGRGGNFSGRGGFGGSRGGGGYGGSGDWYNLFGNDGSNFGGGGSYNDFWNYNNQSSNFGPMYGGNFGGRSSFPYGGGFQYFAKPINQGDYGGWLSSSSYGDGRRF	14	1.2284623175111904	9.657983242718448
QASASSSQRGRSASGNFGGGRGGGFGGNDNFGRGGNFSGRGGFGGSRGGGGYGGSGDWYNLFGNDGSNFGGGGSYNDFWNYNNQSSWFGPAYGGNFGGRSSFPYGGGFQYFAKPINQGDYGGWLSSSSYGDGRRF	14	1.2318293643661509	10.250931896942559
MASASSDQRGRSGSGNFGGGRGGGFGGNDNFGRGGNFSGRGGFGGSRGGGGYGGSGDWYNLFGNDGSNFGGGGSYNDFWNYNNQSSNFGPMYGGNFGGRSSFPYGGGFQYFAKPINQGDYGGWLSSSSYGDGRRF	14	1.22543680100627	10.057240690880983
MASASSSQRGRSGSGNFGGGRGGGFGGNDNFGRGGNASGRGGFGGSRGGGGYGGSGDWYNLFGNDGSNFGGGGSYNDFWNYNNQSSNFGPMYGGNFGGRSSFPYGGGFQYFAKPFNQGDYGGWLSSSSYGSQRRF	14	1.237644127560606	10.056504002110822
MASASSSQRGRSGSGNFGGGRGGGFGGNDNFGRGGNFSGRGGFGGSRGGGGYGGSGDWYNLFGNDGSNFGGGGSYNDFWNYNNQSSNFGPMYGGNFGGRSSFPYGGGFQYFAKPFNQGDYGGWLSSSSYGDGRRF	14	1.2432790505142857	10.048931413900826
MASASSDQRGRSGSGNFGGGRGGGFGGNDNFGRGGNFSGRGGFGGSRGGGGYGGSGDWYNLFGNDGSNFGGGGSYNDFWNYNNQSSWFGPAYGGNFGGRSSFPYGGGFQYFAKPINQGDYGGWLSSSSYGDGRRF	14	1.2319719750942326	9.994508230157768
MASASSSQRGRSGSGNFGGGRGGGFGGNDNFGRGGNFSGRGGFGGSRGGGCYGGSGDWYNLFGNDGSNFGGGGSYNDFWNYNNQSSNFGPMYGGNFGGRSSFPYGGGFQYFAKPINQGDYGGWLSSSSYGDGWRF	14	1.2581547795360035	10.1158929777228
MASASSSQRGRSGSGNFGGGRGGGFGGNDNFGRGGNFSGRGGFGGSRGGGGYGGSGDWYNLFGNDGSNFGGGGSYNDFWNYNNQSSNFGPMYGGNFGGRSSFPYGGGFQYFAKPFNQGDYGGWLSSSSYGDGRRF	15	1.2344962082103808	9.942316213056149
MASASSDQRGRSGSGNFGGGRDGGFGGNDNFGLGGNFSGRGGFGGSRGGGGYGGSGDWYNLFGNDGSNFGGTGSYVDFWNYNNQSSNFGPMYGGNFGGRSSFPYGGGFQYFAKPFNQGDVGGWLSSSSYGDGRRF	15	1.2402769374964835	10.027244430750732
MASASSSQRGRSGSGNFGGGRGGGFGGNDNFGRGGNFSGRGGFGGSRGGGGYGGSGDWYNLFGNDGSNFGGGGSYNDFWNYNNQSSNFGPMYGGNFGGRSSFPYGGGFQYFAKPFNQGDYGGWLSSSSYGSQRRF	15	1.2327663837622223	9.793929024727214
MASASSDQRGRSGSGNFGGGRDGGFGGNDNFGLGGNFSGRGGFGGSRGGGGYGGSGDWYNLFGNDGSNFGGTGSYVDFWNYNNQSSNFGPMYGGNFGGRSSFPYGGGFQYFAKPFNQGDYGGWLSSSSYGDGRRF	15	1.2426430297882682	9.965290272541768
MASASSSQRGRSGSGNFGGGRGGGFGGNDNFGRGGNFSGRGGFGGSRGGGGYGGSGDWYNLFGNDGSNFGGGGSYNWFWNYNNQSSNFGPMYGGNFGGRSSFPYGGGFQYFAKPFNQGDYGGWLSSSSYGDGRRF	15	1.2590307813308113	10.026762218440384
MASASSSQRGRSGSGNFGGGRGGGFGGNDNFGRGGNFSGRGGFGGSRGGGCYGGSGDWYNLFGNDGSNFGGGGSYNDFWNYNNQSSNFGPMYGENFGGRSSFPYGGGFQYFYKPFNQGDYGGWLSSSSYGDGRRF	15	1.2462065694806752	9.814503948622882
MASASSDQRGRSGSGNFGGGRGGGFGGNDNFGRGGNFSGRGGFGGSRGGGGYGGSGDWYNLFGNDGSNFGGGGSYNDFWNYNNQSSNFGPMYGGNFGGRSSFPYGGGFQYFAKPINQGDYGGWLSSSSYGDGRRF	15	1.2330675329936795	10.120000528402938
MASASSSQRGRSGSGNFGGGRGGGFGGNDNFGRGGNFSGRGGFGGSRGGGGYGGSGDWYNLFGNDGSNFGGGGSYNDFWNYNNQSSNFGPMYGGNFGGRSSFPYGGGFQYFAKPINQGDYGGWLSSSSYGDGWWF	15	1.2424933001181817	10.007763939893655
MASASSDQRGRSGSGNFGGGRDGGFGGNDNFGLGGNFSLRGGFGGSRQGGGYGGSGDWYNLFGNDGSNFGGTGSYVDFWNYNNQSSNFGPMYGGNFGGRSSFPYGGGFQYFAKPFNQGDYGGWLSSSSYGDGRRF	15	1.2491127308207548	10.050618413038087
MASASSSQRGRSGSGNFGGGRGGGFGGNDNFGRGGNFSGRGGFGGSRGGGGYGGSGDWYNLFGNDGSNFGGGGSYNDFWNYNNQSSNFGPMYGENFGGRSSFPYGGGFQYFAKPFNQGDYGGWLSSSSYGDGRRF	15	1.2323674530573594	10.019747781402936
MASASSSQRGRSGSGNFGGGRGGGFGGNDNFGRGGNFSGRGGFGGSRGGGGYGGSGDWYNLFGNDGSNFGGGGSYNDFWNYNNQSSNFGPMYGGNFGGRSSFPYGGGFQYFAKPINQGDYGGWLSSSSYGDGWRF	15	1.2373632511718613	9.751715779773315
MASASSSQRGRSGSGNFGGGRGGGFGGNDNFGLGGNFSGRGGFGGSRGGGGYGGSGDWYNLFGNDGSNFGGGGSYNDFWNYNNQSSNFGPMYGGNFGGRSSFPYGGGFQYFAKPFNQGDYGGWLSSSSYGDGRRF	15	1.2325726587750405	9.729254883849494
MASASSSQRGRSGSGNFGGGRGGGFGGNDNFGRGGNFSGRGGFGGSRGGGCYGGSGDWYNLFGNDGSNFGGGGVYNDFWNYNNQSSNFGPMYGGNFGGRSSFPYGGGFQYFSKPINQGDYGGWLSSSSYGDGWRF	15	1.2559429095166315	10.165022849449466
MASASSSQRGRSGSGNFGGGRGGGFGGNDNFGRGGNFSGRGGFGGSRGGGGYGGSGDWYNLFGNDGSNFGGTGSYVDFWNYNNQSSNFGPMYGGNFGGRSSFPYGGGFQYFAKPFNQGDYGGWLSSSSYGDGRRF	15	1.2405670930464763	9.968530671746077
QASASSSQRGRSASGNFGGGRGGGFGGNDNFGRGGNFSGRGGFGGSRGGGGYGGSGDWYNLFGNDGSNFGGGGSYNDFWNYNNQSSWFGPAYGGNFGGRSSFPYGGGFQYFAKPINQGDYGGWLSSSSYGDGRRF	15	1.2318293643661509	10.250931896942559
MASASSSQRGRSGSGNFGGGRGGGFGGNDNFGRGGNFSGRGGFGGSRGGGCYGGSGDWYNLFGNDGSNFGGGGSYNDFWNYNNQSSNFGPMYGGNFGGRSSFPYGGGFQYFAKPINQGDYGGWLSSSSYGDGWRF	15	1.247831739313545	9.994346174273913
MASASSSQRGRSGSGNFGGGRGGGFGGNDNFGRGGNASGRGGFGGSRGGGGYGGSGDWYNLFGNDGSNFGGGGSYNDFWNYNNQSSNFGPMYGGNFGGRSSFPYGGGFQYFAKPFNQGDYGGWLSSSSYGSQRRF	15	1.237644127560606	10.056504002110822
MASASSSQRGRSGSGNFGGGRGGGFGGNDNFGRGGNFSGRGGFGGSRGGGGYGGSGDWYNLFGNDGSNFGGGGSYNDFWNYNNQSSNFGPMYGGNFGGRSSFPYGGGFQYFAKPFNQGDYGGWLSSSSYGDGRRF	15	1.2432790505142857	10.048931413900826
MASASSDQRGRSGSGNFGGGRGGGFGGNDNFGRGGNFSGRGGFGGSRGGGGYGGSGDWYNLFGNDGSNFGGGGSYNDFWNYNNQSSWFGPAYGGNFGGRSSFPYGGGFQYFAKPINQGDYGGWLSSSSYGDGRRF	15	1.2319719750942326	9.994508230157768
MASASSSQRGRSGSGNFGGGRGGGFGGNDNFGRGGNFSGRGGFGGSRGGGCYGGSGDWYNLFGNDGSNFGGGGSYNDFWNYNNQSSNFGPMYGGNFGGRSSFPYGGGFQYFAKPINQGDYGGWLSSSSYGDGWRF	15	1.2581547795360035	10.1158929777228
MASASSSQRGRSGSGNFGGGRGGGFGGNDNFGRGGNFSGRGGFGGSRGGGCYGGSGDWYNLFGNDGSNFGGGGVYNDPWNYANQSSNFGPMYGGNFGGRSSFPYGGGFQYFSKPINQGDYGGWLSSSSYGDGWRF	-1	1.2278949934031862	9.952566431623378
MASASSSQRGRSGSGNFGGGRGGGFGGNDNFGRGGNFSGRGGFGGSRGGGGYGGSGDWYNLFGNDGSNFGGGGSYNDFWNYNNQSSNFGPMYGGNFGGRSSFPYGGGFQYFAKPFNQGDYGGWLSSISYGDGRRF	-1	1.2160885578726666	9.970080082827197
MASASSSQRGRSGSGNFGGGRGGGFGGNDNFGRGGNFSGRGGFGGSRGGGGYGGSGDWYNLFGNDGSNFGGGGSYNDFWNYNNQSSNFGPMYGGNFGGRSSFPYGGGFQYFAKPFNQGDYGGWLSSSSYGDGRRF	16	1.2344962082103808	9.942316213056149
MASASSDQRGRSGSGNFGGGRDGGFGGNDNFGLGGNFSGRGGFGGSRGGGGYGGSGDWYNLFGNDGSNFGGTGSYVDFWNYNNQSSNFGPMYGGNFGGRSSFPYGGGFQYFAKPFNQGDVGGWLSSSSYGDGRRF	16	1.2402769374964835	10.027244430750732
MASASSSQRGRSGSGNFGGGRGGGFGGNDNFGRGGNFSGRGGFGGSRGGGCYGGSGDWYNLFGNDGSNFGGGGSYNDFWNYNNQSSNFGPMYGGNFGGRSSFPYGGGFQYFSKPINQGDYGGWLSSSSYGDGWRF	16	1.2387808335505195	9.80413250356059
MASASSDQRGRSGSGNFGGGRDGGFGGNDNFGLGGNFSGRGGFGGSRGGGGYGGSGDWYNLFGNDGSNFGGTGSYVDFWNYNNQSSNFGPMYGGNFGGRSSFPYGGGFQYFAKPFNQGDYGGWLSSSSYGDGRRF	16	1.2426430297882682	9.965290272541768
MASASSSQRGRSGSGNFGGGRGGGFGGNDNFGRGGNFSGRGGFGGSRGGGGYGGSGDWYNLFGNDGSNFGGGGSYNWFWNYNNQSSNFGPMYGGNFGGRSSFPYGGGFQYFAKPFNQGDYGGWLSSSSYGDGRRF	16	1.2590307813308113	10.026762218440384
MASASSSQRGRSGSGNFGGGRGGGFGGNDNFGRGGNFSGRGGFGGSRGGGCYGGSGDWYNLFGNDGSNFGGGGSYNDFWNYNNQSSNFGPMYGENFGGRSSFPYGGGFQYFYKPFNQGDYGGWLSSSSYGDGRRF	16	1.2462065694806752	9.814503948622882
MASASSSQRGRSGSGNFGGGRGGGFGGNDNFGRGGNFSGRGGFGGSRGGGCYGGSGRWYNLFGNDGSNFGGGGVYNDFWNYNNQSSNFGPMYGGNFGGRSSFPYGGGFQYFAKPINQGDYGGWLSSSSYGDGWRF	16	1.2516062479188572	10.099089618055674
MASASSSQRGRSGSGNFGGGRGGGFGGNDNFGRGGNFSGRGGFGGSRGGGGYGGSGDWYNLFGNDGSNFGGGGSYNDFWNYNNQSSNFGPMYGGNFGGRSSFPYGGGFQYFAKPINQGDYGGWLSSSSYGDGWWF	16	1.2424933001181817	10.007763939893655
MASASSDQRGRSGSGNFGGGRDGGFGGNDNFGLGGNFSLRGGFGGSRQGGGYGGSGDWYNLFGNDGSNFGGTGSYVDFWNYNNQSSNFGPMYGGNFGGRSSFPYGGGFQYFAKPFNQGDYGGWLSSSSYGDGRRF	16	1.2491127308207548	10.050618413038087
MASASSSQRGRSGSGNFGGGRGGGFGGNDNFGRGGNFSGRGGFGGSRGGGGYGGSGDWYNLFGNDGSNFGGGGSYNWFWNYNNQSSNFGPMYNGNFGGRSSFPYGGGFQYFAKPFNQGDYGGWLSSSSYGDGRRF	16	1.2408343097422943	9.767359547181291
MASASSSQRGRSGSGNFGGGRGGGFGGNDNFGRGGNFSGRGGFGGSRGGGGYGGSGDWYNLFGNDGSNFGGGGSYNDFWNYNNQSSNFGPMYGGNFGGRSSFPYGGGFQYFAKPINQGDYGGWLSSSSYGDGWRF	16	1.2373632511718613	9.751715779773315
MASASSSQRGRSGSGNFGGGRGGGFGGNDNFGRGGNFSGRGGFGGSRGGGCYGGSGDWYNLFGNDGSNFGGGGSYNDFWNYNNQSSNFGPMYGGRFGGRSSFPYGGGFQYFAKPINQGDYGGWLSSSSYGDGWRF	16	1.243796114401575	9.97791089465394
MASASSSQRGRSGSGNFGGGRGGGFGGNDNFGRGGNFSGRGGFGGSRGGGCYGGSGDWYNLFGNDGSNFGGGGVYNDFWNYNNQSSNFGPMYGGNFGGRSSFPYGGGFQYFSKPINQGDYGGWLSSSSYGDGWRF	16	1.2559429095166315	10.165022849449466
MASASSSQRGRSGSGNFGGGRGGGFGGNDNFGRGGNFSGRGGFGGSRGGGGYGGSGDWYNLFGNDGSNFGGTGSYVDFWNYNNQSSNFGPMYGGNFGGRSSFPYGGGFQYFAKPFNQGDYGGWLSSSSYGDGRRF	16	1.2405670930464763	9.968530671746077
MASASSSQRGRSGSGNFGGGRGGGFGGNDNFGRGGNFSGRGGFGGSRGGGCYGGSGDWYNLFGNDGSNFGGGGVYNDFWNYNNQSSNFGPMYGGNFGGRSSFPYGGGFQYFSKPINQGDYGGWLSSSSYGDGWWF	16	1.2553851195193808	9.815930071927058
MASASSSQRGRSGSGNFGGGRGGGFGGNDNFGRGGNFSGRGGFGGSRGGGCYGGSGDWYNLFGNDGSNFGGGGSYNDFWNYNNQSSNFGPMYGGNFGGRSSFPYGGGFQYFAKPINQGDYGGWLSSSSYGDGWRF	16	1.247831739313545	9.994346174273913
MASASSSQRGRSGSGNFGGGRGGGFGGNDNFGRGGNASGRGGFGGSRGGGGYGGSGDWYNLFGNDGSNFGGGGSYNDFWNYNNQSSNFGPMYGGNFGGRSSFPYGGGFQYFAKPFNQGDYGGWLSSSSYGSQRRF	16	1.237644127560606	10.056504002110822
MASASSSQRGRSGSGNFGGGRGGGFGGNDNFGRGGNFSGRGGFGGSRGGGGYGGSGDWYNLFGNDGSNFGGGGSYNDFWNYNNQSSNFGPMYGGNFGGRSSFPYGGGFQYFAKPFNQGDYGGWLSSSSYGDGRRF	16	1.2432790505142857	10.048931413900826
MASASSSQRGRSGSGNFGGGRGGGFGGNDNFGRGGNFSGRGGFGGSRGGGCYGGSGDWYNLFGNDGSNFGGGGVYNIFWNYNNQSSNFGPMYGGNFGGRSSFPYGGGFQYFSKPINQGDYGGWLSSSSYGDGWRF	16	1.2563193267151531	10.101937536717811
MASASSSQRGRSGSGNFGGGRGGGFGGNDNFGRGGNFSGRGGFGGSRGGGCYGGSGDWYNLFGNDGSNFGGGGSYNDFWNYNNQSSNFGPMYGGNFGGRSSFPYGGGFQYFAKPINQGDYGGWLSSSSYGDGWRF	16	1.2581547795360035	10.1158929777228
MASASSDQRGRSGSGNFGGGRDGGFGGNDNFGLGGNFSLRGGFGGSRQGGGYGGSGDWYNLFGNDGSNFGGGGSYNWFWNYNNQSSNFGAMYGGNFGGRSSFPYGGGFQYFAKPFNQGDYGGWLSSSSYGDGRRF	17	1.2528012875092418	10.077551989518092
MASASSSQRGRSGSGNFGGGRGGGFGGNDNFGRGGNFSGRGGFGGSRGGGCYGGSGDWYNLFGNDGSNFGGGKVYNDFWNYNNQSSNFGPMYGGNFGGRSSFPYGGGFQYFSKPINQGDYGGWLSSSSYGDGWRF	17	1.2469084378395872	10.105602029367233
MASASSSQRGRSGSGNFGGGRGGGFGGNDNFGRGGNFSGRGGFGGSLGGGCYGGSGDWYNLFGNDGSNFGGGGVYNDFWNYNNQSSNFGPMYGGNFGGRSSFPYGGGFQYFSKPINQGDYGGWLSSSSYGDGWRF	17	1.2501575064372024	9.72888933654236
MASASSDQRGRSGSGNFGGGRDGGFGGNDNFGLGGNFSGRGGFGGSRGGGGYGGSGDWYNLFGNDGSNFGGTGSYVDFWNYNNQSSNFGPMYGGNFGGRSSFPYGGGFQYFAKPFNQGDYGGWLSSSSYGDGRRF	17	1.2426430297882682	9.965290272541768
MASASSSQRGRSGSGNFGGGRGGGFGGNDNFGRGGNFSGRGGFGGSRGGGGYGGSGDWYNLFGNDGSNFGGGGSYNWFWNYNNQSSNFGPMYGGNFGGRSSFPYGGGFQYFAKPFNQGDYGGWLSSSSYGDGRRF	17	1.2590307813308113	10.026762218440384
MASASSSQRGRSGSGNFGGGRGGGFGGNDNFGRGGNFSGRGGFGGSRGGGCYGGSGDWYNLFGNDGSNFGGGGSYNDFWNYNNQSSNFGPMYGENFGGRSSFPYGGGFQYFYKPFNQGDYGGWLSSSSYGDGRRF	17	1.2462065694806752	9.814503948622882
MASASSSQRGRSGSGNFGGGRGGGFGGNDNFGRGGNFSGRGGFGGSRGGGCYGGSGRWYNLFGNDGSNFGGGGVYNDFWNYNNQSSNFGPMYGGNFGGRSSFPYGGGFQYFAKPINQGDYGGWLSSSSYGDGWRF	17	1.2516062479188572	10.099089618055674
MASASSSQRGRSGSGNFGGGRGGGFGGNDNFGRGGNFSGRGGFGGSRGGGCYGGSGDWYNLFGNNGSNFGGTGSYVDFWNYNNQSSNFGPMYGGNFGGRSSFPYGGGFQYFAKPFNQGDYGGWLSSSSYGDGRRF	17	1.2454879166465567	9.924418948082323
MASASSDQRGRSGSGNFGGGRDGGFGGNDNFGLGGNFSLRGGFGGSRQGGGYGGSGDWYNLFGNDGSNFGGTGSYVDFWNYNNQSSNFGPMYGGNFGGRSSFPYGGGFQYFAKPFNQGDYGGWLSSSSYGDGRRF	17	1.2491127308207548	10.050618413038087
MASASSDQRGRSGSGNFGGGRDGGFGGNDNFGLGGNFSLRIGFGGSRQGGGYGGSGDWYNLFGNDGSNFGGGGSYNDFWNYNNQSSNFGPMYGGNFGGRSSFPYGGGFQYFAKPINQGDYGGWLSSSSYGDGWRF	17	1.2567478221059922	9.820697529287775
MASHSSSQRGRSGSGNFGGGRGGGFGGNDNFGRGGNFSGRGGFGGSRGGGGYGGSGDWYWLFGNDGSNFGGTGSYVDFWNYNNQSSNFGPMYGGNFGGRSSFPYGGGFQYFAKPFNQGDYGGWLSSSSYGDGRRF	17	1.2451464034238666	10.124612598864651
MASASSSQRGRSGSGNFGGGRGGGFGGNDNFGRGGNFSGRGGFGGSRGGGCYGGSGDWYNLFGNDGSNFGGGGSYNDFWNYNNQSSNFGPMYGGRFGGRSSFPYGGGFQYFAKPINQGDYGGWLSSSSYGDGWRF	17	1.243796114401575	9.97791089465394
MASASSSQRGRSGSGNFGGGRGGGFGGNDNFGRGGNFSGRGGFGGSRGGGCYGGSGDWYNLFGNDGSNFGGGGVYNDFWNYNNQSSNFGPMYGGNFGGRSSFPYGGGFQYFSKPINQGDYGGWLSSSSYGDGWRF	17	1.2559429095166315	10.165022849449466
MASASSSQRGRSGSGNFGGGRGGGFGGNDNFGRGGNFSGRGGFGGSRGGGCYGGSGDWYNLFGNDGSNFGGGGSYNDFWNYNNQSSNFGPMYGDNFGGRSSFPYGGGFQYFAKPINQGDYGGWLSSSSYGDGWRF	17	1.2447502999250648	9.719134325921718
MASASSSQRGRSGSGNFGGGRGGGFGGNDNFGRGGNFSGRGGFGGSRGGGCYGGSGDWYNLFGNDGSNFGGGGVYNDFWNYNNQSSNFGPMYGGNFGGRSSFPYGGGFQYFSKPINQGDYGGWLSSSSYGDGWWF	17	1.2553851195193808	9.815930071927058
MASASSSQRGRSGSGNFGGGRGGGFGGNDNFGRGGNFSGRGGFGGSRGGGCYGGSGDWYNLFGNDGSNFGGGGSYNDFWNYNNQSSNFGPMYGGNFGGRSSFPYGGGFQYFAKPINQGDYGGWLSSSSYGDGWRF	17	1.247831739313545	9.994346174273913
MASASSSQRGRSGSGNFGGGRGGGFGGNDNFGRGGNFSGRGGFGGSRGGGCYGGSGDWYNRFGNDGSNFGGGGVYNDFWNYNNQSSNFGPMYGGNFGGRSSFPYGGGFQYFSKPINQGDYGGWLSSSSYGDGWWF	17	1.2539525650656047	9.769636560480635
MASASSSQRGRSGSGNFGGGRGGGFGGNDNFGRGGNFSGRGGFGGSRGGGGYGGSGDWYNLFGNDGSNFGGGGSYNDFWNYNNQSSNFGPMYGGNFGGRSSFPYGGGFQYFAKPFNQGDYGGWLSSSSYGDGRRF	17	1.2432790505142857	10.048931413900826
MASASSSQRGRSGSGNFGGGRGGGFGGNDNFGRGGNFSGRGGFGGSRGGGCYGGSGDWYNLFGNDGSNFGGGGVYNIFWNYNNQSSNFGPMYGGNFGGRSSFPYGGGFQYFSKPINQGDYGGWLSSSSYGDGWRF	17	1.2563193267151531	10.101937536717811
MASASSSQRGRSGSGNFGGGRGGGFGGNDNFGRGGNFSGRGGFGGSRGGGCYGGSGDWYNLFGNDGSNFGGGGSYNDFWNYNNQSSNFGPMYGGNFGGRSSFPYGGGFQYFAKPINQGDYGGWLSSSSYGDGWRF	17	1.2581547795360035	10.1158929777228
MASASSSQRGRSGSGNFGGGRGGGFGGNDNFGRGGNFSGRGGFGGSRGGGCYGGSGDWYNLFGNDGSNFGGGGSYNDFWNYNNQSSNFGPMYGGNFGGRSSFPYGGGFQYFAKPINQGDYGGWLSSSSYGDGRRF	-1	1.234515933436762	10.210247741714266
MASASSDQRGRSGSGNFGGGRDGGFGGNDNFGLGGNFSLRGGFGGSRQGGGEGGSGDWYNLFGNDGSNFGGGGVYNDFWNYNNQSSNFGPMYGGNFGGRSSFPYGGGFQYFSKPINQGDYGGWLSSSSYGDGWRF	-1	1.2313243069670998	9.882337746369762
MASASSSQRGRSGSGNFGGGRGGGFGGNDNFGRGGNFSGRGGFGGSRGGGCYGGSGDWYNLFGNDGSNFGGGGSYNDFWNYNNQSSNFGPMYGGNFGGRSSFPYGGGFAYFSKPINQGDYGGWLSSSSYGDGWRF	-1	1.2448053646524833	10.192938971451694
MASASSDQRGRSGSGNFGGGRDGGFGGNDNFGLGGNFSLRGGFGGSRQGGGYGGSGDWYNLFGNDGSNFGGGGSYNWFWNYNNQSSNFGAMYGGNFGGRSSFPYGGGFQYFAKPFNQGDYGGWLSSSSYGDGRRF	18	1.2528012875092418	10.077551989518092
MASASSSQRGRSGSGNFGGGRGGGFGGNDNFGRGGNFSGRGGFGGSRGGGCYGGSGDWYNLFGNDGSNFGGGKVYNDFWNYNNQSSNFGPMYGGNFGGRSSFPYGGGFQYFSKPINQGDYGGWLSSSSYGDGWRF	18	1.2469084378395872	10.105602029367233
MASASSSQRGRSGSGNFGGGRGGGFGGNDNFGRGGNFSGRGGFGGSLGGGCYGGSGDWYNLFGNDGSNFGGGGVYNDFWNYNNQSSNFGPMYGGNFGGRSSFPYGGGFQYFSKPINQGDYGGWLSSSSYGDGWRF	18	1.2501575064372024	9.72888933654236
MASASSSQRGRSGSGNFGGGRGGGFGGNDNFGRGGNFSGRGGFGGSRGGGCYGGSGDWYNLFGNDGSNFGGGGVYNDFWNYNNQSSNFGPMYGGNFGGRSSFPYGGGFQYFAKPFNQGDYGGWLSSSSYGDGRWF	18	1.2615475775920875	9.804725918183555
MASASSSQRGRSGSGNFGGGRGGGFGGNDNFGRGGNFSGRGGFGGSRGGGGYGGSGDWYNLFGNDGSNFGGGGSYNWFWNYNNQSSNFGPMYGGNFGGRSSFPYGGGFQYFAKPFNQGDYGGWLSSSSYGDGRRF	18	1.2590307813308113	10.026762218440384
MASASSSQRGRSGSGNFGGGRGGGFGGNDNFGRGGNFSGRGGFGGSRGGGCYGGSGDWYNLFGNDGSNFGGGGSYNDFWNYNNQSSNFGPMYGENFGGRSSFPYGGGFQYFYKPFNQGDYGGWLSSSSYGDGRRF	18	1.2462065694806752	9.814503948622882
MASASSSQRGRSGSGNFGGGRGGGFGGNDNFGRGGNFSGRGGFGGSRGGGCYGGSGRWYNLFGNDGSNFGGGGVYNDFWNYNNQSSNFGPMYGGNFGGRSSFPYGGGFQYFAKPINQGDYGGWLSSSSYGDGWRF	18	1.2516062479188572	10.099089618055674
MASASSSQRGRSGSGNFGGGRGGGFGGNDNFGRGGNFSGRGGFGGSRGGGCYGGSGDWYNLFGNNGSNFGGTGSYVDFWNYNNQSSNFGPMYGGNFGGRSSFPYGGGFQYFAKPFNQGDYGGWLSSSSYGDGRRF	18	1.2454879166465567	9.924418948082323
MASASSDQRGRSGSGNFGGGRDGGFGGNDNFGLGGNFSLRGGFGGSRQGGGYGGSGDWYNLFGNDGSNFGGTGSYVDFWNYNNQSSNFGPMYGGNFGGRSSFPYGGGFQYFAKPFNQGDYGGWLSSSSYGDGRRF	18	1.2491127308207548	10.050618413038087
MASASSDQRGRSGSGNFGGGRDGGFGGNDNFGLGGNFSLRIGFGGSRQGGGYGGSGDWYNLFGNDGSNFGGGGSYNDFWNYNNQSSNFGPMYGGNFGGRSSFPYGGGFQYFAKPINQGDYGGWLSSSSYGDGWRF	18	1.2567478221059922	9.820697529287775
MASASSSQRGRSGSGNFGGGRGGGFGGNDNFGRGGNFSGRGGFGGSLGGGCYGGSGDWYNLFGNDGSNFGGGGVYNDFWNYNNQSSNFGPMYGGNFGGRSSFPYGGGFQYFAKHINQGDYGGWLSSSSYGDGWRF	18	1.2661911172454423	10.086792592875085
MASASSSQRGRSGSGNFGGGRGGGFGGNDNFGRGGNFSGRGGFGGSRGGGGYGGSGDWYNLFGNDGSNFGGGGSYNWFWNYNNQHSNFGPMYGGNFGGRSSFPYGGGFQYFAKPFNQADYGGWLSSSSYGDGWRF	18	1.2503905248956548	9.894877249971831
MASASSSQRGRSGSGNFGGGRGGGFGGNDNFGRGGNFSGRGGFGGSRGGGCYGGSGDWYNLFGNDGSNFGGGGVYNDFWNYNNQSSNFGPMYGGNFGGRSSFPYGGGFQYFSKPINQGDYGGWLSSSSYGDGWRF	18	1.2559429095166315	10.165022849449466
MASASSWQRGRSGSGNFGGGRGGGFGGNDNFGRGGNFSGRGGFGGSRGGGCYGGSGDWYNLFGNDGSNFGGGGSYNWFWNYNNQSSNFGAMYGGNFGGRSSFPYGGGFQYFAKPFNQGDYGGWLSSSSYGDGRRF	18	1.2534633002468707	9.807327659005304
MASASSSQRGRSGSGNFGGGRGGGFGGNDNFGRGGNFSGRGGFGGSRGGGCYGGSGDWYNLFGNDGSNFGGGGVYNDFWNYNNQSSNFGPMYGGNFGGRSSFPYGGGFQYFSKPINQGDYGGWLSSSSYGDGWWF	18	1.2553851195193808	9.815930071927058
MASASSSQRGRSGSGNFGGGRGGGFGGNDNFGRGGNFSGRGGFGGSRGGGCYGGSGDWYNLFGNDGSNFGGGGSYNDFWNYNNQSSNFGPMYGGNFGGRSSFPYGGGFQYFAKPINQGDYGGWLSSSSYGDGWRF	18	1.247831739313545	9.994346174273913
MASASSSQRGRSGSGNFGGGRGGGFGGNDNFGRGGNFSGRGGFGGSRGGGCYGGSGDWYNRFGNDGSNFGGGGVYNDFWNYNNQSSNFGPMYGGNFGGRSSFPYGGGFQYFSKPINQGDYGGWLSSSSYGDGWWF	18	1.2539525650656047	9.769636560480635
MASASSSQRGRSGSGNFGGGRGGGFGGNDNFGRGGNFSGRGGFGGSRGGGGYGGSGDWYNLFGNDGSNFGGGGSYNWFWNYNNQSSNFGPMYGGNFGGRSSFPYGGGFQYFSKPINQGDYGGWLSSSSYGDMWWF	18	1.272804134942127	9.826907012584835
MASASSSQRGRSGSGNFGGGRGGGFGGNDNFGRGGNFSGRGGFGGSRGGGCYGGSGDWYNLFGNDGSNFGGGGVYNIFWNYNNQSSNFGPMYGGNFGGRSSFPYGGGFQYFSKPINQGDYGGWLSSSSYGDGWRF	18	1.2563193267151531	10.101937536717811
MASASSSQRGRSGSGNFGGGRGGGFGGNDNFGRGGNFSGRGGFGGSRGGGCYGGSGDWYNLFGNDGSNFGGGGSYNDFWNYNNQSSNFGPMYGGNFGGRSSFPYGGGFQYFAKPINQGDYGGWLSSSSYGDGWRF	18	1.2581547795360035	10.1158929777228
MASAISSQRGRSGSGNFGGGRGGGFGGNDNFGRGGNFSGRGGFGGSRGGGGYGGSGDWYNLFGNDGSNFGGGGSYNDFWNYNNQSSNFGPMYGGNFGGRSSFPYGGGFQYFAKPLNQGDYGGWLSSSSYGDGRWF	-1	1.2348701522638093	9.777196753455344
MASASSSQRGRSGSGNFGGGRGGGFGGNDNFGRGGNFSGRGGFGGSRGGGGYGGSGDWYNLFGNDGSNFGGGGSYNWFWNYNNQSSNFGPMYGGNFGGRSSWPYGGGFQYFSKPINQGDYGGWLSSSSYGDGWRG	-1	1.2269133751365398	10.322418924831407
MASASSDQRGRSGSGNFGGGRDGGFGGNDNFGLGGNFSLRGGFGGSRQGGGYGGSGDWYNLFGNDGSNFGGGGSYNWFWNYNNQSSNFGAMYGGNFGGRSSFPYGGGFQYFAKPFNQGDYGGWLSSSSYGDGRRF	19	1.2528012875092418	10.077551989518092
MASASSSQRGRSGSGNFGGGRGGGFGGNDNFGRGGNFSGRGGFGGSRGGGGYGGSGDDYNLFGNDGSWFGGGGSYNWFWNYNNQSSNFGPMYGGNFGGRSSFPYGGGFQYFSKPFNQGDYGGWLSSSSYGDGRWF	19	1.256121305539143	9.773609404364802
MASASSSQRGRSGSGNFGGGNGGGFGGNDNFGRGGNFSGRGGFGGSRGGGCYGGSGRWYNLFGNDGSNFGGGGVYNDFWNYNNQSSNFGPMYGGNFGGRSSFPYGGGFQYFAKPINQGDYGGWLSSSSYGDMWWF	19	1.2798337988933335	10.032109008033279
MASASSSQRGRSGSGNFGGGRGGGFGGNDNFGRGGNFSGRGGFGGSRGGGCYGGSGDWYNLFGNDGSNFGGGGVYNDFWNYNNQSSNFGPMYGGNFGGRSSFPYGGGFQYFAKPFNQGDYGGWLSSSSYGDGRWF	19	1.2615475775920875	9.804725918183555
MASASSSQRGRSGSGNFGGGRGGGFGGNDNFGRGGNFSGRGGFGGSRGGGGYGGSGDWYNLFGNDGSNFGGGGSYNWFWNYNNQSSNFGPMYGGNFGGRSSFPYGGGFQYFAKPFNQGDYGGWLSSSSYGDGRRF	19	1.2590307813308113	10.026762218440384
MASASSSQRGRSGSGNFGGGRGGGFGGNDNFGRGGNFSGRGGFGGSRGGGGYGGSGDWYNLFGNDGSNFGGGGSYNWFWNYNNQSSNFGPMYGGNFGGRSSFPYGGGFQYFSKPINQGDYGGWLSSSSYGDMWWF	19	1.266151357994652	9.908236137510126
MASASSSQRGRSGSGNFGGGRGGGFGGNDNFGRGGNFSGRGGFGGSRGGGCYGGSGRWYNLFGNDGSNFGGGGVYNDFWNYNNQSSNFGPMYGGNFGGRSSFPYGGGFQYFAKPINQGDYGGWLSSSSYGDGWRF	19	1.2516062479188572	10.099089618055674
MASASSSQRGRSGSGNFGGGRGGGFGGNDNFGRGGNFSGRLGFGGSLGGGCYGGSGDWYNLFGNDGSNFGGGGVYNDFWNYNNQSSNFGPMYGGNFGGRSSFPYGGGFQYFAKHINQGDYGGWLSSSSYGDGWRF	19	1.2662256181202929	10.091681206273355
MASASSSQRGRSGSGNFGGGRGGGFYGNDNFGRGHNFSGRGGFGGSRGGGCYGGSGDWYNLFGNDGSNFGGGGVYNWFWNYNNQSSNFGPMYGGNFGGRSSFPYGGGFQYFSKPINQGDYGGWLSSSSYGDMWWF	19	1.2711186191285972	9.658835003648903
MASASSDQRGRSGSGNFGGGRDGGFGGNDNFGLGGNFSLRIGFGGSRQGGGYGGSGDWYNLFGNDGSNFGGGGSYNDFWNYNNQSSNFGPMYGGNFGGRSSFPYGGGFQYFAKPINQGDYGGWLSSSSYGDGWRF	19	1.2567478221059922	9.820697529287775
MASASSSQRGRSGSGNFGGGRGGGFGGNDNFGRGGNFSGRGGFGGSLGGGCYGGSGDWYNLFGNDGSNFGGGGVYNDFWNYNNQSSNFGPMYGGNFGGRSSFPYGGGFQYFAKHINQGDYGGWLSSSSYGDGWRF	19	1.2661911172454423	10.086792592875085
MASASSSQRGRSGSGNFGGGRGGGFGGNDNFGRGGNFSGRGGFGGSRGGGGYGGSGDWYNLFGNDGSNFGGGGSYNWFWNYNNQHSNFGPMYGGNFGGRSSFPYGGGFQYFAKPFNQADYGGWLSSSSYGDGWRF	19	1.2503905248956548	9.894877249971831
MASASSSQRGRSGSGNFGGGRGGGFGGNDNFGRGGNFSGRGGFGGSRGGGCYGGSGDWYNLFGNDGSNFGGGGVYNDFWNYNNQSSNFGPMYGGNFGGRSSFPYGGGFQYFSKPINQGDYGGWLSSSSYGDGWRF	19	1.2559429095166315	10.165022849449466
MASASSWQRGRSGSGNFGGGRGGGFGGNDNFGRGGNFSGRGGFGGSRGGGCYGGSGDWYNLFGNDGSNFGGGGSYNWFWNYNNQSSNFGAMYGGNFGGRSSFPYGGGFQYFAKPFNQGDYGGWLSSSSYGDGRRF	19	1.2534633002468707	9.807327659005304
MASASSSQRGRSGSGNFGGGRGGGFGGNDNFGRGGNFSGRGGFGGSRGGGCYGGSGDWYNLFGNDGSNFGGGGVYNDFWNYNNQSSNFGPMYGGNFGGRSSFPYGGGFQYFSKPINQGDYGGWLSSSSYGDGWWF	19	1.2553851195193808	9.815930071927058
MASASSSQRGRSGSGNFGGGRGGGFGGNDNFGRGGNFSGQGGFGGSRGGGCYGGSGDWYNLFGNDGSNFGGGGVYNDFWNYNNQSSNFGPMYGGNFGGRSSFPYGGGFQEFAKPINQGDYGGWLSSSSYGDMWWF	19	1.2600456541741978	10.12642730645055
MASASSSQRGRSGSGNFGGGRGGGFGGNDNFGRGGNFSGRGGFGGSRGGGCYGGSGDWYNRFGNDGSNFGGGGVYNDFWNYNNQSSNFGPMYGGNFGGRSSFPYGGGFQYFSKPINQGDYGGWLSSSSYGDGWWF	19	1.2539525650656047	9.769636560480635
MASASSSQRGRSGSGNFGGGRGGGFGGNDNFGRGGNFSGRGGFGGSRGGGGYGGSGDWYNLFGNDGSNFGGGGSYNWFWNYNNQSSNFGPMYGGNFGGRSSFPYGGGFQYFSKPINQGDYGGWLSSSSYGDMWWF	19	1.272804134942127	9.826907012584835
MASASSSQRGRSGSGNFGGGRGGGFGGNDNFGRGGNFSGRGGFGGSRGGGCYGGSGDWYNLFGNDGSNFGGGGVYNIFWNYNNQSSNFGPMYGGNFGGRSSFPYGGGFQYFSKPINQGDYGGWLSSSSYGDGWRF	19	1.2563193267151531	10.101937536717811
MASASSSQRGRSGSGNFGGGRGGGFGGNDNFGRGGNFSGRGGFGGSRGGGCYGGSGDWYNLFGNDGSNFGGGGSYNDFWNYNNQSSNFGPMYGGNFGGRSSFPYGGGFQYFAKPINQGDYGGWLSSSSYGDGWRF	19	1.2581547795360035	10.1158929777228
# replicate 3
# sequence round phase_width rad_gyration
MASASSSQEGRSGSGNFGGGRGGGFGGNDNFGRGGNFSGRGGFGGSRGGGGYGGSGDGYNGFGNDGSNFGGGGSYNDFGNYNNQSSNFGPMKGGNFGGRSSGPYGGGGQYFATPRNQGGYGGSSSSSSYGSGRRF	0	1.0556158365739325	10.297253652756174
MASASSSQRGRSGSGNFGGGRGGGFGGNDNFGRGGLFSGRGGFGGSRGGGGYGGSGDGYNGFGNDGSNFGGGGSYNDFGNYNNQSSNFGPMKGGNFGGRSSGPYGGGGQYFAKPRNQGGYGGSSSSSSYGSGRRF	0	1.037509221963415	10.23321710888006
MASASSSQRGRSGSGNFGGGRGGGFGGSDNFGRGGNFSGRGGFGGSRGGGGYGGSGDGYNGYGNDGSNFGGGGAYNDFGNYNFQSSNFGPMKGGNFGGRSSGPYGGGGQYFAKPRNQGGYGGSSSSSSYGSGRRF	0	1.0391161927322203	9.926480312671478
MASASSSQRGRSGSGNFGGGRGGGFGGNDNFGRMGNFSTRGGFGGSRGGGGYGGSGDGYNGFGNDGSNFGGGGSYNDFGNYNNQSSNFWPMKGGNFGGRSSGPYGGGGQYFAKPRNQGGYGGSSSSSSYGSGRRF	0	1.056441937408205	9.99818785309625
MASASSSQRGRSGSGNFGGGRGGGFGGNDNFGRGGNFSGRGGFGGSRGGGGYGGSGDGYNGFGNDGSNFGGGGSYNDFGNYNNQSSNFGPMKGGNFGGRSSGPYGGGGQYFAKPRNQGGYGGSSSSSSYGSGRRF	0	1.0295000319537777	10.167593585030561
MASASSSQRGRSGSGNFGGGRGGGFGGNDNFGRGGNFSGRGGFGGSRGGGGYGGSGDGYNGFGNDGSNFGGGGSYNDFGNYNNQSSNFGPMKGGNFGGRSSGPYGGGGQYFAKPRNQGGYGGSSSSSSYGSGRRF	0	1.0306190125101982	9.874780872671664
MASAQSSQRGRSGSGNFGGGRGGGFGGNDNFGRGGNFSGRGGFGGSRGGGGYGGSGDGYNGFGNDGSNFGGGGSYNDFGNYNNQSSNFGPMKGGNFGGRSSGPYGGGGQYFAKPRNQGGYGGSSSSSSYGSGRRF	0	1.0171194257795213	10.122335888847443
MASASSSQRGRSGSGNFGGGRGGGFGGNDNFGRGGNFSGRGEFGGSRGGGGYGGSGDGYNGFGNDGSNFGGGGSYNDFGNYNNQSSNFGPMKGGNFGGRSSGPYGGGGQYFAKPRNQGGYGGSSSSSSYGSGRRF	0	1.0249091847710137	10.11409918553139
MASASSSQRGRSGSGNFGAGRGGGFGGNDNFGRGGNFSGKGGFGGSRGGGGYGGSGDGYNGFGNDGSNFGGGGSYNDFGNYNNQSSNFGPMKGGNFGGRSSGPYGGGGQYFAKPRNQGGYGGSSSSSSYGSGRRF	0	0.9972201359071712	10.179581068996411
MASASSSQRGRSGSGNFGGGRGGGFGGNDNFGRGGNFSGRGGFGGSRGGGGYGGSGDGYNGFGNDGSNFGGGGSYNDFGIYNNQSSNFGQMKGGNFGGRSSGPYGGGGQYFAKPRNQGGYGGSSSSSSYGSGRRF	0	1.0389068887911523	10.019002552993546
MASASSSQRGRSGHGNFGGGRGGGFGGNDNFGRGGNFSGRGGFGGSRGGGGYGGSGDGYNIFGNDGSNFGGGGSYNDFGNYNNQSSNFGPMKGGNFGGRSSGPYGGGGQYFAKPRNQGGYGGSSSSSSYGSGRRF	0	1.0453651315518007	10.10639212566566
MASASSSQRGRPGSGLFGGGRGGGFGGNDNFGRGGNFSGRGGFGGSRGGGGYGGSGDGYNGFGNDGSNFGGGGSYNDFGNYNNQSSNFGPMKGGNFGGRSSGPYGGHGQYFAKPRNQGGYGGSSSSSSYGSGRRF	0	1.0290602746968118	9.86004724413608
MASASSSQRGRSGSGNFGGGRGGGFGGNDNFGRGGNFSGRGGFGGSRGGGGYGGSGDGYNGFGNDGSNFGGGGSYNDFGNYNNQSSNFGPMKGGNFGGRSSGEYGGGGQYFAKPRNQGGYGGSSSSSSYGSGRRF	0	1.0179133036835373	9.904728402605784
MASASSSQRGRSGSGNFGGGRGGGFGGNDNFGRGGNFSGRGTFGGSRGGDGYGGSGDGYNGFGNDGSNFGGGGSYNDFGNYNNQSSNFGPMKGGNFGGRSSGPYGGGGQYFAKPRNQGGYGGSSSSSSYGSGRRF	0	1.031826715950509	10.291076943200244
MASASSSQRGRSGSGNFGGGRGGGFGGNDQFGRGGNFSGRGGFGGSRGKGGYGGSGDGYNGFGNDGSQFGGGGSYNDFGNYNNQSSNFGPMKGGNFGGRSSGPYGGGGQYFAKPRNQGDYGGSSPSSSYGSGRRF	0	0.9349266246088772	10.357983088342376
MASASSSQRGRSGSGNFGGGRGGGFGGNDNFGRGGNFSGRGGFGGSRGGGGYGGSGDGYNGFGNDGSNFGGGGSYNDFGNYNNQSSNFGPMKGGNFGGRSSGPYGGGGQYFAKPRNQGGYGGSSSSSSYGSGRRF	0	1.0167864626631429	10.019398768705186
MASASSSQRGRSGSGNFGGGRGGGFGGNDNFGRGGNFSGRGGFGGSRGGGGYGGSGDIYNGFGNDGSNFGGGGSYNDFGNYNNQSSNFGPMKGGNFGGRSSGPYGGGGQYFAKPRNQGGYGGSSSSSSYGSGRRF	0	1.06243523767049	9.94227074038281
MASASSSQRGRSGSGNFGGGRGGGFGGNDNFGRGGNFSGRGGFGGSRGGGGYGGSGDGYNGFGNDGSNFGGGGSYNDFGNYNNQSSNFGPMKGGNFGGRSSGPYGGGGQYFAKPRNQGGYGGSSSSSSYGSGRRF	0	1.0188469474990833	10.28194542684155
MASASSSQRGRSGSGNFGGGRGGGFGGNDNFGRGGNFSGRGGFGGSRGGGGYGGSGDGYNDFGNDGSNFGGGGSYNDFGNYNNQSSNFGPMKGGNFGGRSSGPYGGGGQYFAKPRNQGGYGGSSSSSSYGSGRRF	0	1.0293554492493775	9.773392878647766
MASASSSQRGRSGSGNFGGGRGGFFGGNDNFGRGGNFSGRGGFGGSRGGGGYMGSGDGYNGFGNDGSNFGGGGSYNDFGNYNNQSSNFGPMKGGNFGGRSSGPYCGGGQYFAKPRNQGGYGGSSSSSSYGSGRRF	0	1.0767055895897066	9.945374415758529
MASASSSQRGASGSGNFGGGRGGFFGGNDNFGRGGNFSGRGGFGGSRGGGGYGGSGDGYNGPGNDGSNFGGGGSYNDFLNYNNQSSNFGPMKGGNFGGRSSGPYGGGGQYFAKPRNQGGYGGSSSSSSYGSGRRF	-1	1.014254407395198	9.659374088320977
MASASSSQEGRSGSGNFGGGRGGGFGGNDNFGRGGNFSGRGGFGGSRGGGGYGGSGDGYNGFGNDGSNFGGGGSYNDFGNYNNQSSNFGPMKGGNFGGRSSGPYGGGGQYFATPRNQGGYGGSSSSSSYGSGRRF	1	1.0556158365739325	10.297253652756174
MASASSSQRGRSGSGNFGGGRGGGFGGNDNFGRGGLFSGRGGFGGSRGGGGYGGSGDGYNGFGNDGSNFGGGGSYNDFGNYNNQSSNFGPMKGGNFGGRSSGPYGGGGQYFAKPRNQGGYGGSSSSSSYGSGRRF	1	1.037509221963415	10.23321710888006
MASASSSQRGRSGSGNFGGGRGGGFGGSDNFGRGGNFSGRGGFGGSRGGGGYGGSGDGYNGYGNDGSNFGGGGAYNDFGNYNFQSSNFGPMKGGNFGGRSSGPYGGGGQYFAKPRNQGGYGGSSSSSSYGSGRRF	1	1.0391161927322203	9.926480312671478
MASASSSQRGRSGSGNFGGGRGGGFGGNDNFGRMGNFSTRGGFGGSRGGGGYGGSGDGYNGFGNDGSNFGGGGSYNDFGNYNNQSSNFWPMKGGNFGGRSSGPYGGGGQYFAKPRNQGGYGGSSSSSSYGSGRRF	1	1.056441937408205	9.99818785309625
MASASSSQRGRSGSGNFGGGRGGGFGGNDNFGRGGNFSGRGGFGGSRGGGGYGGSGDGYNGFGNDGSNFGGGGSYNDFGNYNNQSSNFGPMKGGNFGGRSSGPYGGGGQYFAKPRNQGGYGGSSSSSSYGSGRRF	1	1.0295000319537777	10.167593585030561
MASASSSQRGRSGSGNFGGGRGGGFGGNDNFGRGGNFSGRGGFGGSRGGGGYGGSGDGYNGFGNDGSNFGGGGSYNDFGNYNNQSSNFGPMKGGNFGGRSSGPYGGGGQYFAKPRNQGGYGGSSSSSSYGSGRRF	1	1.0306190125101982	9.874780872671664
MASASSSQEGRSGSGNFGGGRGGGFGGNDNFGRGGNFSGRGGFGGSRGGGGYGGSGDGYNGFGNDGSNFGGGGSYNDFGNYNNQSSNFGPMKGGNFGGRSSGPYCGGGQYFAKPRNQEGYGGSSSSSSYGSGRRF	1	1.032632395912132	9.989160889271162
MASASSSQRGRSGSGNFGGGRGGGDGGNDNFGRGGNFSGRGGFGGSRGGGGYGGSGDGYNGFGNDGSNFGGGGSYNDFGNYNNQSSNFGPMKGGNFGGRSSGPYGGGGQYFATPRNQGGYGGSSSSSSYGSGRRF	1	1.0528845634472062	10.178937711324235
MASASSSQRGRSGSGNFGGGRGGGFGGNDNFGRMGNFSTRGGFGGSRGGGGYGGSGDGYNGFCNDGSNFGGGGSYNDFGNYNNQSSNFWPMKGGNFGGRSSGPYGGGGQYFAKPRNQGGYGGSSSSSSYGSGRRF	1	1.075905786650921	9.751458415995689
MASASSSQRGRSGSGNFGGGRGGGFGGNDNFGRGGNFSGRGGFGGSRGGGGYGGSGDGYNGFGNDGSNFGGGGSYNDFGIYNNQSSNFGQMKGGNFGGRSSGPYGGGGQYFAKPRNQGGYGGSSSSSSYGSGRRF	1	1.0389068887911523	10.019002552993546
MASASSSQRGRSGHGNFGGGRGGGFGGNDNFGRGGNFSGRGGFGGSRGGGGYGGSGDGYNIFGNDGSNFGGGGSYNDFGNYNNQSSNFGPMKGGNFGGRSSGPYGGGGQYFAKPRNQGGYGGSSSSSSYGSGRRF	1	1.0453651315518007	10.10639212566566
MASASSSQRGRPGSGLFGGGRGGGFGGNDNFGRGGNFSGRGGFGGSRGGGGYGGSGDGYNGFGNDGSNFGGGGSYNDFGNYNNQSSNFGPMKGGNFGGRSSGPYGGHGQYFAKPRNQGGYGGSSSSSSYGSGRRF	1	1.0290602746968118	9.86004724413608
MASASSSQRGRSGSGNFGGGRGGFFGGNDNFGRGGNFSGRGGFGGSRGGGGYMGSGDGYNGFGNDGSNFGGGGSYNDFGNYNNQSSNFGPMKGGNFGGRSSGPYGGGGQYFATPRNQGGYGGSSSSSSYGSGRRF	1	1.0943595065707141	9.996140391834388
MASASSSQRGRSGSGNFGGGRGGGFGGNDNFGRGGNFSGRGTFGGSRGGDGYGGSGDGYNGFGNDGSNFGGGGSYNDFGNYNNQSSNFGPMKGGNFGGRSSGPYGGGGQYFAKPRNQGGYGGSSSSSSYGSGRRF	1	1.031826715950509	10.291076943200244
MASASSSQRGRSGSGNFGGGRGGGFGGNDNFGRMGNFSTRGGFGGSRGGGGYGGSGDGYNGFGNDGSNFGGGGSYNDFGNYNEQSSNFWPMKGGNFGGRSSGPYGGGGQYFAKPRNQGGYGGSSSSSSYGSGRRF	1	1.0607753746942477	10.239753938564109
MASASSSQRGRSGSGNFGGGRGGGFGGNDNFGRGGNFSGRGGFGGSRGGGGYMGSGDGYNGFGNDGSNFGGGGSYNDFGNYNNQSSNFGPMKGGNFGGRSSGPYCGGGQYFAKPRNQGGYGGSSSSSSYGSGRRF	1	1.070001763025095	10.30972319062327
MASASSSQRGRSGSGNFGGGRGGGFGGNDNFGRGGNFSGRGGFGGSRGGGGYGGSGDIYNGFGNDGSNFGGGGSYNDFGNYNNQSSNFGPMKGGNFGGRSSGPYGGGGQYFAKPRNQGGYGGSSSSSSYGSGRRF	1	1.06243523767049	9.94227074038281
MASASSSQEGRSGSGNFGGGRGGGFGGNDNFGRGGNFSGRGGFGGSRGGGGYGGSGDIYNGFGNDGSNFGGGGSYNDFGNYNNQSSNFGPMKGGNFGGRSSGPYGGGGQYFAKPRNQGGYGGSSSSSSYGSGRRF	1	1.0530753893919211	10.022028465820172
MASASSSQRGRSGSGNFGGGRGGGFGGNDNFGRGGNFSGRGGFGGSRGGGGYGGSGDGYNDFGNDGSNFGGGGSYNDFGNYNNQSSNFGPMKGGNFGGRSSGPYGGGGQYFAKPRNQGGYGGSSSSSSYGSGRRF	1	1.0293554492493775	9.773392878647766
MASASSSQRGRSGSGNFGGGRGGFFGGNDNFGRGGNFSGRGGFGGSRGGGGYMGSGDGYNGFGNDGSNFGGGGSYNDFGNYNNQSSNFGPMKGGNFGGRSSGPYCGGGQYFAKPRNQGGYGGSSSSSSYGSGRRF	1	1.0767055895897066	9.945374415758529
MASASSSQRGRSGSGNFGGGRGGGFGGSDNFGRGGNFSGRGGFGGSRGGGGYGGSGDGYNGYGNDGSNFGGGGSYNDFGNYNNQSSNFGPMKGGNFGGRSSGPYCGGGQYFAKPRNQGGYGGSSSSSSYGSGRRF	-1	1.0119060327507279	10.241402549584071
MASASSSQEGRSGSGNFGGGRGGGFGGNDNFGRGGNFSGRGGFGGSRGGGGYGGSGDGYNGFGNDGSNFGGGGSYNDFGNYNNQSSNFGPMKGGNFGGRSSGPYGGGGQYFATPRNQGGYGGSSSSSSYGSGRRF	2	1.0556158365739325	10.297253652756174
MASASSSQRGRSGSGNFGGGRGGGFGGNDNFGRMGNFSTRGGFGGSRGGGGYMGSGDGYNGFGNDGSNFGGGGSYNDFGNYNNQSSNFGPMKGGNFGGRSSGPYCGGGQYFAKPRNQGGYGGSSSSSSYGSGRRF	2	1.0722069125454534	9.912642183647845
MASASSSQRGRSGSGNFGGGRGGGFGGSDNFGRGGNFSGRGGFGGSRGGGGYGGSGDGYNGYGNDGSNFGGGGAYNDFGNYNFQSSNFGPMKGGNFGGRSSGPYGGGGQYFAKPRNQGGYGGSSSSSSYGSGRRF	2	1.0391161927322203	9.926480312671478
MASASSSQRGRSGSGNFGGGRGGGFGGNDNFGRMGNFSTRGGFGGSRGGGGYGGSGDGYNGFGNDGSNFGGGGSYNDFGNYNNQSSNFWPMKGGNFGGRSSGPYGGGGQYFAKPRNQGGYGGSSSSSSYGSGRRF	2	1.056441937408205	9.99818785309625
VASASSSQRGRSGSGNFGGGRGGFFGGNDNFGRGGNFVGRGGFGGSRGGGGYMGSGDGYNGFGNDGSNFGGGGSYNDFGNYNNQSSNFGPMKGGNFGGRSSGPYCGGGQYFAKPRNQGGYGGSSSSSSYGSGRRF	2	1.0960823435335316	10.02885590398109
MASASSSQRGRSGSGNFGGGRGGFFGGNDNFGRGGNFSGRGGFGGSRGGGGYMGSGDGYNGFGNDGSNFGGGGSYNDFGNYNNQSSNFGPMKGGNFGGRSSGPYGGGGQYFAKPRNQGGYGHSSSSSSYGSGRRF	2	1.0620922740093335	9.855975190300262
MASASSSQRGRSGSGNFGGGRGGGFGGNDNFGRGGNFSGRGGFGGSRGGGGYGGSGDGYNGFGNDGSNFGGGGSYNDFGNYNNQSSNFWPMKGGNFGGRSSGPYGGGGQYFAGPRNQGGYGGSSSSSSYGSGRRF	2	1.0858531412192065	9.821807589583022
MASASSSQRGRSGSGNFGGGRGGGDGGNDNFGRGGNFSGRGGFGGSRGGGGYGGSGDGYNGFGNDGSNFGGGGSYNDFGNYNNQSSNFGPMKGGNFGGRSSGPYGGGGQYFATPRNQGGYGGSSSSSSYGSGRRF	2	1.0528845634472062	10.178937711324235
MASASSSQRGRSGSGNFGGGRGGGFGGNDNFGRMGNFSTRGGFGGSRGGGGYGGSGDGYNGFCNDGSNFGGGGSYNDFGNYNNQSSNFWPMKGGNFGGRSSGPYGGGGQYFAKPRNQGGYGGSSSSSSYGSGRRF	2	1.075905786650921	9.751458415995689
MASASSSQRGRSGSGNFGGGRGGGFGGNDNFGRGGNFSGRGGFGGSRGGGGYGGSGDGYNGFGNDGSNFGGGGSYNDFGIYNNQSSNFGQMKGGNFGGRSSGPYGGGGQYFAKPRNQGGYGGSSSSSSYGSGRRF	2	1.0389068887911523	10.019002552993546
MASASSSQRGRSGHGNFGGGRGGGFGGNDNFGRGGNFSGRGGFGGSRGGGGYGGSGDGYNIFGNDGSNFGGGGSYNDFGNYNNQSSNFGPMKGGNFGGRSSGPYGGGGQYFAKPRNQGGYGGSSSSSSYGSGRRF	2	1.0453651315518007	10.10639212566566
MASASSSQRGRSGSGNFGGGRGGGFGGNDNFGRGGNFSGRGGFGGSRGGGGYMGSGDGYNGFGNDGSNFGGGGAYNDFGNYNFQSSNFGPMKGGNFGGRSSGPYGGGGQYFAKPRNQGGYGGSSSSSSYGIGRRF	2	1.122536382883476	9.883513192712591
MASASSSQRGRSGSGNFGGGRGGFFGGNDNFGRGGNFSGRGGFGGSRGGGGYMGSGDGYNGFGNDGSNFGGGGSYNDFGNYNNQSSNFGPMKGGNFGGRSSGPYGGGGQYFATPRNQGGYGGSSSSSSYGSGRRF	2	1.0943595065707141	9.996140391834388
MASASSSQRGRSGSGNFGGGRGGFFGGNDNFGRGGNFSGRGGFGGSRGGGGYMGSGDGYNGFGNDGSNFGGGGSYNDFGNYNNQSSNFGPMKGGNFGGRSSGPYGGGGQYFATPRNQGGYGGSSSSSSYGSGRRF	2	1.1017084911204067	9.910558273614175
MASASSSQRGRSGSGNFGGGRGGGFGGNDNFGRMGNFSTRGGFGGSRGGGGYGGSGDGYNGFGNDGSNFGGGGSYNDFGNYNEQSSNFWPMKGGNFGGRSSGPYGGGGQYFAKPRNQGGYGGSSSSSSYGSGRRF	2	1.0607753746942477	10.239753938564109
MASASSSQRGRSGSGNFGGGRGGGFGGNDNFGRGGNFSGRGGFGGSRGGGGYMGSGDGYNGFGNDGSNFGGGGSYNDFGNYNNQSSNFGPMKGGNFGGRSSGPYCGGGQYFAKPRNQGGYGGSSSSSSYGSGRRF	2	1.070001763025095	10.30972319062327
MASASSSQRGRSGSGNFGGGRGGGFGGNDNFGRGGNFSGRGGFGGSRGGGGYGGSGDIYNGFGNDGSNFGGGGSYNDFGNYNNQSSNFGPMKGGNFGGRSSGPYGGGGQYFAKPRNQGGYGGSSSSSSYGSGRRF	2	1.06243523767049	9.94227074038281
MASASSSQEGRSGSGNFGGGRGGGFGGNDNFGRGGNFSGRGGFGGSRGGGGYGGSGDIYNGFGNDGSNFGGGGSYNDFGNYNNQSSNFGPMKGGNFGGRSSGPYGGGGQYFAKPRNQGGYGGSSSSSSYGSGRRF	2	1.0530753893919211	10.022028465820172
MASASSSQRGRSGSGNFGGGRGGFFGGNDNFGRGGNFSGRGGFGGSRGGGGYMGSGDGYNGFGNDGSNFGGGGSYNDGGNYNNQSSNFGPMKGGNFGGRSSGPYGGGGQYFATPRNQGGYGGSSSSSSYGSGRRF	2	1.0535393394553854	10.101727509347393
MASASSSQRGRSGSGNFGGGRGGFFGGNDNFGRGGNFSGRGGFGGSRGGGGYMGSGDGYNGFGNDGSNFGGGGSYNDFGNYNNQSSNFGPMKGGNFGGRSSGPYCGGGQYFAKPRNQGGYGGSSSSSSYGSGRRF	2	1.0767055895897066	9.945374415758529
VASASSSQRGRSGSGNFGGGRGGFFGGNDNFGRGGNFVGRGGFGGSRGGGGYMGSGDGYNGFGNDGSNFGGGGSYNDFGNYNNQSSNFGPMKGGNFGGRSSGPYCGGGQYFAKPRNQGGYGGSSSSSSYGSGRRF	3	1.0877910660451746	9.861513539685284
MASASSSQRGRSGSGNFGGGRGGGFGGNDNFGRMGNFSTRGGFGGSRGGGGYMGSGDGYNGFGNDGSNFGGGGSYNDFGNYNNQSSNFGPMKGGNFGGRSSGPYCGGGQYFAKPRNQGGYGGSSSSSSYGSGRRF	3	1.0722069125454534	9.912642183647845
MASASSSQRGRSGSGNFGGGRGGGFGGNDNFGRMGNFSTRGGFGGSRGGGGYGGSGDGYNGFCNDGSNFGGGGSYNDFGNYNNQSSNFWPMKGGNFGGRSSGPYGGGGQYFAKPRNQGGYGGSSSSSSYGSGRRF	3	1.0785771153898	10.101900473348277
MASASSSQRGRSGSGNFGGGRGGGFGGNDNFGRGGNFSGRGGFGGSRGGGGYGGSGDGYNGFGNDGSNFGGGGSYNDFGNYNNQSSNFWPMKGGNFGGRSSGPYGGGGQYFAGPRNQGGYGGSSSSSSYGSGRRF	3	1.0946866951829006	10.274458498152134
VASASSSQRGRSGSGNFGGGRGGFFGGNDNFGRGGNFVGRGGFGGSRGGGGYMGSGDGYNGFGNDGSNFGGGGSYNDFGNYNNQSSNFGPMKGGNFGGRSSGPYCGGGQYFAKPRNQGGYGGSSSSSSYGSGRRF	3	1.0960823435335316	10.02885590398109
MASASSSQRGRSGSGNFGGGRGGFFGGNDNFGRGGNFSGRGGFGGSRGGGGYMGSGDGYNGFGNDGSNFGGGGSYNDFGNYNNQSSNFGPMKGGNFGGRSSGPYGGGGQYFAKPRNQGGYGHSSSSSSYGSGRRF	3	1.0620922740093335	9.855975190300262
MASASSSQRGRSGSGNFGGGRGGGFGGNDNFGRGGNFSGRGGFGGSRGGGGYGGSGDGYNGFGNDGSNFGGGGSYNDFGNYNNQSSNFWPMKGGNFGGRSSGPYGGGGQYFAGPRNQGGYGGSSSSSSYGSGRRF	3	1.0858531412192065	9.821807589583022
MASASSSQRGRSGSGNFGGGRGGGFGGNDNFGRGGNFSGRGGFGGSRGGGGYMGSGDGYNGFGNDGSNFGGGGAYNDFGNYNFQTSNFGPMKGGNFGGRSSGPYGGGGQYFAKPRNQGGYGGSSSSSSYGSGRRF	3	1.0897250696099114	10.164098992477017
MASASSSQRGRSGSGNFGGGRGGGFGGNDNFGRMGNFSTRGGFGGSRGGGGYGGSGDGYNGFCNDGSNFGGGGSYNDFGNYNNQSSNFWPMKGGNFGGRSSGPYGGGGQYFAKPRNQGGYGGSSSSSSYGSGRRF	3	1.075905786650921	9.751458415995689
VASASSSQRGRSGSGNFGGGRGGFFGGNDNFGRGGNFVGRGGFGGSRSGGGYMGSGDGYNGFGNDGSNFGGGGSYNDFGNYNNQSSNFGPMKGGNFGGRSSGPYCGGGQYFAKPRNQGGYGGSSSSSSYGSGRRF	3	1.0906010422099934	9.723610297196979
MASASSSQRGRSGSGNFGGGRGGFFGGNDNFGRGGNFSGRGGFGGSRGGGGYMGSGDGYNGFGNDGSNFGGGGSYNDFGNYNNQSSNFGPMKGGNFGGRSSGPYGGGGQYFATPRNQGGYGGSSSSSSYGIGRRF	3	1.104554869118214	9.786832942286722
MASASSSQRGRSGSGNFGGGRGGGFGGNDNFGRGGNFSGRGGFGGSRGGGGYMGSGDGYNGFGNDGSNFGGGGAYNDFGNYNFQSSNFGPMKGGNFGGRSSGPYGGGGQYFAKPRNQGGYGGSSSSSSYGIGRRF	3	1.122536382883476	9.883513192712591
MASASSSQRGRSGSGNFGGGRGGFFGGNDNFGRGGNFSGRGGFGGSRGGGGYMGSGDGYNGFGNDGSNFGGGGSYNDFGNYNNQSSNFGPMKGGNFGGRSSGPYGGGGQYFATPRNQGGYGGSSSSSSYGSGRRF	3	1.0943595065707141	9.996140391834388
MASASSSQRGRSGSGNFGGGRGGFFGGNDNFGRGGNFSGRGGFGGSRGGGGYMGSGDGYNGFGNDGSNFGGGGSYNDFGNYNNQSSNFGPMKGGNFGGRSSGPYGGGGQYFATPRNQGGYGGSSSSSSYGSGRRF	3	1.1017084911204067	9.910558273614175
MASASSSQRGRSGSGNFGGGRGGGFGGNDNFGRMGNFSTRGGFGGSRGGGGYGGSGDGYNGFGNDGSNFGGGGSYNDFGNYNEQSSNFWPMKGGNFGGRSSGPYGGGGQYFAKPRNQGGYGGSSSSSSYGSGRRF	3	1.0607753746942477	10.239753938564109
MASASSSQRGRSGSGNFGGGRGGGFGGNDNFGRGGNFSGRGGFGGSRGGGGYMGSGDGYNGFGNDGSNFGGGGSYNDFGNYNNQSSNFGPMKGGNFGGRSSGPYCGGGQYFAKPRNQGGYGGSSSSSSYGSGRRF	3	1.070001763025095	10.30972319062327
MASASSSQRGRSGSGNFGGGRGGGFGGNDNFGRGGNFSGRGGFGGSRGGGGYGGSGDIYNGFGNDGSNFGGGGSYNDFGNYNNQSSNFGPMKGGNFGGRSSGPYGGGGQYFAKPRNQGGYGGSSSSSSYGSGRRF	3	1.06243523767049	9.94227074038281
MASASSSQRGRSGSGNFGGGRGGFFGGNDNFGRGGNFSGRGGFGGSRGGGGYMGSGDGYNGFGNDGSNFEGGGSYNDFGNYNNQSSNFGPMKGGNFGGRSSGPYGDGGQYFATPRNQGGYGGSSSSSSYGSGRRF	3	1.1036796432396463	9.72133927824448
MASASSSQAHRSGSGNFGGGPGGFFGGNDNFGRGGNFSGRGGFGGSRGGGGYMGNGDGYNGFGNDGSNFGGGGSYNDFGNYNNQSSNFGPMKGGNFGGRSSGPYCGGGQYFAKPRNQGGYGGSSSSSSYGSGRFF	3	1.1109174576700922	9.789494725842816
MASASSSQRGRSGSGNFGGGRGGFFGGNDNFGRGGNFSGRGGFGGSRGGGGYMGSGDGYNGFGNDGSNFGGGGSYNDFGNYNNQSSNFGPMKGGNFGGRSSGPYCGGGQYFAKPRNQGGYGGSSSSSSYGSGRRF	3	1.0767055895897066	9.945374415758529
VASASSSQRGRSGSGNFGGGRGGGFGGNDNFGRMGNFSTRGGFGGSRGGGGYGGSGDGYNGFCNDGSNFGGGGSYNDFGNYNHQSSNFWPMKGGNFGGRSSGPYGGGGQYFAKPRNQGGYGGSSSSSSYGSGRRF	-1	1.060228470543547	10.052047404704663
MASASSSQRGRSGSGNFGGGRGGGFGGNDNFGRGGNFSGRGGFGGSRGGGGYGGSGDGYNGFGNDGSNFGRGGSYNDFGNYNNQSSNFGPMKGGNFGGRSSGPYCGGGQYFAKPRNQGGYGGSSSSSSHGSGRRF	-1	0.9703101390901399	9.945233072399562
MASASSSQRGRSGSGNFGGGRGGFFGGNDNFTRGGNFSGRGGFGGSRGGGGYMGSGDGYNGFGNDGSNFGGGGSYNDFGNYNNQSSNFGPMKGGNFGGRSSGPYGGGGQYFAKPRNQGGYGGSSSSSSYGSGRRF	-1	1.064045598221172	9.904929711683659
VASASSSQRGRSGSGNFGGGRGGFFGGNDNFGRGGNFVGRGGFGGSRGGGGYMGSGDGYNGFGNDGSNFGGGGSYNDFGNYNNQSSNFGPMKGGNFGGRSSGPYCGGGQYFAKPRNQGGYGGSSSSSSYGSGRRF	4	1.0877910660451746	9.861513539685284
MASASSSQRGRSGSGNFGGGRGGFFGGNDNFGRGGYFSGRGGFGGSRGGGGYMGSGDGYNGFGNDGSNFEGGGSYNDFGNYNNQSSNFGPMKGGNFGGRSSGPYGDGGQYFATPRNQGGYGGSSSSSSYGIGRRF	4	1.1258879182477552	9.701619487239268
MASASSSQRGRSGSGNFGGGRGGGFGGNDNFGRMGNFSTRGGFGGSRGGGGYGGSGDGYNGFCNDGSNFGGGGSYNDFGNYNNQSSNFWPMKGGNFGGRSSGPYGGGGQYFAKPRNQGGYGGSSSSSSYGSGRRF	4	1.0785771153898	10.101900473348277
MASASSSQRGRSGSGNFGGGRGGGFGGNDNFGRGGNFSGRGGFGGSRGGGGYGGSGDGYNGFGNDGSNFGGGGSYNDFGNYNNQSSNFWPMKGGNFGGRSSGPYGGGGQYFAGPRNQGGYGGSSSSSSYGSGRRF	4	1.0946866951829006	10.274458498152134
VASASSSQRGRSGSGNFGGGRGGFFGGNDNFGRGGNFVGRGGFGGSRGGGGYMGSGDGYNGFGNDGSNFGGGGSYNDFGNYNNQSSNFGPMKGGNFGGRSSGPYCGGGQYFAKPRNQGGYGGSSSSSSYGSGRRF	4	1.0960823435335316	10.02885590398109
MASASSSQRGRSGSGNFGGGRGGFFGGNDNFGRGGNFSGRGGFGGSRGGGGYMGSGDGYNGFGNDGSNFGGGGSYNDFGNYNNQSSNFWPMKGGNFGGRSSGPYGGGGQEFAGPRNQGGYGGSSSSSSYGSGRRF	4	1.1003573367368225	10.212700755139247
MASASSSQRGRSGSGNFGGGRGGGFGGNDNFGRGGNFSGRGGFGGSRGGGGYGGSGDGYNGFGNDGSNFGGGGSYNDFGNYNNQSSNFWPMKGGNFGGRSSGPYGGGGQYFAGPRNQGGYGGSSSSSSYGSGRRF	4	1.0858531412192065	9.821807589583022
MASASSSQRGRSGSGNFGGGRGGGFGGNDNFGRGGNFSGRGGFGGSRGGGGYMGSGDGYNGFGNDGSNFGGGGAYNDFGNYNFQTSNFGPMKGGNFGGRSSGPYGGGGQYFAKPRNQGGYGGSSSSSSYGSGRRF	4	1.0897250696099114	10.164098992477017
MASASSSQRGRSGSGNFGGGRGGGFGGNDNFGRMGNFSTRGGFGGSRGGGGYGGSGDGYNGFCNDGSNFGGGGSYNDFGNYNNQSSNFWPMKGGNFGGRSSGPYGGGGQYFAKPRNQGGYGGSSSSSSYGSGRRF	4	1.075905786650921	9.751458415995689
VASASSSQRGRSGSGNFGGGRGGFFGGNDNFGRGGNFVGRGGFGGSRSGGGYMGSGDGYNGFGNDGSNFGGGGSYNDFGNYNNQSSNFGPMKGGNFGGRSSGPYCGGGQYFAKPRNQGGYGGSSSSSSYGSGRRF	4	1.0906010422099934	9.723610297196979
MASASSSQRGRSGSGNFGGGRGGFFGGNDNFGRGGNFSGRGGFGGSRGGGGYMGSGDGYNGFGNDGSNFGGGGSYNDFGNYNNQSSNFGPMKGGNFGGRSSGPYGGGGQYFATPRNQGGYGGSSSSSSYGIGRRF	4	1.104554869118214	9.786832942286722
MASASSSQRGRSGSGNFGGGRGGGFGGNDNFGRGGNFSGRGGFGGSRGGGGYMGSGDGYNGFGNDGSNFGGGGAYNDFGNYNFQSSNFGPMKGGNFGGRSSGPYGGGGQYFAKPRNQGGYGGSSSSSSYGIGRRF	4	1.122536382883476	9.883513192712591
MASASSSQRGRSGSGNFGGGRGGFFGGNDNFGRGGNFSGRGGFGGSRGGGGYMGSGDGYNGFGNDGSNFGGGGSYNDFGNYNNQSSNFGPMKGGNFGGRSSGPYGGGGQYFATPRNQGGYGGSSSSSSYGSGRRF	4	1.0943595065707141	9.996140391834388
MASASSSQRGRSGSGNFGGGRGGFFGGNDNFGRGGNFSGRGGFGGSRGGGGYMGSGDGYNGFGNDGSNFGGGGSYNDFGNYNNQSSNFGPMKGGNFGGRSSGPYGGGGQYFATPRNQGGYGGSSSSSSYGSGRRF	4	1.1017084911204067	9.910558273614175
MASASSSQRGRSGSGNFGGGRGGFFGFNDNFGRGGNFVGRGGFGGSRGGGGYMGSGDGYNGFGNDGSNFGGGGSYNDFGNYNNQSSNFGPMKGGNFGGRSSGPYCGGGQYFAKPRNQGGYGGSSSSSSYGSGRRF	4	1.1110177278100986	10.22122323366748
MASASSSQRGRSGSGNFGGGRGGGFGGNDNFGRGGNFSGRGGFGGSRGGGGYMGSGDGYNGFGNDGSNFGGGGAYNDFGNYNFQSSNFGPMKGGNFGGRSSGPYGGGGQYFAKPRNQGGYGGSSSSSSYGSGRRF	4	1.0961327988581429	10.225076146948503
MASASSSQRGRSGSGNFGGGRGGGFGGNDNFGRGGNFSGRGGFGGSQGGGGYMGSGDGYNGFGNDGSNFGGGGAYNDFGNYNFQTSNFGPMKGGNFGGRSSGPYGGGGQYFATPRNQGGYGGSSSSSSYGIGRRF	4	1.154755450146683	9.899137562197078
MASASSSQRGRSGSGNFGGGRGGFFGGNDNFGRGGNFSGRGGFGGSRGGGGYMGSGDGYNGFGNDGSNFEGGGSYNDFGNYNNQSSNFGPMKGGNFGGRSSGPYGDGGQYFATPRNQGGYGGSSSSSSYGSGRRF	4	1.1036796432396463	9.72133927824448
MASASSSQAHRSGSGNFGGGPGGFFGGNDNFGRGGNFSGRGGFGGSRGGGGYMGNGDGYNGFGNDGSNFGGGGSYNDFGNYNNQSSNFGPMKGGNFGGRSSGPYCGGGQYFAKPRNQGGYGGSSSSSSYGSGRFF	4	1.1109174576700922	9.789494725842816
MASASSSQRGRSGSGNFGGGRGGFFGGNDNFGRGGNFSGRGGFGGSRGGGGYMGSGDGYNGFGNDGSNFGGGGSYNDFGNYNNQSSNFGPMKGGNFGGRSSGPYCGGGQYFAKPRNQGGYGGSSSSSSYGSGRRF	4	1.0767055895897066	9.945374415758529
MASASSSQRGRSGSGNFGGGWGGGFGGNDNFGRGGNFSGRGGFGGSQGGGGYMGSGDGYNGFGNDGSNFEGGGSYNDFGNYNNQSSNFGPMKGGNFGGRSSGPYGDGGQYFATPRNQGGYGGSSSSSSYGIGRRF	5	1.1280761357617006	9.825965550526531
MASASSSQRGRSGSGNFGGGRGGFFGGNDNFGRGGYFSGRGGFGGSRGGGGYMGSGDGYNGFGNDGSNFEGGGSYNDFGNYNNQSSNFGPMKGGNFGGRSSGPYGDGGQYFATPRNQGGYGGSSSSSSYGIGRRF	5	1.1258879182477552	9.701619487239268
MASASSSQRGRSGSGNFGGGRGGFFGGNDNFGRGGYFSGRGGFGGSRGGGGYMGSGDGYNGFGNDGSNFEGGGSYNDFGNYNNQSSNFGPMKGGNFGGRSSGPYGDGGQNFATPRNQGGYGGSSSSSSYGIGRRF	5	1.1109376709539796	9.905275777988399
MASASSSQRGRSGSGNFGGGRGGGFGGNDNFGRGGNFSGRGGFGGSRGGGGYGGSGDGYNGFGNDGSNFGGGGSYNDFGNYNNQSSNFWPMKGGNFGGRSSGPYGGGGQYFAGPRNQGGYGGSSSSSSYGSGRRF	5	1.0946866951829006	10.274458498152134
VASASSSQRGRSGSGNFGGGRGGFFGGNDNFGRGGNFVGRGGFGGSRGGGGYMGSGDGYNGFGNDGSNFGGGGSYNDFGNYNNQSSNFGPMKGGNFGGRSSGPYCGGGQYFAKPRNQGGYGGSSSSSSYGSGRRF	5	1.0960823435335316	10.02885590398109
MASASSSQRGRSGSGNFGGGRGGFFGGNDNFGRGGNFSGRGGFGGSRGGGGYMGSGDGYNGFGNDGSNFGGGGSYNDFGNYNNQSSNFWPMKGGNFGGRSSGPYGGGGQEFAGPRNQGGYGGSSSSSSYGSGRRF	5	1.1003573367368225	10.212700755139247
MASASSSQRGRSGSGGFGGGRGGFFGGNDNFGRGGYFSGRGGFGGSRGGGGYMGSGDGYNGFGNDGSNFEGGGSYNDFGNYNNQSSNFGPMKGGNFQGRSSGPYGDGGQYFATPRNQGGYGGSSSSSSYGIGRRF	5	1.126419579961472	9.771979692948982
MASASSSQRGRSGSGNFGGCRGGGFGGNDNFGRGGNFSGRGGFGGSQGGGGYMGSGDGYNGFGNDGSNFGGGGAYNDFGNYNFQTSNFGPMKGGNFGGRSSGPYGGGGQYFAKPRNQGGYGGSSSSSSYGSGRRF	5	1.101390102036389	9.930086303446501
MASASSSQRGRSGSGNFGGGRGGGFGGNDNFGRGGNFSGRGGFGGSQGGGGYMGSGDGYNGFGNDGSNFGGGGAYNDFGNYNFQTSNFGPMKGGNFGGRSSGPYGGGGQYFATPRNQGGYGGSSSSSSYGIGRRF	5	1.1560603734540986	9.978801887790967
VASASSSQRGRSGSGNFGGGRGGFFGGNDNFGRGGNFVGRTGFGGSRGGGGYMGSGDGYNGFGNDGSNFGGGGSYNDFGNYNNQSSNFGPMKGGNFGGRSSGPYCGGGQYFATPRNQGGYGGSSSSSSYGIGRRF	5	1.1341408850988415	10.045881917559774
MASASSSQRGRSGSGNFGGGRGGFFGGNDNFGRGGNFSGRGGFGGSRGGGGYMGSGDGYNGFGNDGSNFGGGGSYNDFGNYNNQSSNFGPMKGGNFGGRSSGPYGGGGQYFATPRNQGGYGGSSSSSSYGIGRRF	5	1.104554869118214	9.786832942286722
MASASSSQRGRSGSGNFGGGRGGGFGGNDNFGRGGNFSGRGGFGGSRGGGGYMGSGDGYNGFGNDGSNFGGGGAYNDFGNYNFQSSNFGPMKGGNFGGRSSGPYGGGGQYFAKPRNQGGYGGSSSSSSYGIGRRF	5	1.122536382883476	9.883513192712591
MASASSSQRGRSGSGNFGGGRGGFFGGNDNFGRGGNFSGRGGFGGSRGGGGYMGSGDGYNGFGNDGSNFGGGGSYNDFGNYNNQSSNFGPMKGGNFGGRSSGPYGGGGQYFATPRNQGGYGGSSSSSSYGSGRRF	5	1.0943595065707141	9.996140391834388
MASASSSQRGRSGSGNFGGGRGGFFGGNDNFGRGGNFSGRGGFGGSRGGGGYMGSGDGYNGFGNDGSNFGGGGSYNDFGNYNNQSSNFGPMKGGNFGGRSSGPYGGGGQYFATPRNQGGYGGSSSSSSYGSGRRF	5	1.1017084911204067	9.910558273614175
MASASSSQRGRSGSGNFGGGRGGFFGFNDNFGRGGNFVGRGGFGGSRGGGGYMGSGDGYNGFGNDGSNFGGGGSYNDFGNYNNQSSNFGPMKGGNFGGRSSGPYCGGGQYFAKPRNQGGYGGSSSSSSYGSGRRF	5	1.1110177278100986	10.22122323366748
MASASSSQRGRSGSGNFGGGRGGGFGGNDNFGRGGNFSGRGGFGGSRGGGGYMGSGDGYNGFGNDGSNFGGGGAYNDFGNYNFQSSNFGPMKGGNFGGRSSGPYGGGGQYFAKPRNQGGYGGSSSSSSYGSGRRF	5	1.0961327988581429	10.225076146948503
MASASSSQRGRSGSGNFGGGRGGGFGGNDNFGRGGNFSGRGGFGGSQGGGGYMGSGDGYNGFGNDGSNFGGGGAYNDFGNYNFQTSNFGPMKGGNFGGRSSGPYGGGGQYFATPRNQGGYGGSSSSSSYGIGRRF	5	1.154755450146683	9.899137562197078
MASASSSQRGRSGSGNFGGGRGGFFGGNDNFGRGGNFSGRGGFGGSRGGGGYMGSGDGYNGFGNDGSNFEGGGSYNDFGNYNNQSSNFGPMKGGNFGGRSSGPYGDGGQYFATPRNQGGYGGSSSSSSYGSGRRF	5	1.1036796432396463	9.72133927824448
MASASSSQAHRSGSGNFGGGPGGFFGGNDNFGRGGNFSGRGGFGGSRGGGGYMGNGDGYNGFGNDGSNFGGGGSYNDFGNYNNQSSNFGPMKGGNFGGRSSGPYCGGGQYFAKPRNQGGYGGSSSSSSYGSGRFF	5	1.1109174576700922	9.789494725842816
MASASSSQRGRSGSGNFGGGRGGGFGGNDNFGRGGNFSGRGGFGGSQGGGGYMGSGDGYNGFGNDGSNFGGGGAYNDFGNYNFQTSNFGPMKGGNFGGRSSGPYGGGGQYFATPRNQGGYGGSSSSSSYGIGRRF	5	1.154957440242089	9.905480084853187
MASASSSQRGRSGSGNFGGGWGGGFGGNDNFGRGGNFSGRGGFGGSQGGGGYMGSGDGYNGFGNDGSNFEGGGSYNDFGNYNNQSSNFGPMKGGNFGGRSSGPYGDGGQYFATPRNQGGYGGSSSSSSYGIGRRF	6	1.1280761357617006	9.825965550526531
MASASSSQRGRSGSGNFGGGRGGFFGGNDNFGRGGYFSGRGGFGGSRGGGGYMGSGDGYNGFGNDGSNFEGGGSYNDFGNYNNQSSNFGPMKGGNFGGRSSGPYGDGGQYFATPRNQGGYGGSSSSSSYGIGRRF	6	1.1258879182477552	9.701619487239268
MASASSSQRGRSGSGNFGGGRGGFFGGNDNFGRGGYFSGRGGFGGSRGGGGYMGSGDGYNGFGNDGSNFEGGGSYNDFGNYNNQSSNFGPMKGGNFGGRSSGPYGDGGQNFATPRNQGGYGGSSSSSSYGIGRRF	6	1.1109376709539796	9.905275777988399
MASASSSQRGRSGSGNFGGGRGGGFGGNDNFGRGGNFSGRGGFGGSQGGGGYMGSGDGYNGFGNDGSNFGGGGANQDFGNYNFQTSNFGPMKGGNFGGRSSGPYGGGGQYFATPRNQGGYGGSSSSSSYGIGRRF	6	1.1283918524783003	9.77092538016223
MASASSSQRGRSGSGNFGGGRGGGFGGNDNFGRGGNFVGRTGFGGSRGGGGYMGSGDGYNGFGNDGSNFGGGGSYNDFGNYNNQSSNFGPMKGGNFGGRSSGPYCGGGQYFATPANQGGYGGSSSSSSYGIGRRF	6	1.1408577804187074	9.884934603395871
MASASSSQRGRSGSGNFGGGRGGGFGGNDNFGRGGNFSGRGGFGGSQGGGGYMGSGDGYNGFGNDGSNFGGGGAYNDFGNYNFQTSNFGPMKGGNFGGRSSGPYGGGGQYFAKPRNQGGYGGSSSSSSYGSGRRF	6	1.106315068812381	9.925623443648707
MASASSSQRGRSGSGGFGGGRGGFFGGNDNFGRGGYFSGRGGFGGSRGGGGYMGSGDGYNGFGNDGSNFEGGGSYNDFGNYNNQSSNFGPMKGGNFQGRSSGPYGDGGQYFATPRNQGGYGGSSSSSSYGIGRRF	6	1.126419579961472	9.771979692948982
MASASSSQRGRSGSGNFGGGRGGFFGFNDNFGRGGNFVGRGGFGGSRGGGGYMGSGDGYNGFGNDGSNFGGGGSYNDFGNYNNQSSNFGPMKGGNFGGRSSGPYCGGGQYFATPRNQGGYGGSSSSSSYGIGRRF	6	1.1415760539837698	9.848275639367884
MASASSSQRGRSGSGNFGGGRGGGFGGNDNFGRGGNFSGRGGFGGSQGGGGYMGSGDGYNGFGNDGSNFGGGGAYNDFGNYNFQTSNFGPMKGGNFGGRSSGPYGGGGQYFATPRNQGGYGGSSSSSSYGIGRRF	6	1.1560603734540986	9.978801887790967
VASASSSQRGRSGSGNFGGGRGGFFGGNDNFGRGGNFVGRTGFGGSRGGGGYMGSGDGYNGFGNDGSNFGGGGSYNDFGNYNNQSSNFGPMKGGNFGGRSSGPYCGGGQYFATPRNQGGYGGSSSSSSYGIGRRF	6	1.1341408850988415	10.045881917559774
MASASSSQRGRSGSGNFGGGRGGFFGGNDNFGRGGNFSGRGGFGGSRGGGGYMGSGDGYNGFGNDGSNFGGGGSYNDFGNYNNQSSNFGPMKGGNFGGRSSGPYGGGGQYFATPRNQGGYGGSSSSSSYGIGRRF	6	1.104554869118214	9.786832942286722
MASASSSQRGRSGSGNFGGGRGGGFGGNDNFGRGGNFSGRGGFGGSRGGGGYMGSGDGYNGFGNDGSNFGGGGAYNDFGNYNFQSSNFGPMKGGNFGGRSSGPYGGGGQYFAKPRNQGGYGGSSSSSSYGIGRRF	6	1.122536382883476	9.883513192712591
MASASSSQRGRPGSGNFGGGRGGGFGGNDNFGRGGNGSGRGGFGGSQGGGGYMGSGDGYNGFGNDGSNFGGGGAYNDFGNYNFQTSNFGPMKGGNFGGRSSGPYGGGGQYFATPRNQGGYGGSSSSSSYGIGRRF	6	1.1221710232580087	9.896192627842725
MASASSSQRGRSGSGNFGGGRGGGFGGNDNFGRGGNFSGRGGFGGSQGGGGYMGSGDGYNGFGNDGSNFGGGGAYNDFGNYNFQTSNFGPMKGDNFGGRSSGPYGGGGQYFATPRNQGGYGGSSSSSSYGIGRRF	6	1.1521808044448112	10.072075486681898
MASASSSQRGRSGSGNFGGGRGGFFGFNDNFGRGGNFVGRGGFGGSRGGGGYMGSGDGYNGFGNDGSNFGGGGSYNDFGNYNNQSSNFGPMKGGNFGGRSSGPYCGGGQYFAKPRNQGGYGGSSSSSSYGSGRRF	6	1.1110177278100986	10.22122323366748
VASASSSQRGRSGSGNFGGGRGGFFGGNDNFGRGGNFSGRGGFGGSQGGGGYMGSGDGYNGFGNDGSNFGGGGAYNDFGCVNFQTSNFGPMKGGNFGGRSSGPYGGGGQYFATPRNQGGYGGSSSSSSYGIGRRF	6	1.1492535465950573	9.835238167930806
MASASSSQRGRSGSGNFGGGRGGGFGGNDNFGRGGNFSGRGGFGGSQGGGGYMGSGDGYNGFGNDGSNFGGGGAYNDFGNYNFQTSNFGPMKGGNFGGRSSGPYGGGGQYFATPRNQGGYGGSSSSSSYGIGRRF	6	1.154755450146683	9.899137562197078
MASASSSQRGRSGSGNFGGGRGGGFGGNDNFGRGGNFSGRGGFGGSQGGGGYMGSGDGYNGFGNDGSNFGGGGAYNDFGNYNFQTFNFGPMKGGNFGGRSSGPYGGGGQYFATPRNQGGYGGSSSSSSYGIGRRF	6	1.1783009429020066	10.064460910324806
MASASSSQAHRSGSGNFGGGPGGFFGGNDNFGRGGNFSGRGGFGGSRGGGGYMGNGDGYNGFGNDGSNFGGGGSYNDFGNYNNQSSNFGPMKGGNFGGRSSGPYCGGGQYFAKPRNQGGYGGSSSSSSYGSGRFF	6	1.1109174576700922	9.789494725842816
MASASSSQRGRSGSGNFGGGRGGGFGGNDNFGRGGNFSGRGGFGGSQGGGGYMGSGDGYNGFGNDGSNFGGGGAYNDFGNYNFQTSNFGPMKGGNFGGRSSGPYGGGGQYFATPRNQGGYGGSSSSSSYGIGRRF	6	1.154957440242089	9.905480084853187
MASASSSQRGRSGSGNFGGGWGGGFGGNDNFGRGGNFSGRGGFGGSQGGGGYMGSGDGYNGFGNDGSNFEGGGSYNDFGNYNNQSSNFGPMKGGNFGGRSSGPYGDGGQYFATPRNQGGYGGSSSSSSYGIGRRF	7	1.1280761357617006	9.825965550526531
MASASSSQRGRSGSGNFGGGRGGFFGGNDNFGRGGYFSGRGGFGGSRGGGGYMGSGDGYNGFGNDGSNFEGGGSYNDFGNYNNQSSNFGPMKGGNFGGRSSGPYGDGGQYFATPRNQGGYGGSSSSSSYGIGRRF	7	1.1258879182477552	9.701619487239268
MASASSSQRGRSGSGNFGGGRGGGFGGNDNFGRGGNFSGRGGFGGSQGGGGYMGSGDGYNGFGNDGSNFGAGGAYNDFGNYNFQTSNFGPMKGDNFGGRSSGPYGGGGEYFATPRNQGGYGGSSSSSSYGIGRRF	7	1.1351577207865078	9.982528758047433
MASASSSQRGRSGSGNFGGGRGGGFGGNDNFGRGGNFSGRGGFGGSQGGGGYMGSGDGYNGFGNDGSNFGGGGANQDFGNYNFQTSNFGPMKGGNFGGRSSGPYGGGGQYFATPRNQGGYGGSSSSSSYGIGRRF	7	1.1283918524783003	9.77092538016223
MASASSSQRGRSGSGNFGGGRGGGFGGNDNFGRGGNFVGRTGFGGSRGGGGYMGSGDGYNGFGNDGSNFGGGGSYNDFGNYNNQSSNFGPMKGGNFGGRSSGPYCGGGQYFATPANQGGYGGSSSSSSYGIGRRF	7	1.1408577804187074	9.884934603395871
MASASSSQRGRSGSGNFGGGRGGGFGGNDNFGRGGNFSGRGGFGGSQGGGGYMGSGDGYNGFGNDGSNFGGGGAYNDFGNYNFQTFNFGPMKGGNFGGRSSGPYGGGGQYFATPRNQGGYGGSSSSSSYGIGRRF	7	1.1790580809843225	9.93265250119622
MASASSSQRGRSGSGGFGGGRGGFFGGNDNFGRGGYFSGRGGFGGSRGGGGYMGSGDGYNGFGNDGSNFEGGGSYNDFGNYNNQSSNFGPMKGGNFQGRSSGPYGDGGQYFATPRNQGGYGGSSSSSSYGIGRRF	7	1.126419579961472	9.771979692948982
MASASSSQRGRSGSGNFGGGRGGFFGFNDNFGRGGNFVGRGGFGGSRGGGGYMGSGDGYNGFGNDGSNFGGGGSYNDFGNYNNQSSNFGPMKGGNFGGRSSGPYCGGGQYFATPRNQGGYGGSSSSSSYGIGRRF	7	1.1415760539837698	9.848275639367884
MASASSSQRGRSGSGNFGGGRGGGFGGNDNFGRGGNFSGRGGFGGSQGGGGYMGSGDGYNGFGNDGSNFGGGGAYNDFGNYNFQTSNFGPMKGGNFGGRSSGPYGGGGQYFATPRNQGGYGGSSSSSSYGIGRRF	7	1.1560603734540986	9.978801887790967
VASASSSQRGRSGSGNFGGGRGGFFGGNDNFGRGGNFVGRTGFGGSRGGGGYMGSGDGYNGFGNDGSNFGGGGSYNDFGNYNNQSSNFGPMKGGNFGGRSSGPYCGGGQYFATPRNQGGYGGSSSSSSYGIGRRF	7	1.1341408850988415	10.045881917559774
MASASSSQRGRSGSGNFGGGRGGGFGGNDNFGRGGNFSGRGGFGGSQGGGGYMGSGDGYNGFGNDGSNFGGGGAYNDFGNYNFQTSNFGPMKGGNFGGRSSGPYGGGGQYFATPRNQGGYGGSSSSSSYGIGRRF	7	1.1558311944421713	9.893068267245226
MASASSSQHGRSGSGNFGGGRGGFFGFNCNFGRGGNFMGRGGFGGSRGGGGYMGSGDGYNGFGNDGSNFGGGGSYNDFGNYNNQSSNFGPMKGYNFGGRSSGPYCGGGQYFATPRNQRGYGGSSSSSSYGIGRRF	7	1.1357125261269596	10.049700305317591
MASASSSQRGRSGSGNFGGGRGGGFGGNDNFGRGGNFSGRGGFGGSQGGGGYMGSGDGYNGFGNDGSNFGGGGAYNDFGNYNFQTFNFGPMKGGNFGGRSSGPYGGGGQYFATPRNQGGYGGSSSSSSYGIGRRF	7	1.1654792974050794	9.72407278247485
MASASSSQRGRSGSGNFGGGRGGGFGGNDNFGRGGNFSGRGGFGGSQGGGGYMGSGDGYNGFGNDGSNFGGGGAYNDFGNYNFQTSNFGPMKGDNFGGRSSGPYGGGGQYFATPRNQGGYGGSSSSSSYGIGRRF	7	1.1521808044448112	10.072075486681898
MASASSSQRGRSGSGNFGGGRGGGFGGNDNFGRGGNFSGRGNFGGSQGGGGYMGSGDGYNGFGNDGSNFGGGGAYNDFGNYNFQTSNFGPMKGGNFGGRSSGPYGGGGQYFATPRNQGGYGGSSSSSSYGIGRRF	7	1.14235160444517	9.979902136571003
VASASSSQRGRSGSGNFGGGRGGFFGGNDNFGRGGNFSGRGGFGGSQGGGGYMGSGDGYNGFGNDGSNFGGGGAYNDFGCVNFQTSNFGPMKGGNFGGRSSGPYGGGGQYFATPRNQGGYGGSSSSSSYGIGRRF	7	1.1492535465950573	9.835238167930806
MASASSSQRGRSGSGNFGGGRGGGFGGNDNFGRGGNFSGRGGFGGSQGGGGYMGSGDGYNGFGNDGSNFGGGGAYNDFGNYNFQTSNFGPMKGGNFGGRSSGPYGGGGQYFATPRNQGGYGGSSSSSSYGIGRRF	7	1.154755450146683	9.899137562197078
MASASSSQRGRSGSGNFGGGRGGGFGGNDNFGRGGNFSGRGGFGGSQGGGGYMGSGDGYNGFGNDGSNFGGGGAYNDFGNYNFQTFNFGPMKGGNFGGRSSGPYGGGGQYFATPRNQGGYGGSSSSSSYGIGRRF	7	1.1783009429020066	10.064460910324806
MASASSSQRGRSGSGNFGGGRGGGFGGNDNFGRGGNFSGRGGFGGSQGGGGYMGSGDGYNGFGNDGSNFGGGGAYNDFGVYNFQTSNFGPMKGGNFGGRSSGPYGGGGQYFATPRNQGGYGGSSSSSSYGIGRRF	7	1.1472804502859046	9.630941870771244
MASASSSQRGRSGSGNFGGGRGGGFGGNDNFGRGGNFSGRGGFGGSQGGGGYMGSGDGYNGFGNDGSNFGGGGAYNDFGNYNFQTSNFGPMKGGNFGGRSSGPYGGGGQYFATPRNQGGYGGSSSSSSYGIGRRF	7	1.154957440242089	9.905480084853187
MASASSSQRGRSGSGNFGGGRGGGFGGNDNFGRGGNFSGRGGFGGSQGGGGYMGSGDGYNGFGNDGSNFGGGGAYNDFGNYNFQTSNFGPMKGGNFGGRSSGPYGGGGQYFATPRNQGGYGGSSSSSSYGIGRRM	-1	1.1270157917621442	10.173419654374086
MASASSSQRGRSGSGNFGGGRGGGFGGNDNFGRGGNFSGRGGFGGSQGGGGYMGSGDGYNGFGNDGSNFGGGGANNDFGNYNFQTFNFGPMKGGNFGGRSSGPPGGGGQYFATPRNQGGYGGSSSSSSYGIGRRF	-1	1.124755793270442	9.811560157759253
MASASSSQRGRSGSGNFGGGRGGGFGGNDNFGRGGNFSGRGGFGGSQGGGGYMGSGDGYNGFGNDGSNFGGGGAYNDFGNYNFQTFNFGPMKGLNFGGRSSGPYGGGGQYFATPRNQGGYGGSSSSSSYGIGRRF	8	1.1848049064585315	10.010329343387438
MASASSSQRGRSGSGNFGGGRGGGFGGNDSFGRGGNFSGRGGFGGSQGGGGYMGSGDGNNGFGNDGSNFGGGGAYNDFGNYNFQTFNFGPMKGGNFGGRSSGPYGGGGLYFATPRNQGGYGGSSSSSSYGIGRRF	8	1.1738942394817617	9.824353799163388
MASASSSQRGRSGSGNFGGGRGGGFGGNDNFGRGGNFSGRGGFGGSQGGGGYMGSGDGYNGFGNDGSNFGGGGAYNDFGNYNFQTSNFGPMKGGNFGGRSSGPYGGGGQYFATPRNQGGYGGSSSSSSYGIGRRF	8	1.1526610085997822	9.929011273436295
MASASSSQRGGSGSGNFGGGRGGGFGGNDNFGRGGNFSGRGGFGGSQGGGGYMGSGDGYNGFGNDGSNFGGGGAYNDFGNYNFQTFNFGPMKGGNFGGRSSGPYGGGGQYFATPRNQGGYGRSSSSSSYGIGRRF	8	1.1504249625049208	9.942356760750434
MASASSSQRGRSGSGNFGGGRGGGFGGNDNFGRGGNFVGRTGFGGSRGGGGYMGSGDGYNGFGNDGSNFGGGGSYNDFGNYNNQSSNFGPMKGGNFGGRSSGPYCGGGQYFATPANQGGYGGSSSSSSYGIGRRF	8	1.1408577804187074	9.884934603395871
MASASSSQRGRSGSGNFGGGRGGGFGGNDNFGRGGNFSGRGGFGGSQGGGGYMGSGDGYNGFGNDGSNFGGGGAYNDFGNYNFQTFNFGPMKGGNFGGRSSGPYGGGGQYFATPRNQGGYGGSSSSSSYGIGRRF	8	1.1790580809843225	9.93265250119622
MASASSSQRGRSGSGNFGGGRGGGFGGNDNFGRGGNFSGRGLFGGSQGGGGYMGSGDGYNGFGNDGSNFGGGGAYNDFGNYNFQTFNFGPMKGGNFGGRSSGPYGGGGQYFATPRNQAGYGGSSSSSSYGIGRRF	8	1.1841770259962434	9.876372099877573
MASASSSQRGRSGSGNFGGGRGGFFGFNDNFGRGGNFVGRGGFGGSRGGGGYMGSGDGYNGFGNDGSNFGGGGSYNDFGNYNNQSSNFGPMKGGNFGGRSSGPYCGGGQYFATPRNQGGYGGSSSSSSYGIGRRF	8	1.1415760539837698	9.848275639367884
MASASSSQRGRSGSGNFGGGRGGGFGGNDNFGRGGNFSGRGGFGGSQGGGGYMGSGDGYNGFGNDGSNFGGGGAYNDFGNYNFQTSNFGPMKGGNFGGRSSGPYGGGGQYFATPRNQGGYGGSSSSSSYGIGRRF	8	1.1560603734540986	9.978801887790967
MASASSSQRGRSGSGNFGGGRGGGFGGNDNFGRGGNFSGRGGFGGSQGGGGYMGSGDGYNGFTNDGSNFGGGGAYNDFGNYNFQTFNFGPMKGGNFGGRSSGPYGGGGQYFATPRNQGGYGGSSSSSSYGIGRRF	8	1.1734108060138095	9.862081273284335
MASASSSQRGRSGSGNFGGGRGGGFGGNDNFGRGGNFSGRGGFGGSQGGGGYMGSGDGYNGFGNDGSNFGGGGAYNDFGNYNFQTSNFGPMKGGNFGGRSSGPYGGGGQYFATPRNQGGYGGSSSSSSYGIGRRF	8	1.1558311944421713	9.893068267245226
MASASSSQHGRSGSGNFGGGRGGFFGFNCNFGRGGNFMGRGGFGGSRGGGGYMGSGDGYNGFGNDGSNFGGGGSYNDFGNYNNQSSNFGPMKGYNFGGRSSGPYCGGGQYFATPRNQRGYGGSSSSSSYGIGRRF	8	1.1357125261269596	10.049700305317591
MASASSSQRGRSGSGNFGGGRGGGFGGNDNFGRGGNFSGRGGFGGSQGGGGYMGSGDGYNGFGNDGSNFGGGGAYNDFGNYNFQTFNFGPMKGGNFGGRSSGPYGGGGQYFATPRNQGGYGGSSSSSSYGIGRRF	8	1.1654792974050794	9.72407278247485
MASASSSQRGRSGSGNFGGGRGGGFGGNDNFGRGGNFSGRGGFGGSQGGGGYMGSGDGYNGFGNDGSNFGGGGAYNDFGNYNFQTSNFGPMKGDNFGGRSSGPYGGGGQYFATPRNQGGYGGSSSSSSYGIGRRF	8	1.1521808044448112	10.072075486681898
MASASSSQRGRSGSGNFGGGRGGGFGGNDNFGRGGNFSGRGNFGGSQGGGGYMGSGDGYNGFGNDGSNFGGGGAYNDFGNYNFQTSNFGPMKGGNFGGRSSGPYGGGGQYFATPRNQGGYGGSSSSSSYGIGRRF	8	1.14235160444517	9.979902136571003
VASASSSQRGRSGSGNFGGGRGGFFGGNDNFGRGGNFSGRGGFGGSQGGGGYMGSGDGYNGFGNDGSNFGGGGAYNDFGCVNFQTSNFGPMKGGNFGGRSSGPYGGGGQYFATPRNQGGYGGSSSSSSYGIGRRF	8	1.1492535465950573	9.835238167930806
MASASSSQRGRSGSGNFGGGRGGGFGGNDNFGRGGNFSGRGGFGGSQGGGGYMGSGDGYNGFGNDGSNFGGGGAYNDFGNYNFQTSNFGPMKGGNFGGRSSGPYGGGGQYFATPRNQGGYGGSSSSSSYGIGRRF	8	1.154755450146683	9.899137562197078
MASASSSQRGRSGSGNFGGGRGGGFGGNDNFGRGGNFSGRGGFGGSQGGGGYMGSGDGYNGFGNDGSNFGGGGAYNDFGNYNFQTFNFGPMKGGNFGGRSSGPYGGGGQYFATPRNQGGYGGSSSSSSYGIGRRF	8	1.1783009429020066	10.064460910324806
MASASSSQRGRSGSGNFGGGRGGGFGGNDNFGRGGNFSGRGGFGGSQGGGGYMGSGDGYNGFGNDGSNFGGGGAYNDFGVYNFQTSNFGPMKGGNFGGRSSGPYGGGGQYFATPRNQGGYGGSSSSSSYGIGRRF	8	1.1472804502859046	9.630941870771244
MASASSSQRGRSGSGNFGGGRGGGFGGNDNFGRGGNFSGRGGFGGSQGGGGYMGSGDGYNGFGNDGSNFGGGGAYNDFGNYNFQTSNFGPMKGGNFGGRSSGPYGGGGQYFATPRNQGGYGGSSSSSSYGIGRRF	8	1.154957440242089	9.905480084853187
MASASSSQRGRSGSGNFGGGRGGGFGGNDNFGRGGNFSGRGGFGGSQGGGGYMGSGDGYNGFGNDGSNFGGGGAYNDFGNYNFQTFNFGPMKGGNFGGRSSGPYGGGGQYFATPRNQGGAGGSSSWSSYGIGRRF	-1	1.1321388913671426	10.015758051371918
MASASSSQRGRSGSGNFGGGRGGGFGGNDNFGRGGNFSGRGGFGGSQGGGGYMGSGDGYNGFGNDGKNFGGGGAYNDFGNYNFQTFNFGPMKGLNFGGRSSGPYGGGGQYFATPRNQGGYGGSSSSSSYGIGRRF	-1	1.1411640169473016	9.97932495352669
MASASSSQRGRSGSGNFGGGRGGGFGGNDNFGRGGNFSGRGGFGGSQGGGGYMGSGDGYNGFGNDGSNFGGGGAYNDFGNYNFQTFNFGPMKGLNFGGRSSGPYGGGGQYFATPRNQGGYGGSSSSSSYGIGRRF	9	1.1848049064585315	10.010329343387438
MASASSSQRGRSGSGNFGGGRGGGFGGNDSFGRGGNFSGRGGFGGSQGGGGYMGSGDGNNGFGNDGSNFGGGGAYNDFGNYNFQTFNFGPMKGGNFGGRSSGPYGGGGLYFATPRNQGGYGGSSSSSSYGIGRRF	9	1.1738942394817617	9.824353799163388
MASASSSQRGRSGSGNFGGGRGGGFGGNDNFGRGGNFSGRGGFGGSQGGGGYMGSGDGYNGFGNDGSNFGGGGAYNDFGNYNFQTSNFGPMKGGNFGGRSSGPYGGGGQYFATPRNQGGYGGSSSSSSYGIGRRF	9	1.1526610085997822	9.929011273436295
MASASSSQRGGSGSGNFGGGRGGGFGGNDNFGRGGNFSGRGGFGGSQGGGGYMGSGDGYNGFGNDGSNFGGGGAYNDFGNYNFQTFNFGPMKGGNFGGRSSGPYGGGGQYFATPRNQGGYGRSSSSSSYGIGRRF	9	1.1504249625049208	9.942356760750434
MASASSSQRGRSGSGNFGGGRGGGFGGNDNFGRGGNFSGRGGFGGSQGGGGYMGSGDGYNGFGNDGSNFGGGGAYNDFGNYVFQTFNFGPMKGGNFGYRSSGPYGGGGQYFATPRNQGGYGGSSSSSSYGIGRRF	9	1.1934512713555103	9.995798733293492
MASASSSQRGRSGSGNFGGGRGGGFGGNDNFGRGGNFSGRGGFGGSQGGGGYMGSGDGYNGFGNDGSNFGGGGAYNDFGNYNFQTFNFGPMKGGNFGGRSSGPYGGGGQYFATPRNQGGYGGSSSSSSYGIGRRF	9	1.1790580809843225	9.93265250119622
MASASSSQRGRSGSGNFGGGRGGGFGGNDNFGRGGNFSGRGLFGGSQGGGGYMGSGDGYNGFGNDGSNFGGGGAYNDFGNYNFQTFNFGPMKGGNFGGRSSGPYGGGGQYFATPRNQAGYGGSSSSSSYGIGRRF	9	1.1841770259962434	9.876372099877573
MASASSSQRGRSGSGNFGGGRGGGFGGNDNFGRGGNFSGRGGFGGSQGGGGYMGSGDGYNGFGNDGSNFGGGGAYNDFGNYNFQTFNFGPMKGLNFGGRSSGPYGGGGQYFATPRNQAGYGGSSSSSSYGIGRRF	9	1.182878177985578	10.055196922314504
MASASSSQRGRSGSGNFGGGRGGGFGGNDNFGRGGNFSGRGGFGGSQGGGGYMGSGDGYNGFGNDGSNFGGGGAYNDFGNYNFQTSNFGPMKGGNFGGRSSGPYGGGGQYFATPRNQGGYGGSSSSSSYGIGRRF	9	1.1560603734540986	9.978801887790967
MASASSSQRGRSGSGNFGGGRGGGFGGNDNFGRGGNFSGRGGFGGSQGGGGYMGSGDGYNGFTNDGSNFGGGGAYNDFGNYNFQTFNFGPMKGGNFGGRSSGPYGGGGQYFATPRNQGGYGGSSSSSSYGIGRRF	9	1.1734108060138095	9.862081273284335
MASASSSQRGRSGSGNFGGGRGGGFGGNDNFGRGGNFSGRGGFGGSQGGGGYMGSGDGYNGFGNDGSNFGGGGAYNDFGNYNFQTSNFGPMKGGNFGGRSSGPYGGGGQYFATPRNQGGYGGSSSSSSYGIGRRF	9	1.1558311944421713	9.893068267245226
MASASSSQRGRSGSGNFGGGRGGGFGGNDNFGRGGNFSGRGGFGGSQGGGGYMGSGDGYNGFGNDGSNFGGGGAYNDFGNYNFQWFNFGPMKGLNFGGRSSGPYGGGGQYFATPRNQGGYGGSSSSSSYGIGRRF	9	1.200580799097436	9.98572814128135
MASASSSQRGRSGSGNFGGGRGGGFGGNDNFGRGGNFSGRGGFGGSQGGGGYMGSGDGYNGFGNDGSNFGGGGAYNDFGNYNFQTFNFGPMKGGNFGGRSSGPYGGGGQYFATPRNQGGYGGSSSSSSYGIGRRF	9	1.1654792974050794	9.72407278247485
MASASSSQRGRSGSGNFGGGRGGGFGGNDNFGRGGNFSGRGGFGGSQGGGGYMGSGDGYNGFGNDGSNFGGGGAYNDFGNYNFQTSNFGPMKGDNFGGRSSGPYGGGGQYFATPRNQGGYGGSSSSSSYGIGRRF	9	1.1521808044448112	10.072075486681898
MASASSSQRGRSGSGNFGGGRGGGFGGNDNFGRGGNFSGRGLFGGSQGGGGSMGSGDGYNGFGNDGSNFGGGGAYNDFGNYNFQTFNFGPMKGCNFGGRSSGPYGGGGQYFATPRNQGGYGGSSSSSSYGIGRRF	9	1.180565503565731	9.821101025171263
MASASSSQRGRSGSGNFGGGRGGGFGGNDNFGRGGNFSGRGGFGGSQGGGGYMGSGDGYNGFGNDGSNFGGGGAYNDFGNYNFQTFNFGPMKGGNFGGRSSGPYGAGGQYFATPRNQGGYGGSSSSSSYGIGRRF	9	1.1735589169656349	9.99146623897245
MASASSSQRGRSGSGNFGGGRGGGFGGNDNFGRGGNFSGRGGFGGSQGGGGYMGSGDGYNGFGNDGSNFGGGGAYNDFGNYNFQTSNFGPMKGGNFGGRSSGPYGGGGQYFATPRNQGGYGGSSSSSSYGIGRRF	9	1.154755450146683	9.899137562197078
MASASSSQRGRSGSGNFGGGRGGGFGGNDNFGRGGNFSGRGGFGGSQGGGGYMGSGDGYNGFGNDGSNFGGGGAYNDFGNYNFQTFNFGPMKGGNFGGRSSGPYGGGGQYFATPRNQGGYGGSSSSSSYGIGRRF	9	1.1783009429020066	10.064460910324806
MASASSSQRGRSGSGNFGGGRGGGFGGNDNFGRGGNFSGRGGFGGSQGGGGYMGSGTGYNGFGNDGSNFGGGGAYNDFGNYNFQTFNFGPMKGLNFGGRSSGPYGGGGQYFATPRNQGGYGGSSSSSSYGIGRRF	9	1.1973607077261845	10.248813917164933
MASASSSQRGRSGSGNFGGGRGGGFGGNDNFGRGGNFSGRGGFGGSQGGGGYMGSGDGYNGFGNDGSNFGGGGAYNDFGNYNFQTSNFGPMKGGNFGGRSSGPYGGGGQYFATPRNQGGYGGSSSSSSYGIGRRF	9	1.154957440242089	9.905480084853187
MASASSSQRGRSGSGNFGGGRGGGFGGNDNFGRGGNFSGRGGFGGSQGGGGYMGSGDGYNGFGNDGSNFGGGGAYNDFGNYNFQTFNFGPMKGLNFGGRSSGPYGGGGQYFATPRNQGGYGGSSSSSSYGIGRRF	10	1.1848049064585315	10.010329343387438
MASASSSQRGRSGSGNFGGGRGGGFGGNDSFGRGGNFSGRGGFGGSQGGGGYMGSGDGNNGFGNDGSNFGGGGAYNDFGNYNFQTFNFGPMKGGNFGGRSSGPYGGGGLYFATPRNQGGYGGSSSSSSYGIGRRF	10	1.1738942394817617	9.824353799163388
MASASSSQRGRSGSGNFGGGRGGGFGGNDNFGRGGNFSGRGGFGGSQGGGGYMGSGTGYNGFGNDDSNFGGGGAYNDFGNYNFQTFNFGPMKGLNFGGRSSGPYGGGGQYFATPRNQGGYGGSSSSSSYGIGRRF	10	1.2024214788061907	10.021068069685466
MASASSSQRGRSGSGNFGGGRGGGFGGNDNFGRGGNFSGRGGFGGSQGGGGYMGSGDGYNGFGNDGSNFGGGGAYNDFGNYNFQTFNFGPMKGLNFGGRSSGPYGGGGQYFATPRNQGGYGGSSSSSSYGIGRRF	10	1.191791281667296	9.986779916854797
MASASSSQRGRSGSGNFGGGRGGGFGGNDNFGRGGNFSGRGGFGGSQGGGGYMGSGDGYNGFGNDGSNFGGGGAYNDFGNYVFQTFNFGPMKGGNFGYRSSGPYGGGGQYFATPRNQGGYGGSSSSSSYGIGRRF	10	1.1934512713555103	9.995798733293492
MASASSSQRGRSGSGNFGGGRGGGFGGNDNFGRGGNFSGRGGFGGSQGGGGYMGSGDGYNGFGNDGSNFGGGGAYNDFGNYNFQTFNFGPMKGGNFGGRSSGPYGGGGQYFATPRNQGGYGGSSSSSSYGIGRRF	10	1.1790580809843225	9.93265250119622
MASASSSQRGRSGSGNFGGGRGGGFGGNDNFGRGGNFSGRGLFGGSQGGGGYMGSGDGYNGFGNDGSNFGGGGAYNDFGNYNFQTFNFGPMKGGNFGGRSSGPYGGGGQYFATPRNQAGYGGSSSSSSYGIGRRF	10	1.1841770259962434	9.876372099877573
MASASSSQRGRSGSGNFGGGRGGGFGGNDNFGRGGNFSGRGGFGGSQGGGGYMGSGDGYNGFGNDGSNFGGGGAYNDFGNYNFQTFNFGPMKGLNFGGRSSGPYGGGGQYFATPRNQAGYGGSSSSSSYGIGRRF	10	1.182878177985578	10.055196922314504
MASASSSQRGRSGSGNFGGGRGGGFGGNDNFGRGGNFSGRGGFGGSQGGGGYMGSGDGYNGFGNDGSNFGGGGAYNDFGNYNFQWFNFGPMKGLNFGGRSSGPYGGGGQYFATPRNQGGYGGSSSSSSYGIGRRF	10	1.199615163153135	9.923231127459518
MASASSSQRGRSGSGNFGGGRGGGFGGNDNFGRGGNFSGRGGFGGSQGGGGYMGSGDGYNGFTNDGSNFGGGGAYNDFGNYNFQTFNFGPMKGGNFGGRSSGPYGGGGQYFATPRNQGGYGGSSSSSSYGIGRRF	10	1.1734108060138095	9.862081273284335
MASASSSQRGRSGSGNFGGGRGGGFGGNDNFGRGGNFSGRGGFGGSQGGGGYMGSGDGYNGFGNDGSNFGGGGAYNDFGNYNFQTFNFGPMKGLNFGGRSSGPYGGGGQYFATPRNQAGYGGSSSSSSYGIGRRF	10	1.188114008004143	9.614288141444266
MASASSSQRGRSGSGNFGGGRGGGFGGNDNFGRGGNFSGRGGFGGSQGGGGYMGSGDGYNGFGNDGSNFGGGGAYNDFGNYNFQWFNFGPMKGLNFGGRSSGPYGGGGQYFATPRNQGGYGGSSSSSSYGIGRRF	10	1.200580799097436	9.98572814128135
MASASSSQRGRSGSGNFGGGRGGGFGGNDNFGRGGNFSGRGGFGGSQGGGGYMGSGDGYNGFGNDGSNFGGGGAYNDFGNYNFQWFNFGPMKDLNFGGRSSGPYGGGGQYFATPRNQGGYGGSSSSSSYGIGRRF	10	1.191884229584762	9.77337445600852
MASASSSQRGRSGSGNFGGGRGGGFGGNDNFGRGGNFSGRGGFGGSQGGGGYMGSGDGYNGFGNDGSNFGGGGAYNDFGNYNFQTFNFGPMKGLNFGGRSSGPYGGGGQYFATPRNQAGYGGSSSSSSYGIGRRF	10	1.1956594589226825	10.029164191281007
MASASSSQRGRSGSGNFGGGRGGGFGGNDNFGRGGNFSGRGLFGGSQGGGGSMGSGDGYNGFGNDGSNFGGGGAYNDFGNYNFQTFNFGPMKGCNFGGRSSGPYGGGGQYFATPRNQGGYGGSSSSSSYGIGRRF	10	1.180565503565731	9.821101025171263
MASASSSQRGRSGSGNFGGGRGGGFGGNDNFGRGGNFSGRGGFGGSQGGGGYMGSGDGYNGFGNDGSNFGGGGAYNDFGNYNFQTFNFGPMKGGNFGGRSSGPYGAGGQYFATPRNQGGYGGSSSSSSYGIGRRF	10	1.1735589169656349	9.99146623897245
MASASSSQRGRSGSGNFGGGRGGGFGGNDNFGRGGNFSGRGGFGGSQGGGGYMGSGDGYNGFGNDGSNFGGGGAYNDFGNYNFQTFNFGPMKGGNFGGRSSGPYGGGGQYFATPRNQGGYGGSSSSSSYGIGRRF	10	1.1686880438968255	9.893415986594079
MASASSSQRGRSGSGNFGGGRGGGFGGNDNFGRGGNFSGRGGFGGSQGGGGYMGSGDGYNGFGNDGSNFGGGGAYNDFGNYNFQTFNFGPMKGGNFGGRSSGPYGGGGQYFATPRNQGGYGGSSSSSSYGIGRRF	10	1.1783009429020066	10.064460910324806
MASASSSQRGRSGSGNFGGGRGGGFGGNDNFGRGGNFSGRGGFGGSQGGGGYMGSGTGYNGFGNDGSNFGGGGAYNDFGNYNFQTFNFGPMKGLNFGGRSSGPYGGGGQYFATPRNQGGYGGSSSSSSYGIGRRF	10	1.1973607077261845	10.248813917164933
MASASSSQRGRSGSGNFGGGRGGGFGGNDNFGRGGQFSGRGGFGGSQGGGGYMGSGTGYNGFGNDGSNFGGGGAYNDFGNYNFQTFNFGPMKGLNFGGRSSGPYGGGGQYFATPRNQGGYGGSSSSSSYGIGRRF	10	1.198460960258803	10.199351317298062
MASASSSQRGRSGSGNFGGGRGGGFGGNDNFGRGGNFSGRGGFGGSQGGGGYMGSGDGYNGQGNDGSNFGGGGAYNDFGNYNFQWFNFGPMKGLNFGGRSSGPYGGGGQYFATPRNQGGYGGSSSSSSYGIGRRF	-1	1.1725284136460474	10.04317281263082
MASASSSQRGRSGSGNFGGGRGGGFGGNDNFGRGGNFSGRGGFGGSQGGGGWMGSGDGYNGFGNDGSNFGGGGAYNDFGNYVFQTFNFGPMKGGNFGYRSSGPYGGGGQYFATPRNQGKYGGSSSSSSYGIGRRF	-1	1.1692291593828175	9.851882464350291
MASASSSQRGRSGSGNFGGGRGGGFGGNDNFGRGGNFSGRGGFGGSQGGGGYMGSGDGYNGFGNDGSNFGGGGAYNDFGNYNFQTFNFGPMKGLNFGGRSSGPYGGGGQYFATPRNQGGYGGSSSSSSYGIGRRF	11	1.1848049064585315	10.010329343387438
MASASSSQRGRSGSGNFGGGRGGGFGGNDNFGRGGNFSGRGGFGGSQGGGGYMGSGDGYNGFGNDGSNFGGGGAYNDFGNYNFQTFNFGPMKGLNFGGRSSGPYGGGGQYFATPRNQAGYGGSSSSSSYGIGRRF	11	1.2023471037016191	9.991945112651806
MASASSSQRGRSGSGNFGGGRGGGFGGNDNFGRGGNFSGRGGFGGSQGGGGYMGSGTGYNGFGNDDSNFGGGGAYNDFGNYNFQTFNFGPMKGLNFGGRSSGPYGGGGQYFATPRNQGGYGGSSSSSSYGIGRRF	11	1.2024214788061907	10.021068069685466
MASASSSQRGRSGSGNFGGGRGGGFGGNDNFGRGGNFSGRGGFGGSQGGGGYMGSGDGYNGFGNDGSNFGGGGAYNDFGNYNFQTFNFGPMKGLNFGGRSSGPYGGGGQYFATPRNQGGYGGSSSSSSYGIGRRF	11	1.191791281667296	9.986779916854797
MASASSSQRGRSGSGNFGGGRGGGFGGNDNFGRGGNFSGRGGFGGSQGGGGYMGSGDGYNGFGNDGSNFGGGGAYNDFGNYVFQTFNFGPMKGGNFGYRSSGPYGGGGQYFATPRNQGGYGGSSSSSSYGIGRRF	11	1.1934512713555103	9.995798733293492
MASASSSQRGRSGSGWFGGGRGGGFGGNDNFGRGGNFSGRGGFGGSQGGGGYMGSGDGYNGFGNDGSNFGGGGAYNDFGNYNFQWFNFGPWKGLNFGGRSSGPYGGGGQYFATPRNQGGYGGSSSSSSYGIGRRF	11	1.2056514369560847	9.82619407378698
MASASSSQRGRSGSGNFGGGRGGGFGGNDNFGRGGNFSGRGLFGGSQGGGGYMGSGDGYNGFGNDGSNFGGGGAYNDFGNYNFQTFNFGPMKGGNFGGRSSGPYGGGGQYFATPRNQAGYGGSSSSSSYGIGRRF	11	1.1841770259962434	9.876372099877573
MASASSSQRGRSGSGNFGGGRGGGFGGNDNFGRGGNFSGRGGFGGSQGGGGYMGSGDGYNGFGNDGSNFGGGGAYNDFGNYNFQTFNFGPMKGLNFGGRSSGPYGGGGQYFATPRNQAGYGGSSSSSSYGIGRRF	11	1.182878177985578	10.055196922314504
MASASSSQRGRSGSGNFGGGRGGGFGGNDNFGRGGNFSGRGGFGGSQGGGGYMGSGDGYNGFGNDGSNFGGGGAYNDFGNYNFQWFNFGPMKGLNFGGRSSGPYGGGGQYFATPRNQGGYGGSSSSSSYGIGRRF	11	1.199615163153135	9.923231127459518
MASASSSQRGRSGSGNFGGGRGGGFGGNDNFGRGGNFSGRGGFGGSQGGGGYMGSGTGYNGFGNDDSNFGGGGAYNDFGNYNFQTFNFGPMKGLNFGGRSSGPYGGGGQYFATPRNQGGYGGSSSSSSYGIGRRF	11	1.1965683408799341	10.11221831987091
MASASSSQRGRSGSGNFGGGRGGGFGGNDNFGRGGNFSGRGGFGGSQGGGGYMGSGDGYNGFGNDGSNFGGGGAYNDFGNYNFQTFNFGPMKGLNFGGRSSGPYGGGGQYFATPRNQAGYGGSSSSSSYGIGRRF	11	1.188114008004143	9.614288141444266
MASASSSQRGRSGSGNFGGGRGGGFGGNDNFGRGGNFSGRGGFGGSQGGGGYMGSGDGYNGFGNDGSNFGGGGAYNDFGNYNFQWFNFGPMKGLNFGGRSSGPYGGGGQYFATPRNQGGYGGSSSSSSYGIGRRF	11	1.200580799097436	9.98572814128135
MASASSSQRGRSGSGNFGGGRGGGFGGNDNFGRGGNFSGRGGFGGSQGGGGYMGSGDGYNGFGNDGSNFGGGGAYNDFGNYNFQWFNFGPMKDLNFGGRSSGPYGGGGQYFATPRNQGGYGGSSSSSSYGIGRRF	11	1.191884229584762	9.77337445600852
MASASSSQRGRSGSGNFGGGRGGGFGGNDNFGRGGNFSGRGGFGGSQGGGGYMGSGDGYNGFGNDGSNFGGGGAYNDFGNYNFQTFNFGPMKGLNFGGRSSGPYGGGGQYFATPRNQAGYGGSSSSSSYGIGRRF	11	1.1956594589226825	10.029164191281007
MASASSSQRGRSGSGNFGGGRGGGFGGNDNFGRGGNFSGRGLFGGSQGGGGSMGSGDGYNGFGNDGSNFGGGGAYNDFGNYNFQTFNFGPMKGCNFGGRSSGPYGGGGQYFATPRNQGGYGGSSSSSSYGIGRRF	11	1.180565503565731	9.821101025171263
MASASSSQRGRSGSGNFGGGRGGGFGGNDNFGRGGNFSGRGGFGGSQGGGGYMGSGDGYNGFGNDGSNFGGGGAYNDFGNYNFQWFNFGPMKGLNFGMRSSGPYGGGGQYFATPRNQGGYGGSSSSSSYGIGRRF	11	1.219216672298095	9.717472742746363
MASASSSQRGRSGSGNFGGGRGGGFGGNDNFGRGGNFSGRGGFGGSQGGGGYMGSGDGYNGFGNDGSNFGGGGAYNDFGNYNFQWFNFGPMKGLNFGGRSSGPYGGGGQYFATPFNQGGYGGSSSSSSYGIGRRI	11	1.2237095660948811	9.768931624620864
MASASSSQRGRSGSGNFGGGRGGGFGGNDNFGRGGNFSGRGGFGGSQGGGGYMGSGDGYNGFGNDGSNFGGGGAYNDFGNYNFQWFNFGPMKGLNFGGRSSGPYGGGGQYFATPRNQGGYGGSSSSSSYGIGRRF	11	1.2081340567519743	10.031881139336368
MASASSSQRGRSGSGNFGGGRGGGFGGNDNFGRGGNFSGRGGFGGSQGGGGYMGSGTGYNGFGNDGSNFGGGGAYNDFGNYNFQTFNFGPMKGLNFGGRSSGPYGGGGQYFATPRNQGGYGGSSSSSSYGIGRRF	11	1.1973607077261845	10.248813917164933
MASASSSQRGRSGSGNFGGGRGGGFGGNDNFGRGGQFSGRGGFGGSQGGGGYMGSGTGYNGFGNDGSNFGGGGAYNDFGNYNFQTFNFGPMKGLNFGGRSSGPYGGGGQYFATPRNQGGYGGSSSSSSYGIGRRF	11	1.198460960258803	10.199351317298062
MASVSSSQRGRSGSGNFGGGRGGGFGGNDNFGRGGNFSGRGGFGGSQGGGGYMGSGDGYNGFGNDGSMFGGGGAYNDFGNYNFQWFNFGPMKGLNFGGRSKGPYGGGGQYFATPRNQGGYGGSSSSNSYGIGRRF	-1	1.1425515032367348	9.56040471055125
MASASSSQRGRSMSGWFGGGRGGGFGGNDNFGRGGNFSGRGGFGGSQGGGGYMGSGDGYNGFGNDGSNFGGGGAYNDFGNYNFQWFNFGPWKGLNFGGRSSGPYGGGGQYFATPRNQGGYGGSSSSSSYGIGRRF	12	1.2063176499263386	9.849563126516411
MASASSSQRGRSGSGNFGGGRGGGFGGNDNFGRGGNFSGRGGFGGSQGGGGYMGSGDGYNGFGNDGSNFGGGGAYNDFGNYNFQTFNFGPMKGLNFGGRSSGPYGGGGQYFATPRNQAGYGGSSSSSSYGIGRRF	12	1.2023471037016191	9.991945112651806
MASASSSQRGRSGSGNFGGGRGGGFGGNDNFGRGGNFSGRGGFGGSQGGGGYMGSGTGYNGFGNDDSNFGGGGAYNDFGNYNFQTFNFGPMKGLNFGGRSSGPYGGGGQYFATPRNQGGYGGSSSSSSYGIGRRF	12	1.2024214788061907	10.021068069685466
MASASSSQRGRSGSGNFGGGRGGGFGGNDNFGRGGNFSGRGGFGGSQGGGGYMGSGDGYNGFNNDGSNFGGGGAHNDFGNYNFQWFNFGPMKGLNFGMRSSGPYGGGGQYFATPRNQGGYGGSSSSSSYGIGRRF	12	1.1920110267671191	9.927289299444242
MASASSSQRGRSGSGNFGGGRGGGFGGNDNFGRGGNFSGRGGFGGSQGGGGYMGSGDGYNGFGNDGSNFGGGGAYNDFGNYVFQTFNFGPMKGGNFGYRSSGPYGGGGQYFATPRNQGGYGGSSSSSSYGIGRRF	12	1.1934512713555103	9.995798733293492
MASASSSQRGRSGSGWFGGGRGGGFGGNDNFGRGGNFSGRGGFGGSQGGGGYMGSGDGYNGFGNDGSNFGGGGAYNDFGNYNFQWFNFGPWKGLNFGGRSSGPYGGGGQYFATPRNQGGYGGSSSSSSYGIGRRF	12	1.2056514369560847	9.82619407378698
MASASSSQRGRSGSGNFGGGRGGGFGGNDNFGRGGNFSGRGGFGGSQGGGGYMGSGTGYNGFGNDDSNFGGGGAYNDFGNYNFQTFNFGPMKGLNFGGRSSGPYGGGGQYFATPFNQGGYGGSSSSSSYGIGRRI	12	1.2154657494927619	9.975252577119033
MASASSSQRGRSGSGNFGGGRGGGFGGNDNFGRGGNFSGRGGFGGSQGGGGYMGSGDGYNGFGNDGSNFGGGGAYNDFGNYNFQWFNFFPMKGLNFGGRSSGPYGGGGQYFATPRNQGGYGGSSSSSSYGIGRRF	12	1.237839922302238	10.097303963361927
MASASSSQRGRSGSGNFGGGRGGGFGGNDNFGRGGNFSGRGGFGGSQGGGGYMGSGDGYNGFGNDGSNFGGGGAYNDFGNYNFQWFNFGPMKGLNFGGRSSGPYGGGGQYFATPRNQGGYGGSSSSSSYGIGRRF	12	1.199615163153135	9.923231127459518
MASASSSQRGRSGSGNFGGGRGGGFGGNDNFGRGGNFSGRGGFGGSQGGGGYMGSGTGYNGFGNDDSNFGGGGAYNDFGNYNFQTFNFGPMKGLNFGGRSSGPYGGGGQYFATPRNQGGYGGSSSSSSYGIGRRF	12	1.1965683408799341	10.11221831987091
MASASSSQRGRSNSGNFGGGRGGGFGGNDNFGRGGNFSGRGGFGGSQGGGGYMGSGDGYNGFGNDGSNFGGGGAYNDFGNYNFQWFNFGHMKGLNFGGRSSGPYGGGGQYFATPRNQGGYGGSSSSSSYGIGRRF	12	1.2035928159653162	9.900554354456665
MASASSSQRGRSGSGNFGGGRGGGFGGNDNFGRGGNFSGRGGFGGSQGGGGYMGSGDGYNGFGNDGSNFGGGGAYNDFGNYNFQWFNFGPMKGLNFGGRSSGPYGGGGQYFATPRNQGGYGGSSSSSSYGIGRRF	12	1.200580799097436	9.98572814128135
MASASSSQRGRSGSGNFGGGRGGGFGGNDNFGRGGNFSGRGGFGGSQGGGGYMGSGDGYNGFGNDGSNFGGGGAYNDFGNYNFQWFNFGPMKDLNFGGRSSGPYGGGGQYFATPRNQGGYGGSSSSSSYGIGRRF	12	1.191884229584762	9.77337445600852
MASASSSQRGRSGSGNFGGGRGGGFGGNDNFGRGGNFSGRGGFGGSQGGGGYMGSGDGYNGFGNDGSNFGGGGAYNDFGNYNFQTFNFGPMKGLNFGGRSSGPYGGGGQYFATPRNQAGYGGSSSSSSYGIGRRF	12	1.1956594589226825	10.029164191281007
MASASSSQRGRSGSGNFGGGRGGGFGGNDNFGRGGNFSGRGGFGGSQEGGGYMGSGDGYNGFGNDGSNFGGGGAYNDFGNYNFQWFNFGPMKGLNFGMRSSGPYGGGGQYFATPRNQGGYGGSSSSSSYGIGRRF	12	1.2234001197188493	9.730534440351356
MASASSSQRGRSGSGNFGGGRGGGFGGNDNFGRGGNFSGRGGFGGSQGGGGYMGSGDGYNGFGNDGSNFGGGGAYNDFGNYNFQWFNFGPMKGLNFGMRSSGPYGGGGQYFATPRNQGGYGGSSSSSSYGIGRRF	12	1.219216672298095	9.717472742746363
MASASSSQRGRSGSGNFGGGRGGGFGGNDNFGRGGNFSGRGGFGGSQGGGGYMGSGDGYNGFGNDGSNFGGGGAYNDFGNYNFQWFNFGPMKGLNFGGRSSGPYGGGGQYFATPFNQGGYGGSSSSSSYGIGRRI	12	1.2237095660948811	9.768931624620864
MASASSSQRGRSGSGNFGGGRGGGFGGNDNFGRGGNFSGRGGFGGSQGGGGYMGSGDGYNGFGNDGSNFGGGGAYNDFGNYNFQWFNFGPMKGLNFGGRSSGPYGGGGQYFATPRNQGGYGGSSSSSSYGIGRRF	12	1.2081340567519743	10.031881139336368
MASASSSQRGRSGSGNFGGGRGGGFGGNDNFGRGGNFSGRGGFGGSQGGGGYMGSGTGYNGFGNDGSNFGGGGAYNDFGNYNFQTFNFGPMKGLNFGGRSSGPYGGGGQYFATPRNQGGYGGSSSSSSYGIGRRF	12	1.1973607077261845	10.248813917164933
MASASSSQRGRSGSGNFGGGRGGGFGGNDNFGRGGQFSGRGGFGGSQGGGGYMGSGTGYNGFGNDGSNFGGGGAYNDFGNYNFQTFNFGPMKGLNFGGRSSGPYGGGGQYFATPRNQGGYGGSSSSSSYGIGRRF	12	1.198460960258803	10.199351317298062
MASASSSQRGRSGSGNFGGGRGGGFGGNDNFGRGGNFSGRGGFGGSQGGGGYMGSGDGYNGFGNDGSNFGGGGAYNDFGNYNFQWPNFGPWKGLNFGGRSSGPYGGGGQYFATPRNQGGYGGSSSSSSYGIGRRF	-1	1.185171247546667	9.819106572787309
MASASSSQRGRSMSGWFGGGRGGGFGGNDNFGRGGNFSGRGGFGGSQGGGGYMGSGDGYNGFGNDGSNFGGGGAYNDFGNYNFQWFNFGPWKGLNFGGRSSGPYGGGGQYFATPRNQGGYGGSSSSSSYGIGRRF	13	1.2063176499263386	9.849563126516411
MASASSSQRGRSGSGNFGGGRGGGFGGNDNFGRGGNFSGRGGFGGSQGGGGYMGSGDGYNGFGNDGSNFGGGGAYNDFGNYNFQTFNFGPMKGLNFGGRSSGPYGGGGQYFATPRNQAGYGGSSSSSSYGIGRRF	13	1.2023471037016191	9.991945112651806
MASASSSQRGRSGSGNFGGGRGGGFGGNDNFGRGGNFSGRGGFGGSQGGGGYMGSGTGYNGFGNDDSNFGGGGAYNDFGNYNFQTFNFGPMKGLNFGGRSSGPYGGGGQYFATPRNQGGYGGSSSSSSYGIGRRF	13	1.2024214788061907	10.021068069685466
MASASSSQRGRSGSGNFGGGRGGGFGGNDNFGRGGNFSGRGGFGGSQGGGGYMGSGDGYNGFGNDGSNFGGGGAYNDFGNYNFQWFNFFPMKGLNFGGRSSGPYGGGGQYFATPRNQGGYGGSSSSSSYGIGRRF	13	1.2546641817319217	10.222755115693317
MASASSSRRGRSGSGNFGGGRGGGFGGNDNIGRGGNFSGRGGFGGSQGGGGYMGSGDGYNGFGNDGSNFGGGGAYNDFGNYNFQWFNFGPMKGLNFGGRSSGPYGGGGQYFATPRNQGGYGGSSSSSSYGIGRRF	13	1.2094526331405584	9.982049978823982
MASASSSQRGRSGSGWFGGGRGGGFGGNDNFGRGGNFSGRGGFGGSQGGGGYMGSGDGYNGFGNDGSNFGGGGAYNDFGNYNFQWFNFGPWKGLNFGGRSSGPYGGGGQYFATPRNQGGYGGSSSSSSYGIGRRF	13	1.2056514369560847	9.82619407378698
MASASSSQRGRSGSGNFGGGRGGGFGGNDNFGRGGNFSGRGGFGGSQGGGGYMGSGTGYNGFGNDDSNFGGGGAYNDFGNYNFQTFNFGPMKGLNFGGRSSGPYGGGGQYFATPFNQGGYGGSSSSSSYGIGRRI	13	1.2154657494927619	9.975252577119033
MASASSSQRGRSGSGNFGGGRGGGFGGNDNFGRGGNFSGRGGFGGSQGGGGYMGSGDGYNGFGNDGSNFGGGGAYNDFGNYNFQWFNFFPMKGLNFGGRSSGPYGGGGQYFATPRNQGGYGGSSSSSSYGIGRRF	13	1.237839922302238	10.097303963361927
MASASSSQRGRSGSGNFGGGRGGGFGGNDNFGRGGNFSGRGGFGGSQGGGGYMGSGDGYNGFGNDGSNFGGGGAYNDFGNYNFQWFNFGPMKGLNFGGRSSGPYGGGGQYFATPRNQGGYGGSSSSSSYGIGRRF	13	1.199615163153135	9.923231127459518
MASASSSQRGRSGSGNFGGGRGGGFGGNDNFGRGGNFSGRGGFGGSQGGGGYMGSGDGYNGFGNDGSNFGGGGAYNDFGNYNFQWFNFGPMKGLNFGGRSSGPYGGGGQYFATPFNQGGYGGSSSSSSYGIGRRI	13	1.246104341682984	10.19025414681817
MASASSSQRGRSNSGNFGGGRGGGFGGNDNFGRGGNFSGRGGFGGSQGGGGYMGSGDGYNGFGNDGSNFGGGGAYNDFGNYNFQWFNFGHMKGLNFGGRSSGPYGGGGQYFATPRNQGGYGGSSSSSSYGIGRRF	13	1.2035928159653162	9.900554354456665
MASASSSQRGRSGSGNFGGGRGGGFGGNDNFGRGGNFSGRGGFGGSQGGGGYMGSGDGYNGFGNDGSNFGGGGAYNDFGNYNFQWFNFGPMKGLNFGGRSSGPYGGGGQYFATPRNQGGYGGSSSSSSYGIGRRF	13	1.200580799097436	9.98572814128135
MASASSSQRGRSGSGNFGGGRGGGFGGNDNFGRGGNFSGRGGFGGSQGGGGYMGSGDGYNGFGNDGSNFGGGGAYNDFGNYNFQWFNFGPMKGLNFGGRSSGPYGGGGQYFATPRNQGGYGGSSSSSSYGIGRRF	13	1.2121928509203845	9.907718484768342
MASASSSQRGRSGSGNFGGFRGGGFGGNDNFGRGGNFSGRGGFGGSQGGGGYMGSGDGYNGFGNDGSNFGGGWAYNDFGNYNFQWFNFGPMNGLNFGMRSSGPYGGGGQSFATPFNQGGYGGSSSSSSYGIGRRI	13	1.2368432833026983	9.415337498738072
MASASSSQRGRSGSGNFGGGRGGGFGGNDNFGRGGNFSGRGGFGGSQEGGGYMGSGDGYNGFGNDGSNFGGGGAYNDFGNYNFQWFNFGPMKGLNFGMRSSGPYGGGGQYFATPRNQGGYGGSSSSSSYGIGRRF	13	1.2234001197188493	9.730534440351356
MASASSSQRGRSGSGNFGGGRGGGFGGNDNFGRGGNFSGRGGFGGSQGGGGYMGSGDGYNGFGNDGSNFGGGGAYNDFGNYNFQWFNFGPMKGLNFGMRSSGPYGGGGQYFATPRNQGGYGGSSSSSSYGIGRRF	13	1.219216672298095	9.717472742746363
MASASSSQRGRSGSGNFGGGRGGGFGGNDNFGRGGNFSGRGGFGGSQGGGGYMGSGDGYNGFGNDGSNFGGGGAYNDFGNYNFQWFNFGPMKGLNFGGRSSGPYGGGGQYFATPFNQGGYGGSSSSSSYGIGRRI	13	1.2237095660948811	9.768931624620864
MASASSSQRGRSGSGNFGGGRGGGFGGNDNFGRGGNFSGRGGFGGSQGGGGYMGSGDGYNGFGNDGSNFGGGGAYNDFGNYNFQWFNFGPMKGLNFGGRSSGPYGGGGQYFATPRNQGGYGGSSSSSSYGIGRRF	13	1.2081340567519743	10.031881139336368
MASASSSQRGRSGSGNFGGGRGGGFGGNDNFGRGGNFSGRGGFGGSQGGGGYMGSGTGYNGFGNDDSNFGGGGAYNDFGNYNFQTFNFPPMKGLNFGGRSSGPYGGGGQYFATPFNQGGYGGSSSSSSYGIGRRI	13	1.218688503824	9.60571360111624
MASASSSQRGGSMSGWFGGGRGGGFGGNDNFGRGGNFSGPGGFGGPQGGGGYMGSGTGYNGFGNDDSNFGGGGAYNDFGNYNFQTFNFGPMKGLNFGGRSSGPYGGGGQYFATPFNQGGYGGSSSSSSYGIGRRI	13	1.2074076695064548	9.59817965232313
MASASSSQRGRSGSGNFGGGRGGGFGGNDNFGRGGNFSGRGGFGGSPGGGGHMGSGDGYNGFGNDGSNFGGGGAYNDFGNYNFQWFNFFPMKGLNFGGRSSGPYGGKGQYFATPRNQGGYGGSSSSSSYGIGRRF	-1	1.1691234355583333	9.894365210606956
MASASSSQRGRSGSGNFGGGRGGGFGGNDNFGRGGNFSGRGGFGGSQGGGGYMCSGDGYNGFGNDGSNFGGGGAYNDFGNYNFQWFNFFPMKGLNFGGRSSGPYGGGGQYFATPRNQGGYGGSSSSSSYGIGRRF	14	1.223177349107524	9.931623468064679
MASASSSQRGRSGSGNFGGGRGGGFGGNDNFGRGGNFSGRGGFGGSQGGGGYMGKGDGYNGFGNDGSNFGGGGAYNDFGNYNFQWFNFGPMKGLNFGGRSSGPYGGGGQYFATPFNQGGYGGSSSSSSYGIGRRI	14	1.221237992685238	10.189067551830677
MASASSSQRGRSGSGNFGGGRGGGFGGNDNFGRGGNFSGRGGFGGSQGGGGYMGSGDGYNGFGNDGSNFGGGGAYNDFGCYNFQWFNFGPMKGLNFGGRSSGPYGGGGQSFATPFNQGGYGGSSSSSSYGIGRRI	14	1.2333001064152218	10.193776273601875
MASASSSQRGRSGSGNFGGGRGGGFGGNDNFGRGGNFSGRGGFGGSQGGGGYMGSGDGYNGFGNDGSNFGGGGAYNDFGNYNFQWFNFFPMKGLNFGGRSSGPYGGGGQYFATPRNQGGYGGSSSSSSYGIGRRF	14	1.2546641817319217	10.222755115693317
MASASSSRRGRSGSGNFGGGRGGGFGGNDNIGRGGNFSGRGGFGGSQGGGGYMGSGDGYNGFGNDGSNFGGGGAYNDFGNYNFQWFNFGPMKGLNFGGRSSGPYGGGGQYFATPRNQGGYGGSSSSSSYGIGRRF	14	1.2094526331405584	9.982049978823982
MASASSSQRGRSGSGNFGGGRGGGFGGNDNFGRGGNFSGRGGFGGSQGGGGYMGSGDGYNGFGNDGSNFGGGGAYNDFGNYNFQWFNFFPMKGLNFGGRSSGPYGGGGQYFATPRNQGGYGGSSSSSSYGIGRRF	14	1.2319388245082994	10.052235422527435
MASASSSQRGRSGSGNFGGGRGGGFGGNDNFGRGGNFSGRGGFGGSQGGGGYMGSGTGYNGFGNDDSNFGGGGAYNDFGNYNFQTFNFGPMKGLNFGGRSSGPYGGGGQYFATPFNQGGYGGSSSSSSYGIGRRI	14	1.2154657494927619	9.975252577119033
MASASSSQRGRSGSGNFGGGRGGGFGGNDNFGRGGNFSGRGGFGGSQGGGGYMGSGDGYNGFGNDGSNFGGGGAYNDFGNYNFQWFNFFPMKGLNFGGRSSGPYGGGGQYFATPRNQGGYGGSSSSSSYGIGRRF	14	1.237839922302238	10.097303963361927
MASAHSSQRGRSGSGNFGGFRGGGFGGNDNFGRGGNFSGRGGFGGSQGGGGYMGSGDGYNGFGNDGSNFGGGWAYNDFGNYNFQWFNFGPMKGLNFGGRSSGPYGGGGQYFATPFNQGGYGGSSSSSSYGIGRRI	14	1.233966807918966	9.79368634010048
MASASSSQRGRSGSGNFGGGRGGGFGGNDNFGRGGNFSGRGGFGGSQGGGGYMGSGDGYNGFGNDGSNFGGGGAYNDFGNYNFQWFNFGPMKGLNFGGRSSGPYGGGGQYFATPFNQGGYGGSSSSSSYGIGRRI	14	1.246104341682984	10.19025414681817
MASASSSQRGRSGSGNFGGFRGGGFGGNDNFGRGGNFSGRGGFGGSQGGGGYMGSGDGYNGFGNDGSNFGGGWAYNDFGNYNFQWFNFGPMNGLNFGMRSSGPYGGGGQYFATPRNQGGYGGSSSSSSYGIGRRF	14	1.2460382032207935	9.701353534537077
MASASSSQRGRSGSGNFGGGRGGGFGGNDNFGAGGNFSGRGGFGGSQGGGGYMGSGTGYNGFGNDDSNFGGGGAYNDFGNYNFQTFNFGPMNGLNFGMRSSGPYGGGGQSFATPFNQGGYGGSSSSSSYGIGRRI	14	1.2376083209145718	9.813829214402121
MASASSSQRGRSGSGNFGGGRGGGFGGNDNFGRGGNFSGRGGFGGSQGGGGYMGSGDGYNGFGNDGSNFGGGGAYNDFGNYNFQWFNFGPMKGLNFGGRSSGPYGGGGQYFATPRNQGGYGGSSSSSSYGIGRRF	14	1.2121928509203845	9.907718484768342
MASASSSQRGRSGSGNFGGFRGGGFGGNDNFGRGGNFSGRGGFGGSQGGGGYMGSGDGYNGFGNDGSNFGGGWAYNDFGNYNFQWFNFGPMNGLNFGMRSSGPYGGGGQSFATPFNQGGYGGSSSSSSYGIGRRI	14	1.2368432833026983	9.415337498738072
MASASSSQRGRSGSGNFGGGRGGGFGGNDNFGRGGNFSGRGGFGGSQEGGGYMGSGDGYNGFGNDGSNFGGGGAYNDFGNYNFQWFNFGPMKGLNFGMRSSGPYGGGGQYFATPRNQGGYGGSSSSSSYGIGRRF	14	1.2234001197188493	9.730534440351356
MASASSSQRGRSGSGNFGGGRGGGFGGNDNFGRGGNFSGRGGFGGSQGGGGYMGSGDGYNGFGNDGSNFGGGGAYNDFGNYNFQWFNFGPMKGLNFGMRSSGPYGGGGQYFATPRNQGGYGGSSSSSSYGIGRRF	14	1.219216672298095	9.717472742746363
MASASSSQRGRSGSGNFGGGRGGGFGGNDNFGRGGNFSGRGGFGGSQGGGGYMGSGDGYNGFGNDGSNFGGGGAYNDFGNYNFQWFNFGPMKGLNFGGRSSGPYGGGGQYFATPFNQGGYGGSSSSSSYGIGRRI	14	1.2237095660948811	9.768931624620864
MASASSSQRGRSGSGNFGGGRGGGFGGNDNFGRGGNFSGRGGFGGSQGGGGYMGSGDGYNGFGNDGSNFGGGGAYNDFGNYNFQWFNFGPMKGLNFGGRSSGPYGGGGQYFATPRNQGGYGGSSSSSSYGIGRRF	14	1.2081340567519743	10.031881139336368
MASASSSQRGRSGSGNFGGGRGGGFGGNDNFGRGGNFSGRGGFGGSQGGGGYMGSGTGYNGFGNDDSNFGGGGAYNDFGNYNFQTFNFPPMKGLNFGGRSSGPYGGGGQYFATPFNQGGYGGSSSSSSYGIGRRI	14	1.218688503824	9.60571360111624
MASASSSQRGGSMSGWFGGGRGGGFGGNDNFGRGGNFSGPGGFGGPQGGGGYMGSGTGYNGFGNDDSNFGGGGAYNDFGNYNFQTFNFGPMKGLNFGGRSSGPYGGGGQYFATPFNQGGYGGSSSSSSYGIGRRI	14	1.2074076695064548	9.59817965232313
MASASSSQRGRSGSGNFGGGRGGGFGGNDNFGRGGNHSGRGGFGGSQGGGGYMGSGDGYNGFGNDKSNFGGGGAYNDFGNYNFQWFNFFPMKGLNFGGRSSGPYGGGGQYFATPRNQGGYGGSSSSSSYGIGRRF	-1	1.1773467415153112	10.07851799844223
MASASSSQRGRSGSGNFGGGRGGGFGGNDNFGAGGNFSGRGGFGGSQGGGGYMGSGTGYNGFGNDDSNFGGGGAYNDFGNYNFQTFNFGPMNGLNFGMRSSGPYGGGGQSFATPFNQGGYGGSESSSSYGIGRRI	-1	1.161243944266746	9.602321974618953
MASASSSQRGRSGSGNFGGGRGGGFGGNDNFGRGGNFSGRGGFGGSQGGGGYMCSGDGYNGFGNDGSNFGGGGAYNDFGNYNFQWFNFFPMKGLNFGGRSSGPYGGGGQYFATPRNQGGYGGSSSSSSYGIGRRF	15	1.223177349107524	9.931623468064679
MASASSSQRGRSGSGNFGGGRGGGFGGNDNFGRGGNFSGRGGFGGSQGGGGYMGKGDGYNGFGNDGSNFGGGGAYNDFGNYNFQWFNFGPMKGLNFGGRSSGPYGGGGQYFATPFNQGGYGGSSSSSSYGIGRRI	15	1.221237992685238	10.189067551830677
MASASSSQRGRSGSGNFGGGRGGGFGGNDNFGRGGNFSGRGGFGGSQGGGGYMGSGDGYNGFGNDGSNFGGGGAYNDFGCYNFQWFNFGPMKGLNFGGRSSGPYGGGGQSFATPFNQGGYGGSSSSSSYGIGRRI	15	1.2333001064152218	10.193776273601875
MASASSSQRGRSGSGNFGGGRGGGFGGNDNFGRGGNFSGRGGFGGSQGGGGYMGSGDGYNGFGNDGSNFGGGGAYNDFGNYNFQWFNFFPMKGLNFGGRSSGPYGGGGQYFATPRNQGGYGGSSSSSSYGIGRRF	15	1.2546641817319217	10.222755115693317
MASASSSQRGRSGSGNFGGGRGGGFGGNDNFGRGGNFSGRGGFGGSQGGGGYMGSGDGYNGFGNDGSNFGGGGAYNDFGNYNFQWFNFGPMKGLNFGGRSSGPYGGGGQYFATPRNQGGYGGSSSSSSYGIGRRF	15	1.2223616348145256	10.529137449505583
MASASSSQRGRSGSGNFGGGRGGGFGGNDNFGRGGNFSGRGGFGGSQGGGGYMGSGDGYNGFGNDGSNFGGGGAYNDFGNYNFQWFNFFPMKGLNFGGRSSGPYGGGGQYFATPRNQGGYGGSSSSSSYGIGRRF	15	1.2319388245082994	10.052235422527435
MASASSSQRGRSGSGNFGGGRGGGFGGNDNFGRGGNFSGRGGFGGSQGGSGYMGSGDGYNGFGNDGSNFGGGGAYNDFGNYNFQWFNFGPMKGLNFGGRSSGPYGGGGQYFATPFNQGGYGGSSSSSSYGIGRRI	15	1.2329658443868494	9.869831917315306
MASASSSQRGRSGSGNFGGGRGGGFGGNDNFGRGGNFSGRGGFGGSQGGGGYMGSGDGYNGFGNDGSNFGGGGAYNDFGNYNFQWFNFFPMKGLNFGGRSSGPYGGGGQYFATPRNQGGYGGSSSSSSYGIGRRF	15	1.237839922302238	10.097303963361927
MASAHSSQRGRSGSGNFGGFRGGGFGGNDNFGRGGNFSGRGGFGGSQGGGGYMGSGDGYNGFGNDGSNFGGGWAYNDFGNYNFQWFNFGPMKGLNFGGRSSGPYGGGGQYFATPFNQGGYGGSSSSSSYGIGRRI	15	1.233966807918966	9.79368634010048
MASASSSQRGRSGSGNFGGGRGGGFGGNDNFGRGGNFSGRGGFGGSQGGGGYMGSGDGYNGFGNDGSNFGGGGAYNDFGNYNFQWFNFGPMKGLNFGGRSSGPYGGGGQYFATPFNQGGYGGSSSSSSYGIGRRI	15	1.246104341682984	10.19025414681817
MASASSSQRGRSGSGNFGGFRGGGFGGNDNFGRGGNFSGRGGFGGSQGGGGYMGSGDGYNGFGNDGSNFGGGWAYNDFGNYNFQWFNFGPMNGLNFGMRSSGPYGGGGQYFATPRNQGGYGGSSSSSSYGIGRRF	15	1.2460382032207935	9.701353534537077
MASASSSQRGRSGSGNFGGGRGGGFGGNDNFGAGGNFSGRGGFGGSQGGGGYMGSGTGYNGFGNDDSNFGGGGAYNDFGNYNFQTFNFGPMNGLNFGMRSSGPYGGGGQSFATPFNQGGYGGSSSSSSYGIGRRI	15	1.2376083209145718	9.813829214402121
MASASSSQRGRSGSGNFGGFRGGGFGGNDNFGRGGNFSGRGGFGGSQGGGGYMGSGDGYNGFGNDGSNFGGGWAYNDFGNYNFQWFNFGPMNGLNFGMRSSGPYGGGGQYFATPFNQGGYGGSSSSSSYGIGRRI	15	1.2765405651201804	9.908409710798251
MASASSSQRGRSGSGNFGGFRGGGFGGNDNFGRGGNFSGRGGFGGSQGGGGYMGSGDGYNGFGNDGSNFGGGWAYNDFGNYNFQWFNFGPMNGLNFGMRSSGPYGGGGQSFATPFNQGGYGGSSSSSSYGIGRRI	15	1.2368432833026983	9.415337498738072
MASASSSQRGRSGSGNFGGGRGGGFGGNDNFGRGGNFSGRGGFGGSQEGGGYMGSGDGYNGFGNDGSNFGGGGAYNDFGNYNFQWFNFGPMKGLNFGMRSSGPYGGGGQYFATPRNQGGYGGSSSSSSYGIGRRF	15	1.2234001197188493	9.730534440351356
MASASSSQRGRSGSGNFGGGRGGGFGGNDNFGRGGNFSGRGGFGGSQGGGGYMGSGDGYNGFGNDGSNFGGGGAYNDFGNYNFQWFNFGPMKGLNFGMRSSGPYGGGGQYFATPRNQGGYGGSSSSSSYGIGRRF	15	1.219216672298095	9.717472742746363
MASASSSQRGRSGSGNFGGGRGGGFGGNDNFGRGGNFSGRGGFGGSQGGGGYMGSGDGYNGFGNDGSNFGGGGAYNDFGNYNFQWFNFGPMKGLNFGGRSSGPYGGGGQYFATPFNQGGYGGSSSSSSYGIGRRI	15	1.2237095660948811	9.768931624620864
MASASSSQRGRSGSGNFGGGRGGGFGGNDNFGRGGNFSGRGGFGGSQGGGGYMGSGDGYNGFGNDGSNFGGGWAYNDFGNYNFQWFNFGPMNGLNFGMRSSGPYGGGGQYFATPRNQGGYGGSSSSSSYGIGRRF	15	1.2628890221365943	10.1599340828031
MASASSSQRGRSGSGNFGGGRGGGFGGNDNFGRGGNFSGRGGFGGSQGGGGYMGSGDGYNGFGNDGSNFGGGGAYNDFGCYNFQWFNFGPMKGLNFGGRSSGPYGGGGQSFATPFNQGGYGGSSSSSSYGIGRRI	15	1.2270376751569625	10.09523193053077
MASASSSQRGRSGSGNFGGFRGGGFGGNDNFGRGGNFSGRGGFGGSQGGGGYMGSGDGYNGFGNDGSNFGGGGAYNDFGNYNFQWFNFGPMKGLNFGGRSSGPYGGGGQYFATPFNQGGYGGSSSSSSYGIGRRI	15	1.2412452488767935	10.112896090799339
MASASSSQRGRSGSGNFGGFRGGGFGGNDNFGRGGNFSGRGGFGGSQGGGGYMGSGDGYNGFGNDGSNFGGGWAYNDFGNYNQQWFNFGPMCGLNFGMRSSGPYGGGGQYFATPFNQGGYGGSSTSSSYGIGRRI	-1	1.2022711374780088	9.730901123587886
MASASSSQRGRSGSGNFGGGRGGGFGGNDNFGRGGNFSGRGGFGGSQGGGGYMGSGDGYNGFGNDGSNFGGGGAYNDFGNYNFQWTNFFPMKGLNFGGRSSGPYGGWGQYFATPRNQGGYGGSSSSSSYGIGRRF	16	1.2296000784669663	10.159412979406671
MASASSSQRGRSGSGNFGGGRGGGFGGNDNFGRGGNFSGRGGFGGSQGGGGYMGSEDGYNGFGNDGSNFGGGWAYNDFGNYNFQWFNFGPMNGLNFGMRSSGPYGGGGQYFATPFNQGGYGGSSSSSSYGIGRRI	16	1.2550565767123807	9.776719920375513
MASASSSQRGRSGSGNFGGGRGGGFGGNDNFGRGGNFSGRGGFGGSQGGGGYMGSGDGYNGFGNDGSNFGGGGAYNDFGCYNFQWFNFGPMKGLNFGGRSSGPYGGGGQSFATPFNQGGYGGSSSSSSYGIGRRI	16	1.2333001064152218	10.193776273601875
MASASSSQRGRSGSGNFGGGRGGGFGGNDNFGRGGNFSGRGGFGGSQGGGGYMGSGDGYNGFGNDGSNFGGGGAYNDFGNYNFQWFNFFPMKGLNFGGRSSGPYGGGGQYFATPRNQGGYGGSSSSSSYGIGRRF	16	1.2546641817319217	10.222755115693317
MAYASSSQRGRSGSGNFGGFRGGGFGGNDNFGRGGNFSGRGGFGGSQGGGGYMGSGDGYNGFGNDGSNFGGGWAYNDFGNYNFQWFNFGPANGLNFGMRSSGPYGGGGQYFATPRNQGGYGGSSSSSSYGIGRRF	16	1.23108617471733	10.128886416773842
MASASSSQRGRSGSGNFGGGRGGGFGGNDNFGRGGNFSGRGGFGGSQGGGGYMGSGDGYNGFGNDGSNFGGGGAYNDFGNYNFQWFNFFPMKGLNFGGRSSGPYGGGGQYFATPRNQGGYGGSSSSSSYGIGRRF	16	1.2319388245082994	10.052235422527435
MASASSSQRGRSGSGNFGGGRGGGFGGNDNFGRGGNFSGRGGFGGSQGGSGYMGSGDGYNGFGNDGSNFGGGGAYNDFGNYNFQWFNFGPMKGLNFGGRSSGPYGGGGQYFATPFNQGGYGGSSSSSSYGIGRRI	16	1.2329658443868494	9.869831917315306
MASASSSQRGRSGSGNFGGGRGGGFGGNDNFGRGGNFSGRGGFGGSQGGGGYMGSGDGYNGFGNDGSNFGGGGAYNDFGNYNFQWFNFFPMKGLNFGGRSSGPYGGGGQYFATPRNQGGYGGSSSSSSYGIGRRF	16	1.237839922302238	10.097303963361927
MASAHSSQRGRSGSGNFGGFRGGGFGGNDNFGRGGNFSGRGGFGGSQGGGGYMGSGDGYNGFGNDGSNFGGGWAYNDFGNYNFQWFNFGPMKGLNFGGRSSGPYGGGGQYFATPFNQGGYGGSSSSSSYGIGRRI	16	1.233966807918966	9.79368634010048
MASASSSQRGRSGSGNFGGGRGGGFGGNDNFGRGGNFSGRGGFGGSQGGGGYMGSGDGYNGFGNDGSNFGGGGAYNDFGNYNFQWFNFGPMKGLNFGGRSSGPYGGGGQYFATPFNQGGYGGSSSSSSYGIGRRI	16	1.246104341682984	10.19025414681817
MASASSSQRGRSGSGNFGGFRGGGFGGNDNFGRGGNFSGRGGFGGSQGGGGYMGSGDGYNGFGNDGSNFGGGWAYNDFGNYNFQWFNFGPMNGLNFGMRSSGPYGGGGQYFATPRNQGGYGGSSSSSSYGIGRRF	16	1.2460382032207935	9.701353534537077
MASASSSQRGRSGSGNFGGGRGGGFGGNDNFGAGGNFSGRGGFGGSQGGGGYMGSGTGYNGFGNDDSNFGGGGAYNDFGNYNFQTFNFGPMNGLNFGMRSSGPYGGGGQSFATPFNQGGYGGSSSSSSYGIGRRI	16	1.2376083209145718	9.813829214402121
MASASSSQRGRSGSGNFGGFRGGGFGGNDNFGRGGNFSGRGGFGGSQGGGGYMGSGDGYNGFGNDGSNFGGGWAYNDFGNYNFQWFNFGPMNGLNFGMRSSGPYGGGGQYFATPFNQGGYGGSSSSSSYGIGRRI	16	1.2765405651201804	9.908409710798251
MASASSSQRGRSGSGNFGGFRGGGFGGNDNFGRGGNFSGRGGFGGSQGGGGYMGSGDGYNGFGNDGSNFGGGWAYNDFGNYNFQWFNFGPMNGLNFGMRSSGPYGGGGQSFATPFNQGGYGGSSSSSSYGIGRRI	16	1.2368432833026983	9.415337498738072
MASASSSQRGRSGSGNFGGGRGGGFGGNDNFGRGGNFSGRGGFGGSQGGGGYMGSGDGYNGFGNDGSNFGGGGAYNDFGNYNFQWFNFGPMKGLNFGGRSSGPYGGGGQYFATPFNQGGYGGSSSSSSYGIGRRI	16	1.2354461568713941	10.088883824540757
MASASSSQRGRSGSGNFGGFRGGGFGGNDNFGRGGNFSGRGGFGGSQGGGGYMGSGDGYNGFGNDGSNFGGGWAYNDFGNYNFQWFNFGPMNGLNFGMRSSGPYGGGGQYFATPFNQGGYGGSSSSSSYGIGRRI	16	1.2648645257599833	10.001058889442696
MASASSSQRGRSGSGNFGGGRGGGFGGNDNFGRGGNFSGRGGFGGSQGGGGYMGSGDGYNGFGNDGSNFGGGGAYNDFGNYLFQWFNFFPMKGLNFGGRSSGPYGGGGQYFATPRNQGGYGGSSSSSSYGIGRRF	16	1.23228842052582	9.909343250356276
MASASSSQRGRSGSGNFGGGRGGGFGGNDNFGRGGNFSGRGGFGGSQGGGGYMGSGDGYNGFGNDGSNFGGGWAYNDFGNYNFQWFNFGPMNGLNFGMRSSGPYGGGGQYFATPRNQGGYGGSSSSSSYGIGRRF	16	1.2628890221365943	10.1599340828031
MASASSSQRGRSGSGNFGGGRGGGFGGNDNFGRGGNFSGRGGFGGSQGGGGYMGSGDGYNGFGNDGSNFGGGWAYNDFGNYNFQWFNFGPMNGLNFGMRSSGPYGGGGQYFATPRNQGGYGGSSSSSSYGIGRRF	16	1.2403545187019482	9.884082461647246
MASASSSQRGRSGSGNFGGFRGGGFGGNDNFGRGGNFSGRGGFGGSQGGGGYMGSGDGYNGFGNDGSNFGGGGAYNDFGNYNFQWFNFGPMKGLNFGGRSSGPYGGGGQYFATPFNQGGYGGSSSSSSYGIGRRI	16	1.2412452488767935	10.112896090799339
MASASESQRGRSGSGNFGGFRGGGFGGNDNFGRGGNFSGRGGFGGSQGGGGYMGSGDGYNGFGNDGSNFGGGWAYNDFGNYNFQWFNFGPMKGLNFGGRSSGPYGGGGQYFATPFNQGGYGGSSSSSSYGIGRRI	-1	1.216240657877619	9.82925730133084
MASASSSQRGRSGSGNGGGGRGGGFGGNDNFGRGGNFWGRGGFGGSQGGGGYMGSGDGYNGFGNDKSNFGGGWAYNDFGNYNFQWFNFGPMKGLNFGGRSSGRTGGGGQYFATPRNQGGYGGSSSSSSYGIGRRF	-1	1.1435948602345576	10.290975589047148
MASASSSQRGRSGSGNFGGGRGGGFGGNDNFGRGGNFSGRGGFGGSQGGGGYMGSGDGYNGFGNDGSNFGGGGAYNDFGNYNFQWFNFGPMYGLNFGMRSSGPYGGGGQYFATPRNQGGYGGSSSSFSYGIGRRF	-1	1.222311846656227	9.888909053245994
MASASSSQRGRSGSGNFGGGRGGGFGGNDNFGRGGNFSGRGGFGGSQGGGGYMGSEDGYNGFGNDGSNFGGGWAYNDFGNYNFQWFEFGPMNGLNFGMRSSGPYGGGGQYFATPRNQGGYGRSSSSSSYAIGRRF	17	1.2449015532761054	10.099481712713581
MASASSSQRGRSGSGNFGGGRGGGFGGNDNFGRGGNFSGRGGFGGSQGGGGYMGSEDGYNGFGNDGSNFGGGWAYNDFGNYNFQWFNFGPMNGLNFGMRSSGPYGGGGQYFATPFNQGGYGGSSSSSSYGIGRRI	17	1.2550565767123807	9.776719920375513
MASASSSQRGRSGSGNFGGGRGGGFGGNDNFGRGGNFSGRGGFGGSQGGGGYMGSGDGYNGFGNDGSNFGGGGAYNDFGCYNFQWFNFGPMKGLNFGGRSSGPYGGGGQSFATPFNQGGYGGSSSSSSYGIGRRI	17	1.2333001064152218	10.193776273601875
MASASSSQRGRSGSGNFGGGRGGGFGGNDNFGRGGNFSGRGGFGGSQGGGGYMGSGDGYNGFGNDGSNFGGGGAYNDFGNYNFQWFNFFPMKGLNFGGRSSGPYGGGGQYFATPRNQGGYGGSSSSSSYGIGRRF	17	1.2546641817319217	10.222755115693317
MASASSSQRGRSGSGNFGGGRGGGFGGNDNFGRGGNFSGRGGFGGSQGGGGYMGSGDGYNGFGNDGSNFGGGWAYNDFGNYNFQWFNFGPMNGLNFGMRSSGPYGGGGQYFATPFNQGGYGGSSSSSSYGIGRRI	17	1.256162403762222	9.853003663809558
MASASSSQRGRSGSGNFGGGRGGGFGGNDNFGRGGNFSGRGGFGGSQGGGGYMGSGDGYNGFGNDGSNFGGGGAYNDFGNYNFQWFNFGPMNGLNFGMRSSGPYGGGGQYFATPFNQGGYGGSSSSSSYGIGRRI	17	1.273721834867471	10.232387177343009
MASASSSQRGRSGSTNFGGGRGGGFGGNDNFGRGGNFSGRSGFGGSQGGGGYMGSGDGYNGFGNDGSNFGGGWAYNDFGNYNFQWFNFFPMKGLNFGGRSSGPYGGGGQYFATPRNQGGYGGSSSSSSYGIGRRF	17	1.2490273064579012	10.043819435872322
MASASSSQRGRSGSGNFGGGRGGGFGGNDNFGRGGNFSGRGGFGGSQGGGGYMGSGDGYNGFGNDGSNFGGGGAYNDFGNYNFQWFNFFPMKGLNFGGRSSGPYGGGGQYFATPRNQGGYGGSSSSSSYGIGRRF	17	1.237839922302238	10.097303963361927
MASAHSSQRGRSGSGNFGGFRGGGFGGNDNFGRGGNFSGRGGFGGSQGGGGYMGSGDGYNGFGNDGSNFGGGWAYNDFGNYNFQWFNFGPMKGLNFGGRSSGPYGGGGQYFATPFNQGGYGGSSSSSSYGIGRRI	17	1.233966807918966	9.79368634010048
MASASSSQRGRSGSGNFGGGRGGGFGGNDNFGRGGNFSGRGGFGGSQGGGGYMGSGDGYNGFGNDGSNFGGGGAYNDFGNYNFQWFNFGPMKGLNFGGRSSGPYGGGGQYFATPFNQGGYGGSSSSSSYGIGRRI	17	1.246104341682984	10.19025414681817
MASASSSQRGRSGSGNFGGFRGGGFGGNDNFGRGGNFSGRGGFGGSQGGGGYMGSGDGYNGFGNDGSNFGGGWAYNDFGNYNFQWFNFGPMNGLNFGMRSSGPYGGGGQYFATPRNQGGYGGSSSSSSYGIGRRF	17	1.2460382032207935	9.701353534537077
MASASSSQRGRSGSGNFGGGRGGGFGGNDNFGAGGNFSGRGGFGGSQGGGGYMGSGTGYNGFGNDDSNFGGGGAYNDFGNYNFQTFNFGPMNGLNFGMRSSGPYGGGGQSFATPFNQGGYGGSSSSSSYGIGRRI	17	1.2376083209145718	9.813829214402121
MASASSSQRGRSGSGNFGGFRGGGFGGNDNFGRGGNFSGRGGFGGSQGGGGYMGSGDGYNGFGNDGSNFGGGWAYNDFGNYNFQWFNFGPMNGLNFGMRSSGPYGGGGQYFATPFNQGGYGGSSSSSSYGIGRRI	17	1.2765405651201804	9.908409710798251
MASASSSQRGRSGSGNFGGFRGGGFGGNDNFGRGGNFSGRGGFGGSQGGGGYMGSGDGYNGFGNDGSNFGGGWAYNDFGNYNFQWFNFGPMNGLNFGMRSSGPYGGGGQSFATPFNQGGYGGSSSSSSYGIGRRI	17	1.2368432833026983	9.415337498738072
MASASSSQRGRSGSGNFGGGRGGGFGGNDNFGRGGNFSGRGGFGGSQGGGGYMGSGDGYNGFGNDGSNFGGGGAYNDFGNYNFQWFNFGPMKGLNFGGRSSGPYGGGGQYFATPFNQGGYGGSSSSSSYGIGRRI	17	1.2354461568713941	10.088883824540757
MASASSSQRGRSGSGNFGGFRGGGFGGNDNFGRGGNFSGRGGFGGSQGGGGYMGSGDGYNGFGNDGSNFGGGWAYNDFGNYNFQWFNFGPMNGLNFGMRSSGPYGGGGQYFATPFNQGGYGGSSSSSSYGIGRRI	17	1.2648645257599833	10.001058889442696
MASASSSQRGRSGSGNFGGGRGGGFGGNDNFGRGGNFSGRGGFGGSQGGGGYMGSGDGYNGFGNDGSNFGGGGAYNDFGNYNFQWFNFFPMNGLNFGMRSSGPYGGGGQYFATPRNQGGYGGSSSSSSYGIGRRF	17	1.25034086197551	9.796256990475838
MASASSSQRGRSGSGNFGGGRGGGFGGNDNFGRGGNFSGRGGFGGSQGGGGYMGSGDGYNGFGNDGSNFGGGWAYNDFGNYNFQWFNFGPMNGLNFGMRSSGPYGGGGQYFATPRNQGGYGGSSSSSSYGIGRRF	17	1.2628890221365943	10.1599340828031
MASASSSQRGRSGSGNFGGGRGGGFGGNDNFGRGGNFSGRGGFGGSQGGGGYMGSGDGYNGFGNDGSNFGGGWAYNDFGNYNFQWFNFGPMNGLNFGMRSSGPYGGGGQYFATPRNQGGYGGSSSSSSYGIGRRF	17	1.2403545187019482	9.884082461647246
MASASSSQRGRSGSGNFGGFRGGGFGGNDNFGRGGNFSGRGGFGGSQGGGGYMGSGDGYNGFGNDGSNFGGGGAYNDFGNYNFQWFNFGPMKGLNFGGRSSGPYGGGGQYFATPFNQGGYGGSSSSSSYGIGRRI	17	1.2412452488767935	10.112896090799339
MASASSSQRGRSGSGNFGGFRGGGFGGNDNFGRGGNFSGRGGFGGSQGGGGYMGSGDGYNGFGNDGSNFGGGWAYNDFGNYNFQWFNFFPMKGLNFGGRSSGPYGGGGQYFATPRNQGGYGGSSSSSSYGIGRRF	-1	1.2207101076829365	9.680356366951663
MASAHSSQRGRSGSGNFGGFAGCGFGGNDNFGRGGNFSGRGGFGGSQGGGGYMGSGDGYNGFGNDGSNFGGGWAYNDFGNYNFQWFNFGPMNGLNFGMRSSGPYGGGGQYFATPRNQGGYGGSSSSSSYGIGRRF	-1	1.2309938773481484	9.591107364988435
MASASSSQRGRSGSGNFGGGRGGGFGGNDNFGRGGNFSGRGGFGGSQGGGGYMGSEDGYNGFGNDGSNFGGGWAYNDFGNYNFQWFEFGPMNGLNFGMRSSGPYGGGGQYFATPRNQGGYGRSSSSSSYAIGRRF	18	1.2449015532761054	10.099481712713581
MASASSSQRGRSGSGNFGGGRGGGFGGNDNFGRGGNFSGRGGFGGSQGGGGYMGSEDGYNGFGNDGSNFGGGWAYNDFGNYNFQWFNFGPMNGLNFGMRSSGPYGGGGQYFATPFNQGGYGGSSSSSSYGIGRRI	18	1.2550565767123807	9.776719920375513
MASASSSQRGRSGSGNFGGGRGGGFGGNDNFGRGGNFSGRGGFGGSQGGGGYMGSGDGYNGFGNDGSNFGGWGAYNDFGNYNFQWFNFGPMNGLNFGMRSSGPYGGGGQYFATPFNQGGYGGSSSSSSYGIGRRI	18	1.267087375022017	9.950655618705719
MASASSSQRGRSGSGNFGGGRGGGFGGNDNFGRGGNFSGRGGFGGSQGGGGYMGSGDGYNGFGNDGSNFGGGGAYNDFGNYNFQWFNFFPMKGLNFGGRSSGPYGGGGQYFATPRNQGGYGGSSSSSSYGIGRRF	18	1.2546641817319217	10.222755115693317
MASASSSQRGRSGSGNFGGGRGGGFGGNDNFGRGGNFSGRGGFGGSQGGGGYMGSGDGYNGFGNDGSNFGGGWAYNDFGNYNFQWFNFGPMNGLNFGMRSSGPYGGGGQYFATPFNQGGYGGSSSSSSYGIGRRI	18	1.256162403762222	9.853003663809558
MASASSSQRGRSGSGNFGGGRGGGFGGNDNFGRGGNFSGRGGFGGSQGGGGYMGSGDGYNGFGNDGSNFGGGGAYNDFGNYNFQWFNFGPMNGLNFGMRSSGPYGGGGQYFATPFNQGGYGGSSSSSSYGIGRRI	18	1.273721834867471	10.232387177343009
MASASSSQRGRSGSTNFGGGRGGGFGGNDNFGRGGNFSGRSGFGGSQGGGGYMGSGDGYNGFGNDGSNFGGGWAYNDFGNYNFQWFNFFPMKGLNFGGRSSGPYGGGGQYFATPRNQGGYGGSSSSSSYGIGRRF	18	1.2490273064579012	10.043819435872322
MASASSSQRGRSGSGNFGGGRGGGFGGNDNFGRGGNFSGRGGFGGSQGGGGYMGSGDGYNGFGNDGSNFGGGGAYNDFGNYNFQWFNFFPMKGLNFGGRSSGPYGGGGQYFATPRNQGGYGGSSSSSSYGIGRRF	18	1.237839922302238	10.097303963361927
MASASSSQRGRSGSGNFGGGRGGGFGGNDNFGRGGNFSGRGGFGGSQGGGGYMGSEDGYNGFGNDGSNFGGGWAYNDFGNYNFQWFNFGPMNGLNFGMRSSGPYGGGGQYFATPFNQGGYGGSSSSSSYGIGRRI	18	1.2392898233766667	9.729512158156659
MASASSSQRGRSGSGNFGGGRGGGFGGNDNFGRGGNFSGRGGFGGSQGGGGYMGSGDGYNGFGNDGSNFGGGGAYNDFGNYNFQWFNFGPMKGLNFGGRSSGPYGGGGQYFATPFNQGGYGGSSSSSSYGIGRRI	18	1.246104341682984	10.19025414681817
MASASSSQRGRSGSGNFGGFRGGGFGGNDNFGRGGNFSGRGGFGGSQGGGGYMGSGDGYNGFGNDGSNFGGGWAYNDFGNYNFQWFNFGPMNGLNFGMRSSGPYGGGGQYFATPRNQGGYGGSSSSSSYGIGRRF	18	1.2460382032207935	9.701353534537077
MASASSSQRGRSGSGNFGGGRGGGFGGNDNFGRGGNFSGRGGFGGSQGGGGYMGSGDGYNGFGNDGSNFGGGWAYNDFGNYNFQWFNFGPMNGLNFGMRSSGPYGGGGQYFATPFNQGGYGGSSSSSSYGIGRRI	18	1.277390861045315	9.973443816424131
MASASSSQRGRSGSGNFGGFRGGGFGGNDNFGRGGNFSGRGGFGGSQGGGGYMGSGDGYNGFGNDGSNFGGGWAYNDFGNYNFQWFNFGPMNGLNFGMRSSGPYGGGGQYFATPFNQGGYGGSSSSSSYGIGRRI	18	1.2765405651201804	9.908409710798251
MASASSSQRGRSGSGNFGGGRGGGFGGNDNFGRGGNFSGRGGFGGSQGGGGYMGSGYGYNGFGNDDSNFGGGGAYNDFGNYNFQWFNFGPMNGLNFGMRSSGPYGGGGQYFATPFNQGGYGGSSSSSSYGIGRRI	18	1.2456106063656613	9.779810641606593
MASASSSQRGRSGSTNFGGGRGGGFGGNDNFGRGGNFQGRSGQPGSQGGGGYMGSGDGYNGFGNDGSNCGGGWAYNDFGNYNFQWFNFGPMNGLNFGMRSSGPYGGGGQYFATPWNQGGYGGSSSSSSYGIGRRI	18	1.2518134796789684	9.963601207324313
MASASSSQRGRSGSGNFGGFRGGGFGGNDNFGRGGNFSGRGGFGGSQGGGGYMGSGDGYNGFGNDGSNFGGGWAYNDFGNYNFQWFNFGPMNGLNFGMRSSGPYGGGGQYFATPFNQGGYGGSSSSSSYGIGRRI	18	1.2648645257599833	10.001058889442696
MASASSSQRGRSGSGNFGGGRGGGFGGNDNFGRGGNFSGRGGFGGSQGGGGYMGSGDGYNGFGNDGSNFGGGGAYNDFGNYNFQWFNFFPMNGLNFGMRSSGPYGGGGQYFATPRNQGGYGGSSSSSSYGIGRRF	18	1.25034086197551	9.796256990475838
MASASSSQRGRSGSGNFGGGRGGGFGGNDNFGRGGNFSGRGGFGGSQGGGGYMGSGDGYNGFGNDGSNFGGGWAYNDFGNYNFQWFNFGPMNGLNFGMRSSGPYGGGGQYFATPRNQGGYGGSSSSSSYGIGRRF	18	1.2628890221365943	10.1599340828031
MASASSSQRGRSGSGNFGGGRGGGFGGNDNFGRGGNFSGRGGFGGSQGGGGYMGSGDGYNGFGNDGSNFGGGWAYNDFGNYNFQWFNFGPMNGLNFGMRSSGPYGGGGQYFATPRNQGGYGGSSSSSSYGIGRRF	18	1.2403545187019482	9.884082461647246
MASASSSQRGRSGSGNFGGFRGGGFGGNDNFGRGGNFSGRGGFGGSQGGGGYMGSGDGYNGFGNDGSNFGGGGAYNDFGNYNFQWFNFGPMKGLNFGGRSSGPYGGGGQYFATPFNQGGYGGSSSSSSYGIGRRI	18	1.2412452488767935	10.112896090799339
MASASSSQRGRSGSGNFGGGRGGGFGGNDNFGRGGNFSGRGGFGGSQGGGGYMGSGDGYNGFGNDGSNFGGGWAYNDFGNYNFQWFNFGPMNGLNFGMRSSGPYGGGGQYFATPFNQGGYGGSSSSSKYGIGRRI	-1	1.2049145905741494	9.722095170035185
MASASSSQRGRSGSGNFGGGRGGGFGGNDNFGRGGNFSGRGGFGGSQGGGGYMGSGDGYNGFGNDGSNFGGGGAYNDFGNYNFQWFNFGPMNGLNFGMRSSGPYGGGGQYFATPRNQGGYGGSSSSSSYGIGRRF	-1	1.2303234083711112	9.949052268308915
MASASSSQRGRSGSGNFGGFRGGGFGGNDNFGRGGNFSGRGGFGGSQGGGGQMGSGDGYNGFGNDGSNFEGGGAYNDFGNYNFQWFNFGPMNGLNFGMRSSGPYGGGGQYFATPFNQGGYGGSSSSSSYGIGRRI	-1	1.23864354561	9.580485734654207
MASASSSQRGRSGSGNFGGGRGGGFGGNDNFGRGGNFSGRGGFGGSQGGGGYMGSGDGYNGFGNDGSNFGGGWAYNDFGNYNFQWFNFGPMNGLNFGMRSSGPYGGGGQYFATPRNQGGYGGSSSSSSYGIGRRF	19	1.2469674861117144	9.782444034072748
MASASSSQRGRSGSGNFGGGRGGGFGGNDNFGRGGNFSGRGGFGGSQGGGGYMGSEDGYNGFGNDGSNFGGGWAYNDFGNYNFQWFNFGPMNGLNFGMRSSGPYGGGGQYFATPFNQGGYGGSSSSSSYGIGRRI	19	1.2550565767123807	9.776719920375513
MASASSSQRGRSGSGNFGGGRGGGFGGNDNFGRGGNFSGRGGFGGSQGGGGYMGSGDGYNGFGNDGSNFGGWGAYNDFGNYNFQWFNFGPMNGLNFGMRSSGPYGGGGQYFATPFNQGGYGGSSSSSSYGIGRRI	19	1.267087375022017	9.950655618705719
MASASSSQRGRSGSGNFGGGRGGGFGGNDNFGRGGNFSGRGGFGGSQGGGGYMGSGDGYNGFGNDGSNFGGGGAYNDFGNYNFQWFNFFPMKGLNFGGRSSGPYGGGGQYFATPRNQGGYGGSSSSSSYGIGRRF	19	1.2546641817319217	10.222755115693317
MASASSSQRGRSGSGNFGGGRGGGFGGNDNFGRGGNFSGRGGFGGSQGGGGYMGSGDGYNGFGNDGSNFGGGWAYNDFGNYNFQWFNFGPMNGLNFGMRSSGPYGGGGQYFATPFNQGGYGGSSSSSSYGIGRRI	19	1.256162403762222	9.853003663809558
MASASSSQRGRSGSGNFGGGRGGGFGGNDNFGRGGNFSGRGGFGGSQGGGGYMGSGDGYNGFGNDGSNFGGGGAYNDFGNYNFQWFNFGPMNGLNFGMRSSGPYGGGGQYFATPFNQGGYGGSSSSSSYGIGRRI	19	1.273721834867471	10.232387177343009
MASASSSQRGRSGSTNFGGGRGGGFGGNDNFGRGGNFSGRSGFGGSQGGGGYMGSGDGYNGFGNDGSNFGGGWAYNDFGNYNFQWFNFFPMKGLNFGGRSSGPYGGGGQYFATPRNQGGYGGSSSSSSYGIGRRF	19	1.2490273064579012	10.043819435872322
MASASSSQRGRSGSGNFGGGRGGGFGGNDNFGRGGNFSGRGGFGGSQGGGGYMGSGDGYNGFGNDGSNFGGGWAYNDFGNYNFQWFNFGPMNGLNFGMRSSGPYGGGGQYFATPFNQGGYGGSSSSSSYGIGRRI	19	1.256843302927483	9.825669788932254
MASASSSQRGRSGSGNFGGGRGGGFGGNDNFGRGGNFSGRGGFGGSQGGGGYMGSGDGYNGFGNDGSNFGGGWAYNDFGNYNFQWFNFGPMNGLNFGMRSSGPYGGGGQYFATPFNQGGYGGSSSSSSYGIGRRI	19	1.2639701730670239	9.97155669433063
MASASSSQRGRSGSGNFGGGRGGGFGGNDNFGRGGNFSGRGGFGGSQGGGGYMGSGDGYNGFGNDGSNFGGGGAYNDFGNYNFQWFNFGPMKGLNFGGRSSGPYGGGGQYFATPFNQGGYGGSSSSSSYGIGRRI	19	1.246104341682984	10.19025414681817
MASASSSQRGRSGSGNFGGFRGGGFGGNDNFGRGGNFSGRGGFGGSQGGGGYMGSGDGYNGFGNDGSNFGGGWAYNDFGNYNFQWFNFGPMNGLNFGMRSSGPYGGGGQYFATPRNQGGYGGSSSSSSYGIGRRF	19	1.2460382032207935	9.701353534537077
MASASSSQRGRSGSGNFGGGRGGGFGGNDNFGRGGNFSGRGGFGGSQGGGGYMGSGDGYNGFGNDGSNFGGGWAYNDFGNYNFQWFNFGPMNGLNFGMRSSGPYGGGGQYFATPFNQGGYGGSSSSSSYGIGRRI	19	1.277390861045315	9.973443816424131
MASASSSQRGRSGSGNFGGFRGGGFGGNDNFGRGGNFSGRGGFGGSQGGGGYMGSGDGYNGFGNDGSNFGGGWAYNDFGNYNFQWFNFGPMNGLNFGMRSSGPYGGGGQYFATPFNQGGYGGSSSSSSYGIGRRI	19	1.2765405651201804	9.908409710798251
MASASSSQRGRSGSGNFGGGRGGGFGGNDNFGRGGNFSGRGGFGGSQGGGGYMGSGYGYNGFGNDDSNFGGGGAYNDFGNYNFQWFNFGPMNGLNFGMRSSGPYGGGGQYFATPFNQGGYGGSSSSSSYGIGRRI	19	1.2456106063656613	9.779810641606593
MASASSSQRGRSGSTNFGGGRGGGFGGNDNFGRGGNFQGRSGQPGSQGGGGYMGSGDGYNGFGNDGSNCGGGWAYNDFGNYNFQWFNFGPMNGLNFGMRSSGPYGGGGQYFATPWNQGGYGGSSSSSSYGIGRRI	19	1.2518134796789684	9.963601207324313
MASASSSQRGRSGSGNFGGFRGGGFGGNDNFGRGGNFSGRGGFGGSQGGGGYMGSGDGYNGFGNDGSNFGGGWAYNDFGNYNFQWFNFGPMNGLNFGMRSSGPYGGGGQYFATPFNQGGYGGSSSSSSYGIGRRI	19	1.2648645257599833	10.001058889442696
MASASSSQRGRSGSGNFGGGRGGGFGGNDNFGRGGNFSGRGGFGGSQGGGGYMGSGDGYNGFGNDGSNFGGGGAYNDFGNYNFQWFNFFPMNGLNFGMRSSGPYGGGGQYFATPRNQGGYGGSSSSSSYGIGRRF	19	1.25034086197551	9.796256990475838
MASASSSQRGRSGSGNFGGGRGGGFGGNDNFGRGGNFSGRGGFGGSQGGGGYMGSGDGYNGFGNDGSNFGGGWAYNDFGNYNFQWFNFGPMNGLNFGMRSSGPYGGGGQYFATPRNQGGYGGSSSSSSYGIGRRF	19	1.2628890221365943	10.1599340828031
MASASSSQRGRSGSGNFGGGRGGGQGGNDNFGRGGNFSGRGGFGGSQGGGGYMGSGDGYNGFGNDGSNFGGGWAYNDFGNYNFQWFNFGPMNGLNFGMRSSGPYGGGGQYFATPFNQGGYGGSSSSSSYGVGRRI	19	1.2636159044845239	9.970516942956797
MASASSSQRGRSGSGNFGGGRGGGFGGNDNFGRGGNFSGRNGFGGSQGGGGYMGSGDGYNGFGNDGSNFGGGWAYNDFGNYNFQWDNFGPMNGLNFGMRSSGPYGGGGQYFATPFNQGGYYGSSSSSSYGIGRRI	19	1.2658068046328912	10.072915163674045
MASASSSQRGRSGSGNFGGFRGGGFGGNDNFGRGGNFSGRGGFGGSQGGGGYMGSGDGYNGFGNDGSNFGGGWAYNDFGNYNFQWFNFGPMNGLNFGMRNSGPYGGGGQYFATPFNQGGYGGSSSSSSYGIGRRI	-1	1.2424067138827706	9.653323460194288
MASASSSQRGRSGSGNFGGGRGGGFGGNDNFGRGGNFSGRGGFGGSQGGGGYMGSGDGYNGFGNDGSNSGGGGAYNDFGNYNFQWFNFGPMNGLNFGMRSSGPYGGGGQYFATPFNQGGYGGSSSESSYGIGRRI	-1	1.1618271796174602	9.551601326491218
