# Supplementary material for: Targeted modulation of protein liquid–liquid phase separation by evolution of amino-acid sequence
Source: PLoS Comput Biol. 2021 Aug 24;17(8):e1009328. doi: 10.1371/journal.pcbi.1009328 (PMC8415608; doi:10.1371/journal.pcbi.1009328)
Supplement: S1 Data — The supporting data archive contains the raw data used in the figures; a series of Lammps scripts that can be used to generate the simulation data; analysis scripts used to post-process the data; and a full listing of all sequences across all genetic-algorithm runs reported alongside their phase-diagram widths. (ZIP) [file pcbi.1009328.s009.zip › sequences_ga_runs/FUS_3rep.dat]

# Dumped sequence populations at all rounds of the GA. Round-number -1 means a sequence was proposed but rejected.
# replicate 1
# sequence round phase_width rad_gyration
MASNDYTQQATQSYGAYPTQPGQGYSQQSSQPYGQQSYSGYSQSTDTSGYGQSSYSSYGQSQNTGYGTQSTPQGYGSTGGYGSSQSSQSSYGQQSSYPGYGQQPAPSSTSGSYGSSSQSSSYGQPQSGSYSQQPSYGGQQQSYGQQQSYNPPQGYGQQNQYNS	0	0.6543997161674643	32.422292212436744
MASNDYTQQATQSYGAYPTQPGQGYSQQSYQPQGQQSYSGYSQSTDTSGYGQSSYSSYGQSQNTGYGTQSTPQGYGSTGGYGSSQSSQSSYGQQSSYPGYGQQPAPSSTSGSYGSSSQSSSYGQPQSGSYSQQPSYGGLQQSYGQQQQYNMPQGYGQQNQYNS	0	0.7439957587852483	32.69525316860465
MASNDYTQQATQSYGAYPTQPGQGYSQQSSQPYGQQTYSGYSQSTDTSGYGQSSYSSYGQSQNPGYGTQSTPQGYGSTGGYGSSQSSQSSYGQQSSYPGYGQQPAPSSTSGSYGSSSQSSSYGQPQSGSYSQQPSYGGQQQSYGQQQSYNPPQGYGQQNQYNS	0	0.664903430199303	32.71745208696655
MASNDYTQQAAQSYGAYPTQPGQGYSQQSSQPYGQQSYSGYSQSTDTSGYGQSSYSSYFQSQNTGYGTQSTPQNYGSTGGYGSSQSSQSSYGQQSSYPGYGKQPAPSSTSGSYGSSSQSSSYGQPQSGSYSQQPSYGGQQQSYGQQQSYNPPQGYGQQNQYNS	0	0.712876048804255	33.220651515358554
MASNDYTQQATQSYGAYPTQPGQTYSQQSSQPYGQQSYSGYSQSTDTSGYGQSSYSSYGQSQNTGYGTQSTPQGYGSTGGYGSSQSSQSSYGQQSSYPGYGQQPAPSSTSGSYGSSSQSSSYGQPQSGSYSQQPSYGGQQQSYGQQQSYNPPQGYGQQNQYNS	0	0.6629217873498363	32.03641873001998
MASNDYTQQATQSYGAYPTQPGQGYSQQSSQPYGQQSYSGYSQSTDTSGYGQSSYSSYGQSQNTGYGTQSTPQGYGSTGGYGSSQSSQSSYGQQSSYPGYGQQPAPSSTSGSYGSSSQSSSYGQPQSGSYSQQPSYGGQQQSYGQQQSYNPPQGYGQQNQYNS	0	0.6622812927528139	32.981634776958416
MASNDYTQQATQSYGAYPTQPGQGYSQQSSQPYGQQSYSGYSQSYDTSGYGQSSYSSYGQSQNTGYGTQSTPQGYGSTGGYGSSQSSQSSYGQQSSYPGYGQQPAPSSTSGSYGSSSQSSSYGQPQSGSYSQQPSYGGQQQSYGQQQSYNPPQGYGQQNQYNS	0	0.7037614828535887	32.69875082836819
MASNDYTQQATQSYGAYPTQPGQGYSQQSSQPYGQQSYSGYSQSTDTSGYGQSSYSSYGQSQNTGYGTMSIPQGYGSTGGYGSSQSSQSSYGQQSSYPGYGQQPAPSSTSGSYGSSSQSSSYGQPQSGSYSQQPSYGGQQQSYGQQQSYNPPQGYGQQNQYNS	0	0.739534651283049	32.00508098691271
MASNDYTQQATQSYGAYPTQPGQGYSQQSSQPYGQQSYSGYSQSTDTSGYGQSSYSSYGQSQNTGYGTQSTPQGYGSTGGYGSSQSSQSSYGQQSSYPGAGQQPAPSSTSGSYGSSSQSSSYGQPQSGSYSQQPSYGGQQQSYGQQQSYNPWQGYGQQNQYNS	0	0.6694269160709257	31.927261421269424
MASNDYTQQATQSYGAYPTQPGQVYSQQSSQPYGQQSYEGYSQSTDTSGYGQSSYSSYGQSQNTGYGTQSTPQGYGSTGGYGSDQSSQSSYGQQSSYPGYGQQPAPSSTSGSYGSSSQSSSYGQPQSGSYSQQPSYGGQQQSYGQQQSYNPPQGYGQQNQYNS	0	0.659573607306017	32.181965203324935
MASNDYTQQATQSYGAYPTQPGQGYSQQRSQPYGQQSYSGYSQSTDTSGYGQYSYSSYGQSQNTGYGTQSTPQGYGSTGGYGSSQSSQSSYGQQSSYPGYGQQPAPSSTSGSYGSSSQSSSYGQPQSGSYSQQPSYGGQQQSYGQQQSYNPPQGYGQQNQYNS	0	0.7097337940853141	32.627294906044824
MASNDYTQQATQSYGAYPTQPGQGYSQQSSQPYGQQSYSGYSQSTDTSGNGQSSYSSYGQSQNTGYGTQSTPQGYGSTGGYGSSQSSQSSYGQQSAYPGYGQDPAPSSTSYSYGSSSQSSSYGQPQSGSYSQQPSYGGQQQSYGQQQSYNPPQGYGQQNQYNS	0	0.6449723264905363	32.58002565583248
MASNDYTQQATQSYGAYPTQPGQGYSQQSSQPYGQQSYSGYSQSTDTSGYGQSSYSSMGQSQNTGYGTQSTPQGYGSTGGYGSSQSSQSSYGQQSSYPGYGQQPAPSSTSGSYGSSSQSSSYGQPQSGSYSQQPSYGGQQQSYGQQQSYNPPQGYGQQNQYNS	0	0.6740576461277906	32.36522809024749
MASNDYTQQATQSYGAYPTQPGQGYSQQSSQPYGKQSYSGYSQSTDTSGYGQSSYSSYGQSQNTGYGTQSTPQGYGSTGGYGSSQSSQSSYGQQSSYPGYGQQPAPSSTSGSYGSSSQSSSYGQPQSGSYSQQPSYGGQQQSYGVQPSYNPPQGYGQMNQYNS	0	0.7109204754416362	31.64801436094361
MASNDYTQQATQSYGAYPTQPGQGYSQQSSQPYGQQSYSGYSQSTDTSGYGQSSYSSYGQPQNTGYGTQSTPQGYGSTGGYGSSQSSQSSDGQQSSYPGYGQQPAPSSTSGSYGSSSQSNSYGQPQSGSYSQQPSYGGQQQSYGQQQSYNPPQGYGQQNQYNS	0	0.5967719568728148	32.78841127863369
MASNDYTQQATQSYGAYPTQPGQGYSQQSSQPYGQQSYSGYSQSQDTSGYGQSSYSSYGQSQNTGYGTQSTPQGYGSTGGYGSSQSSQSSYGQQSSYPGYGQQPAPSSTSGSYGSSSQSSSYGQPQSGSYSQQPSYGGQQQSYGQQQSYNPPQGYGQQNQYNS	0	0.6491990219802547	32.307320320586186
MASNDYTQQATQSYGAYPTQPGQGYSQQSSQPYGQQSYSGYSQSTDTSGYGQSSYSSYGQSQNTGYGTQSTPQGYGSTGGYGSSQSSQSSYGQQSSYPGYGQQPAPSSTSGSYGSSSQSSSYGQPQSGSYSQQPSYGGQQQSYGQQQSYNPPQGYGQQNQYNS	0	0.6564137161157199	32.58302627307405
MASNDYTQQATQSYGAYPTQPGQGYSQQSSQPYGQQSYSGYSQSTDTSGYGQSSYSSYGQSQNTGYGTQSTPQGYGSTGGYGSSQSSQSSYGQQSSYPGYGQQPAPSSTSGSYGSSSQSSSYGQPQSGSYSQQPSYGGQQQSYGQQQSYNPPQGYGQQNQYNS	0	0.6659698338460758	32.64040432111249
MASNDYTQQATQSYGAYPTQPGQGYSQQSSQPYGQQSYSGYSQSTDTSGYGQSSYSSYGQSQNTGYGTQSTPQGYGSTGGYGSSQSSQSSYGQQSSYPGYGQQPAPSSTSGSYGSSSQSSSYGQPQSGSYSQQPSYGGQQQSYGQQQSYNPPQGYGQQNQYNS	0	0.6562418567526794	32.84563419063615
MASNDYTQQATQSYGAYPTQPGQGYSQQSSQPYGQQSYSGYSQSTDTSGYGQSSYSSYGQSQNTGYGTQSTPQGYGSTGGYGSSQASQSSYGQQSSYPGYGQQPAPSSTSGSYGSSSQSSSYGQPQSGSYSQQPSYGGQQQSYGQQQSYNPPQGYGQQNQYNS	0	0.6668155489203949	31.912331890500695
MASNDPTQQATQSYGAYPTQPGQGYSQQSYQPQGQQSYSGYSQSTDTSGYGQSSYSSYGQSQNTGYGTQSTPQGYGSTGGYGSSQSSQSSYGQQSSYPGYGQQPAPSSTSGSYGSSSQSRSYGQPQSGSYSQQPSYGGQQQSYGQQQSYNPPQGYGQQNQYNS	-1	0.6180090773082912	32.24141385532136
MASNDYTQQATQSYGAYPTQPGQGYSQQSSQPYGKQSYSGYSQSTDTSGYGQSSYSSYGQSQNTGYGTQSTPQGYGSTGGYGSSQSSQSSYGQQSSYPGYGQQPAPSSTSGSYGSSSQSSSYGQPQSGSYSQQPSYGGQQQSYGVQPSYNPPQGYGQMNQYNS	1	0.7216821223730444	32.22974375143975
MASNDYTQQATQSYGAYPTQPGQGYSQQSYQPQGQQSYSGYSQSTDTSGYGQSSYSSYGQSQNTGYGTQSTPQGYGSTGGYGSSQSSQSSYGQQSSYPGYGQQPAPSSTSGSYGSSSQSSSYGQPQSGSYSQQPSYGGLQQSYGQQQQYNMPQGYGQQNQYNS	1	0.7439957587852483	32.69525316860465
MASNDYTQQATQSYGAYPTQPGQGYSQQSSQPYGQQTYSGYSQSTDTSGYGQSSYSSYGQSQNPGYGTQSTPQGYGSTGGYGSSQSSQSSYGQQSSYPGYGQQPAPSSTSGSYGSSSQSSSYGQPQSGSYSQQPSYGGQQQSYGQQQSYNPPQGYGQQNQYNS	1	0.664903430199303	32.71745208696655
MASNDYTQQAAQSYGAYPTQPGQGYSQQSSQPYGQQSYSGYSQSTDTSGYGQSSYSSYFQSQNTGYGTQSTPQNYGSTGGYGSSQSSQSSYGQQSSYPGYGKQPAPSSTSGSYGSSSQSSSYGQPQSGSYSQQPSYGGQQQSYGQQQSYNPPQGYGQQNQYNS	1	0.712876048804255	33.220651515358554
MASNDYTQQATQSYGAYPTQPGQTYSQQSSQPYGQQSYSGYSQSTDTSGYGQSSYSSYGQSQNTGYGTQSTPQGYGSTGGYGSSQSSQSSYGQQSSYPGYGQQPAPSSTSGSYGSSSQSSSYGQPQSGSYSQQPSYGGQQQSYGQQQSYNPPQGYGQQNQYNS	1	0.6629217873498363	32.03641873001998
MASNDYTQQATQSYGAYPTQPGQGYSQQSSQPYGQQSYSGYSQSTDTSGYGQSSYSSYGQSQNTGYGTQSTPQGYGSTGGYGSSQSSQSSYGQQSSYPGYGQQPAPSSTSGSYGSSSQSSSYGQPQSGSYSQQPSYGGQQQSYGQQQSYNPPQGYGQQNQYNS	1	0.6622812927528139	32.981634776958416
MASNDYTQQATQSYGAYPTQPGQGYSQQSSQPYGQQSYSGYSQSYDTSGYGQSSYSSYGQSQNTGYGTQSTPQGYGSTGGYGSSQSSQSSYGQQSSYPGYGQQPAPSSTSGSYGSSSQSSSYGQPQSGSYSQQPSYGGQQQSYGQQQSYNPPQGYGQQNQYNS	1	0.7037614828535887	32.69875082836819
MASNDYTQQATQSYGAYPTQPGQGYSQQSSQPYGQQSYSGYSQSTDTSGYGQSSYSSYGQSQNTGYGTMSIPQGYGSTGGYGSSQSSQSSYGQQSSYPGYGQQPAPSSTSGSYGSSSQSSSYGQPQSGSYSQQPSYGGQQQSYGQQQSYNPPQGYGQQNQYNS	1	0.739534651283049	32.00508098691271
MASNDYTQQATQSYGAYPTQPGQGYSQQSSQPYGQQSYSGYSQSTDTSGYGQSSYSSYGQSQNTGYGTQSTPQGYGSTGGYGSSQSSQSSYGQQSSYPGAGQQPAPSSTSGSYGSSSQSSSYGQPQSGSYSQQPSYGGQQQSYGQQQSYNPWQGYGQQNQYNS	1	0.6694269160709257	31.927261421269424
MASNDYTQQATQSYGAYPTQPGQGYSQQSSQPYGQQSYSGYSQSTDTSGYGQSSYSSMGQSQNTGYGTQSTPQGYGSTGGYGSSQSSQSSYGQQSSYPGYGQQPAPSSTSGSYGSSSQSSSYGQPQSGSYSQQPSYGGLQQSYGQQQQYNMPQGYGQQNQYNS	1	0.7535450200036689	31.951107767636504
MASNDYTQQATQSYGAYPTQPGQGYSQQRSQPYGQQSYSGYSQSTDTSGYGQYSYSSYGQSQNTGYGTQSTPQGYGSTGGYGSSQSSQSSYGQQSSYPGYGQQPAPSSTSGSYGSSSQSSSYGQPQSGSYSQQPSYGGQQQSYGQQQSYNPPQGYGQQNQYNS	1	0.7097337940853141	32.627294906044824
MASNDYTQQATQSYGAYPTQPGQGYSQQSSQPYGQQSYSGYSQSTDTSGYGQSSYSSYGQSQNTGYGTQSTPQGYGSTGGYGSSQSSQSSYGQQSSYPGAGQQPAPSSTSGSYGSSSQSSSYGQPQSGSYSQQPSYGGQQQSYGQQQSYNPWQGYGQQNQYNS	1	0.6743996959624641	32.57704672670799
MASNDYTQQATQSYGAYPTQPGQGYSQQSSQPYGQQSYSGYSQSTDTSGYGQSSYSSMGQSQNTGYGTQSTPQGYGSTGGYGSSQSSQSSYGQQSSYPGYGQQPAPSSTSGSYGSSSQSSSYGQPQSGSYSQQPSYGGQQQSYGQQQSYNPPQGYGQQNQYNS	1	0.6740576461277906	32.36522809024749
MASNDYTQQATQSYGAYPTQPGQGYSQQSSQPYGKQSYSGYSQSTDTSGYGQSSYSSYGQSQNTGYGTQSTPQGYGSTGGYGSSQSSQSSYGQQSSYPGYGQQPAPSSTSGSYGSSSQSSSYGQPQSGSYSQQPSYGGQQQSYGVQPSYNPPQGYGQMNQYNS	1	0.7109204754416362	31.64801436094361
MASNDYTQQATQSYGAYPTQPGQGYSQQSSQPYGQQSYSGYSQSTDTSGYGQSSYSSYGQSQNTGYGTQSTPVGYGSTGGYGSSQASQSSYGQQSSYPGYGQQPAPSSTSGSYGSSSQSSSYGQPQSGSYSQQPSYGGLQPSYGQQQQYNMPQGYGQQNQYNS	1	0.7718419000323447	31.529034963107645
MASNDYTQQATQSYGAYPTQPGQGYSQQSSQPYGKQSYSGYSQSTDTSGYGQSSYSSYFQSQNTGYGTQSTPQGYGSTGGYGSSQSSQSSYGQQSSYPGYGQQPAPSSTSGSYGSSSQSSSYGQPQSGSYSQQPSYGGQQQSYGVQPSYLPPQGYGQMQQYNS	1	0.7692253907577737	31.759963016906223
MASNDYTQQATQSYGAYPTQPGQGYSQQSYQPQGQQSYSGYSQSTDTSGYGQSSYSSYGQSQNTGYGTQSTPQGYGSTGGYGSSQSSQSSYGQQSSYPGYGQQPAPSSTSGSYGSSSQSSSYGQPQSGSYSQQPSYGGQQQSYGQQQSYNPPQGYGQQNQYNS	1	0.6609506939920033	32.231018894827024
MASNDYTQQATQSYGAYPTQPGQGYSQQSSQPYGQQSYSGYSQSTDTSGYGQSSYSSYGQSQNTGYGTQSTPQGYGSTGGYGSSQSSQSSYGQQSSYPGYGQQPAPSSTSGSYGSSSQSSSYGQPQSGSYSQQPSYGGQQQSYGQQQSYNPPQGYGQQNQYNS	1	0.6659698338460758	32.64040432111249
MASNDYTQQATQSYGAYPTQPGQGYSQQRSQPYGQQSYSGYSQSTDTSGYGQYSYSSYGQSQNTGYGTQSTPQGYGSTGGYGSSQSSQSSYGQQSSYPGYGQQPAPSSTSGSYGSSSQSSSYGQPQSGSYSQQPSYGGQQQSYGQQQSYNPPQGYGQQNQYNS	1	0.7184882859115518	32.84035317794523
MASNDYTQQATQSYGAYPTQPGQGYSQQSSQPYGQQSYSGYSQSTDTSGYGQSSYSSYGQSQNTGYGTQSTPQGYGSTGGYGSSQASQSSYGQQSSYPGYGQQPAPSSTSGSYGSSSQSSSYGQPQSGSYSQQPSYGGQQQSYGQQQSYNPPQGYGQQNQYNS	1	0.6668155489203949	31.912331890500695
MASNDYTQQATQSYGAYPTQPGQGYSQQSSQPYGQQSYSGYSQSTDTSGYGQSSYSSYGQSQNTGYGTQSTPVGYGSTGGDGSSQASQSSYGQQSSYPGYGQQPAPSSTSGSYGSSDQSSSYGQPQSGSKSQQPSYGGLQPSYGQQQQYDMPQGYGQQNQYNS	-1	0.6639564903791831	32.33607806867393
MASNDYTQQATQSYGAYPTQPGQGYSQQSSQPYGKQSYSGYSQSTDTSGYGQSSYSSYGQSQNTGYGTQSTPQGYGSTGGYGSSQSSQSSYGQQSSYPGYGQQPAPSSTSGSYGSSSQSSSYGQPQSGSYSQQPSYGGQQQSYGVQPSYNPPQGYGQMNQYNS	2	0.7216821223730444	32.22974375143975
MASNDYTQQATQSYGAYPTQPGQGYSQQSYQPQGQQSYSGYSQSTDTSGYGQSSYSSYGQSQNTGYGTQSTPQGYGSTGGYGSSQSSQSSYGQQSSYPGYGQQPAPSSTSGSYGSSSQSSSYGQPQSGSYSQQPSYGGLQQSYGQQQQYNMPQGYGQQNQYNS	2	0.7439957587852483	32.69525316860465
MASNVYTQQAAQSYGAYPTQPGQGYSQQSSQPYGQQSYSGYSQSTDTSGYGQKSYSSVFQSQNTGYGTQSTPQNYGSTGGYGSSQSSQSSYGQQSSYPGYGQQPAPSSTSGSYGSSSQSSSYGQPQSGSYSQQPSYGGLQQSYGQQQQYNMPQGYGQQNQYNS	2	0.7893052077091527	31.845745706006323
MASNDYTQQAAQSYGAYPTQPGQGYSQQSSQPYGQQSYSGYSQSTDTSGYGQSSYSSYFQSQNTGYGTQSTPQNYGSTGGYGSSQSSQSSYGQQSSYPGYGKQPAPSSTSGSYGSSSQSSSYGQPQSGSYSQQPSYGGQQQSYGQQQSYNPPQGYGQQNQYNS	2	0.712876048804255	33.220651515358554
MASNDCTQQATQSYGAYPTQPGQGYSQQSYQPQGQQSYSGYSQSTDTSGYGQSSYSSYGQSQNTGYGTQSTPQGYGSTGGYGSSQSSQLSYGQQSSYPGYGKQPAPSSTSGSYGSSSQSSSYGQPQSGSYSQQPSYGGQEQSYGQQQSYNPPQGYGQQNQYNS	2	0.6815190610176932	32.431740512912995
MASNDYTQQATQSYGAYPTQPGQGYSQQSSQPYGWQSYSGYSQSTDTSGYGQSSYSSYFQSQNTGYGTMSIPQGYGSTGGYGSSQSSQSSYGQQSSYPGYGQQPAPSSTSGSYGSSSQSSSYGQPQSGSYSQQPSYGGQQQSYWQQYSYNPPQGYGQQNQYNS	2	0.8627821505536906	30.522036443085515
MASNDYTQQATQSYGAYPTQPGQGYSQQSSQPYGQQSYSGYSQSYDTSGYGQSSYSSYGQSQNTGYGTQSTPQGYGSTGGYGSSQSSQSSYGQQSSYPGYGQQPAPSSTSGSYGSSSQSSSYGQPQSGSYSQQPSYGGQQQSYGQQQSYNPPQGYGQQNQYNS	2	0.7037614828535887	32.69875082836819
MASNDYTQQATQSYGAYPTQPGQGYSQQSSQPYGQQSYSGYSQSTDTSGYGQSSYSSYGQSQNTGYGTMSIPQGYGSTGGYGSSQSSQSSYGQQSSYPGYGQQPAPSSTSGSYGSSSQSSSYGQPQSGSYSQQPSYGGQQQSYGQQQSYNPPQGYGQQNQYNS	2	0.739534651283049	32.00508098691271
MASNDYTQQATQSYGAYPTQPGQGYSQQSSQPYGQQSYSGYSQSTDTSGYGQSSYSSYGQSQNTGYGTQSTPVGYGSTGGYGSSQASQSSYGQQSSYPGYGQQPAPSSTSGSYGSSSQSSSYGQPQSGSYSQKPSYGGLQPSYGQQQQYNMPQGYGQQNQYNY	2	0.7910638903153502	31.60127833416666
MASNDYTQQATQSYGAYPTQPGQGYSQQSSQPYGQQSYSGYSQSTDTSGYGQSSYSSMGQSQNTGYGTQSTPQGYGSTGGYGSSQSSQSSYGQQSSYPGYGQQPAPSSTSGSYGSSSQSSSYGQPQSGSYSQQPSYGGLQQSYGQQQQYNMPQGYGQQNQYNS	2	0.7535450200036689	31.951107767636504
MASNDYTQQATQSYGAYPTQPGQGYSQQRSQPYGQQSYSGYSQSTDTSGYGQYSYSSYGQSQNTGYGTQSTPQGYGSTGGYGSSQSSQSSYGQQSSYPGYGQQPAPSSTSGSYGSSSQSSSYGQPQSGSYSQQPSYGGQQQSYGQQQSYNPPQGYGQQNQYNS	2	0.7097337940853141	32.627294906044824
MASNDYTQQATQSYGAYPTQPGQGYSQQSSQPYGQQSYSGYSQSTDTSGYGQSSYSSYGQSQNTGYGTQSTPQGYGSTGGYGSSQSSQSSYGQQSSYPGAGQQPAPSSTSGSYGSSSQSSSYGQPQSGSYSQQPSYGGQQQSYGQQQSYNPWQGYGQQNQYNS	2	0.6743996959624641	32.57704672670799
MASNDYTQQATQSYGAYPTQPGQGYSQQSSQPYGQQSYSGYSQSTDTSGYGQSSYSSMGQSQNTGYGTQSTPQGYGSTGGYGSSQSSQSSYGQQSSYPGYGQQPAPSSTSGSYGSSSQSSSYGQPQSGSYSQQPSYGGQQQSYGQQQSYNPPQGYGQQNQYNS	2	0.6740576461277906	32.36522809024749
MASNDYTQQATQSYGAYPTQPGQGYSQQSSQPYGKQSYSGYSQSTDTSGYGQSSYSSYGQSQNTGYGTQSTPQGYGSTGGYGSSQSSQSSYGQQSSYPGYGQQPAPSSTSGSYGSSSQSSSYGQPQSGSYSQQPSYGGQQQSYGVQPSYNPPQGYGQMNQYNS	2	0.7109204754416362	31.64801436094361
MASNDYTQQATQSYGAYPTQPGQGYSQQSSQPYGQQSYSGYSQSTDTSGYGQSSYSSYGQSQNTGYGTQSTPVGYGSTGGYGSSQASQSSYGQQSSYPGYGQQPAPSSTSGSYGSSSQSSSYGQPQSGSYSQQPSYGGLQPSYGQQQQYNMPQGYGQQNQYNS	2	0.7718419000323447	31.529034963107645
MASNDYTQQATQSYGAYPTQPGQGYSQQSSQPYGKQSYSGYSQSTDTSGYGQSSYSSYFQSQNTGYGTQSTPQGYGSTGGYGSSQSSQSSYGQQSSYPGYGQQPAPSSTSGSYGSSSQSSSYGQPQSGSYSQQPSYGGQQQSYGVQPSYLPPQGYGQMQQYNS	2	0.7692253907577737	31.759963016906223
MASNDYTQQATQSYGAYPTQPGQSYSQQSSQPYGQQSYSGYSQSTDTSGYGQSSYSSYGQSQNTGYGTQSTPQGYGSTGGYGSSQSSQSSYGQQSSYPGYGQQPAPSSTSGSYGSSSASSSYGQPQSGIYSQQPSYGGQQQSYGVQPSYLPPQGYGQMQQYNS	2	0.8076502966475135	31.760995417930825
MASNDYTQQATQSYGAYPTQPGQGYSQQRSQPYGQQSYSGYSGSTDTSGYGQYSYSSYGQSQNTGYGTQSTPQGYGSTGGYGSSQSSQSSYGQQSSYPGYGQQPAPSSTSGSYGSSSQSSSYGQPQSGSYSQQPSMGGQQQSYGQQQSYDPPQGYGQQNQYNS	2	0.7205362779270181	32.61237483112374
MASNDYTQQATQSYGAYPTQPGQGYSQQRSQPYGQQSYSGYSQSTDTSGYGQYSYSSYGQSQNTGYGTQSTPQGYGSTGGYGSSQSSQSSYGQQSSYPGYGQQPAPSSTSGSYGSSSQSSSYGQPQSGSYSQQPSYGGQQQSYGQQQSYNPPQGYGQQNQYNS	2	0.7184882859115518	32.84035317794523
MASNDYTQQATQSYGAYPTQPGQGYSQQSSQPYGQQSYSGYSQSTDTSGYIQSSYSSYGQSQNTGYGTMSIPQGYGSTGGYGSSQSSQSSYGQQSSYPGYGQQPAPSSTSGSYGSSSQSSSYGQPQSGSYSQQPSYGGQQQSYGQQNSYNPPQGYGQQNQYNS	2	0.7665046886686774	31.96929924603631
MASNDYTQQATQSYGAYPTQPGQGYSQQSSQPYGKQSYSGYSQSTDTSGYGQSSYSSYGQSQNTGYGTQSTPQGYGSTGGYGSSQSSQSSYGQQSSYPGYGQQPAPSSTSGSYGSSSQSSSYGQPQSGSYSQQPSYGGQQQSYGVQPSYNPPQGYGQMNQYNS	3	0.7216821223730444	32.22974375143975
MASNDYTQQATQSYGAYPTQPGQGYSQQSYQPQGQQSYSGYSQSTDTSGYGQSSYSSYGQSQNTGYGTQSTPQGYGSTGGYGSSQSSQSSYGQQSSYPGYGQQPAPSSTSGSYGSSSQSSSYGQPQSGSYSQQPSYGGLQQSYGQQQQYNMPQGYGQQNQYNS	3	0.7439957587852483	32.69525316860465
MASNVYTQQAAQSYGAYPTQPGQGYSQQSSQPYGQQSYSGYSQSTDTSGYGQKSYSSVFQSQNTGYGTQSTPQNYGSTGGYGSSQSSQSSYGQQSSYPGYGQQPAPSSTSGSYGSSSQSSSYGQPQSGSYSQQPSYGGLQQSYGQQQQYNMPQGYGQQNQYNS	3	0.7893052077091527	31.845745706006323
MASNDYTQQATQSYGAYPTQPGQGYSQQSSQPYGWQSYSGYSQSTDTSGYGQRSYSSYFQSQNTGYGTQSTPQGYGSTGGCGSSQSSQSSYGQQSSYPGYGQQPAPSSTSGSYGSSSQSSSYGQPQSGSYSQQPSYGGQQQSYGVQPSYLPPQGYGGMQQYNS	3	0.8313594895110714	32.265503498866835
MASNDYTQQATQSYGAYPTQPGQGYSQQSSQPYGQQSYSGYSQSTDTVGYGQKSYSSVFQSQNTGYGTQSTPQNYGSTGGYGSSQSSQSSYGQQSSYPGYGQQPAPSSTSGSYGSSSQSSSYGQPQSGSYSQQPSYGGLQQSYGQQQQYNMPQGYGQQNQYNS	3	0.7989316906369749	31.247591755595643
MASNDYTQQATQSYGAYPTQPGQGYSQQSSQPYGWQSYSGYSQSTDTSGYGQSSYSSYFQSQNTGYGTMSIPQGYGSTGGYGSSQSSQSSYGQQSSYPGYGQQPAPSSTSGSYGSSSQSSSYGQPQSGSYSQQPSYGGQQQSYWQQYSYNPPQGYGQQNQYNS	3	0.8627821505536906	30.522036443085515
MASNVYTQQAAQSYGAYWTQPGQGYSQQSSQPYGQQSYSGYSQSTDTSGYGQSSYSSYGQSQNTGYGTQSTPVGYGSTGGYTSSQASQSSYGQQSSYPGYGQQPAPSSTSGSYGSSSQSSSYGQPQSGSYSQKPSYGGLQPSYGQQQQYNMPQGYGQQNQYNY	3	0.8357897980399583	30.70051619648862
MASNDYTQQATQSYGAYPTQPGQGYSQQSSQPYGQQSYSGYSQSTDTSGYGQSSYSSYGQSQNTGYGTMSIPQGYGSTGGYGSSQSSQSSYGQQSSYPGYGQQPAPSSTSGSYGSSSQSSSYGQPQSGSYSQQPSYGGQQQSYGQQQSYNPPQGYGQQNQYNS	3	0.739534651283049	32.00508098691271
MASNDYTQQATQSYGAYPTQPGQGYSQQSSQPYGQQSYSGYSQSTDTSGYGQSSYSSYGQSQNTGYGTQSTPVGYGSTGGYGSSQASQSSYGQQSSYPGYGQQPAPSSTSGSYGSSSQSSSYGQPQSGSYSQKPSYGGLQPSYGQQQQYNMPQGYGQQNQYNY	3	0.7910638903153502	31.60127833416666
MASNDYTQQATQSYGAYPTQPGQGYSQQSSQPYGQQSYSGYSQSTDTSGYGQSSYSSMGQSQNTGYGTQSTPQGYGSTGGYGSSQSSQSSYGQQSSYPGYGQQPAPSSTSGSYGSSSQSSSYGQPQSGSYSQQPSYGGLQQSYGQQQQYNMPQGYGQQNQYNS	3	0.7535450200036689	31.951107767636504
MASNDYTQQATQSYGAYPTQPGQGYSQQSSQPYGWQSYSGYSQSTDTSGYGQSSYSSYGQSQNTGYGTQSTPQGYGSTGGYGSSISSQSSYGQESSYPGYGQQPAPSSTSGSYGSSSASSSYGQPQSGIYSQQPSYGGQQQSYGVQPSYLPPQGYGQMQQYNS	3	0.8839442765462169	31.315861851437557
MASNVYTQQAAQSYGAYPTQPGQSYSQQSSQPYGQQSYSGYSQSTDTSGYGQSSYSSYGQSQNTGYGTQSTPQGYGSTGGYGSSQSSQSSYGQQSSYPGYGQQPAPSSTSGSYGSSSASSSYGQPQSGIYSQQPSYGGQQQSYGVDPSYLPPQGYGQMQQYNS	3	0.833046099525182	30.789059946683178
MASNDYTQQATQSYGAYPTQPGQGYSQQSSQPYGQQSYSGYSQSTDTSGYGQKSYSSVFQSQNTGYGTQSTPQNYGSTGGYGSSQSSQSSYGQQSSYPGYGQQPAPSSTSGSYGSSSQSSSYGQPQSGSYSQQPSYGGLQQSYGQQQQYNMPQGYTQQNQYNS	3	0.7781779359654575	32.715644722605894
MASNDYTQQATQSYGAYPTQPGQSYSQQSSQPYGQQSYSGYSQSTDTSGYGQSSYSSYFQSQNTGYGTMSIPQGYGSTGGYGSSQSSQSSYGQQSSYPGYGQQPAPSSNSGSYGSSSQSSSYGQPQSGSYSQQPSYGGQQQSYWQQYSYNPPQGYGQQNQYNS	3	0.8176833134911342	31.829098445318085
MASNDYTQQATQSYGAYPTQPGQGYSQQSSQPYGQQSYSGYSQSTDTSGYGQSSYSSYGQSQNTGYGTQSTPVGYGSTGGYGSSQASQSSYGQQSSYPGYGQQPAPSSTSGSYGSSSQSSSYGQPQSGSYSQQPSYGGLQPSYGQQQQYNMPQGYGQQNQYNS	3	0.7718419000323447	31.529034963107645
MASNDYTQQATQSYGAYPTQPGQGYSQQSSQPYGKQSYSGYSQSTDTSGYGQSSYSSYFQSQNTGYGTQSTPQGYGSTGGYGSSQSSQSSYGQQSSYPGYGQQPAPSSTSGSYGSSSQSSSYGQPQSGSYSQQPSYGGQQQSYGVQPSYLPPQGYGQMQQYNS	3	0.7692253907577737	31.759963016906223
MASNDYTQQATQSYGAYPTQPGQSYSQQSSQPYGQQSYSGYSQSTDTSGYGQSSYSSYGQSQNTGYGTQSTPQGYGSTGGYGSSQSSQSSYGQQSSYPGYGQQPAPSSTSGSYGSSSASSSYGQPQSGIYSQQPSYGGQQQSYGVQPSYLPPQGYGQMQQYNS	3	0.8076502966475135	31.760995417930825
MASNDYTQQATQSYGAYPTQPGQGYSQQRSQPYGQQSYSGYSGSTDTSGYGQYSYSSYGQSQNTGYGTQSTPQGYGSTGGYGSSQSSQSSYGQQSSYPGYGQQPAPSSTSGSYGSSSQSSSYGQPQSGSYSQQPSMGGQQQSYGQQQSYDPPQGYGQQNQYNS	3	0.7205362779270181	32.61237483112374
MALNDYTQQATQSYGAYPTQPGQGYSQQSSQPYGKQSYSGYSQSTDTSGYGQSSYSSYFQSQNTGYGTMSIPQGYGSTGGYGSSQSSQSSYGQQSSYPGYGQQPAPSSTSGSYGSSSQSSSYGQPQSGSYSQQPSYGGQQQSYWQQYSYNPPQGYGQQNQYNS	3	0.8135698372561349	32.06211885731456
MASNDYTQQATQSYGAYPTQPGQGYSQQSSQPYGQQSYSGYSQSTDTSGYIQSSYSSYGQSQNTGYGTMSIPQGYGSTGGYGSSQSSQSSYGQQSSYPGYGQQPAPSSTSGSYGSSSQSSSYGQPQSGSYSQQPSYGGQQQSYGQQNSYNPPQGYGQQNQYNS	3	0.7665046886686774	31.96929924603631
MASNVYTQQAAQSYGAYWTQPGQGYSQQSSQPYGQQSYSGYSQSTDTSGYGQSSYSSYGQSQNTGYGTQSTPQGYGSTGGYGVSISSQSSYGQESSYPGYGQQPAPSSTSGSYGSSSASSSYGQPQSGIYSQQPSYGGQQQSYGVQPSYLPPQGYGQMQQYNS	4	0.8948102517979935	30.974549780066422
MASNDYTQQATQSYGAYPTQPGQGYSQQSSQPYGWQSYSGTSQSTDTSGYGQSSYSSYGQSQNTGYGTQSTPQGYGSTGGYGSSISSQSYYGQQSSYPGYGQQPAPSSTSGSYGSSSQSSSYGQPQSGSYSQKPSYGNLQPSYGQQQQYNMPQGYGQQNQYNY	4	0.827315932707509	31.569450816046373
MASNVYTQQAAQSYGAYPTQPGQGYSQQSSQPYGQQSYSGYSQSTDTSGYGQKSYSSVFQSQNTGYGTQSTPQNYGSTGGYGSSQSSQSSYGQQSSYPGYGQQPAPSSTSGSYGSSSQSSSYGQPQSGSYSQQPSYGGLQQSYGQQQQYNMPQGYGQQNQYNS	4	0.7893052077091527	31.845745706006323
MASNDYTQQATQSYGAYPTQPGQGYSQQSSQPYGWQSYSGYSQSTDTSGYGQRSYSSYFQSQNTGYGTQSTPQGYGSTGGCGSSQSSQSSYGQQSSYPGYGQQPAPSSTSGSYGSSSQSSSYGQPQSGSYSQQPSYGGQQQSYGVQPSYLPPQGYGGMQQYNS	4	0.8313594895110714	32.265503498866835
MASNDYTQQATQSYGAYPTQPGQGYSQQSSQPYGQQSYSGYSQSTDTVGYGQKSYSSVFQSQNTGYGTQSTPQNYGSTGGYGSSQSSQSSYGQQSSYPGYGQQPAPSSTSGSYGSSSQSSSYGQPQSGSYSQQPSYGGLQQSYGQQQQYNMPQGYGQQNQYNS	4	0.7989316906369749	31.247591755595643
MASNDYTQQATQSYGAYPTQPGQGYSQQSSQPYGWQSYSGYSQSTDTSGYGQSSYSSYFQSQNTGYGTMSIPQGYGSTGGYGSSQSSQSSYGQQSSYPGYGQQPAPSSTSGSYGSSSQSSSYGQPQSGSYSQQPSYGGQQQSYWQQYSYNPPQGYGQQNQYNS	4	0.8627821505536906	30.522036443085515
MASNVYTQQAAQSYGAYWTQPGQGYSQQSSQPYGQQSYSGYSQSTDTSGYGQSSYSSYGQSQNTGYGTQSTPVGYGSTGGYTSSQASQSSYGQQSSYPGYGQQPAPSSTSGSYGSSSQSSSYGQPQSGSYSQKPSYGGLQPSYGQQQQYNMPQGYGQQNQYNY	4	0.8357897980399583	30.70051619648862
MASNVYTQQAAQSYGAYPTQPGQGYSQQSSQPYGQQSYSGYSQSTDTSGYGQSSYSSYGQSQNTGYGTQSTPVGYGSTGGYTSSQASQSSYGQESSYPGYGQQPAPSSTSGSYGSSSASSSYGQPQSGIYSQQPSYGGQQQSYGVQPSYLPPQGYGQMQQYNS	4	0.8519981700043254	31.768089180692133
MASNDYTQQATQSYGAYPTQPGQGYSQQSSQPYGQQSYSGYSQSTDTSGYGQSSYSSYGQSQNTGYGTQSTPVGYGSTGGYGSSQASQSSYGQQSSYPGYGQQPAPSSTSGSYGSSSQSSSYGQPQSGSYSQKPSYGGLQPSYGQQQQYNMPQGYGQQNQYNY	4	0.7910638903153502	31.60127833416666
MASNVYTQQAAQSYGAYWTQPGQGYSQQSSQPYGQQSYSGYSESTDTSGYGQSSYSSYGQSQNTGYGTQSTPVGYGSTGGYTSSQASQSSYGQQSSYPGYGQQPAPSSTSGSYGSSSQSSSYGQPQSGSYSQKPSYGGLQPSYGQQQQYNMPQGYGQQNQYNY	4	0.8203765365288634	31.54577101591471
MASNDYTQQATQSYGAYPTQPGQGYSQQSSQPYGWQSYSGYSQSTDTSGYGQSSYSSYGQSQNTGYGTQSTPQGYGSTGGYGSSISSQSSYGQESSYPGYGQQPAPSSTSGSYGSSSASSSYGQPQSGIYSQQPSYGGQQQSYGVQPSYLPPQGYGQMQQYNS	4	0.8839442765462169	31.315861851437557
MASNVYTQQAAQSYGAYPTQPGQSYSQQSSQPYGQQSYSGYSQSTDTSGYGQSSYSSYGQSQNTGYGTQSTPQGYGSTGGYGSSQSSQSSYGQQSSYPGYGQQPAPSSTSGSYGSSSASSSYGQPQSGIYSQQPSYGGQQQSYGVDPSYLPPQGYGQMQQYNS	4	0.833046099525182	30.789059946683178
MASNDYTQQATQSYGAYPTQPGQGYSQQSSQPYGQQSYSGYSQSTDTSGYGQKSYSSVFQSQNTGYGTQSTPQNYGSTGGYGSSQSSQSSYGQQSSYPGYGQQPAPSSTSGSYGSSSQSSSYGQPQSGSYSQQPSYGGLQQSYGQQQQYNMPQGYTQQNQYNS	4	0.7781779359654575	32.715644722605894
MASNDYTQQATQSYGAYPTQPGQSYSQQSSQPYGQQSYSGYSQSTDTSGYGQSSYSSYFQSQNTGYGTMSIPQGYGSTGGYGSSQSSQSSYGQQSSYPGYGQQPAPSSNSGSYGSSSQSSSYGQPQSGSYSQQPSYGGQQQSYWQQYSYNPPQGYGQQNQYNS	4	0.8176833134911342	31.829098445318085
MASNDYTQQATQSYGAYPTQPGQGYSQQSSQPYGWQSYSIYSQSTDTSGYGQSSYSSYGQSQNTGYGTQSTPQGYGSTGGYGSSISSQSSYGQESSWPGYGQQPAPSSTSGSYGSSSASSSYGQPQSGIYSQQPSYGGQQQSYGVQPSYLPPQGYGQMQQYNS	4	0.9007345144223958	31.333700526705186
MASNDYTQQATQSYGAYPTQPGQGYSQQSSQPYGWQSYSGYSQSTDTSGYGQSSYSSYGQSQNTGYGTQSTPQGYGSTGGYGSSISSQSSYGQESSYPAYGQQPAPSSTSGSYGSSSASSSYGQPQSGIYSQQPSYGGQQQSYGVQPSYLPPQGYGQQQQYNS	4	0.8460985797891047	30.68334518202068
MASNDYTQQATQSYGAYPTQPGQSYSQQSSQPYGQQSYSGYSQSTDTSGYGQSSYSSYGQSQNTGYGTQSTPQGYGSTGGYGSSQSSQSSYGQQSSYPGYGQQPAPSSTSGSYGSSSASSSYGQPQSGIYSQQPSYGGQQQSYGVQPSYLPPQGYGQMQQYNS	4	0.8076502966475135	31.760995417930825
MASNDYTQQATQSYGAYPTQPGQGYSQQSSQPYGWQSYSGYSQSTDTSGYGQSSYSSYGQSQNTGYGTQSTPVGYGSTGGYTSSQASQSSYGQQSSYPGYGQQPAPSSTSGSYGSSSQSSSYGQPQSDSYSQKPSYGGLQPSYGQQQQYNMPQGYGQQNQYNY	4	0.825170925248246	32.28733863136299
MALNDYTQQATQSYGAYPTQPGQGYSQQSSQPYGKQSYSGYSQSTDTSGYGQSSYSSYFQSQNTGYGTMSIPQGYGSTGGYGSSQSSQSSYGQQSSYPGYGQQPAPSSTSGSYGSSSQSSSYGQPQSGSYSQQPSYGGQQQSYWQQYSYNPPQGYGQQNQYNS	4	0.8135698372561349	32.06211885731456
MASNVYTQQAAQSYGAYWTQPGQGYSQQSSQPYGQQSYSGYSQSTDTSGYGQTSMSSYGQSQNTGYGTQSTPVGYGSTGGYTSSQASQSSYGQQSSYPGYGQQPAPSSTSGSYGSSSQSSSYGQPQSGSYSQKPSYGGLQPSYGQQQQYNMPQGYGQQNQYNY	4	0.8348263449719048	31.294042763218496
MASNVYTQQAAQSYGAYWTQPGQGYSQQSSQPYGQQSYSGYSQSTDTSGYGQSSYSSYGQSQNTGYGTQSTPQGYGSTGGYGVSISSQSSYGQESSYPGYGQQPAPSSTSGSYGSSSASSSYGQPQSGIYSQQPSYGGQQQSYGVQPSYLPPQGYGQMQQYNS	5	0.8948102517979935	30.974549780066422
MASNDYTQQATQSYGAYPTQPGQGYSQQSSQPYGWQSYSGTSQSTDTSGYGQSSYSSYGQSQNTGYGTQSTPQGYGSTGGYGSSISSQSYYGQQSSYPGYGQQPAPSSTSGSYGSSSQSSSYGQPQSGSYSQKPSYGNLQPSYGQQQQYNMPQGYGQQNQYNY	5	0.827315932707509	31.569450816046373
MASNDYTQQATQSYGAYPTQPGQGYSQQSSQPYGWQSYSIYSQSTDTSGYGQSSYSSYGQSQNTGYGTQSTPQGYGSTGGYGSSISSQSSYGQESSYPAYGQQPAPSSTSGSYGSSSASSSYGQPQSGIYSQQPSYGGQQQSYGVQPSYLPPQGYGQQQQYNP	5	0.8610112433837036	31.316271940366047
MASNDYTQQATQSYGAYPTQPGQGYSQQSSQPYGWQSYSGYSQSTDTSGYGQRSYSSYFQSQNTGYGTQSTPQGYGSTGGCGSSQSSQSSYGQQSSYPGYGQQPAPSSTSGSYGSSSQSSSYGQPQSGSYSQQPSYGGQQQSYGVQPSYLPPQGYGGMQQYNS	5	0.8313594895110714	32.265503498866835
MASNVYEQQAAQSYGAYWTQPGQGYSQQSSQPYGQQSYSGYSQSTDTSGYGQSSYSSYGQSQNTGYGTQSTPQGYGSTGGYGVSISSQSSYGQESSYPGYGQQPAMSSTSGSYGSSSQSSSYGQPQSGSYSQQPSYGGQQQSYWQQYSYNPPQGYGQQNQYNS	5	0.8472887664545821	31.71429694350513
MASNDYTQQATQSYGAYPTQPGQGYSQQSSQPYGWQSYSGYSQSTDTSGYGQSSYSSYFQSQNTGYGTMSIPQGYGSTGGYGSSQSSQSSYGQQSSYPGYGQQPAPSSTSGSYGSSSQSSSYGQPQSGSYSQQPSYGGQQQSYWQQYSYNPPQGYGQQNQYNS	5	0.8627821505536906	30.522036443085515
MASNVYTQQAAQSYGAYWTQPGQGYSQQSSQPYGQQSYSGYSQSTDTSGYGQSSYSSYGQSQNTGYGTQSTPVGYGSTGGYTSSQASQSSYGQQSSYPGYGQQPAPSSTSGSYGSSSQSSSYGQPQSGSYSQKPSYGGLQPSYGQQQQYNMPQGYGQQNQYNY	5	0.8357897980399583	30.70051619648862
MASNVYTQQAAQSYGAYPTQPGQGYSQQSSQPYGQQSYSGYSQSTDTSGYGQSSYSSYGQSQNTGYGTQSTPVGYGSTGGYTSSQASQSSYGQESSYPGYGQQPAPSSTSGSYGSSSASSSYGQPQSGIYSQQPSYGGQQQSYGVQPSYLPPQGYGQMQQYNS	5	0.8519981700043254	31.768089180692133
MASNDYTQQATQSYGAYPTQPGQGYSQQSSQPYGWQSYSGYSQSTDTSGYGQSSYSSYNQSQNTGYGTMSIPQGYGSTGGYGSSQSSQSSYGQQSSYPGYGQQPAPSSTSGSYGSSSASSSYGQPQSGIYSQQPSYGGQQQSYGVQPSYLPPQFYGVMQQYNS	5	0.898666359310843	31.07354149902473
MASNDYTQQATQSYGAYPTQPGQGYSQQSSQPYGWQSYSGYSQSTDTSGYGQSSYSSCGQSQNTGYGTQSTPQGYGSTGGYGSSISSQSSYGQESSYPGYGQQPAPMSTSGSYGSSSGSSSYGQPQSGIYSQQPSYGGQQQSYGVQPSYLPPQGYGQQQQYNS	5	0.8649899003096875	31.457339746291836
MASNDYTQQATQSYGAYPTQPGQGYSQQSSQPYGWQSYSGYSQSTDTSGYGQSSYSSYGQSQNTGYGTQSTPQGYGSTGGYGSSISSQSSYGQESSYPGYGQQPAPSSTSGSYGSSSASSSYGQPQSGIYSQQPSYGGQQQSYGVQPSYLPPQGYGQMQQYNS	5	0.8839442765462169	31.315861851437557
MASNVYTQQAAQSYGAYPTQPGQSYSQQSSQPYGQQSYSGYSQSTDTSGYGQSSYSSYGQSQNTGYGTQSTPQGYGSTGGYGSSQSSQSSYGQQSSYPGYGQQPAPSSTSGSYGSSSASSSYGQPQSGIYSQQPSYGGQQQSYGVDPSYLPPQGYGQMQQYNS	5	0.833046099525182	30.789059946683178
MASNDYTQQATQSYGAYPTQPGQGYSQQSSQPYGWQSYSGYSQSTDTSGYGQSSYSSYGQSQNTGYGTQSTPQGYGSTGGYGSSISSQSSYGQESSWPGYGQQPAPSSTSGSYGSSSASSSYGQPQSGIYSQQPSYGGQQQSYGVQPSYLPPQGYGQMQQYNS	5	0.879078518658528	30.17943540296053
MASNDYTQQATQSYGAYPTQPGQGYSQQSSQPYGWQSYSGYSQSTDTSGYGQSSYSSYGQSQNTGYGTQSTPQGYGSTGGYGSSMSSQSSYGQESSYPAYGQQPAPSSTSGSYGSSSASSSYGQPQSGIYSQQPSYGGQQQSYGVQPSYLPPQGYGQMQQYNS	5	0.8738816488946165	31.171258315224236
MASNDYTQQATQSYGAYPTQPGQGYSQQSSQPYGWQSYSIYSQSTDTSGYGQSSYSSYGQSQNTGYGTQSTPQGYGSTGGYGSSISSQSSYGQESSWPGYGQQPAPSSTSGSYGSSSASSSYGQPQSGIYSQQPSYGGQQQSYGVQPSYLPPQGYGQMQQYNS	5	0.9007345144223958	31.333700526705186
MASNDYTQQATQSYGAYPTQPGQGYSQQSSQPYGWQSYSGYSQSTDTSGYGQSSYSSYGQSQNTGYGTQSTPQGYGSTGGYGSSISSQSSYGQESSYPAYGQQPAPSSTSGSYGSSSASSSYGQPQSGIYSQQPSYGGQQQSYGVQPSYLPPQGYGQQQQYNS	5	0.8460985797891047	30.68334518202068
MASNVYTQQAAQSYGAYPTQPGQGYSQQSSQPYGVQSYSGYSQSTDTSGYGQSSYSSYGQSQNTGYGTQSTPQGYGSTGGYGVSISSQSSYGQESSYPGYGQQPAPSSTSGSYGSSSASSSYGQPQSGIYSQQPSYGGQQQSYGVQPSYLPPQGYGQMQQYNS	5	0.9021503534780111	31.237735402814714
MASNDYTQQATQSYGAYPTQPGQGYSQQSSQPYGWQSYSGYSQSTDTSGYGQSSYSSYGQSQNTGYGTQSTPVGYGSTGGYTSSQASQSSYGQQSSYPGYGQQPAPSSTSGSYGSSSQSSSYGQPQSDSYSQKPSYGGLQPSYGQQQQYNMPQGYGQQNQYNY	5	0.825170925248246	32.28733863136299
MASNVYTQQAAQSYGAYWTQPGQGYSQQSSQPYGQQSYSGYSQSTDTSGYGQSSYSSYGQSQNTGYGTQSTPVGYGSTGGYTSSQASQSSYGQESSYPGYGQQPAPSSTSGSYGSSSASSSYGQPQSGIYSQQPSYGGQQQSYGVQPSYLPPQGYGQMQQYNS	5	0.8928328969879454	32.018867418843044
MASNVYTQQAAQSYGAYWTQPGQGYSQQSSQPYGQQSYSGYSQSTDTSGYGQTSMSSYGQSQNTGYGTQSTPVGYGSTGGYTSSQASQSSYGQQSSYPGYGQQPAPSSTSGSYGSSSQSSSYGQPQSGSYSQKPSYGGLQPSYGQQQQYNMPQGYGQQNQYNY	5	0.8348263449719048	31.294042763218496
MASNVYTQQAAQSYGAYWTQPGQGYSQQSSQPYGQQSYSGYSQSTDTSGYGQSSYSSYGQSQNTGYGTQSTPQGYGSTGGYGVSISSQSSYGQESSYPGYGQQPAPSSTSGSYGSSSASSSYGQPQSGIYSQQPSYGGQQQSYGVQPSYLPPQGYGQMQQYNS	6	0.8948102517979935	30.974549780066422
MASNVYTQQAAQSYGAYWTQPGQGYSQQSSQPYGQQSYSGYSQSTDTSHYGQSSYSSYGQSQNTGYGTQSTPQGYGSTGGYGVSISSQSSYGQESSYPGYGQQPAPSSTSGSYGSSSASSSYGQPQSGIYSQQPSYGGQQQSYGVQPSYLPPQGYGQMQQYNS	6	0.9113754667349442	31.81893340643275
MASNDYTQQATQSYGAYPTQPGQGYSQQSSQPYGWQSYSIYSQSTDTSGYGQSSYSSYGQSQNTGYGTQSTPQGYGSTGGYGSSISSQSSYGQESSYPAYGQQPAPSSTSGSYGSSSASSSYGQPQSGIYSQQPSYGGQQQSYGVQPSYLPPQGYGQQQQYNP	6	0.8610112433837036	31.316271940366047
MASNDYTQQATQSYGAYPTQPGQGYSQQSSQPYGWQSYSIYSQSTITSGYGQSSYSSYGQSQNTGYGTQSTPQGAGSTGGYGSSISSQSSYGQESSWPGYGQQPAPSSTSGSYGSSSASSSYGQPQSGIYSQQPSYGGQQQSYGVQPSYLPPQGYGQMQQYNS	6	0.91390666503414	32.39403921492878
MASNVYTQQAAQSYGAYPTQPGQGYSQQSSQPYGVQSYSGYSQSTDTSGYGQSSYSSYGQSQNTGYGTQSTPQGYGSTGGYGVSISSQSSYGQESSYPGYGQQPAPSSTSGSYGSSSASSSYGQPQSGIYSQQPSYGGQQQSYGVQPSYLPPQGYGQMQQYNS	6	0.8943435655776192	31.015974406645572
MASNDYTQQATQSYGAYPTQPGQGYSQQSSQPYGWQSYSGYSQSTDTSGYGQSSYSSYFQSQNTGYGTMSIPQGYGSTGGYGSSQSSQSSYGQQSSYPGYGQQPAPSSTSGSYGSSSQSSSYGQPQSGSYSQQPSYGGQQQSYWQQYSYNPPQGYGQQNQYNS	6	0.8627821505536906	30.522036443085515
MASNVYTQQAAQSYGAYPTQPGQGYSQQSSQPYGWQSYSIYSQSTDTSGYGQSSYSSYGQSQNTGYGTQSTPQGYGSTGGYGSSISSQSSYGQESSWPGYGQQPAPSSTSGSYGSSSASSSYGQPQSGIYSQQPSYGGQQQSYGVQPSYLPPQGYGQMQQYNS	6	0.9340043274451947	30.42622387747148
MASNVYTQQAAQSYGAYPTQPGQGYSQQSSQPYGQQSYSGYSQSTDTSGYGQSSYSSYGQSQNTGYGTQSTPVGYGSTGGYTSSQASQSSYGQESSYPGYGQQPAPSSTSGSYGSSSASSSYGQPQSGIYSQQPSYGGQQQSYGVQPSYLPPQGYGQMQQYNS	6	0.8519981700043254	31.768089180692133
MASNDYTQQATQSYGAYPTQPGQGYSQQSSQPYGWQSYSGYSQSTDTSGYGQSSYSSYNQSQNTGYGTMSIPQGYGSTGGYGSSQSSQSSYGQQSSYPGYGQQPAPSSTSGSYGSSSASSSYGQPQSGIYSQQPSYGGQQQSYGVQPSYLPPQFYGVMQQYNS	6	0.898666359310843	31.07354149902473
MASNDYTQQATQSYGAYPTQPGQGYSQQSSQPYGWQSYSGYSQSTDTSGYGQSSYSSCGQSQNTGYGTQSTPQGYGSTGGYGSSISSQSSYGQESSYPGYGQQPAPMSTSGSYGSSSGSSSYGQPQSGIYSQQPSYGGQQQSYGVQPSYLPPQGYGQQQQYNS	6	0.8649899003096875	31.457339746291836
MASNDYTQQATQSYGAYPTQPGQGYSQQSSQPYGWQSYSGYSQSTDTSGYGQSSYSSYGQSQNTGYGTQSTPQGYGSTGGYGSSISSQSSYGQESSYPGYGQQPAPSSTSGSYGSSSASSSYGQPQSGIYSQQPSYGGQQQSYGVQPSYLPPQGYGQMQQYNS	6	0.8839442765462169	31.315861851437557
MASNVYTQQAAQSYGAYPTQPGQGYSQQSSQPYGVQSYSGYSQSTDTSGYGQSSYSSYGQSQNTGYGTQSTPQGYGSTGGYGVSISSQSSYGQESSYPGYGQQPAPSSTSGSYGSSSASSSYGQPQSGIYSQQPSYGGQQQSYGVQPSYLPPQGYGQMQQYNS	6	0.9100427534474339	31.727890483088935
MASNDYTQQATQSYGAYPTQPGQGYSQQSSQPYGWQSYSGYSQSTDTSGYGQSSYSSYGQSQNTGYGTQSTPQGYGSTGGYGSSISSQSSYGQESSWPGYGQQPAPSSTSGSYGSSSASSSYGQPQSGIYSQQPSYGGQQQSYGVQPSYLPPQGYGQMQQYNS	6	0.879078518658528	30.17943540296053
MASNDYTQQATQSYGAYPTQPGQGYSQQSSQPYGWQSYSGYSQSTDTSGYGQSSYSSYGQSQNTGYGTQSTPQGYGSTGGYGSSMSSQSSYGQESSYPAYGQQPAPSSTSGSYGSSSASSSYGQPQSGIYSQQPSYGGQQQSYGVQPSYLPPQGYGQMQQYNS	6	0.8738816488946165	31.171258315224236
MASNDYTQQATQSYGAYPTQPGQGYSQQSSQPYGWQSYSIYSQSTDTSGYGQSSYSSYGQSQNTGYGTQSTPQGYGSTGGYGSSISSQSSYGQESSWPGYGQQPAPSSTSGSYGSSSASSSYGQPQSGIYSQQPSYGGQQQSYGVQPSYLPPQGYGQMQQYNS	6	0.9007345144223958	31.333700526705186
MASNDYTQQATQSYGAYPTQPGQGYSQQSSQPYGWQSYSGYSQSTDTSGYGQSSYSSYGQSQNTGYGTQSTPQGYGSTGGYGSSISSQSSYGQESSYPGYGQQPAPSSTSGSYGSSSASSSYGQPQSGIYSQQPSYGGSQQSYGVQPSYLPPQGYGQMQQYNS	6	0.877370605352963	31.662057276722717
MASNVYTQQAAQSYGAYPTQPGQGYSQQSSQPYGVQSYSGYSQSTDTSGYGQSSYSSYGQSQNTGYGTQSTPQGYGSTGGYGVSISSQSSYGQESSYPGYGQQPAPSSTSGSYGSSSASSSYGQPQSGIYSQQPSYGGQQQSYGVQPSYLPPQGYGQMQQYNS	6	0.9021503534780111	31.237735402814714
MASNVYTQQAAQSYGAYPTQPGQGYSQQSSQPYGVQSYSGYSQSTDTSGYGQSSYSSYGQSQNTGYGTQSTPQGYGSTGGYGVSISSQSSYGGESSYPGYGQQPAPSSTSQSYGSSSASSSYGQPQSGIYSQQPSYGGQQQSYGVQPSYLPPQGYGQMQQYNS	6	0.8845085694996532	30.409318147421523
MASNVYTQQAAQSYGAYWTQPGQGYSQQSSQPYGQQSYSGYSQSTDTSGYGQSSYSSYGQSQNTGYGTQSTPVGYGSTGGYTSSQASQSSYGQESSYPGYGQQPAPSSTSGSYGSSSASSSYGQPQSGIYSQQPSYGGQQQSYGVQPSYLPPQGYGQMQQYNS	6	0.8928328969879454	32.018867418843044
MASNDYTQQATQSYGAYPTQPGQGYSQQSSQPYGVQSYSGYSQSTDTSGYGQSSYSSYGQSQNTGYGTQSTPQGYGSTGGYGVSISSQSSYGQESSYPGYGQQPAPSSTSGSYGSSSASSSYGQPQSGIYSQQPSYGGQQQSYGVQPSYLPPQGYGQMQQYNS	6	0.8901533223521586	31.336695632354957
MASNVYTQQAAQSYGAYWTQPGQGYSQQSSQPYGQQSYSGYSQSTDTSGYGQSSYSSYGQSQNTGYGTQSTPQGYGSTGGYGVSISSQSSYGQESSYPGYGQQPAPSSTSGSYGSSSASSSYGQPQSGIYSQQPSYGGQQQSYGVQPSYLPPQGYGQMQQYNS	7	0.8948102517979935	30.974549780066422
MASNVYTQQAAQSYGAYWTQPGQGYSQQSSQPYGQQSYSGYSQSTDTSHYGQSSYSSYGQSQNTGYGTQSTPQGYGSTGGYGVSISSQSSYGQESSYPGYGQQPAPSSTSGSYGSSSASSSYGQPQSGIYSQQPSYGGQQQSYGVQPSYLPPQGYGQMQQYNS	7	0.9113754667349442	31.81893340643275
MASNVYTQQAEQSYGAYWTQPGQGYSQQSSQPYGQQSYSGYSQSTDTSHYGQSSYSSYGQSQNTGYGTQSTPQGYGSTGGYGVSISSQSSYGQESSYPGYGQQPAPSSTSGSYGSSSASSSYGQPQSGIYSQQPSYGGRQQSYGVQPSYLPPQFYGVMQQYNS	7	0.8884281864532382	32.19660879616869
MASNDYTQQATQSYGAYPTQPGQGYSQQSSQPYGWQSYSIYSQSTITSGYGQSSYSSYGQSQNTGYGTQSTPQGAGSTGGYGSSISSQSSYGQESSWPGYGQQPAPSSTSGSYGSSSASSSYGQPQSGIYSQQPSYGGQQQSYGVQPSYLPPQGYGQMQQYNS	7	0.91390666503414	32.39403921492878
MASNVYTQQAAQSYGAYPTQPGQGYSQQSSQPYGVQSYSGYSQSTDTSGYGQSSYSSYGQSQNTGYGTQSTPQGYGSTGGYGVSISSQSSYGQESSYPGYGQQPAPSSTSGSYGSSSASSSYGQPQSGIYSQQPSYGGQQQSYGVQPSYLPPQGYGQMQQYNS	7	0.8943435655776192	31.015974406645572
MASNDYTQQATQSYGAYPTQPGQGYSQQSSQPYGWQSYSIYSQSTDTSGYGQSSYSSYGQSQNTGYGTQSTPQGYGSTGGYGSSISSQSSYGQESSWQGYGQQPAPSSTSGSYGSSSASSSYGQPQSGIYSQQPSYGGQQQSYGVQPSYLPPQGYGQMQQYNS	7	0.9001219084872998	31.695024620056966
MASNVYTQQAAQSYGAYPTQPGQGYSQQSSQPYGWQSYSIYSQSTDTSGYGQSSYSSYGQSQNTGYGTQSTPQGYGSTGGYGSSISSQSSYGQESSWPGYGQQPAPSSTSGSYGSSSASSSYGQPQSGIYSQQPSYGGQQQSYGVQPSYLPPQGYGQMQQYNS	7	0.9340043274451947	30.42622387747148
MASNDYTQQATQSYGAYPTQPGQGYSQQSSQPYGWQSYSGYSQSTDTSGYGQSSYSSYNQSQNTGYGTMSIPQGYGSTGGYGSSQSSQSSYGQQSSYPGYGQQPAPSSTSGSYGSSSADSSYGQPQSGIYSQQPSYGGQQQSYGVQPSYLPPQGYGQMQQYNS	7	0.8842233584148682	30.983461341594822
MASNDYTQQATQSYGAYPTQPGQGYSQQSSQPYGWQSYSGYSQSTDTSGYGQSSYSSYNQSQNTGYGTMSIPQGYGSTGGYGSSQSSQSSYGQQSSYPGYGQQPAPSSTSGSYGSSSASSSYGQPQSGIYSQQPSYGGQQQSYGVQPSYLPPQFYGVMQQYNS	7	0.898666359310843	31.07354149902473
MASNVYTQQAAQSYGAYPTQPGQGYSQQSSQPYGWQSYSIYSQSTDTSGYGQSSYSSYGQSQNTGYGTQSTPQGYGSTGGYGSSISSQSSYYQESSWPGYGQQPAPSSTSGSYGSSSASSSYGQPQSGIYSQQPSYGGQQQSYGVQPSYLPPQGYGQMQQKNS	7	0.901470068431875	30.88175043717616
MASNVYTQQAAQSYGAYPTQPGQGYSQQSSQPYGVQSYSGYSQSTITSGYGQSSYSSYGQSQNTGYGTQSTPQGAGSTGGYGSSISSQSSYGQESSWPGYGQQPAPSSTSGSYGSSSASSSYGQPQSGIYSQQPSYGGQQQSYGVKPSYLPPQGYGQMQQYNS	7	0.9163078490448652	31.14148324070464
MASNVYTQQAAQSYGAYPTQPGQGYSQQSSQPYGVQSYSGYSQSTDTSGYGQSSYSSYGQSQNTGYGTQSTPQGYGSTGGYGVSISSQSSYGQESSYPGYGQQPAPSSTSGSYGSSSASSSYGQPQSGIYSQQPSYGGQQQSYGVQPSYLPPQGYGQMQQYNS	7	0.9100427534474339	31.727890483088935
MASNDYTQQATQSYGAYPTQPGQGYSQQSSQPYGWQSYSIYSQSTDTSGYGQSSYSSYGQSQNTGYGTQSTPQGYGSTGGYGVSISSQSSYGQESSYPGYGQQPAPSSTSGSYGSSSASSSYGQPQSGIYSQQASYGGQQQSYGVQPSYLPPQGYGQMQQYNS	7	0.9041840275558636	31.14145818021924
MASNVYTQQAAQSYGAYWTQPGQGYSQQSSQPYGQQSYSGYSQSTDTSHYGQSSYSSYGQSQNTGYGTQSTPQGYGSTGGYGVSISSQSSYGQESSYPGYGQQPAPSSTSGSYGSSSASSSYGQPQSGIYSQQPSYGGQQQSYGVQPSYLPPQGYGQMQQYNS	7	0.896716611143131	30.995546395037426
MASNDYTQQATQSYGAYPTQPGQGYSQQSSQPYGWQSYSIYSQSTDTSGYGQSSYSSYGQSQNTGYGTQSTPQGYGSTGGYGSSISSQSSYGQESSWPGYGQQPAPSSTSGSYGSSSASSSYGQPQSGIYSQQPSYGGQQQSYGVQPSYLPPQGYGQMQQYNS	7	0.9007345144223958	31.333700526705186
MASNDYTQQATQSYGAYPTQPGQGYSQQSSQPYGWQSYSIYSQSTITSGYGQSSYSSYGQSQNTGYGTQSTPQGAGSTGGYGSSISSQSSYGQESSWPGYGQQPAPSSTSGSYGSSSSSSSYGQPQSGIYSQQPSYGGQQQSYGVQPSYLPPQGYGQMQQYNS	7	0.9178469949766667	30.81015014926676
MASNVYTQQAAQSYGAYPTQPGQGYSQQSSQPYGVQSYSGYSQSTDTSGYGQSSYSSYGQSQNTGYGTQSTPQGYGSTGGYGVSISSQSSYGQESSYPGYGQQPAPSSTSGSYGSSSASSSYGQPQSGIYSQQPSYGGQQQSYGVQPSYLPPQGYGQMQQYNS	7	0.9021503534780111	31.237735402814714
MASNVYTQQAAQSYGAYPTQPGQGYSQQSSQPYGVQSYSGYSQSTDTSGYGQSSYSSYGQSQNTGYGTQSTPQGYGSTGGYGVSISSQSSYGGESSYPGYGQQPAPSSTSQSYGSSSASSSYGQPQSGIYSQQPSYGGQQQSYGVQPSYLPPQGYGQMQQYNS	7	0.8845085694996532	30.409318147421523
MASNVYTQQAAQSYGAYWTQPGQGYSQQSSQPYGQQSYSGYSQSTDTSGYGQSSYSSYGQSQNTGYGTQSTPVGYGSTGGYTSSQASQSSYGQESSYPGYGQQPAPSSTSGSYGSSSASSSYGQPQSGIYSQQPSYGGQQQSYGVQPSYLPPQGYGQMQQYNS	7	0.8928328969879454	32.018867418843044
MASNDYTQQATQSYGAYPTQPGQGYSQQSSQPYGVQSYSGYSQSTDTSGYGQSSYSSYGQSQNTGYGTQSTPQGYGSTGGYGVSISSQSSYGQESSYPGYGQQPAPSSTSGSYGSSSASSSYGQPQSGIYSQQPSYGGQQQSYGVQPSYLPPQGYGQMQQYNS	7	0.8901533223521586	31.336695632354957
MASNDYTQQATQSYGAYPTQPGQGYSQQSSQPYGQQSYSGYSQSTDTSHYGQSSYSSYGQSQNTGYGTQSTPQGYGSTGGYGVSISSQSSYGQESSEPGYGQQPAPSSTSGSYGSSSASSSYGQPQSGIYSQQPSYGGQQQSYGVQPSYLPPQGYGQMQQYNS	-1	0.8132788291117686	31.114394566941623
MASNVYTQQAAQSYGAYWTQPGQGYSQQSSQPYGQQSYSGYSQSTDTSGYGQSSYSSYGQSQNTGYGTQSTPQGYGSTGGYGVSISSQSSYGQESSYPGYGQQPAPSSTSGSYGSSSASSSYGQPQSGIYSQQPSYGGQQQSYGVQPSYLPPQGYGQMQQYNS	8	0.8948102517979935	30.974549780066422
MASNVYTQQAAQSYGAYWTQPGQGYSQQSSQPYGQQSYSGYSQSTDTSHYGQSSYSSYGQSQNTGYGTQSTPQGYGSTGGYGVSISSQSSYGQESSYPGYGQQPAPSSTSGSYGSSSASSSYGQPQSGIYSQQPSYGGQQQSYGVQPSYLPPQGYGQMQQYNS	8	0.9113754667349442	31.81893340643275
MASNVYTQQAAQSYGAYPTQPGQGYSQQSSQPYGVQSYSGYSQSTDTSGYGQSSYSSYGQSQNTGYGTQSTPQGYGSTGGYGVSISSQSSYGQESSYPGYGQQPAPSSTSGSYGSSSASSSYGQPQSGIYSQQPSYGGQQQSYGVQPSYLPPQGYGQMQQYNS	8	0.9078119810457113	30.471814232512962
MASNDYTQQATQSYGAYPTQPGQGYSQQSSQPYGWQSYSIYSQSTITSGYGQSSYSSYGQSQNTGYGTQSTPQGAGSTGGYGSSISSQSSYGQESSWPGYGQQPAPSSTSGSYGSSSASSSYGQPQSGIYSQQPSYGGQQQSYGVQPSYLPPQGYGQMQQYNS	8	0.91390666503414	32.39403921492878
MASNDCTQQATQSYGAYPTQPGQGYSQQSSQPYGWQSYSIYSQSTITSGYGQSSYSSYGQSQNTGYGTQSTPQGYGSTGGYGVSISSQSSYGQESSYPGYGQQPAPSSTSGSYGSSSASSSYGVPQSGIYSQQPSYGGQQQSYGVQPSYLPPQGYGQMQQYNS	8	0.9434299403780386	31.2557820505293
MASNDYTQQATQSYGAYPTQPGQGYSQQSSQPYGWQSYSIYSQSTDTSGYGQSSYSSYGQSQNTGYGTQSTPQGYGSTGGYGSSISSQSSYGQESSWQGYGQQPAPSSTSGSYGSSSASSSYGQPQSGIYSQQPSYGGQQQSYGVQPSYLPPQGYGQMQQYNS	8	0.9001219084872998	31.695024620056966
MASNVYTQQAAQSYGAYPTQPGQGYSQQSSQPYGWQSYSIYSQSTDTSGYGQSSYSSYGQSQNTGYGTQSTPQGYGSTGGYGSSISSQSSYGQESSWPGYGQQPAPSSTSGSYGSSSASSSYGQPQSGIYSQQPSYGGQQQSYGVQPSYLPPQGYGQMQQYNS	8	0.9340043274451947	30.42622387747148
MASNVYTQQAAQSYGAYPTQPGQGYSQQSSQPYGWQSYSIYSQSTDTSGYGQSSYSSYGQSQNTGYGTQSTPQGYGSTGGYGSSISSQSSYGQESSWPGYGQQPAPSSTSGSYGSSSASSSYGQPQSGIYSQQPSYGGQQQSYGVQPSYLPPQGYGQMQQYNS	8	0.9352128758342927	31.461055410461245
MASNDYTQQATQSYGAYPTQPGQGYSQQSSQPYGWQSYSGYSQSTDTSGYGQSSYSSYNQSQNTGYGTMSIPQGYGSTGGYGSSQSSQSSYGQQSSYPGYGQQPAPSSTSGSYGSSSASSSYGQPQSGIYSQQPSYGGQQQSYGVQPSYLPPQFYGVMQQYNS	8	0.898666359310843	31.07354149902473
MASNVYTQQAAQSYGAYPTQPGQGYSQQSSQPYGWQSYSIYSQSTDTSGYGQSSYSSYGQSQNTGYGTQSTPQGYGSTGGYGSSISSQSSYYQESSWPGYGQQPAPSSTSGSYGSSSASSSYGQPQSGIYSQQPSYGGQQQSYGVQPSYLPPQGYGQMQQKNS	8	0.901470068431875	30.88175043717616
MASNVYTQQAAQSYGAYPTQPGQGYSQQSSQPYGVQSYSGYSQSTITSGYGQSSYSSYGQSQNTGYGTQSTPQGAGSTGGYGSSISSQSSYGQESSWPGYGQQPAPSSTSGSYGSSSASSSYGQPQSGIYSQQPSYGGQQQSYGVKPSYLPPQGYGQMQQYNS	8	0.9163078490448652	31.14148324070464
MASNVYTQQAAQSYGAYPTQPGQGYSQQSSQPYGVQSYSGYSQSTDTSGYGQSSYSSYGQSQNTGYGTQSTPQGYGSTGGYGVSISSQSSYGQESSYPGYGQQPAPSSTSGSYGSSSASSSYGQPQSGIYSQQPSYGGQQQSYGVQPSYLPPQGYGQMQQYNS	8	0.9100427534474339	31.727890483088935
MASNDYTQQATQSYGAYPTQPGQGYSQQSSQPYGWQSYSIYSQSTDTSGYGQSSYSSYGQSQNTGYGTQSTPQGYGSTGGYGVSISSQSSYGQESSYPGYGQQPAPSSTSGSYGSSSASSSYGQPQSGIYSQQASYGGQQQSYGVQPSYLPPQGYGQMQQYNS	8	0.9041840275558636	31.14145818021924
MASNVYTQQAAQSYGAYWTQPGQGYSQQSSQPYGQQSYSGYSQSTDTSHYGQSSYSSYGQSQNTGYGTQSTPQGYGSTGGYGVSISSQSSYGQESSYPGYGQQPAPSSTSGSYGSSSASSSYGQPQSGIYSQQPSYGGQQQSYGVQPSYLPPQGYGQMQQYNS	8	0.896716611143131	30.995546395037426
MASNDYTQQATQSYGAYPTQPGQGYSQQSSQPYGWQSYSIYSQSTDTSGYGQSSYSSYGQSQNTGYGTQSTPQGYGSTGGYGSSISSQSSYGQESSWPGYGQQPAPSSTSGSYGSSSASSSYGQPQSGIYSQQPSYGGQQQSYGVQPSYLPPQGYGQMQQYNS	8	0.9007345144223958	31.333700526705186
MASNDYTQQATQSYGAYPTQPGQGYSQQSSQPYGWQSYSIYSQSTITSGYGQSSYSSYGQSQNTGYGTQSTPQGAGSTGGYGSSISSQSSYGQESSWPGYGQQPAPSSTSGSYGSSSSSSSYGQPQSGIYSQQPSYGGQQQSYGVQPSYLPPQGYGQMQQYNS	8	0.9178469949766667	30.81015014926676
MASNVYTQQAAQSYGAYPTQPGQGYSQQSSQPYGVQSYSGYSQSTDTSGYGQSSYSSYGQSQNTGYGTQSTPQGYGSTGGYGVSISSQSSYGQESSYPGYGQQPAPSSTSGSYGSSSASSSYGQPQSGIYSQQPSYGGQQQSYGVQPSYLPPQGYGQMQQYNS	8	0.9021503534780111	31.237735402814714
MASNVYTQQAAQSYGAYPTQPGQGYSQQSSQPYGWQSYSIYSQSTDTSGYGQSSYSSYGQSQNTGYGTQSTPQGAGSTGGYGSSISSQSSYGQESSWPGYGQQPAPSSTSGSYGSSSSSSSYGQWQSGIYSQQPSYGGQQQSYGVQPSYLPPQGYGQMQQYNS	8	0.967840856627077	30.937384545927465
MASNVYTQQAAQSYGAYPTQPGQGYSQQSSQPYGVQSYSGYSQSTDTSGYGQSSYSSYGQSQNTGYGTQSTPQGAGSTGGYGSSISSQSSYGQESSWPGYGQQPAPSSTSGSYGSSSSSSSYGQPQSGIYSQQPSYGGQQQHYGVQPSYLPPQGYGQMQQYNS	8	0.9127104822985714	30.379846736936063
MASNVYTQQAAQSYGAYWTQPGQGYSQQSSQPYGWQSYSIYSQSTITSGYGQSSYSSYGQSQNTGYGTQSTPQGAGSTGGYGSSISSQSSYGQESSWPGYGQQPAPSSTSGSYGSSSSSSSYGQPQSCIYSQQPSYGGQQFSYGVQPSYLPPQGYGQMQQYNS	8	1.0447708771368027	31.497307029428896
MASNVYTQQAAQSYGAYPTQPGQGYSQQSSQPYGWQSYSIYSQSTDTSGYGQSSYSSYGQSQNTGYGTQSTPQGYGSTGGYGSSISSQSSYGQESSWPGYGQQPAPSSTSGSYGSSSASSSYGQPVSGIYSQQPSYGGQQQSYGVQPSYLPPQGYGQMQQYNS	9	0.9504765428841161	31.181175921919515
MASNVYTQQAAQSYGAYWTQPGQGYSQQSSQPYGQQSYSGYSQSTDTSHYGQSSYSSYGQSQNTGYGTQSTPQGYGSTGGYGVSISSQSSYGQESSYPGYGQQPAPSSTSGSYGSSSASSSYGQPQSGIYSQQPSYGGQQQSYGVQPSYLPPQGYGQMQQYNS	9	0.9113754667349442	31.81893340643275
MASNVYTQQAAQSYGAYPTQPGQGYSQQSSQPYGVQSYSGYSQSTDTSGYGQSSYSSYGQSQNTGYGTQSTPQGYGSTGGYGVSISSQSSYGQESSYPGYGQQPAPSSTSGSYGSSSASSSYGQPQSGIYSQQPSYGGQQQSYGVQPSYLPPQGYGQMQQYNS	9	0.9078119810457113	30.471814232512962
MASNDYTQQATQSYGAYPTQPGQGYSQQSSQPYGWQSYSIYSQSTITSGYGQSSYSSYGQSQNTGYGTQSTPQGAGSTGGYGSSISSQSSYGQESSWPGYGQQPAPSSTSGSYGSSSASSSYGQPQSGIYSQQPSYGGQQQSYGVQPSYLPPQGYGQMQQYNS	9	0.91390666503414	32.39403921492878
MASNDCTQQATQSYGAYPTQPGQGYSQQSSQPYGWQSYSIYSQSTITSGYGQSSYSSYGQSQNTGYGTQSTPQGYGSTGGYGVSISSQSSYGQESSYPGYGQQPAPSSTSGSYGSSSASSSYGVPQSGIYSQQPSYGGQQQSYGVQPSYLPPQGYGQMQQYNS	9	0.9434299403780386	31.2557820505293
MASNDCTQQATQSYGAYPTQPGQGYSQQSSQPYGWQSYSIYSQSTITSGYGQSSYSSYGQSQNTGYGTQSTPQGAGSTGGYGSSISSQSSYGQESSWPGYGQQPAPSSTSGSYGSSSASSSYGQPQSGIYSQQPSYGGQQQSYGVQPSYLPPQGYGQMQQYNS	9	0.9163196367066351	30.54099691964285
MASNVYTQQAAQSYGAYPTQPGQGYSQQSSQPYGWQSYSIYSQSTDTSGYGQSSYSSYGQSQNTGYGTQSTPQGYGSTGGYGSSISSQSSYGQESSWPGYGQQPAPSSTSGSYGSSSASSSYGQPQSGIYSQQPSYGGQQQSYGVQPSYLPPQGYGQMQQYNS	9	0.9340043274451947	30.42622387747148
MASNVYTQQAAQSYGAYPTQPGQGYSQQSSQPYGWQSYSIYSQSTDTSGYGQSSYSSYGQSQNTGYGTQSTPQGYGSTGGYGSSISSQSSYGQESSWPGYGQQPAPSSTSGSYGSSSASSSYGQPQSGIYSQQPSYGGQQQSYGVQPSYLPPQGYGQMQQYNS	9	0.9352128758342927	31.461055410461245
MASNDYTQQATQSYGAYPTQPGQGYSQQSSQPYDWQSYSIYSQSTITSGYGQSSYSSYGQSQNTGYGTQSTPQGYGSTGGYGVSISSQSSYGQESSYPGYGQQPAPSSTSGSYGSSSASSSYGVPQSGIYSQQPSYGGQQQMYGVQPSYLPPQGYGQMQQYNS	9	0.9750896384746508	30.95800608674732
MASNVYTQQAAQSYGAYPTQPGQGYSQQSSQPYGVQSYSGYSQSTITSGYGQSSYSSYGQSQNTGYGTQSTPQGAGSTGGYGSSISSQSSYGQESSWPGYGQQPAPSSTSGSYGSSSASSSYGQPQSGIYSQQPSYGGQQQSYGVKPSYLPPQGYGQMQQYNS	9	0.9135151620027101	30.87767314843958
MASNVYTQQAAQSYGAYPTQPGQGYSQQSSQPYGVQSYSGYSQSTITSGYGQSSYSSYGQSQNTGYGTQSTPQGAGSTGGYGSSISSQSSYGQESSWPGYGQQPAPSSTSGSYGSSSASSSYGQPQSGIYSQQPSYGGQQQSYGVKPSYLPPQGYGQMQQYNS	9	0.9163078490448652	31.14148324070464
MASNVYTQQAAQSYGAYPTQPGQGYSQQSSQPYGVQSYSGYSQSTDTSGYGQSSYSSYGQSQNTGYGTQSTPQGYGSTGGYGVSISSQSSYGQESSYPGYGQQPAPSSTSGSYGSSSASSSYGQPQSGIYSQQPSYGGQQQSYGVQPSYLPPQGYGQMQQYNS	9	0.9100427534474339	31.727890483088935
MASNVYTQQAAQSYGAYWTQGGQGYSQQSSQPYGRQSYSIYSQSTITSGYGQSSYSSYGQSQNTGYGTQSTPQGAGSTGGYGSSISSQSSYGQESSWPGYGQQPAPSSTSGSYGSSSSSSSYGQPQSCIYSQQPSYGGQQFSYGVQPSYLPPQGYGQMQQYNS	9	1.0282185210937334	31.160420750416172
MASNVYTQQAAQSYGAYPTQPGQGYSQQSSQPYGWQSYSIYSQSTDTSGYGQSSYSSYGQSQNTGYGTQSTPQGAGSTGGYGSSISSQSSYGQESSWPGYGQQPAPSSTSGSYHSSSSSSSYGQWQSGIYSQQPSYGGQQQSYGVQPSYLPPQGYGQMQQYNS	9	0.9660255243147908	30.950498696470717
MASNVYTQQAAQSYGAYWTQPGQGYSQQSSQPYGWQSYSIYSQSTITSGYLQSSYSSYGQSQNTGYGTQSTPQGAGSTGGYGSSISSQSSYGQESSWPGYGQQPAPSSTSGSYGSSSSSSSYGQPQSCIYSQQPSYGGQQFSYGVQPEYLPPQGYGQMQQYNS	9	1.0628599791999047	30.752605297167058
MASNDYTQQATQSYGAYPTQPGQGYSQQSSQPYGWQSYSIYSQSTITSGYGQSSYSSYGQSQNTGYGTQSTPQGAGSTGGYGSSISSQSSYGQESSWPGYGQQPAPSSTSGSYGSSSSSSSYGQPQSGIYSQQPSYGGQQQSYGVQPSYLPPQGYGQMQQYNS	9	0.9178469949766667	30.81015014926676
MASNVYTQQAAQSYGAYWTQPGQGYSQQSSQPYGWQSYSIYSQSTITSGYGQSSYSSYGQSQNTGYGTQSTPQGAGSTGGYGSSISSQSSYGQESSWPGYGQQPAPSSTSGSYGSSSSSSSYGQPQSCIYSQQPSYGGQQFSYGVQPSYLPPQGYGQMQQYNS	9	1.046365797827143	30.727801441461263
MASNVYTQQAAQSYGAYPTQPGQGYSQQSSQPYGWQSYSIYSQSTDTSGYGQSSYSSYGQSQNTGYGTQSTPQGAGSTGGYGSSISSQSSYGQESSWPGYGQQPAPSSTSGSYGSSSSSSSYGQWQSGIYSQQPSYGGQQQSYGVQPSYLPPQGYGQMQQYNS	9	0.967840856627077	30.937384545927465
MASNVYTQQAAQSYGAYPTQPGQGYSQQSSQPYGVQSYSGYSQSTDTSGYGQSSYSSYGQSQNTGYGTQSTPQGAGSTGGYGSSISSQSSYGQESSWPGYGQQPAPSSTSGSYGSSSSSSSYGQPQSGIYSQQPSYGGQQQHYGVQPSYLPPQGYGQMQQYNS	9	0.9127104822985714	30.379846736936063
MASNVYTQQAAQSYGAYWTQPGQGYSQQSSQPYGWQSYSIYSQSTITSGYGQSSYSSYGQSQNTGYGTQSTPQGAGSTGGYGSSISSQSSYGQESSWPGYGQQPAPSSTSGSYGSSSSSSSYGQPQSCIYSQQPSYGGQQFSYGVQPSYLPPQGYGQMQQYNS	9	1.0447708771368027	31.497307029428896
MASNVYTQQAAQSYGAYPTQPGQGYSQQSSQPYGWQSYSIYSQSTDTSGYGQSSYSSYGQSQNTGYGTQSTPQGYGSTGGYGSSISSQSSYGQESSWPGYGQQPAPSSTSGSYGSSSASSSYGQPVSGIYSQQPSYGGQQQSYGVQPSYLPPQGYGQMQQYNS	10	0.9504765428841161	31.181175921919515
MASNVYTQQAAQSYGAYWTQPGQGYSQQSSQPYGWQVYSIYSQSTITSGYLQSSYSSYGQSQNTGYGTQSTPQGAGSTGGYGSSISSQSSYGQESSWPGYGQQPAPSSTSGSYGSSSSSSSYGQPQNCIYSQQPSYGGQQFSYGVQPSYLPPQGYGQFQQYNS	10	1.08131498265	29.78366936663879
MASNVYTQQAAQSYGAYWTQPGQGYSQQSSQPYGWQSYSIYSQSTITSGYGQSSYSSYGQSQNTGYGTQSTPQGYGSTGGYGSSISSQSSYGQESSWPGYGQQPAPSSTSGSYGSSSASSSYGQPQSGIYSQQPSYGGQQQSYGVQPSYLPPQGYGQMQQYNS	10	0.9916031223597916	31.663838552562765
MASNVYTQQAAQSYGAYWTQPGQGYSQQSSQPYGWQSYSIYSQSTITSGYLQSSYSSYGQSQNTGYGTQSTPQGAGSTGGYGSSISSQSSYGQESSWPGYGQQPAPSSTSGSYGSSSSSSSYGQPQSCIYSQQPSYGGQQFSYGVQPEYLPPQGYGQMQQYNS	10	1.0605261056320445	31.464897486069837
MASNDCTQQATQSYGAYPTQPGQGYSQQSSQPYGWQSYSIYSQSTITSGYGQSSYSSYGQSQNTGYGTQSTPQGYGSTGGYGVSISSQSSYGQESSYPGYGQQPAPSSTSGSYGSSSASSSYGVPQSGIYSQQPSYGGQQQSYGVQPSYLPPQGYGQMQQYNS	10	0.9434299403780386	31.2557820505293
MASNVYTQQAAQSYGAYWTQPGQGYSQQSSQPYGWQSYSIYSQSTITSGYLRSSYSSYGQSQNTGYGTQSTPQGAGSTGGYGSSISSQSSYGQESSWPGYGQQPAPSSTSGSYGSSSSSSSYGQPQSCIYSQQPSYGGQQFSYGVQPEYLPPQGYDQMQQYNS	10	1.0773926434181045	31.79901049133372
MASNVYTQQAAQSYGAYPTQPGQGYSQQSSQPYGWQSYSIYSQSTDTSGYGQSSYSSYGQSQNTGYGTQSTPQGYGSTGGYGSSISSQSSYGQESSWPGYGQQPAPSSTSGSYGSSSASSSYGQPQSGIYSQQPSYGGQQQSYGVQPSYLPPQGYGQMQQYNS	10	0.9340043274451947	30.42622387747148
MASNVYTQQAAQSYGAYPTQPGQGYSQQSSQPYGWQSYSIYSQSTDTSGYGQSSYSSYGQSQNTGYGTQSTPQGYGSTGGYGSSISSQSSYGQESSWPGYGQQPAPSSTSGSYGSSSASSSYGQPQSGIYSQQPSYGGQQQSYGVQPSYLPPQGYGQMQQYNS	10	0.9352128758342927	31.461055410461245
MASNDYTQQATQSYGAYPTQPGQGYSQQSSQPYDWQSYSIYSQSTITSGYGQSSYSSYGQSQNTGYGTQSTPQGYGSTGGYGVSISSQSSYGQESSYPGYGQQPAPSSTSGSYGSSSASSSYGVPQSGIYSQQPSYGGQQQMYGVQPSYLPPQGYGQMQQYNS	10	0.9750896384746508	30.95800608674732
MASNVYTQQAAQSYGAYWTQPGQGYSQQSSQPYGWQSYSIYSQSTITSGYGQSSYSSYGQSQNTGYGTQSTPQGAGSTGGYGSSISSQSSYGQESSWPGYGQGPAPSSTSGSYGSSSSSSSCGQPQSCIYSQQPSYGGQQFSYGVQPSYLPPQGYGQMQQYNS	10	1.0573441773444139	30.908440748675613
MASNVYTQQAAQSYGAYWTQPGQGYSQQSSQPYGWQSYSIYSQSTITSGYLQSSYSSYGQHQNTGYGTQSTPQGAGSTGGYGSSPSSQSSWGQESSWPGYGQQPAPSSTSGSYGSSSSSSSYGQPQSCIYIQQPSYGGQQFSYGVQPEYLPPQGYGQMQQYNS	10	1.0284084149039998	32.17927343056378
MASLVYTQQAAQSYGAYPTQPGQGYSQQSSQPYGWQSYSIYSQSTDTSMYGQSSYSSYGQSQNTGYGTQSTPQGAGSTGGYGSSISSQSSYGQESSWPGYGQQPAPSSTSGSYGSSSSHSSYGQPQSCIYSQQPSYGGQQFSYGVQPSYLPPQGYGQMQQYNS	10	0.9876965748541257	31.093669529630596
MASNVYTQQAAQSYGAYWTQGGQGYSQQSSQPYGRQSYSIYSQSTITSGYGQSSYSSYGQSQNTGYGTQSTPQGAGSTGGYGSSISSQSSYGQESSWPGYGQQPAPSSTSGSYGSSSSSSSYGQPQSCIYSQQPSYGGQQFSYGVQPSYLPPQGYGQMQQYNS	10	1.0282185210937334	31.160420750416172
MASNVYTQQAAQSYGAYPTQPGQGYSQQSSQPYGWQSYSIYSQSTDTSGYGQSSYSSYGQSQNTGYGTQSTPQGAGSTGGYGSSISSQSSYGQESSWPGYGQQPAPSSTSGSYHSSSSSSSYGQWQSGIYSQQPSYGGQQQSYGVQPSYLPPQGYGQMQQYNS	10	0.9660255243147908	30.950498696470717
MASNVYTQQAAQSYGAYWTQPGQGYSQQSSQPYGWQSYSIYSQSTITSGYLQSSYSSYGQSQNTGYGTQSTPQGAGSTGGYGSSISSQSSYGQESSWPGYGQQPAPSSTSGSYGSSSSSSSYGQPQSCIYSQQPSYGGQQFSYGVQPEYLPPQGYGQMQQYNS	10	1.0628599791999047	30.752605297167058
MASNDYTQQATQSYGAYPTQPGQGYSQQSSQPYGWQSYSIYSQSTITSGYGQSSYSSYGQSQNTGYGTQSTPQGAGSTGGYGSSISSQSSYGQESSWPGYGQQPAPSSTSGSYGSSSSSSSYGQPQSGIYSQQPSYGGQQQSYGVQPSYLPPQGYGQMQQYNS	10	0.9178469949766667	30.81015014926676
MASNVYTQQAAQSYGAYWTQPGQGYSQQSSQPYGWQSYSIYSQSTITSGYGQSSYSSYGQSQNTGYGTQSTPQGAGSTGGYGSSISSQSSYGQESSWPGYGQQPAPSSTSGSYGSSSSSSSYGQPQSCIYSQQPSYGGQQFSYGVQPSYLPPQGYGQMQQYNS	10	1.046365797827143	30.727801441461263
MASNVYTQQAAQSYGAYPTQPGQGYSQQSSQPYGWQSYSIYSQSTDTSGYGQSSYSSYGQSQNTGYGTQSTPQGAGSTGGYGSSISSQSSYGQESSWPGYGQQPAPSSTSGSYGSSSSSSSYGQWQSGIYSQQPSYGGQQQSYGVQPSYLPPQGYGQMQQYNS	10	0.967840856627077	30.937384545927465
MASNVYTQQAAQSYGAYWTQPGQGYSQQSSQPYGWQSYSIYSQSTITSGYGQSSYSSYGQSQNTGYGTQSTPQGAGSTGGYGSSISSQSSYGQESSWPGYGQQPAPSSTSGSYGSSSSSSSYGQPQSCIYSQQFSYGGQQFSYGVQPEYLPPQGYGQMQQYNS	10	1.098428142518597	30.234124047176824
MASNVYTQQAAQSYGAYWTQPGQGYSQQSSQPYGWQSYSIYSQSTITSGYGQSSYSSYGQSQNTGYGTQSTPQGAGSTGGYGSSISSQSSYGQESSWPGYGQQPAPSSTSGSYGSSSSSSSYGQPQSCIYSQQPSYGGQQFSYGVQPSYLPPQGYGQMQQYNS	10	1.0447708771368027	31.497307029428896
MASNVYTQQAAQSYGAYWTQPGQFYSQQSSQPYGWQSYSIYSQSTITSGYGFSSPSSYGQSQNTGYGTQSTPQGAGSTGGYGSSISSQSSYGQESSWPGYGQQPAPSSTSGSYGSSSSSSSYGQPQSCIYSQQPSYGGRQFSYGVQPSYLPPQGYGQMQQYNS	11	1.0166380945263704	30.337651156603396
MASNVYTQQAAQSYGAYWTQPGQGYSQQSSQPYGWQVYSIYSQSTITSGYLQSSYSSYGQSQNTGYGTQSTPQGAGSTGGYGSSISSQSSYGQESSWPGYGQQPAPSSTSGSYGSSSSSSSYGQPQNCIYSQQPSYGGQQFSYGVQPSYLPPQGYGQFQQYNS	11	1.08131498265	29.78366936663879
MASNVYTQQAAQSYGAYWTQPGQGYSQQSSQPYGWQSYSIYSQSTITSGYGQSSYSSYGQSQNTGYGTQSTPQGYGSTGGYGSSISSQSSYGQESSWPGYGQQPAPSSTSGSYGSSSASSSYGQPQSGIYSQQPSYGGQQQSYGVQPSYLPPQGYGQMQQYNS	11	0.9916031223597916	31.663838552562765
MASNVYTQQAAQSYGAYWTQPGQGYSQQSSQPYGWQSYSIYSQSTITSGYLQSSYSSYGQSQNTGYGTQSTPQGAGSTGGYGSSISSQSSYGQESSWPGYGQQPAPSSTSGSYGSSSSSSSYGQPQSCIYSQQPSYGGQQFSYGVQPEYLPPQGYGQMQQYNS	11	1.0605261056320445	31.464897486069837
MASNVYTQQAAQSYGAYWTQPGQGYSQQSSQPYGWQSYSIYSQSTITSGYGQSSYSSYGQSQNTGYGTQSHPQGAGSTGGYGSSISSQSSYGQESSWPGYGQQPAPSSTSGSYGSSSSSSSYGQPQSCIYSQQPTYGGQQFSYGVDPEYLPPQGYDQMQQYNS	11	1.0395525604061937	30.872279222788997
MASNVYTQQAAQSYGAYWTQPGQGYSQQSSQPYGWQSYSIYSQSTITSGYLRSSYSSYGQSQNTGYGTQSTPQGAGSTGGYGSSISSQSSYGQESSWPGYGQQPAPSSTSGSYGSSSSSSSYGQPQSCIYSQQPSYGGQQFSYGVQPEYLPPQGYDQMQQYNS	11	1.0773926434181045	31.79901049133372
MASNVYTQQAAQSYGAYWTQPGQGYSQQSSQPYGWQSYSIYSQSTITSGYLRSSYSSYGQSQNTGYGTQSTPQGAGSTGGYGSSISHQSSYGQESSWPGYGQQPAPSSTSGSYGSSSSSSSYGQPQSCIYSQQPSYGGQQFSYGVQPEYLPPQGYDQMQQYNS	11	1.0523284740192886	30.62292620238919
MASNVYTQQAAQSYGAYWTQPGQGYSQQSSQPYGWQSYSIYSQSTITSGYLRSSYSSYGQSQNTGYGTQSTPQGAGSTGGYGSSISSQSSYGQESSWPGYGQQPAPSSTSGSYGSSSSSSSYGQPQSCIYSQQFIYGGQQFSYGVQPEYLPPQGYGQMQQYNS	11	1.0465317928217701	31.012312949021705
MASNVYTQQAAQSYGAYWTQPGQGYSQQSSQPYGWQSYSIYSQSTITSGYLQSSYSSYGQSQNTGYGTQSTPQGAGSTGGYGSSISSQSSYGQESSWPGYGQQPAPSSTSGSYGSSSSSSSYGQPQSCIYSQQPSYGGQQFSQGVQPEYLPPQGYGQMQQYNS	11	1.057897505251011	30.959879984791854
MASNVYTQQAAQSYGAYWTQPGQGYSQQSSQPYGWQSYSIYSQSTITSGYGQSSYSSYGQSQNTGYGTQSTPQGAGSTGGYGSSISSQSSYGQESSWPGYGQGPAPSSTSGSYGSSSSSSSCGQPQSCIYSQQPSYGGQQFSYGVQPSYLPPQGYGQMQQYNS	11	1.0573441773444139	30.908440748675613
MASNVYTQQAAQSYGAYWTQPGQGYSQQSSQPYGWQSYSIYSQSTITSGYLQSSYSSYGQHQNTGYGTQSTPQGAGSTGGYGSSPSSQSSWGQESSWPGYGQQPAPSSTSGSYGSSSSSSSYGQPQSCIYIQQPSYGGQQFSYGVQPEYLPPQGYGQMQQYNS	11	1.0284084149039998	32.17927343056378
MASLVYTQQAAQSYGAYPTQPGQGYSQQSSQPYGWQSYSIYSQSTDTSMYGQSSYSSYGQSQNTGYGTQSTPQGAGSTGGYGSSISSQSSYGQESSWPGYGQQPAPSSTSGSYGSSSSHSSYGQPQSCIYSQQPSYGGQQFSYGVQPSYLPPQGYGQMQQYNS	11	0.9876965748541257	31.093669529630596
MASNVYTQQAAQSYGAYWTQGGQGYSQQSSQPYGRQSYSIYSQSTITSGYGQSSYSSYGQSQNTGYGTQSTPQGAGSTGGYGSSISSQSSYGQESSWPGYGQQPAPSSTSGSYGSSSSSSSYGQPQSCIYSQQPSYGGQQFSYGVQPSYLPPQGYGQMQQYNS	11	1.0282185210937334	31.160420750416172
MASNDYTQQAAQSYGAYWTQPGQGYSQQSSQPYGWQVYSIYSQSTITSGYLQSSYSSYGQSQNTGYGTQSTPQGAGSTGGYGSSISSQSSYGQESSWPGYGQQPAPSSTSGSYGSSSSSSSYGQPQNCIYSQQPSYGGQQFSYGVQPSYLPPQGYGQFQQYNS	11	1.0561559441524446	30.680472033658962
MASNVYTQQAAQSYGAYWTQPGQGYSQQSSQPYGWQSYSIYSQSTITSGYLQSSYSSYGQSQNTGYGTQSTPQGAGSTGGYGSSISSQSSYGQESSWPGYGQQPAPSSTSGSYGSSSSSSSYGQPQSCIYSQQPSYGGQQFSYGVQPEYLPPQGYGQMQQYNS	11	1.0628599791999047	30.752605297167058
MASNVYTQQAAQSYGAYWTQPGQGYSQQSSQPYCWQVYSIYSQSTITSGYLQSSYSSYGQSQNTGYGTQSTPQGAGSTGGYGSSISSQSSYGQESSWPGYGQQPAPSSTSGSYGSSSSSSSYGQPQNCIYSQQPSYGGQQFSYGVQPSYLPPQGYGQFQQYNS	11	1.056475818978345	31.103602427267877
MASNVYTQQAAQSYGAYWTQPGQGYSQQSSQPYGWQSYSIYSQSTITSGYGQSSYSSYGQSQNTGYGTQSTPQGAGSTGGYGSSISSQSSYGQESSWPGYGQQPAPSSTSGSYGSSSSSSSYGQPQSCIYSQQPSYGGQQFSYGVQPSYLPPQGYGQMQQYNS	11	1.046365797827143	30.727801441461263
MASNVYTQQAAQSYGAYWTQPGQGYSQQSSQPYGWQSYSIYSQSTITSGYLRSSYSSYGQSQNTGYGTQSTPQGAGSTGGYGSSISSQSSYGQESSWPGYGQQPAPSSTSGSYGSSSSSSSYGQPQSCIPSQQPSYGGQQFSYGVQPEYLPPQGYDQMQQYNS	11	1.049897290412128	30.930060426176894
MASNVYTQQAAQSYGAYWTQPGQGYSQQSSQPYGWQSYSIYSQSTITSGYGQSSYSSYGQSQNTGYGTQSTPQGAGSTGGYGSSISSQSSYGQESSWPGYGQQPAPSSTSGSYGSSSSSSSYGQPQSCIYSQQFSYGGQQFSYGVQPEYLPPQGYGQMQQYNS	11	1.098428142518597	30.234124047176824
MASNVYTQQAAQSYGAYWTQPGQGYSQQSSQPYGWQSYSIYSQSTITSGYGQSSYSSYGQSQNTGYGTQSTPQGAGSTGGYGSSISSQSSYGQESSWPGYGQQPAPSSTSGSYGSSSSSSSYGQPQSCIYSQQPSYGGQQFSYGVQPSYLPPQGYGQMQQYNS	11	1.0447708771368027	31.497307029428896
MASNVYTQQAAQSYGAYWTQPGQGYSQQSSQPYGWQVYSIYSQSTITSGYLQSSYSSMGQSQNTGYGTQSTPQGAGSTGGYGSSISSQSSYGQESSWPWYGHLPAPSSTSGSYGSSSSSSSYGQPQNCIYSQQPSYGGQQFSYGVQPSYLPPQGYGQFQQYNS	-1	0.8680616053715715	30.672252357464888
MASNVYTQQAAQSYGAYWTAPGQGYSQQSSQPYGWQVYSIYSQSTITSGYLQSSYSSYGQSQNTGYGTQSTPQGAGSTGGYGSSISSQSSYGQESSWPGYGQQPAPSSTSGSYGSSSSSSSYGQPQSCIYSQQFIYGGQQFSYGVQPEYLPPQGYGQMQQYNS	-1	0.8057786363117471	30.90362334017337
MASNVYTQQAAQSYGAYWTQPGQGYSQQSSQPYGWQVYSIYSQSTITSGYLQSSYSSYGQSQNTGYGTQSTPQGAGITGGYGSSISSQSSYGQESSWPGYGQQPAPDSTSGSYGSSSSSSSYGQPQNCIYSQQPSYGGQQFSYGVQPEYLPPQGYDQMQQYNS	12	1.0753433970763657	30.69182045081069
MASNVYTQQAAQSYGAYWTQPGQGYSQQSSQPYGWQVYSIYSQSTITSGYLQSSYSSYGQSQNTGYGTQSTPQGAGSTGGYGSSISSQSSYGQESSWPGYGQQPAPSSTSGSYGSSSSSSSYGQPQNCIYSQQPSYGGQQFSYGVQPSYLPPQGYGQFQQYNS	12	1.08131498265	29.78366936663879
MASNVYTQQAAQSYGAYWTQPGQGYSQQSSQPYGWQSYSIYSQSTITSGYLQSSYSSYGQSQNCGYGTQSTPQGAGSTGGYGSSISSQSSYGQEMSWPGYGQQPAPSSTGGSYGSSSSSSSYTQPQSCIYSQQPSYGGQQFSYGVQPEYLPPQGYGQMQQYNS	12	1.0793212770002563	30.93379936476032
MASNVYTQQAAQSYGAYWTQPGQGYSQQSSQPYGWQSYSIYSQSTITSGYLQSSYSSYGQSQNTGYGTQSTPQGAGSTGGYGSSISSQSSYGQESSWPGYGQQPAPSSTSGSYGSSSSSSSYGQPQSCIYSQQPSYGGQQFSYGVQPEYLPPQGYGQMQQYNS	12	1.0605261056320445	31.464897486069837
MASNVYTQQAAQSYGAYWTQPGQGYSQQSSQPYGWQSYSIYSQSTITSGYGQSSYSSYGQSQNTGYGTQSHPQGAGSTGGYGSSISSQSSYGQESSWPGYGQQPAPSSTSGSYGSSSSSSSYGQPQSCIYSQQPTYGGQQFSYGVDPEYLPPQGYDQMQQYNS	12	1.0395525604061937	30.872279222788997
MASNVYTQQAAQSYGAYWTQPGQGYSQQSSQPYGWQSYSIYSQSTITSGYLRSSYSSYGQSQNTGYGTQSTPQGAGSTGGYGSSISSQSSYGQESSWPGYGQQPAPSSTSGSYGSSSSSSSYGQPQSCIYSQQPSYGGQQFSYGVQPEYLPPQGYDQMQQYNS	12	1.0773926434181045	31.79901049133372
MASNVYTQQAAQSYGAYWTQPGQGYSQQSSQPYGWQSYSIYSQSTITSGYLRSSYSSYGQSQNTGYGTQSTPQGAGSTGGYGSSISHQSSYGQESSWPGYGQQPAPSSTSGSYGSSSSSSSYGQPQSCIYSQQPSYGGQQFSYGVQPEYLPPQGYDQMQQYNS	12	1.0523284740192886	30.62292620238919
MASNVYTQQAAQSYGAYWTQPGQGYSQQSSQPYGWQSYSIYSQSTITSGYLRSSYSSYGQSQNTGYGTQSTPQGAGSTGGYGSSISSQSSYGQESSWPGYGQQPAPSSTSGSYGSSSSSSSYGQPQSCIYSQQFIYGGQQFSYGVQPEYLPPQGYGQMQQYNS	12	1.0465317928217701	31.012312949021705
MASNVYTQQAAQSYGAYWTQPGQGYSQQSSQPYGWQSYSIYSQSTITSGYLQSSYSSYGQSQNTGYGTQSTPQGAGSTGGYGSSISSQSSYGQESSWPGYGQQPAPSSTSGSYGSSSSSSSYGQPQSCIYSQQPSYGGQQFSQGVQPEYLPPQGYGQMQQYNS	12	1.057897505251011	30.959879984791854
MASNVYTQQAAQSYGAYWTQPGQGYSQQSSQPYGWQSYSIYSQSTITSGYGQSSYSSYGQSQNTGYGTQSTPQGAGSTGGYGSSISSQSSYGQESSWPGYGQGPAPSSTSGSYGSSSSSSSCGQPQSCIYSQQPSYGGQQFSYGVQPSYLPPQGYGQMQQYNS	12	1.0573441773444139	30.908440748675613
MASNVYTQQAAQSYGAYWTQPGQGYSQQSSQPYGWQSYSIYSQSTITSGYLRSSYSSYGQSQNTGYGTQSTPQGAGSTGGYGSSISSQSSYGQESSWPGYGQQPAPSSTSGSYGSSSSSSSYGQYQNCIYSQQPSYGGQQFSYGVQPSYLPPQGYGQFQQYNS	12	1.044576735856923	30.98032173382173
MASNVYTQQAAQSYGAYWTQPGQGYSQQSSQPYGWQSYSIYSQSTITSGYGQSSYSSYGQSQNTGYGTQSTPQGAGSTGGYGSSISSQSSYGQESSWPGYGQQPAPSSTSGSYGSSSSSSSYGQPDSCIYSQQFSYGGQQFSYGVQPEYLDPQGYGQMQQYNS	12	1.071435804811441	30.369153282120347
MASNVYTQQAAQSYGAYWTQPGQGYSQQSSQPYGWQSYSIYSQSTITSGYLQSSYSSYGQSQNTGYGTQSTPQGAGSTGGYGSSISSQSSYGQESSWPGYGQQPAPSSTSGSYGSSSSSSSYGQPQSCIYSQQPSYGGQQFSYGVQPEYLPPQGYGQMQQYNS	12	1.0515368488705379	31.05623130028525
MASNDYTQQAAQSYGAYWTQPGQGYSQQSSQPYGWQVYSIYSQSTITSGYLQSSYSSYGQSQNTGYGTQSTPQGAGSTGGYGSSISSQSSYGQESSWPGYGQQPAPSSTSGSYGSSSSSSSYGQPQNCIYSQQPSYGGQQFSYGVQPSYLPPQGYGQFQQYNS	12	1.0561559441524446	30.680472033658962
MASNVYTQQAAQSYGAYWTQPGQGYSQQSSQPYGWQSYSIYSQSTITSGYLQSSYSSYGQSQNTGYGTQSTPQGAGSTGGYGSSISSQSSYGQESSWPGYGQQPAPSSTSGSYGSSSSSSSYGQPQSCIYSQQPSYGGQQFSYGVQPEYLPPQGYGQMQQYNS	12	1.0628599791999047	30.752605297167058
MASNVYTQQAAQSYGAYWTQPGQGYSQQSSQPYCWQVYSIYSQSTITSGYLQSSYSSYGQSQNTGYGTQSTPQGAGSTGGYGSSISSQSSYGQESSWPGYGQQPAPSSTSGSYGSSSSSSSYGQPQNCIYSQQPSYGGQQFSYGVQPSYLPPQGYGQFQQYNS	12	1.056475818978345	31.103602427267877
MASNVYTQQAAQSYGAYWTQPGQGYSQQSSQPYGWQSYSIYSQSTITSGYGQSSYSSYGQSQNTGYGTQSTPQGAGSTGGYGSSISSQSSYGQESSWPGYGQQPAPSSTSGSYGSSSSSSSYGQPQSCIYSQQPSYGGQQFSYGVQPSYLPPQGYGQMQQYNS	12	1.046365797827143	30.727801441461263
MASNVYTQQAAQSYGAYWTQPGQGYSQQSSQPYGWQSYSIYSQSTITSGYLRSSYSSYGQSQNTGYGTQSTPQGAGSTGGYGSSISSQSSYGQESSWPGYGQQPAPSSTSGSYGSSSSSSSYGQPQSCIPSQQPSYGGQQFSYGVQPEYLPPQGYDQMQQYNS	12	1.049897290412128	30.930060426176894
MASNVYTQQAAQSYGAYWTQPGQGYSQQSSQPYGWQSYSIYSQSTITSGYGQSSYSSYGQSQNTGYGTQSTPQGAGSTGGYGSSISSQSSYGQESSWPGYGQQPAPSSTSGSYGSSSSSSSYGQPQSCIYSQQFSYGGQQFSYGVQPEYLPPQGYGQMQQYNS	12	1.098428142518597	30.234124047176824
MASNVYTQQAAQSYGAYWTQPGQGYSQQSSQPYGWQSYSIYSQSTITSGYGQSSYSSYGQSQNTGYGTQSTPQGAGSTGGYGSSISSQSSYGQESSWPGYGQQPAPSSTSGSYGSSSSSSSYGQPQSCIYSQQPSYGGQQFSYGVQPSYLPPQGYGQMQQYNS	12	1.0447708771368027	31.497307029428896
MASNVYTQQAAQSYGAYWTQPGQGYSQQSSQPVGWQVYSIYSQSTITSGYLQSSYSSYGQSSNTGYGTQSTPQGAGSTGGYGSSISSQSSYGQESSWPGYGQQPAPSSTSGSYGSSSSSSSYGQPQNCIYSQQPSYGGQQFSYGVQPSYLPPQGYGQFQQYNS	-1	0.9778725384702222	30.674266599762117
MASNVYTQQAAQSYGAYWTQPGQGYSQQSSQPYGWQSYSIYSQSTITSGYGQSSYSSYGQSQNTGYGTQSTPQGAGSTGGYGSSIRSQSSYGQESSWPGYGQQPAPSSTSGSFGSSSSSSSYGQPQSCIYSQQFSYGGQQFSYGVQPEYLPPQGYGQMQQYNS	-1	1.0044529739698853	32.0215508703271
MASNVYTQQAAQSYGAYWTQPGQGYSQQSSQPYGWQIYSIYSQSTITSGYLQSSYSSYGQSQNTGYGTQSTPQGAGSTGGYGSSISSQSSYGQESSWPGYGQQPAPSSTSGSYGSSSISSSYGQPQNCIYSQQPSYGGQQFSYGVQPSYLPPQGYGQFQQYNS	-1	0.9230464446878802	30.72036603436172
MASNVYTQQAAQSYGAYWTQPGQGYSQQSSQPYGWQVYSIYSQSTITSGYLQSSYSSYGQSQNTGYGTQSTPQGAGSTGGYGSSISSQSSYGQESSWPGYGHQPAPSSTSGSYGSSSSSSSYGQPQSCIYSQQPSYGGQQFSQGVQPEYLPPQGYGQMQQYNS	-1	1.0305970031393334	30.972969451444897
MASNVYTQQAAQSYGAYWTQPGQGYSQQSSQPYGWQVYSIYSQSTITSGYLQSSYSSYGQSQNTGYGTQSTPQGAGITGGYGSSISSQSSYGQESSWPGYGQQPAPDSTSGSYGSSSSSSSYGQPQNCIYSQQPSYGGQQFSYGVQPEYLPPQGYDQMQQYNS	13	1.0753433970763657	30.69182045081069
MASNVYTQQAAQSYGAYWTQPGQGYSQQSSQPYGWQVYSIYSQSTITSGYLQSSYSSYGQSQNTGYGTQSTPQGAGSTGGYGSSISSQSSYGQESSWPGYGQQPAPSSTSGSYGSSSSSSSYGQPQNCIYSQQPSYGGQQFSYGVQPSYLPPQGYGQFQQYNS	13	1.08131498265	29.78366936663879
MASNVYTQQAAQSYGAYWTQPGQGYSQQSSQPYGWQSYSIYSQSTITSGYLQSSYSSYGQSQNCGYGTQSTPQGAGSTGGYGSSISSQSSYGQEMSWPGYGQQPAPSSTGGSYGSSSSSSSYTQPQSCIYSQQPSYGGQQFSYGVQPEYLPPQGYGQMQQYNS	13	1.0793212770002563	30.93379936476032
MASNVYTQQAAQSYGAYWTQPGQGYSQQSSQPYGWQSYSIYSQSTITSGYLQSSYSSYGQSQNTGYGTQSTPQGAGSTGGYGSSISSQSSYGQESSWPGYGQQPAPSSTSGSYGSSSSSSSYGQPQSCIYSQQPSYGGQQFSYGVQPEYLPPQGYGQMQQYNS	13	1.0605261056320445	31.464897486069837
MASNVYTQQAAQSYGAYWTQPGQGYSQQSSQPYGWQVYSIYSQSTITSGYLQSSYSSYGQKQNTGYGTQSTPQGAGITGGYGSSISSQSSYGQESSWPGYGQQPAPDSTSGSYGSSSSSSSYGQPQNCIYSQQPSYGGQQFSYGVQPEYLPPQGYDQMQQYNS	13	1.0533043262500001	31.475084999091575
MASNVYTQQAAQSYGAYWTQPGQGYSQQSSQPYGWQSYSIYSQSTITSGYLRSSYSSYGQSQNTGYGTQSTPQGAGSTGGYGSSISSQSSYGQESSWPGYGQQPAPSSTSGSYGSSSSSSSYGQPQSCIYSQQPSYGGQQFSYGVQPEYLPPQGYDQMQQYNS	13	1.0773926434181045	31.79901049133372
MASNVYTQQAAQSYGAYWTQPGQGYSQQSSQPYGWQSYSIYSQSTITSGYLRSSYSSYGQSQNTGYGTQSTPQGAGSTGGYGSSISHQSSYGQESSWPGYGQQPAPSSTSGSYGSSSSSSSYGQPQSCIYSQQPSYGGQQFSYGVQPEYLPPQGYDQMQQYNS	13	1.0523284740192886	30.62292620238919
MASNVYTQQAAQSYGAYWTQPGQGYSQQSSQPYGWQSYSIYSQSTITSGYLRSSYSSYGQSQNTGYGTQSTPQGAGSTGGYGSSISSQSSYGQESSWPGYGQQPAPSSTSGSYGSSSSSSSYGQPQSCIYSQQFIYGGQQFSYGVQPEYLPPQGYGQMQQYNS	13	1.0465317928217701	31.012312949021705
MASNVYTQQAAQSYGAYWTQPGQGYSQQSSQPYGWQSYSIYSQSTITSGYLQSSYSSYGQSQNTGYGTQSTPQGAGSTGGYGSSISSQSSYGQESSWPGYGQQPAPSSTSGSYGSSSSSSSYGQPQSCIYSQQPSYGGQQFSQGVQPEYLPPQGYGQMQQYNS	13	1.057897505251011	30.959879984791854
MASNVYTQQAAQSYGAYWTQPGQGYSQQSSQPYGWQSYSIYSQSTITSGYGQSSYSSYGQSQNTGYGTQSTPQGAGSTGGYGSSISSQSSYGQESSWPGYGQGPAPSSTSGSYGSSSSSSSCGQPQSCIYSQQPSYGGQQFSYGVQPSYLPPQGYGQMQQYNS	13	1.0573441773444139	30.908440748675613
MASNVYTQQAAQSYGAYWTQPGQGYSQQSSQPYGWQSYSIYSQSTITSGYLYSSYSSYGQSQNTGYGTQSTPQGAGSTGGYGSSISSQSSYGQESSWPGYGQQPAPSSTSGSYGSSSSSSSYGQHQSCIYSQQPSYGGQQFSYGVQPEYLPPQGYGQMQQYNS	13	1.064890918911828	31.07547355685448
MASNVYTQQAAQSYGAYWTQPGQGYSQQSSQPYGWQSYSIYSQSTITSGYGQSSYSSYGQSQNTGYGTQSTPQGAGSTGGYGSSISSQSSYGQESSWPGYGQQPAPSSTSGSYGSSSSSSSYGQPDSCIYSQQFSYGGQQFSYGVQPEYLDPQGYGQMQQYNS	13	1.071435804811441	30.369153282120347
MASNVYTQQAAQSYGAYWTQPGQGYSQQSSQPYGWQSYSIYSQSTITSGYLQSSYSSYGQSQNTGYGTQSTPQGAGSTGGYGSSISSQSSYGQESSWPGYGQQPAPSSTSGSYGSSSSSSSYGQPQSCIYSQQPSYGGQQFSYGVQPEYLPPQGYGQMQQYNS	13	1.0515368488705379	31.05623130028525
MASNDYTQQAAQSYGAYWTQPGQGYSQQSSQPYGWQVYSIYSQSTITSGYLQSSYSSYGQSQNTGYGTQSTPQGAGSTGGYGSSISSQSSYGQESSWPGYGQQPAPSSTSGSYGSSSSSSSYGQPQNCIYSQQPSYGGQQFSYGVQPSYLPPQGYGQFQQYNS	13	1.0561559441524446	30.680472033658962
MASNVYTQQAAQSYGAYWTQPGQGYSQQSSQPYGWQSYSIYSQSTITSGYLQSSYSSYGQSQNTGYGTQSTPQGAGSTGGYGSSISSQSSYGQESSWPGYGQQPAPSSTSGSYGSSSSSSSYGQPQSCIYSQQPSYGGQQFSYGVQPEYLPPQGYGQMQQYNS	13	1.0628599791999047	30.752605297167058
MASNVYTQQAAQSYGAYWTQPGQGYSQQSSQPYCWQVYSIYSQSTITSGYLQSSYSSYGQSQNTGYGTQSTPQGAGSTGGYGSSISSQSSYGQESSWPGYGQQPAPSSTSGSYGSSSSSSSYGQPQNCIYSQQPSYGGQQFSYGVQPSYLPPQGYGQFQQYNS	13	1.056475818978345	31.103602427267877
MASNVYTQQAAQSYGAYWTQPGQGYSQQSTQPYGWQSYSIYSQSTITSGYLQSSYSSYGQSQNTGYGTQSTPQGTGSTGGYGSSISSQSSYGQESSWPGYGQQPAPSSTSGSYGSSSSSSSYGQPQNCIYSQQPSYGGQQFSYGVQPSYLPPQGYGQFQQYNS	13	1.076663425132437	31.56362337424089
MASNVYTQQAAQSYGAYWTQPGQGYSQQSSQPYGWQSYSIYSQSTITSGYLRSSYSSYGQSQNTGYGTQSTPQGAGSTGGYGSSISSQSSYGQESSWPGYGQQPAPSSTSGSYGSSSSSSSYGQPQSCIPSQQPSYGGQQFSYGVQPEYLPPQGYDQMQQYNS	13	1.049897290412128	30.930060426176894
MASNVYTQQAAQSYGAYWTQPGQGYSQQSSQPYGWQSYSIYSQSTITSGYGQSSYSSYGQSQNTGYGTQSTPQGAGSTGGYGSSISSQSSYGQESSWPGYGQQPAPSSTSGSYGSSSSSSSYGQPQSCIYSQQFSYGGQQFSYGVQPEYLPPQGYGQMQQYNS	13	1.098428142518597	30.234124047176824
MASNVYTQQAAQSYGAYWTQPGQGYSQQSSQPYGWQSYSIYSQSTITSGYLQSSYSSYGQSQNTGYGTQSTPQGAGSTGGYGSSISSQSSYGQESSWPGYGQQPAPSSTSGSYGSSSSSSSYGQPQSCIYSQQPSYGGQGFSYGVQPEYLPPQPYGQMQQYNS	13	1.0576698209175002	31.296668699359646
MASNVYTQQAAQSYGAYWTQPGQGYSQQSSQPYGWQSYSIYSQSTITSGYGQSSYSSYGQSQNTGYGTQSTPQGAGSTGGYGSSISSQSSYGQESSWPGYGQQPAPSSTSGSYGSSSSSSSYGQPQSCIYSQQFSYGGQQFSYGVQPEYLPPQGYGQMQQYNS	-1	1.0050876712029166	30.94634086844901
MASNVYTQQAAQSYGAYWTQPGQGYSQQSSQPYGWQSYSIYSQSTITSGYLRSSYSSYGQSQNTGYGTQSTPQGAGSTAGYGSSISSQSSYGQESSWPGYGQQPAPSSTSGSYGSSSSSSSYGQPQSCIYSQQPSYGGQQFSYGVQPEYLPPQGYDQMQQYNS	-1	1.0486926252566666	31.507063833035712
MASNVYTQQAAQSYGAYGTQPGQGYSQQSSQPYGWQSYSIYSQSTITSGYLRSSYSSYGQSQNTGWGTQSTPQGAGSTGGYGSSISSQSSYGQESSWPGYGQQPAPSSTSGSYGSSSSSSSYGQPQSCIYSQQPSYGGQQFSYGVQPEYLPPQGYDQMQQYNS	-1	1.0346954436171427	30.84801414816533
MASNVYTQQAAQSYGAYWTQPGQGYSQQSSQPYGWQSYSIYSQSTITSGYLQSSYSSYGQSQNCGYGTQSTPQYAGSTGGYGSSISSQSSYGQEMSWPGYGQQPAPSSTGGSYGSSSSSSSYTQPQNCIYSQQPSYGGQQFSYGVQPSYLPPQGYGQFQQYNS	-1	0.9365040079989744	29.5154896458459
MASNVYTQQAAQSYGAYWTQPGQGYSQQSTQPYGWQSYSIYSQSTITSGYLQSSYSSYGQSQNTGYGTQSTPQGTGSTGGYGSSISSQSSYGRESSWPGYGQQPAPSSTSGSYGSSSSSSSYGQPQSCIYSQQFSYGGQQFSYGVQPEYLPPQGYGPMQQYNS	-1	1.037063313751778	31.156199530143272
MASNVYTQQAAQSYGAYWTQPGQGYSQQSSQPYGWQSYSIYSQSTITSGYGQSSYSSYGQSQNTGYGTQSTPQGAGSTGGYGSSISSQSSYGQESSWPGYGQQPAPSSTSGSYGSSSSSSSYGQPQNCIYSQQPSYGGQQNSYGVQPSYLPPQGYGQFQQYNS	-1	1.0060612319811515	30.246158404737905
MASNVYTQQAAQSYGAYWTQPGQGYSQQSSQPYGWQVYSIYSQSTITSGYLQSSYSSYGQSQNTGYGTQSTPQGAGITGGYGSSISSQSSYGQESSWPGYGQQPAPDSTSGSYGSSSSSSSYGQPQNCIYSQQPSYGGQQFSYGVQPEYLPPQGYDQMQQYNS	14	1.0753433970763657	30.69182045081069
MASNVYTQQAAQSYGAYWTQPGQGYSQQSSQPYGWQVYSIYSQSTITSGYLQSSYSSYGQSQNTGYGTQSTPQGAGSTGGYGSSISSQSSYGQESSWPGYGQQPAPSSTSGSYGSSSSSSSYGQPQNCIYSQQPSYGGQQFSYGVQPSYLPPQGYGQFQQYNS	14	1.08131498265	29.78366936663879
MASNVYTQQAAQSYGAYWTQPGQGYSQQSSQPYGWQSYSIYSQSTITSGYLQSSYSSYGQSQNCGYGTQSTPQGAGSTGGYGSSISSQSSYGQEMSWPGYGQQPAPSSTGGSYGSSSSSSSYTQPQSCIYSQQPSYGGQQFSYGVQPEYLPPQGYGQMQQYNS	14	1.0793212770002563	30.93379936476032
MASNVYTQQAAQSYGAYWTQPGQGYSQQSSQPYGWQSYSIYSQSTITSGYLQSSYSSYGQSQNTGYGTQSTPQGAGSTGGYGSSISSQSSYGQESSWPGYGQQPAPSSTSGSYGSSSSSSSYGQPQSCIYSQQPSYGGQQFSYGVQPEYLPPQGYGQMQQYNS	14	1.0605261056320445	31.464897486069837
MASNVYTQQAAQSYGAYWTQPGQGYSQQSSQPYGWQVYSIYSQSTITSGYLQSSYSSYGQKQNTGYGTQSTPQGAGITGGYGSSISSQSSYGQESSWPGYGQQPAPDSTSGSYGSSSSSSSYGQPQNCIYSQQPSYGGQQFSYGVQPEYLPPQGYDQMQQYNS	14	1.0533043262500001	31.475084999091575
MASNVYTQQAAQSYGAYWTQPGQGYSQQSSQPYGWQSYSIYSQSTITSGYLRSSYSSYGQSQNTGYGTQSTPQGAGSTGGYGSSISSQSSYGQESSWPGYGQQPAPSSTSGSYGSSSSSSSYGQPQSCIYSQQPSYGGQQFSYGVQPEYLPPQGYDQMQQYNS	14	1.0773926434181045	31.79901049133372
MASNVYTQQAAQSYGAYWTQPGQGYSQQSSQPYGWQSYSIYSQSTITSGYLRSSYSSYGQSQNTGYGTQSTPQGAGSTGGYGSSISHQSSYGQESSWPGYGQQPAPSSTSGSYGSSSSSSSYGQPQSCIYSQQPSYGGQQFSYGVQPEYLPPQGYDQMQQYNS	14	1.0523284740192886	30.62292620238919
MASNVYTQQAAQSYGAYWTQPGQGYSQQSSQPYGWQSYSIYSQSTITSGYGQSSYSSYGQSQNTGYGTQSTPQGAGSTGGYGSSISSQSSYGQESSWPGYGQQPAPSSTSGSYGSSSSSSSYGQPDSCIYSQQFSYGGQQFSYGVQPEYLDPQGYGQMQQYNS	14	1.0694283143149679	31.248034924768515
MASNVYTQQAAQSYGAYWTQPGQGYSQQSSQPYGWQSYSIYSQSTITSGYLQSSYSSYGQSQNTGYGTQSTPQGAGSTGGYGSSISSQSSYGQESSWPGYGQQPAPSSTSGSYGSSSSSSSYGQPQSCIYSQQPSYGGQQFSQGVQPEYLPPQGYGQMQQYNS	14	1.057897505251011	30.959879984791854
MASNVYTQQAAQSYGAYWTQPGQGYSQQSSQPYGWQSYSIYSQSTITSGYGQSSYSSYGQSQNTGYGTQSTPQGAGSTGGYGSSISSQSSYGQESSWPGYGQGPAPSSTSGSYGSSSSSSSCGQPQSCIYSQQPSYGGQQFSYGVQPSYLPPQGYGQMQQYNS	14	1.0573441773444139	30.908440748675613
MASNVYTQQAAQSYGAYWTQPGQGYSQQSSQPYGWQSYSIYSQSTITSGYLYSSYSSYGQSQNTGYGTQSTPQGAGSTGGYGSSISSQSSYGQESSWPGYGQQPAPSSTSGSYGSSSSSSSYGQHQSCIYSQQPSYGGQQFSYGVQPEYLPPQGYGQMQQYNS	14	1.064890918911828	31.07547355685448
MASNVYTQQAAQSYGAYWTQPGQGYSQQSSQPYGWQSYSIYSQSTITSGYGQSSYSSYGQSQNTGYGTQSTPQGAGSTGGYGSSISSQSSYGQESSWPGYGQQPAPSSTSGSYGSSSSSSSYGQPDSCIYSQQFSYGGQQFSYGVQPEYLDPQGYGQMQQYNS	14	1.071435804811441	30.369153282120347
MASNVYTQQAAQSYGAYWTQPGQGYSQQSSQPYGWQSYSIYSQSTITSGYLQSSYSSYGQSQNTGYGTQSTPQGAGSTGGYGSSISSQSSYGQESSWPGYGQQPAPSSTSGSYGSSSSSSSYGQPQSCIYSQQPSYGGQQFSYGVQPEYLPPQGYGQMQQYNS	14	1.0515368488705379	31.05623130028525
MASNDYTQQAAQSYGAYWTQPGQGYSQQSSQPYGWQVYSIYSQSTITSGYLQSSYSSYGQSQNTGYGTQSTPQGAGSTGGYGSSISSQSSYGQESSWPGYGQQPAPSSTSGSYGSSSSSSSYGQPQNCIYSQQPSYGGQQFSYGVQPSYLPPQGYGQFQQYNS	14	1.0561559441524446	30.680472033658962
MASNVYTQQAAQSYGAYWTQPGQGYSQQSSQPYGWQSYSIYSQSTITSGYLQSSYSSYGQSQNTGYGTQSTPQGAGSTGGYGSSISSQSSYGQESSWPGYGQQPAPSSTSGSYGSSSSSSSYGQPQSCIYSQQPSYGGQQFSYGVQPEYLPPQGYGQMQQYNS	14	1.0628599791999047	30.752605297167058
MASNVYTQQAAQSYGAYWTQPGQGYSQQSSQPYCWQVYSIYSQSTITSGYLQSSYSSYGQSQNTGYGTQSTPQGAGSTGGYGSSISSQSSYGQESSWPGYGQQPAPSSTSGSYGSSSSSSSYGQPQNCIYSQQPSYGGQQFSYGVQPSYLPPQGYGQFQQYNS	14	1.056475818978345	31.103602427267877
MASNVYTQQAAQSYGAYWTQPGQGYSQQSTQPYGWQSYSIYSQSTITSGYLQSSYSSYGQSQNTGYGTQSTPQGTGSTGGYGSSISSQSSYGQESSWPGYGQQPAPSSTSGSYGSSSSSSSYGQPQNCIYSQQPSYGGQQFSYGVQPSYLPPQGYGQFQQYNS	14	1.076663425132437	31.56362337424089
MASNVYTQQAAQSYGAYWTQPGQGYSQQSTQPYGWQSYSIYSQSTITSGYLQSSYSSYGQSQNTGYGTQSTPQGTGSTGGYGSSISSQSSYGQESSWPGYGQQPAPSSTSGSYGSSSSSSSYGQPQSCIYSQQPSYGGQQFSYGVQPEYLPPQGYGQMQQYNS	14	1.0653805678423005	31.077335550038935
MASNVYTQQAAQSYGAYWTQPGQGYSQQSSQPYGWQSYSIYSQSTITSGYGQSSYSSYGQSQNTGYGTQSTPQGAGSTGGYGSSISSQSSYGQESSWPGYGQQPAPSSTSGSYGSSSSSSSYGQPQSCIYSQQFSYGGQQFSYGVQPEYLPPQGYGQMQQYNS	14	1.098428142518597	30.234124047176824
MASNVYTQQAAQSYGAYWTQPGQGYSQQSSQPYGWQSYSIYSQSTITSGYLQSSYSSYGQSQNTGYGTQSTPQGAGSTGGYGSSISSQSSYGQESSWPGYGQQPAPSSTSGSYGSSSSSSSYGQPQSCIYSQQPSYGGQGFSYGVQPEYLPPQPYGQMQQYNS	14	1.0576698209175002	31.296668699359646
MASNVYTQQAAQSYGAYWTQPGQGYSQQSSQPYGWQVYSIYSQSTITSGYLQSSYSSYGQSQNTGYGTQSTPQGAGSTGGYGSSISSQSSYGQESSWPGYGQQPARSSTSGSYGSSSSSSSYGQPQNCIYSLQPSYGGQQFSYGVQPSYLPPQGYGQFQQYNS	-1	0.8545336096768276	30.796033909543993
MASNVYTQQAAQSYGAYWTQPGQGYSQQSSQPYGWQSYSIYSQSTITSGYLRSSYSSYGQSQNTGYGTQSTPQGAGSTGGYGSSISSQSSYGQESSWPGYGQQPAPSSTSGSYGSSSSSSSYGQPQSCIYSQQRSYGGQQFSYGVQPEYLPPQGYDQMQQYNS	-1	1.0360665181683335	31.098487168742018
MASNVYTQQAAQSYGAYWTQPGQGLSQQSSQPYGWQVYSIYSQSTITSGYLQSSYSSYGQSQNTGYGTQSTPQGAGSTGGYGSSISSQSSYGQESSWPGYGQQPAPSSTSGSWGSSSSSSSYGQPQNCIYSQQPSYGGQQFSYGVQPSYLPPTGYGQFQQYNS	-1	0.9897000614394407	30.296461306297292
MASNVYTQQAAQWYGAYWTQPGQGYSQQSSQPYGWQVYSIYSQSTITSGYLQSSYSSYGQSQNTGYGTQSTPQGAGSTGGYGSSISSQSSYGQESSWPGYGQQPAPSSTSGSYGSSSSSSSYGQPQNCIYSQQPSYGGQQFSYGVQPSYLPPQGYGQFQQYNS	-1	0.9275020255748888	30.348371938163915
MASNVYTQQAAQSYGAYWTQPGQGYSQQSSQPYGWQSYSIYSQSTITSGYLQSSYSSYGQSQNCGYGTQSTPQGAGSTGGYGSSISSQSSYGQEMSWPGYGQQPAPSSTGGSYGSSSSSSSYGQPQNCIYSQQPSYGGQQFSYGVQPSYLPPQGYGQFQQYNS	-1	1.00405692658321	31.407265990777358
MASNVYTQQAAQSYGAYWTQPGQGYSQQSSQPYGWQVYSIYSQSTITSGYLQSSYSSYGQSQNTGYGTQSTPQGAGITGGYGSSISSQSSYGQESSWPGYGQQPAPDSTSGSYGSSSSSSSYGQPQNCIYSQQPSYGGQQFSYGVQPEYLPPQGYDQMQQYNS	15	1.0753433970763657	30.69182045081069
MASNVYTQQAAQSYGAYWTQPGQGYSQQSSQPYGWQVYSIYSQSTITSGYLQSSYSSYGQSQNTGYGTQSTPQGAGSTGGYGSSISSQSSYGQESSWPGYGQQPAPSSTSGSYGSSSSSSSYGQPQNCIYSQQPSYGGQQFSYGVQPSYLPPQGYGQFQQYNS	15	1.08131498265	29.78366936663879
MASNVYTQQAAQSYGAYWTQPGQGYSQQSSQPYGWQSYSIYSQSTITSGYLQSSYSSYGQSQNCGYGTQSTPQGAGSTGGYGSSISSQSSYGQEMSWPGYGQQPAPSSTGGSYGSSSSSSSYTQPQSCIYSQQPSYGGQQFSYGVQPEYLPPQGYGQMQQYNS	15	1.0793212770002563	30.93379936476032
MASNVYTQQAAQSYGAYWTQPGQGYSQQSSQPYGWQSYSIYSQSTITSGYLQSSYSSYGQSQNTGYGTQSTPQGAGSTGGYGSSISSQSSYGQESSWPGYGQQPAPSSTSGSYGSSSSSSSYGQPQSCIYSQQPSYGGQQFSYGVQPEYLPPQGYGQMQQYNS	15	1.0605261056320445	31.464897486069837
MASNVYTQQAAQSYGAYWTQPGQGYSQQSSQPYGWQVYSIYSQSTITSGYLQNSYSSYGQSQNTGYDTQSTPQGAGSTGGYGSSISSQSSYGQESSWPGYGQQPAPSSTSGSYGSSSSSSSYTQPQSCIYSQQPSYGGQQFSYGCQPEYLPPQGYGQMQQYNR	15	1.0760316419468479	30.723420483972063
MASNVYTQQAAQSYGAYWTQPGQGYSQQSSQPYGWQSYSIYSQSTITSGYLRSSYSSYGQSQNTGYGTQSTPQGAGSTGGYGSSISSQSSYGQESSWPGYGQQPAPSSTSGSYGSSSSSSSYGQPQSCIYSQQPSYGGQQFSYGVQPEYLPPQGYDQMQQYNS	15	1.0773926434181045	31.79901049133372
MASNVYTQQAAQSYGAYWTQPGQGYSQQSSQPYGWQVYSIYSQSTITSGYLQSSYSSYGQSQNTGYGTQSTPQGAGITGGYGSSISSQSSYGQESSWPGYGQQPAPDSTGGSYGSSSSSSSYTQPQSCIYSQQPSYGGQQFSYGVQPEYLPPQGYGQMQQYNS	15	1.0766489972298572	32.31774271493034
MASNVYTQQAAQSYGAYWTQPGQGYSQQSSQPYGWQSYSIYSQSTITSGYGQSSYSSYGQSQNTGYGTQSTPQGAGSTGGYGSSISSQSSYGQESSWPGYGQQPAPSSTSGSYGSSSSSSSYGQPDSCIYSQQFSYGGQQFSYGVQPEYLDPQGYGQMQQYNS	15	1.0694283143149679	31.248034924768515
MASNVYTQQAAQSYGAYWTQPGQGYSQQSSQPYGWQSYSIYSQSTITSGYLQSSYSSYGQSQNTGYGTQSTPQGAGSTGGYGSSISSQSSYGQESSWPGYGQQPAPSSTSGSYGSSSSSSSYGQPQSCIYSQQPSYGGQQFSQGVQPEYLPPQGYGQMQQYNS	15	1.057897505251011	30.959879984791854
MASNVYTQQAAQSYGAYWTQPGQGYSQQSSQPYGWQSYSIYSQSTITSGYGQSSYSSYGQSQNTGYGTQSTPQGAGSTGGYGSSISSQSSYGQESSWPGYGQGPAPSSTSGSYGSSSSSSSCGQPQSCIYSQQPSYGGQQFSYGVQPSYLPPQGYGQMQQYNS	15	1.0573441773444139	30.908440748675613
MASNVYTQQAAQSYGAYWTQPGQGYSQQSSQPYGWQSYSIYSQSTITSGYLYSSYSSYGQSQNTGYGTQSTPQGAGSTGGYGSSISSQSSYGQESSWPGYGQQPAPSSTSGSYGSSSSSSSYGQHQSCIYSQQPSYGGQQFSYGVQPEYLPPQGYGQMQQYNS	15	1.064890918911828	31.07547355685448
MASNVYTQQAAQSYGAYWTQPGQGYSQQSSQPYGWQSYSIYSQSTITSGYGQSSYSSYGQSQNTGYGTQSTPQGAGSTGGYGSSISSQSSYGQESSWPGYGQQPAPSSTSGSYGSSSSSSSYGQPDSCIYSQQFSYGGQQFSYGVQPEYLDPQGYGQMQQYNS	15	1.071435804811441	30.369153282120347
MASNVYTQQAGQSYGCYWTQPGQGYSQQSSQPYGWQSYSIYSQSTITSGYLQSSYSSYGQSQNCGYGTQSTPQGAGSTGGYGSSISSQSSYGQEMSWPGYGQQPAPSSTSGSYGSSSSSSSYGQPQNCIYSQQPSYGGQQFSYGVQPEYLPPQGYDQMQQYNS	15	1.0735471915502859	31.047451385664537
MASNDYTQQAAQSYGAYWTQPGQGYSQQSSQPYGWQVYSIYSQSTITSGYLQSSYSSYGQSQNTGYGTQSTPQGAGSTGGYGSSISSQSSYGQESSWPGYGQQPAPSSTSGSYGSSSSSSSYGQPQNCIYSQQPSYGGQQFSYGVQPSYLPPQGYGQFQQYNS	15	1.0561559441524446	30.680472033658962
MASNVYTQQAAQSYGAYWTQPGQGYSQQSSQPYGWQSYSIYSQSTITSGYLQSSYSSYGQSQNTGYGTQSTPQGAGSTGGYGSSISSQSSYGQESSWPGYGQQPAPSSTSGSYGSSSSSSSYGQPQSCIYSQQPSYGGQQFSYGVQPEYLPPQGYGQMQQYNS	15	1.0628599791999047	30.752605297167058
MASNVYTQQAAQSYGAYWTQPGQGYSQQSSQPYCWQVYSIYSQSTITSGYLQSSYSSYGQSQNTGYGTQSTPQGAGSTGGYGSSISSQSSYGQESSWPGYGQQPAPSSTSGSYGSSSSSSSYGQPQNCIYSQQPSYGGQQFSYGVQPSYLPPQGYGQFQQYNS	15	1.056475818978345	31.103602427267877
MASNVYTQQAAQSYGAYWTQPGQGYSQQSTQPYGWQSYSIYSQSTITSGYLQSSYSSYGQSQNTGYGTQSTPQGTGSTGGYGSSISSQSSYGQESSWPGYGQQPAPSSTSGSYGSSSSSSSYGQPQNCIYSQQPSYGGQQFSYGVQPSYLPPQGYGQFQQYNS	15	1.076663425132437	31.56362337424089
MASNVYTQQAAQSYGAYWTQPGQGYSQQSTQPYGWQSYSIYSQSTITSGYLQSSYSSYGQSQNTGYGTQSTPQGTGSTGGYGSSISSQSSYGQESSWPGYGQQPAPSSTSGSYGSSSSSSSYGQPQSCIYSQQPSYGGQQFSYGVQPEYLPPQGYGQMQQYNS	15	1.0653805678423005	31.077335550038935
MASNVYTQQAAQSYGAYWTQPGQGYSQQSSQPYGWQSYSIYSQSTITSGYGQSSYSSYGQSQNTGYGTQSTPQGAGSTGGYGSSISSQSSYGQESSWPGYGQQPAPSSTSGSYGSSSSSSSYGQPQSCIYSQQFSYGGQQFSYGVQPEYLPPQGYGQMQQYNS	15	1.098428142518597	30.234124047176824
MASNVYTQQAAQSYGAYWTQPGQGYSQQSSQPYGWQSYSIYSQSTITSGYLQSSYSSYGQSQNTGYGTQSTPQGAGSTGGYGSSISSQSSYGQESSWPGYGQQPAPSSTSGSYGSSSSSSSYGQPQSCIYSQQPSYGGQGFSYGVQPEYLPPQPYGQMQQYNS	15	1.0576698209175002	31.296668699359646
MASNVYTQQAAQSYGAYWTQPGQGYSQQSSQPYGWQVYSIYSQSTITSGYLQSSYSSYGQSQNTGYGTQSTPQGAGITGGYGSSISSQSSYGQESSWPGYGQQPAPSSTSGSYGSSSSSSSYGQPQSCIYSQQFSYGGQQFSYGVQPEYLPPQGYGQMQQYNS	-1	1.0313308691478786	30.283457465031873
MASNVYTQQAAQSYGAYWTQPGQGYSQQSSQPYGWQSYSIYSQSTITSGRGQSSYSSYGQSQNTGYGTQSTPQGAGSTGGYGSSISSQSSYGQESSWPGYGQQPAPDSTGGSYGYSSSSSSYTQPQSCIYSQQPSYGGQQFSYGVQPEYLPPQGYGQMQQYNS	-1	1.0273392300856667	31.35612822429078
MASNVYTQQAAQSYGAYWTQPGQGYSQQSSQPYGWQVYSIYSQSTITSGYLQSSYSSYGQSQNTGYGTQSTPQGAGSTGGYGSSISSQSSYGQESSWPGYGQQPAPSSTSGSYGSSSSSSSYGQPQNCIYSQQPSYGGQQFSYGVQPSYLPPQGYGQFQQYNS	-1	1.0376952367666155	30.404541334105406
MASNVYTQQAAQSYGAYWTQPGQGYSQQSSQPYGWQVYSIYSQSTITSGYLQSSYSSYGQSQNTGSGTQSTPQGAGSTGGYGSSISSQSSYGQESSWPGYGQQPAPSSTSGSYGSSSSSSSYGQPQSCIYSQQFSYGGQQFSYGVQPEYLPPQGYGQMQQYNS	-1	1.034667676698778	31.60725757153614
MASNVYTQQAAQSYGAYWTQPGQGYSQQSSQPYGWQSYWIYSQSTITSGYGQSSYSSYGQSQNTGYGTQSTPQGAGITGGYGSSISSQSSYGRESSWPGYGQQPAPDSTSGSYGSSSSSSSYGQPQNCIYSQQPSYGGQQFSYGVQPEYLPPQGYDQMQQYNS	-1	1.0495015608306375	31.752805904356066
MASNVYTQQAALSYGAYWTQPGQGYSQQSSQPYGWQSYSIYSQSTITSGYLRSSYSSYGQSQNTGYGTQSTPQGAGSTGGYGSSISSQSSYGQESSWPGYGQQPAPSSTSGSYGSSSSSSSYGQPQNCIYSQQPSYGGQQFSYGVQPSYLPPQGYGLFQQYNS	-1	0.8943929100328668	30.45179753991374
MASNVYTQQAAQSYGAYWTQPGQGYSQQSSQPYGWQVYSIYSQSTITSGYLQSSYSSYGQSQNTGYGTQSTPQGAGITGGYGSSISSQSSYGQESSWPGYGQQPAPDSTSGSYGSSSSSSSYGQPQNCIYSQQPSYGGQQFSYGVQPEYLPPQGYDQMQQYNS	16	1.0753433970763657	30.69182045081069
MASNVYTQQAAQSYGAYWTQPGQGYSQQSSQPYGWQVYSIYSQSTITSGYLQSSYSSYGQSQNTGYGTQSTPQGAGSTGGYGSSISSQSSYGQESSWPGYGQQPAPSSTSGSYGSSSSSSSYGQPQNCIYSQQPSYGGQQFSYGVQPSYLPPQGYGQFQQYNS	16	1.08131498265	29.78366936663879
MASNVYTQQAAQSYGAYWTQPGQGYSQQSSQPYGWQSYSIYSQSTITSGYLQSSYSSYGQSQNCGYGTQSTPQGAGSTGGYGSSISSQSSYGQEMSWPGYGQQPAPSSTGGSYGSSSSSSSYTQPQSCIYSQQPSYGGQQFSYGVQPEYLPPQGYGQMQQYNS	16	1.0793212770002563	30.93379936476032
MASNVYTQQAAQSYGAYWTQPGQGYSQQSSQPYGWQSYSIYSQSTITSGYLQSSYSSYGQSQNTGYGTQSTPQGAGSTGGYGSSISSQSSYGQESSWPGYGQQPAPSSTSGSYGSSSSSSSYGQPQSCIYSQQPSYGGQQFSYGVQPEYLPPQGYGQMQQYNS	16	1.0605261056320445	31.464897486069837
MASNVYTQQAAQSYGAYWTQPGQGYSQQSSQPYGWQVYSIYSQSTITSGYLQNSYSSYGQSQNTGYDTQSTPQGAGSTGGYGSSISSQSSYGQESSWPGYGQQPAPSSTSGSYGSSSSSSSYTQPQSCIYSQQPSYGGQQFSYGCQPEYLPPQGYGQMQQYNR	16	1.0760316419468479	30.723420483972063
MASNVYTQQAAQSYGAYWTQPGQGYSQQSSQPYGWQSYSIYSQSTITSGYLRSSYSSYGQSQNTGYGTQSTPQGAGSTGGYGSSISSQSSYGQESSWPGYGQQPAPSSTSGSYGSSSSSSSYGQPQSCIYSQQPSYGGQQFSYGVQPEYLPPQGYDQMQQYNS	16	1.0773926434181045	31.79901049133372
MASNVYTQQAAQSYGAYWTQPGQGYSQQSSQPYGWQVYSIYSQSTITSGYLQSSYSSYGQSQNTGYGTQSTPQGAGITGGYGSSISSQSSYGQESSWPGYGQQPAPDSTGGSYGSSSSSSSYTQPQSCIYSQQPSYGGQQFSYGVQPEYLPPQGYGQMQQYNS	16	1.0766489972298572	32.31774271493034
MASNVYTQQAAQSYGAYWTQPGQGYSQQSSQPYGWQSYSIYSQSTITSGYGQSSYSSYGQSQNTGYGTQSTPQGAGSTGGYGSSISSQSSYGQESSWPGYGQQPAPSSTSGSYGSSSSSSSYGQPDSCIYSQQFSYGGQQFSYGVQPEYLDPQGYGQMQQYNS	16	1.0694283143149679	31.248034924768515
MASNVYTQQAAQSYGAYWTQPGQGYSQQSSQPYGWQSYSIYSQSTITSGYLQSSYSSYGQSQNTGYGTQSTPQGAGSTGGYGSSISSQSSYGQESSWPGYGQQPAPSSTSGSYGSSSSSSSYGQPQSCIYSQQPSYGGQQFSQGVQPEYLPPQGYGQMQQYNS	16	1.057897505251011	30.959879984791854
MASNVYTQQAAQSYGAYWTQPGQGYSQQSSQPYGWQSYSIYSQSTITSGYGQSSYSSYGQSQNTGYGTQSTPQGAGSTGGYGSSISSQSSYGQESSWPGYGQGPAPSSTSGSYGSSSSSSSCGQPQSCIYSQQPSYGGQQFSYGVQPSYLPPQGYGQMQQYNS	16	1.0573441773444139	30.908440748675613
MASNVYTQQAAQSYGAYWTQPGQGYSQQSSQPYGWQSYSIYSQSTITSGYLYSSYSSYGQSQNTGYGTQSTPQGAGSTGGYGSSISSQSSYGQESSWPGYGQQPAPSSTSGSYGSSSSSSSYGQHQSCIYSQQPSYGGQQFSYGVQPEYLPPQGYGQMQQYNS	16	1.064890918911828	31.07547355685448
MASNVYTQQAAQSYGAYWTQPGQGYSQQSSQPYGWQSYSIYSQSTITSGYGQSSYSSYGQSQNTGYGTQSTPQGAGSTGGYGSSISSQSSYGQESSWPGYGQQPAPSSTSGSYGSSSSSSSYGQPDSCIYSQQFSYGGQQFSYGVQPEYLDPQGYGQMQQYNS	16	1.071435804811441	30.369153282120347
MASNVYTQQAGQSYGCYWTQPGQGYSQQSSQPYGWQSYSIYSQSTITSGYLQSSYSSYGQSQNCGYGTQSTPQGAGSTGGYGSSISSQSSYGQEMSWPGYGQQPAPSSTSGSYGSSSSSSSYGQPQNCIYSQQPSYGGQQFSYGVQPEYLPPQGYDQMQQYNS	16	1.0735471915502859	31.047451385664537
MASNVYTQQAAQSYGAYWTQPGQGYSQQSSQPYGWQSYSIYSQSTITSGYGQSSYSSYGQSQNTGYGTQSTPQGAGSTGGYGSSTNSQSSYGQESSWPGYKQQPAPSSTSGSYGSSSSSISYGQPQSCIYSQQFSYGGQQFSYGVQPEYLPPQGYGQMQQYNS	16	1.0655351589780158	31.97382951832835
MASNVYTQQAAQSYGAYWTQPGQGYSQQSSQPYGWQSYSIYSQSTITSGYLQSSYSSYGQSQNTGYGTQSTPQGAGSTGGYGSSISSQSSYGQESSWPGYGQQPAPSSTSGSYGSSSSSSSYGQPQSCIYSQQPSYGGQQFSYGVQPEYLPPQGYGQMQQYNS	16	1.0628599791999047	30.752605297167058
MASNVYTQQAAQSYGAYWTQIGQGYSQQSTQPYGWQSYSIYSQSTITSGYLQSSYSSYGQSQNTGYGTQSTPQGTGSTGGYGSSISSQSSYGQESSWPGYGQQPAPSSTSGSYGSSSSSSSYGQPQSCIYSQQPSYGGQQFSYGVQPEYLPPQGYDQMQQYNS	16	1.0817881512924445	30.971143494616232
MASNVYTQQAAQSYGAYWTQPGQGYSQQSTQPYGWQSYSIYSQSTITSGYLQSSYSSYGQSQNTGYGTQSTPQGTGSTGGYGSSISSQSSYGQESSWPGYGQQPAPSSTSGSYGSSSSSSSYGQPQNCIYSQQPSYGGQQFSYGVQPSYLPPQGYGQFQQYNS	16	1.076663425132437	31.56362337424089
MASNVYTQQAAQSYGAYWTQPGQGYSQQSTQPYGWQSYSIYSQSTITSGYLQSSYSSYGQSQNTGYGTQSTPQGTGSTGGYGSSISSQSSYGQESSWPGYGQQPAPSSTSGSYGSSSSSSSYGQPQSCIYSQQPSYGGQQFSYGVQPEYLPPQGYGQMQQYNS	16	1.0653805678423005	31.077335550038935
MASNVYTQQAAQSYGAYWTQPGQGYSQQSSQPYGWQSYSIYSQSTITSGYGQSSYSSYGQSQNTGYGTQSTPQGAGSTGGYGSSISSQSSYGQESSWPGYGQQPAPSSTSGSYGSSSSSSSYGQPQSCIYSQQFSYGGQQFSYGVQPEYLPPQGYGQMQQYNS	16	1.098428142518597	30.234124047176824
MASNVYTQQAAQSYGAYWTQPGQGYSQQSSQPYGWQSYSIYSQSTITSGYLQSSYSSYGQSQNTGYGTQSTPQGAGSTGGYGSSISSQSSYGQESSWPGYGQQPAPSSTSGSYGSSSSSSSYGQPQSCIYSQQPSYGGQGFSYGVQPEYLPPQPYGQMQQYNS	16	1.0576698209175002	31.296668699359646
MASNVYTQQAAQSYGAYWTQIGQGYSQQSTQPYGWQSYSIYSQSTITSGYLQSSYSSYGQSQNTGYGTQSTPQGTGSTGGYGSSISSQSSYGQESSWPGYGQQPAPSSTSGSYGSSSSSSSYGQPQSCIYSQQPSYGGQQFSYGVQPEYLPPQGYDQMQQYNS	-1	1.047087223936462	30.780597332799605
MASNVYTQQAAQSYGAYWTQPGQGYSQQSSQPYGWQVYSIYSQSTITSGYLQSSYSSYGQSQNTGYGTQSTPQGAGSTGGYGSSISSQSSYGQESSWPGYGQQPAPSSTSGSYGSSSSSSSYGQPQNCIYSQQPSYGGQQFSYGVQPSYLPPQGYGQFQQYNS	-1	1.0024525414500953	31.121645553160917
MASNVYTQQAAQSYMAYWTQPGQGYSQQSSQPYGWQVYSIYSQSTITSGYLQSSYSSYGQSQNTGYGTQSTPQGAGSTGGYGSSISSQSSYGQESSWPGYGQQPAPSSTSGSYGSSSSSSSYGQPQNCIYSQQPSYGGQQFSYGVQPSYLPPQGYGQFQQYNS	-1	0.9890977173406155	30.593444719561194
MASCVYTQQAAQSYGAYWTQPGQGYSQQSSQPYGWQSYSIYSQSTITSGYLYSSYSSYGQSQNTGYGTQSTPQGAGSTGGYGSSISSQSSYGQESSWPGYGQQPAPSSTSGSYGSSSSSSSYGQHQSYIYSQQPSYGGQQFSYGVQPSYLPPQGYGQFQQYNS	-1	1.033630662899273	30.264325525490026
MASNVYTQQAAQSYGAYWTQPGQGYSQQSSQPYGWQVYSIYSQSTITSGYLQSSYSSYGQSQNTGYGTQSTPQGAGSTGGYGSSISSQSSYGQESSWPGYGQQPAPSSTSGSYGSSSSSSSYGQPQNCSYSQQPSYGGQQFSYGVQPEYLPPQGYGQMQQYNS	-1	1.0126106569375306	30.56305381863318
MASNVYTQQAAQSYGAYWTQPGQGYSQQSSQPYGWQSYSIYSQSTITSGYLQSSYSSYGQSQNCGYGTQSTPQGAGSTGGYGSSISSQSSYGQESSWPGYGQQPAPSSTSGSYGSSSSSSSYGQPQSCIYSQQFSYGGQQFSYGVQPEYLPPQGYGQMQQYNS	-1	0.9985644694851905	31.37556223390912
MASNVYTQQAAQSYGAYWTQPGQGYSQQSSQPYGWQVYSIYSQSTITSGYLQSSYSSYGQSQNTGYGTQSTPQGAGITGGYGSSISSQSSYGQESSWPGYGQQPAPDSTSGSYGSSSSSSSYGQPQNCIYSQQPSYGGQQFSYGVQPEYLPPQGYDQMQQYNS	17	1.0753433970763657	30.69182045081069
MASNVYTQQAAQSYGAYWTQPGQGYSQQSSQPYGWQVYSIYSQSTITSGYLQSSYSSYGQSQNTGYGTQSTPQGAGSTGGYGSSISSQSSYGQESSWPGYGQQPAPSSTSGSYGSSSSSSSYGQPQNCIYSQQPSYGGQQFSYGVQPSYLPPQGYGQFQQYNS	17	1.08131498265	29.78366936663879
MASNVYTQQAAQSYGAYWTQPGQGYSQQSSQPYGWQSYSIYSQSTITSGYLQSSYSSYGQSQNCGYGTQSTPQGAGSTGGYGSSISSQSSYGQEMSWPGYGQQPAPSSTGGSYGSSSSSSSYTQPQSCIYSQQPSYGGQQFSYGVQPEYLPPQGYGQMQQYNS	17	1.0793212770002563	30.93379936476032
MASNVYTQQAAQSYGAYWTQPGQGYSQQSSQPYGWQSYSIYSQSTITSGYLQSSYSSYGQSQNTGYGTQSTPQGAGSTGGYGSSISSQSSYGQESSWPGYGQQPAPSSTSGSYGSSSSSSSYGQPQSCIYSQQPSYGGQQFSYGVQPEYLPPQGYGQMQQYNS	17	1.0605261056320445	31.464897486069837
MASNVYTQQAAQSYGAYWTQPGQGYSQQSSQPYGWQVYSIYSQSTITSGYLQNSYSSYGQSQNTGYDTQSTPQGAGSTGGYGSSISSQSSYGQESSWPGYGQQPAPSSTSGSYGSSSSSSSYTQPQSCIYSQQPSYGGQQFSYGCQPEYLPPQGYGQMQQYNR	17	1.0760316419468479	30.723420483972063
MASNVYTQQAAQSYGAYWTQPGQGYSQQSSQPYGWQSYSIYSQSTITSGYLRSSYSSYGQSQNTGYGTQSTPQGAGSTGGYGSSISSQSSYGQESSWPGYGQQPAPSSTSGSYGSSSSSSSYGQPQSCIYSQQPSYGGQQFSYGVQPEYLPPQGYDQMQQYNS	17	1.0773926434181045	31.79901049133372
MASNVYTQQAAQSYGAYWTQPGQGYSQQSSQPYGWQVYSIYSQSTITSGYLQSSYSSYGQSQNTGYGTQSTPQGAGITGGYGSSISSQSSYGQESSWPGYGQQPAPDSTGGSYGSSSSSSSYTQPQSCIYSQQPSYGGQQFSYGVQPEYLPPQGYGQMQQYNS	17	1.0766489972298572	32.31774271493034
MASNVYTQQAAQSYGAYWTQPGQGYSQQSSQPYGWQSYSIYSQSTITSGYGQSSYSSYGQSQNTGYGTQSTPQGAGSTGGYGSSISSQSSYGQESSWPGYGQQPAPSSTSGSYGSSSSSSSYGQPDSCIYSQQFSYGGQQFSYGVQPEYLDPQGYGQMQQYNS	17	1.0694283143149679	31.248034924768515
MASNVYTQQAAQSYGAYWTQPGQGYSQQSSQPYGWQSYSIYSQSTITSGYLQSSYSSYGQSQNTGYGTQSTPQGAGSTGGYGSSISSQSSYGQESSWPGYGQQPAPSSTSGSYGSSSSSSSYGQPQSCIYSQQPSYGGQQFSQGVQPEYLPPQGYGQMQQYNS	17	1.057897505251011	30.959879984791854
MASNVYTQQAAQSYGAYWTQPGQGYSQQSSQPYGWQSYSIYSQSTITSGYGQSSYSSYGQSQNTGYGTQSTPQGAGSTGGYGSSISSQSSYGQESSWPGYGQQPAPSSTSGSYGSSSSSSSYGQPQSCIYSQQFSYGGQQFSYGVQPEYLPPQGYGQMQQYNS	17	1.0582181845400949	31.34230705562252
MASNVYTQQAAQSYGAYWTQPGQGYSQQSSQPYGWQSYSIYSQSTITSGYLYSSYSSYGQSQNTGYGTQSTPQGAGSTGGYGSSISSQSSYGQESSWPGYGQQPAPSSTSGSYGSSSSSSSYGQHQSCIYSQQPSYGGQQFSYGVQPEYLPPQGYGQMQQYNS	17	1.064890918911828	31.07547355685448
MASNVYTQQAAQSYGAYWTQPGQGYSQQSSQPYGWQSYSIYSQSTITSGYGQSSYSSYGQSQNTGYGTQSTPQGAGSTGGYGSSISSQSSYGQESSWPGYGQQPAPSSTSGSYGSSSSSSSYGQPDSCIYSQQFSYGGQQFSYGVQPEYLDPQGYGQMQQYNS	17	1.071435804811441	30.369153282120347
MASNVYTQQAGQSYGCYWTQPGQGYSQQSSQPYGWQSYSIYSQSTITSGYLQSSYSSYGQSQNCGYGTQSTPQGAGSTGGYGSSISSQSSYGQEMSWPGYGQQPAPSSTSGSYGSSSSSSSYGQPQNCIYSQQPSYGGQQFSYGVQPEYLPPQGYDQMQQYNS	17	1.0735471915502859	31.047451385664537
MASNVYTQQAAQSYGAYWTQPGQGYSQQSSQPYGWQSYSIYSQSTITSGYGQSSYSSYGQSQNTGYGTQSTPQGAGSTGGYGSSTNSQSSYGQESSWPGYKQQPAPSSTSGSYGSSSSSISYGQPQSCIYSQQFSYGGQQFSYGVQPEYLPPQGYGQMQQYNS	17	1.0655351589780158	31.97382951832835
MASNVYTQQAAQSYGAYWTQPGQGYSQQSSQPYGWQSYSIYSQSTITSGYLQSSYSSYGQSQNTGYGTQSTPQGAGSTGGYGSSISSQSSYGQESSWPGYGQQPAPSSTSGSYGSSSSSSSYGQPQSCIYSQQPSYGGQQFSYGVQPEYLPPQGYGQMQQYNS	17	1.0628599791999047	30.752605297167058
MASNVYTQQAAQSYGAYWTQIGQGYSQQSTQPYGWQSYSIYSQSTITSGYLQSSYSSYGQSQNTGYGTQSTPQGTGSTGGYGSSISSQSSYGQESSWPGYGQQPAPSSTSGSYGSSSSSSSYGQPQSCIYSQQPSYGGQQFSYGVQPEYLPPQGYDQMQQYNS	17	1.0817881512924445	30.971143494616232
MASNVYTQQAAQSYGAYWTQPGQGYSQQSTQPYGWQSYSIYSQSTITSGYLQSSYSSYGQSQNTGYGTQSTPQGTGSTGGYGSSISSQSSYGQESSWPGYGQQPAPSSTSGSYGSSSSSSSYGQPQNCIYSQQPSYGGQQFSYGVQPSYLPPQGYGQFQQYNS	17	1.076663425132437	31.56362337424089
MASNVYTQQAAQSYGAYWTQPGQGYSQQSTQPYGWQSYSIYSQSTITSGYLQSSYSSYGQSQNTGYGTQSTPQGTGSTGGYGSSISSQSSYGQESSWPGYGQQPAPSSTSGSYGSSSSSSSYGQPQSCIYSQQPSYGGQQFSYGVQPEYLPPQGYGQMQQYNS	17	1.0653805678423005	31.077335550038935
MASNVYTQQAAQSYGAYWTQPGQGYSQQSSQPYGWQSYSIYSQSTITSGYGQSSYSSYGQSQNTGYGTQSTPQGAGSTGGYGSSISSQSSYGQESSWPGYGQQPAPSSTSGSYGSSSSSSSYGQPQSCIYSQQFSYGGQQFSYGVQPEYLPPQGYGQMQQYNS	17	1.098428142518597	30.234124047176824
MASNVYTQQAAQSYGAYWTQPGQGYSQQSSQPYGWQSYSIYSQSTITSGYGQSSYSSYGQSTNTGYGTQSTPQGAGSTGGYGSSISSQSSYGQEMSWPGYGQQPAPSSTGGSYGSSSSSSSYTQPQSCIYSQQPSYGGQQFSYGVQPEYLPPQGYGQMQQYNS	17	1.0649155976560987	31.797585364190194
MASNVYTQQAAQSYGAYWTQPGQGYSQQSSQPYGWQSYSIWSQSTITSGYLQSSYSSYGQSQNCGYGTQSTPQGAGSTGGYGSSISSQSSYGQEMSWPGYGQQPAPSSTGGSYGSSSSSASYTQPQSCIYSQQPSYGGQQFSYGVQPEYLPPQGYGQMQQYNS	-1	1.0600343965611112	30.132739978448278
MASNVYTQQAAQSYGAYWTQPGQGYSQQSSQPYGWQSYSIYSQSTITSGYLQSSYSSYGQSQNCGYGTQSTPDGAGSTGGYGSSISSQSSYGQEMSWPGYGQQPAPSSTGGSYGSSSSSSSYTQPYSCIYSQQPSYGGQQFSYGVQPEYLPPQGYGQMQQYNS	-1	0.9560227036095779	30.0586190339233
MASNVYTQQAAQSYGAYWTQIGQGYSQQSTQPYGWQSYSIYSQSTITSGYLQSSYSSYGQSQNTGYGTQSTPQGAGSTGGYGSSIYSQSSYGQESSWPGYGQQPAPSSTSGSYGSSSSSSSYNQPQSCIYSQQFSYGGQQFSYGVQPEYLPPQGYGQMQQYNS	-1	1.0254724457607407	30.497114280111333
MASNVYTQQAAQSYGAYWTQPGQGYSQQSSQPYGWQSYSIYSQSTITSGYGQSSYSSYGQSQNTGYGTQSTPQGTGSTGGYGSSIWSQSSYGQESSWRGYGQQPAPSSTSGSYGSSSSSSSYGQPQSCIYSQQPSYGGQQFSYGVQPEYLPPQGYDQMQQYNS	-1	1.0340316826088332	30.45474478397786
MASNVYTQQAAQSYGAYWTQPGQGYSQQSSQPYGWQSYSIYSQSTITSGYGQSSYSSYGQSQNTGYGTESTPQGAGSTGGYGSSISSQSSYGQESSWPGYGQQPAPSSTSGSYGSSSSSSSYGQPQSCIYSQQFSYGGQQFSYGVQPEYLPPQGYGQMQQYNS	-1	0.9838720351632891	30.4843971121899
MASNVYTQQAAQSYGAYWTQPGQGYSQQSSQPYGWQVYSIYSQSTITSGYLQSSYSSYGQSQNTGYGTQSTPQGAGITGGYGSSISSQSSYGQESSWPGYGQQPAPDSTSGSYGSSSSSSSYGQPQNCIYSQQPSYGGQQFSYGVQPEYLPPQGYDQMQQYNS	18	1.0753433970763657	30.69182045081069
MASNVYTQQAAQSYGAYWTQPGQGYSQQSSQPYGWQVYSIYSQSTITSGYLQSSYSSYGQSQNTGYGTQSTPQGAGSTGGYGSSISSQSSYGQESSWPGYGQQPAPSSTSGSYGSSSSSSSYGQPQNCIYSQQPSYGGQQFSYGVQPSYLPPQGYGQFQQYNS	18	1.08131498265	29.78366936663879
MASNVYTQQAAQSYGAYWTQPGQGYSQQSSQPYGWQSYSIYSQSTITSGYLQSSYSSYGQSQNCGYGTQSTPQGAGSTGGYGSSISSQSSYGQEMSWPGYGQQPAPSSTGGSYGSSSSSSSYTQPQSCIYSQQPSYGGQQFSYGVQPEYLPPQGYGQMQQYNS	18	1.0793212770002563	30.93379936476032
MASNVYTQQAAQSYGAYWTQPGQGYSQQSSQPYGWQSYSIYSQSTITSGYLTSSYSSYGQSQNTGYGTPSTPQLAGSTGGYGSSISSQSSYGQESSWPGYGQQPAPWSTSGSYGSGSSSSSYGQPQSCIYSQQPSYGGQQFSYGVQPEYLPPQGYDQMQQYNS	18	1.0683198155973335	31.395022129280818
MASNVYTQQAAQSYGAYWTQPGQGYSQQSSQPYGWQVYSIYSQSTITSGYLQNSYSSYGQSQNTGYDTQSTPQGAGSTGGYGSSISSQSSYGQESSWPGYGQQPAPSSTSGSYGSSSSSSSYTQPQSCIYSQQPSYGGQQFSYGCQPEYLPPQGYGQMQQYNR	18	1.0760316419468479	30.723420483972063
MASNVYTQQAAQSYGAYWTQPGQGYSQQSSQPYGWQSYSIYSQSTITSGYLRSSYSSYGQSQNTGYGTQSTPQGAGSTGGYGSSISSQSSYGQESSWPGYGQQPAPSSTSGSYGSSSSSSSYGQPQSCIYSQQPSYGGQQFSYGVQPEYLPPQGYDQMQQYNS	18	1.0773926434181045	31.79901049133372
MASNVYTQQAAQSYGAYWTQPGQGYSQQSSQPYGWQVYSIYSQSTITSGYLQSSYSSYGQSQNTGYGTQSTPQGAGITGGYGSSISSQSSYGQESSWPGYGQQPAPDSTGGSYGSSSSSSSYTQPQSCIYSQQPSYGGQQFSYGVQPEYLPPQGYGQMQQYNS	18	1.0766489972298572	32.31774271493034
MASNVYTQQAAQSYGAYWTQPGQGYSQQSSQPYGWQSYSIYSQSTITSGYGQSSYSSYGQSQNTGYGTQSTPQGAGSTGGYGSSISSQSSYGQESSWPGYGQQPAPSSTSGSYGSSSSSSSYGQPDSCIYSQQFSYGGQQFSYGVQPEYLDPQGYGQMQQYNS	18	1.0694283143149679	31.248034924768515
MASNVYTQQAAQSYGAYWTQPGQGYSQQSSQPYGWQVYSIYSQSTITSGYLQSSYSSYGQSQNTGYGTQSTPQGAGITGGYGSSISSQSSYGQESSWPGYGQQPAPDSTGGSYGSSSSSSSYTQPQSCIYSQQPSYGGQQFSYGVQPEYLPPQGYGQMQQYNS	18	1.0734314244035896	30.27399890824711
MASNVYTQQAAQSYGAYWTQPGQGYSQQSTQPYGWQSYSIYSQSTITSGYLQSSYSSYGQSQNTGYGTQSTPQGTGSTGGYGSSISSQSSYGQESSWPGYGQQPAPSSTSGSYGSSSSSSSYGGPQNCIYSQQPSYGGQQFSYGVQPSYLPPQGYGQFQQYNS	18	1.073325940598436	30.660239252817966
MASNVYTQQAAQSYGAYWTQPGQGYSQQSSQPYGWQSYSIYSQSTITSGYLYSSYSSYGQSQNTGYGTQSTPQGAGSTGGYGSSISSQSSYGQESSWPGYGQQPAPSSTSGSYGSSSSSSSYGQHQSCIYSQQPSYGGQQFSYGVQPEYLPPQGYGQMQQYNS	18	1.064890918911828	31.07547355685448
MASNVYTQQAAQSYGAYWTQPGQGYSQQSSQPYGWQSYSIYSQSTITSGYGQSSYSSYGQSQNTGYGTQSTPQGAGSTGGYGSSISSQSSYGQESSWPGYGQQPAPSSTSGSYGSSSSSSSYGQPDSCIYSQQFSYGGQQFSYGVQPEYLDPQGYGQMQQYNS	18	1.071435804811441	30.369153282120347
MASNVYTQQAGQSYGCYWTQPGQGYSQQSSQPYGWQSYSIYSQSTITSGYLQSSYSSYGQSQNCGYGTQSTPQGAGSTGGYGSSISSQSSYGQEMSWPGYGQQPAPSSTSGSYGSSSSSSSYGQPQNCIYSQQPSYGGQQFSYGVQPEYLPPQGYDQMQQYNS	18	1.0735471915502859	31.047451385664537
MASNVYTQQAAQSYGAYWTQPGQGYSQQSSQPYGWQSYSIYSQSTITSGYGQSSYSSYGQSQNTGYGTQSTPQGAGSTGGYGSSTNSQSSYGQESSWPGYKQQPAPSSTSGSYGSSSSSISYGQPQSCIYSQQFSYGGQQFSYGVQPEYLPPQGYGQMQQYNS	18	1.0655351589780158	31.97382951832835
MASNVYTQQAAQSYGAYWTQPGQGYSQQSSQPYGWQSYSIYSQSTITSGYLQSSYSSYGQSQNTGYGTQSTPQGAGSTGGYGSSISSQSSYGQESSWPGYGQQPAPSSTSGSYGSSSSSSSYGQPQSCIYSQQPSYGGQQFSYGVQPEYLPPQGYGQMQQYNS	18	1.0628599791999047	30.752605297167058
MASNVYTQQAAQSYGAYWTQIGQGYSQQSTQPYGWQSYSIYSQSTITSGYLQSSYSSYGQSQNTGYGTQSTPQGTGSTGGYGSSISSQSSYGQESSWPGYGQQPAPSSTSGSYGSSSSSSSYGQPQSCIYSQQPSYGGQQFSYGVQPEYLPPQGYDQMQQYNS	18	1.0817881512924445	30.971143494616232
MASNVYTQQAAQSYGAYWTQPGQGYSQQSTQPYGWQSYSIYSQSTITSGYLQSSYSSYGQSQNTGYGTQSTPQGTGSTGGYGSSISSQSSYGQESSWPGYGQQPAPSSTSGSYGSSSSSSSYGQPQNCIYSQQPSYGGQQFSYGVQPSYLPPQGYGQFQQYNS	18	1.076663425132437	31.56362337424089
MASNVYTQQAAQSYGAYWTQPGQGYSQQSTQPYGWQSYSIYSQSTITSGYLQSSYSSYGQSQNTGYGTQSTPQGTGSTGGYGSSISSQSSYGQESSWPGYGQQPAPSSTSGSYGSSSSSSSYGQPQSCIYSQQPSYGGQQFSYGVQPEYLPPQGYGQMQQYNS	18	1.0653805678423005	31.077335550038935
MASNVYTQQAAQSYGAYWTQPGQGYSQQSSQPYGWQSYSIYSQSTITSGYGQSSYSSYGQSQNTGYGTQSTPQGAGSTGGYGSSISSQSSYGQESSWPGYGQQPAPSSTSGSYGSSSSSSSYGQPQSCIYSQQFSYGGQQFSYGVQPEYLPPQGYGQMQQYNS	18	1.098428142518597	30.234124047176824
MASNVYTQQAAQSYGAYWTQPGQGYSQQSSQPYGWQSYSIYSQSTITSGYGQSSYSSYGQSTNTGYGTQSTPQGAGSTGGYGSSISSQSSYGQEMSWPGYGQQPAPSSTGGSYGSSSSSSSYTQPQSCIYSQQPSYGGQQFSYGVQPEYLPPQGYGQMQQYNS	18	1.0649155976560987	31.797585364190194
MASNVYTQQAAQMYGAYWTFPGQGYSQQSSQPYGWQSYSIYSQSTITSGYGQSSYSSYGQSQNTGYGTQSTPQGAGSTGGYGSSISSQSSYGQESSWPGYGQQPAPSSTGGSYGSSSSSSSYTQPQSCIYSQQPSYGGQQFSYGVQPEYLRPQGYGQMQQYGS	-1	1.043214674964205	30.089996920927746
MASNVYTQQAAQSYGAYWTQPGQGYSQQSSQPYGWQSYSIYSQSTITSGYLQSSYSSYGQSQNCGYGTQSTPQGAGSTGGYGSSISSQSSYGQEMSWPGYGQQPAPSSWSGSYGSSSSSSSYGQPQSCIYSQQFSYGGQQFSYGVQPEYLPPQGYGQMQQYNS	-1	0.9520906735694525	30.36722613464899
MASNVYTQQAAQSYGAYWTQPGQGYSQQSSQPYGWQVYSIYSQSTITSGYLQSSYSSYGQSQNTGYGTQSTPQGAGITGGYGSSISSQSSYGQESSWPGYGQQPAPDSTSGSYGSSSSSSSYGQPQNCIYSQQPSYGGQQFSYGVQPEYLPPQGYDQMQQYNS	19	1.0753433970763657	30.69182045081069
MASNVYTQQAAQSYGAYWTQPGQGYSQQSSQPYGWQVYSIYSQSTITSGYLQSSYSSYGQSQNTGYGTQSTPQGAGSTGGYGSSISSQSSYGQESSWPGYGQQPAPSSTSGSYGSSSSSSSYGQPQNCIYSQQPSYGGQQFSYGVQPSYLPPQGYGQFQQYNS	19	1.08131498265	29.78366936663879
MASNVYTQQAAQSYGAYWTQPGQGYSQQSSQPYGWQSYSIYSQSTITSGYLQSSYSSYGQSQNCGYGTQSTPQGAGSTGGYGSSISSQSSYGQEMSWPGYGQQPAPSSTGGSYGSSSSSSSYTQPQSCIYSQQPSYGGQQFSYGVQPEYLPPQGYGQMQQYNS	19	1.0793212770002563	30.93379936476032
MASNVYTQQAAQSYGLYWTQPGQGYSQQSSQPYGWQSYSIYSQSTITSGYGQSSYSSYGQSQNTGYGTQSTPQGTGSTGGYGSSISSQSSYGQESSWPGYGQTPAPSSTSGSYGSSSSSSSYGQPQSCIYSQQPSYGGQQFSYGVQPEYLPPQGYDQMQQYNS	19	1.0766808621474524	31.6180494852532
MASNVYTQQAAQSYGAYWTQPGQGYSQQSSQPYGWQVYSIYSQSTITSGYLQNSYSSYGQSQNTGYDTQSTPQGAGSTGGYGSSISSQSSYGQESSWPGYGQQPAPSSTSGSYGSSSSSSSYTQPQSCIYSQQPSYGGQQFSYGCQPEYLPPQGYGQMQQYNR	19	1.0760316419468479	30.723420483972063
MASNVYTQQAAQSYGAYWTQPGQGYSQQSSQPYGWQSYSIYSQSTITSGYLRSSYSSYGQSQNTGYGTQSTPQGAGSTGGYGSSISSQSSYGQESSWPGYGQQPAPSSTSGSYGSSSSSSSYGQPQSCIYSQQPSYGGQQFSYGVQPEYLPPQGYDQMQQYNS	19	1.0773926434181045	31.79901049133372
MASNVYTQQAAQSYGAYWTQPGQGYSQQSSQPYGWQVYSIYSQSTITSGYLQSSYSSYGQSQNTGYGTQSTPQGAGITGGYGSSISSQSSYGQESSWPGYGQQPAPDSTGGSYGSSSSSSSYTQPQSCIYSQQPSYGGQQFSYGVQPEYLPPQGYGQMQQYNS	19	1.0766489972298572	32.31774271493034
MASNVYTQQAAQSYGAYWTQPGQGYSQQSSQPYGWQSYSIYSQSTITSGYGQSSYSSYGQSQNTGYGTQSTPQGAGSTGGYGSSISSQSSYGQESSWPGYGQQPAPSSTSGSYGSSSSSSSYGQPDSCIYSQQFSYGGQQFSYGVQPEYLDPQGYGQMQQYNS	19	1.0694283143149679	31.248034924768515
MASNVYTQQAAQSYGAYWTQPGQGYSQQSSQPYGWQVYSIYSQSTITSGYLQSSYSSYGQSQNTGYGTQSTPQGAGITGGYGSSISSQSSYGQESSWPGYGQQPAPDSTGGSYGSSSSSSSYTQPQSCIYSQQPSYGGQQFSYGVQPEYLPPQGYGQMQQYNS	19	1.0734314244035896	30.27399890824711
MASNVYTQQAAQSYGAYWTQPGQGYSQQSTQPYGWQSYSIYSQSTITSGYLQSSYSSYGQSQNTGYGTQSTPQGTGSTGGYGSSISSQSSYGQESSWPGYGQQPAPSSTSGSYGSSSSSSSYGGPQNCIYSQQPSYGGQQFSYGVQPSYLPPQGYGQFQQYNS	19	1.073325940598436	30.660239252817966
MASNVYTQQAAQSYGAYWTQPGQGYSQQSSQPYGWQVYSIYSQSTITSGYLQSSYSSYGQSQNTGYGTQSTPQGAGSTGGYGSSISSQSSYGQESSWPGYGQQPAPSSTSGSYGSSSSSSSYGQPQSCIYSQQPSYGGQQFSYGVQPEYLPVQGYDQMQQYNS	19	1.0766474795539784	30.941375598843614
MASNVYTQQAAQSYGAYWTQPGQGYSQQSSQPYGWQSYSIYSQSTITSGYGQSSYSSYGQSQNTGYGTQSTPQGAGSTGGYGSSISSQSSYGQESSWPGYGQQPAPSSTSGSYGSSSSSSSYGQPDSCIYSQQFSYGGQQFSYGVQPEYLDPQGYGQMQQYNS	19	1.071435804811441	30.369153282120347
MASNVYTQQAGQSYGCYWTQPGQGYSQQSSQPYGWQSYSIYSQSTITSGYLQSSYSSYGQSQNCGYGTQSTPQGAGSTGGYGSSISSQSSYGQEMSWPGYGQQPAPSSTSGSYGSSSSSSSYGQPQNCIYSQQPSYGGQQFSYGVQPEYLPPQGYDQMQQYNS	19	1.0735471915502859	31.047451385664537
MASNVYTQQAAQSYGAYWTQIGQGYSQQSTQPYGWQSYSIYSQSTITSGYLQSSYSSYGQSQNTGYGTQSTPQGAGSTGGYGSSTNSQSSYGQESSWPGYKQQPAPSSTSGSYGSSSSSISYGQPQSCIYSDQFSYGGQQFSYGVQPEYTPPYGYGQMQQYNS	19	1.0710213978790404	31.78473088486062
MASNVYTQQAAQSYGAYWTQIGQGYSQQSTQPQGWQSYSIYSQSTITSGYLQSSYSSYGQSQNTGYGTQSTPQGTGSTGGYGSSISSQSSYGQESSWPGYGQQPAPSSTSGSYGSSSSSSSYGQPQNCIYSQQPSYGGQQFSYGVQPSYLPPQGYGQFQQYNS	19	1.088419333108476	31.9871182230289
MASNVYTQQAAQSYGAYWTQIGQGYSQQSTQPYGWQSYSIYSQSTITSGYLQSSYSSYGQSQNTGYGTQSTPQGTGSTGGYGSSISSQSSYGQESSWPGYGQQPAPSSTSGSYGSSSSSSSYGQPQSCIYSQQPSYGGQQFSYGVQPEYLPPQGYDQMQQYNS	19	1.0817881512924445	30.971143494616232
MASNVYTQQAAQSYGAYWTQPGQGYSQQSTQPYGWQSYSIYSQSTITSGYLQSSYSSYGQSQNTGYGTQSTPQGTGSTGGYGSSISSQSSYGQESSWPGYGQQPAPSSTSGSYGSSSSSSSYGQPQNCIYSQQPSYGGQQFSYGVQPSYLPPQGYGQFQQYNS	19	1.076663425132437	31.56362337424089
MASNVYTQQAAQSYGAYWTQPGQGYSQQSSQPYGWQSYSIYSQSTITSGYGQSSYSSYGQSQNTGYGTQSTPQGAGSTGGYGSSISSQSSYGQESSWPGYGQQPAPSSTSGSYGSSSSSSSYGQPQSCIYSQQFSYGGQQFSYGVQPEYLPPQGYGQMQQYNS	19	1.0841385226538063	30.703458220541407
MASNVYTQQAAQSYGAYWTQPGQGYSQQSSQPYGWQSYSIYSQSTITSGYGQSSYSSYGQSQNTGYGTQSTPQGAGSTGGYGSSISSQSSYGQESSWPGYGQQPAPSSTSGSYGSSSSSSSYGQPQSCIYSQQFSYGGQQFSYGVQPEYLPPQGYGQMQQYNS	19	1.098428142518597	30.234124047176824
MWSNVYTQQAAQSYGAYWTQPGQGYSQQSSQPYGWQSYSIYSQSTITSGYGQSSYSSYGQSQNTGYGTQSTPQGAGSTGGYGSSISSQSSYGQESSWPGYGQQPAPSSTSGSYGSSSSSSSYGQPQSCIYSQQFSYGGQQFSYGVQPEYLPPQGYGQMQQYNS	19	1.08111998371641	30.91462727837537
MASNVYTQQAAQSYGAYWTQPGQGYSQQSSQPYGWQVYSCYSQSTITSGYLQSSYSSYGQSQNTGYGTQSTPQGAGSTGGYGSSISSQSSYGQESSWPGYGQQPAPSSTSGSYGSSSSSSSYGQPQNCIYSQQPSYGGQQFSYGVQPEYLPPQGYDQMQQYQS	-1	1.0468331831369888	30.85265147162289
MASNVYTQQAAQSYGAYWTQPGQGYSQQSSQPYGWQSYSIYSQSTITSGYLRSSYSSYGQSQNTGYGTQSTPQGAGSTGGYGSSISSQSSYGQESSWPGYGQQPAPSSTSGAYGSSSSSSAYGQPQSCIYSQQPSYGGQQFSYGVQFSYLPPQGYGQFQQYNS	-1	1.0401314376146156	30.410059905065708
MASNVYTQQAAQSYGAYWTQPGQGYSQQSSQPYGWQSYSIYSQSTITSGYGQSSYSSYGQWQNTGYGTQSTPQGAGSTGGYGSSISSQSSYGQESSWPTYGQQPAPSSTSGSYGSSSSSSSYGQPQSCIYSQQPSYGGQQFSYGVQPEYLPPQGYDQMQQYNS	-1	1.059742307825586	31.360889774950138
MASNVYTQQAAQSYGLYWTQPGQGYSQQSSQPYGWTSYSIYSQSTITSGYGQSSYSSYGQSQNTGYGTQSTPQGTGSTGGYGSSISSQSSYGQESSWPGYGQTPAPSSTSGSYGSSSSSSSYGQPQSCIYSQQFSYGGQQFSYGVQPEYLPPQGYGQMQQYNS	-1	0.9824976720874764	30.86382027021585
MASNVSTQQAAQSYGAYWTQPGQGYSQQSSQPYGWQSHSIYSQSTITSGYLRSSYSSYGQSQNTGYGTQSMPQGAGSTGGYGSSISSQSSYGQESSWPGYGQQPAPSSTSGSMGSSSSSSSYGQPQSCIYSQQPSYGGQQFSYGVQPEYLPPQGYDQMQQYNS	-1	1.0504369222561778	30.59951345033863
MASNVYTQQAAQSYGAYWTQIGQGYSQQSTQPYGWQSYSIYSQSTITSGYLQSSYSSYGQSQNTGYGTQSTPQGTGSTGGYGSSISSQSSYGQESSWPGYGQQPAPSSTSGSYGSSSSSSSYGQPQSCIYSQQPSYGGQQFSYGVQPEYLPPQGYDQMQQYNS	-1	1.0687686645640666	30.543658163546258
# replicate 2
# sequence round phase_width rad_gyration
MASNDYTQQATQSYGAYPTQPGQGYSQQSSQPYGQQSYSGYSQQTDTSGYGQSSYSSYGQSQNTGYGTQSTPQGYGSTGGYGSSQSSQSSYGQQSSYPGYGQQPAPSSTSGSYGSSSQSSKYGQPQSGSYSQQPSYGGQQQSYGQQQSYNPPQGYGQQNQYNS	0	0.6350137348428455	32.54066546631639
MASNDYTQQATQSYGAYPTQPGQGYSQQSSQPYGQQSYSGYSQSTDTSGNGQSSYSSYGQSQNTGYGTQSTPQGYGSTGGYGSSQSSQSSYGQQSSYPGDGQQPAPSSTSGSYGSSSASSSYGQPQSGSYSQQPSYGGQQQSYGQQQSYNPQQGYGQQNQYNS	0	0.5729996909830395	32.92078465043526
MASNDYTQQATQSYGAYPTQPGQGYSQQSSQPYGQQSYSGYSQSTDTSGYGQSSYSSYGQSQNTGYGTQSTPQGYGSTGGYGSSQSSQSSYGQQSSYPGYGQQPAPSSTSGSYGSSSQSSSYGQPQSGSYSQQPSYGGQQQSYGQQQSYNPPQGYGQQNQYNS	0	0.6633620766472224	33.10892454530422
MASNDYTQQATQSYGAYPTQPGQGYSQQSSQPYGQQSYSGYSQSTDTSGYGQSSYSSYGQSQNTGYGTQSTPQGYGSTGGYGSSQSSQSSYGQQSSYPGYGQQPAPSSTSGSYGSSSQSSSYGQPQSGSYSQQQSYGGQQQSYGQQQSYNPPQGYGQQNQYNS	0	0.660037123814666	32.67807333008593
MASNDYTQQATQSYGAYPTQPGQGYSQQSSQPYGQQSYSGYSQSTDTSGYGQSSYSSYGQSQNTGYGTQSTPQGYGSTGGYGSSQSSQSSYGQQSSYPGYGQQPAPSSTSPSYGSSSQSSSYGQPQSGSYSQQPSYGGQQQSYGQQQSYNPPQGYGQQNQYNS	0	0.6618402402998206	32.466357497600754
MASNDYTQQATQSYGAYPTQPGQGYSQQSSQPYGQQSYSGYSQSTDTSGYGQSSYSSYGQSQNTGYGTQSTPQGYGSTGGYGSSQSSQSSYGQQSSYPGYGQQPAPSSTSGSYGSSSQSSSYGQPQSGSYSQQPSYGGQQQSYGQQQSYNPPQGYGQQNQYNS	0	0.6643381666521871	32.43072310807929
MASNDYTQQATQSYGAYPTQPGQGYSQQSSQPYGQQSYSGYSQSTDTSGYGQSSYSSYGQSQNTGYGTQSTPQGYGSTGGYGSSQSSQSSYGQQSSYPGYGQQPAPSSTSGSYGSSSQSSSYGQPQSGSYSQQPSYGGQQQSYGQQQSYNPPQGYGQQNQYNS	0	0.6588446517641946	32.26873565362236
MASNDYTQQATQSYGAYPTQPGQGYSQQSSQPYGQQSYSGYSQSTDTSGYGQSSYSSYGQSQNTGYGTQSTPQGYGSTGGYGSSQSSQSSYGQQSSYPGYGQQPAPSSTSGSYGSSSQSSSYGQPQSGSYSQQPSYGGQQQSYGQQQSYNPPQGYGQQNQYNS	0	0.6671531305029168	32.30801968216162
MASNDYTQQATQSYGAYPTQPGQGYSQQSSQPYGQQSYSGYSQSTDTSGYGQSSYSSYGQTQNTGYGTQSTPQVYGSTGGYGSSQSSQSSYGQQSSYPGYGQQPAPSSTSGSYGSSSQSSSYGQPQSGSYSQQPSYGGQQQSYGQQQSYNPPQGYGQQNQYNS	0	0.6861568228902879	31.31296995893224
MASNDYTQQATQSYGAYPTQPGQGYSQQSSQPYGQQSYSGYSQSTDTSGYGQSYYSSYGQSQNTGYGTQSTPQGYGSTGGYGSSQSSQSSYGQQSSYPGYGQQPAPSSTSGSYGSSSQSSSYGQPTSGSYSQQPSYGGQQQSYGQQQSYNPPQGYGQQNQYNS	0	0.696908699942627	31.714065173163654
MASNDYTQQATQSYGAYPTQPGQGYSQQSSQPYGQQSYSGYSQSTDTSGYGQSSYSSYGQSQNTGYGTQSTPQGYGSTGGYGSSQSSQSSYGQQSSYPGYGQQPAPSSTSGSYGSSSQSSSYGQPQSGSYSQQPSYGGQQQSYGQQQSYNPPQGYGQQNQYNS	0	0.6616458028430702	32.75375409023387
MASNDYTQQATQSYGAYPTQPGQGYSQQSSQPYGQQSYSGYSQSTDTSGYGQSSYSSYGQSQNTGYGIQSTPQGYGSTGGYGTSQSSQSSYGQQSSYPGYGQQGAPSSTSGSYGSSSQSSSYGQPQSGSYSQQPSYGGQQQSYGQQQSYNPPQGYGQQNQYNS	0	0.7029623473535964	32.5169124535118
MASNDYTQQATQSYGAYPTQPGQGYSQQSSQPYGQQSYSGYDQSTDTSGYGQSSYSSYGQSQNTGYGTQSTPQGYGSTGGYGSSQSSQSSYGQQSSYPGYGQQPAPSSTSGSYGSSSQSSSYGQPNSGSYSQCPSYGGQQQSYGQQQSYNPPQGYGQQNQYNS	0	0.6796983782527034	32.347968014983806
MASNDYTQQATQSYGAYPTQPGQGYSQQSSQPYGQQSYSGYSQSTDTSGYGQSSYSSYGQSQNTGYGTQSTPQGYGSTGGYGSSQSSQSSYGQQSSYPGYGQQPAPSSTSGSYGSSSQSSSYGQPQSGSYSQQPSYGGQQQSYGQQQSYNPPQGYGQQNQYNS	0	0.6645996850614381	32.54627054393464
MLSNDYTQQATQSYGAYPTQPGQGYSQQQSQPYGQQSYSGYLQSTDTSGYGQSSYSSYGQSQNTGYGTQSTPQGYGSTGGYGSSQSSQSSYGQQSSYPGYGQQPAPSSTSGSYGCSSQSSSYGQPQSGSYSQQPSYGGQQQSYGQQQSYNPPQGYGQQNQYNS	0	0.7698148601168907	32.138404347012695
MASNDYTQQATQSYGAYPTQPGQGYSQQSSQPYGQQSYSGYSQSTDTSGYGQSSYSSYGQSQNTGYGTQSTPQGYGSTGGYGSSQSSQSSYGQQSSYPGYGQQPAPSSTSGSYGSSSQSSSYGQPQSGSYSQQPSYGGQQQSYGQQQSYNPPQGYGQQNQYNS	0	0.6674304189786684	32.36042150004108
MASNDYTQQATQSYGAYPTQPGQGYSQQSSQPYGQQSYSGYSQSTDTSGYGQSSYSSYGQSQNTGYGTQSTPQGYGSTGGYGSSQSSQSSYGQQSSYPGYGQQPAESSTSGSYGSSSQSSSYGQRQSGSYSQQPSYGGQQQSYGQQQSYNPPQGYGQQNQYNS	0	0.6474076932663548	32.37402905502463
MASNDYTQQATQSYGAYPTQPGQGYSQQSSQPYGQQSYSGYSQSTDTSGYWQSSYSNYGQSWNTGYGTQSTPQGYGSTGGYGSSQSSQSSYGQQSSYPGYGQQPAPSSTSGSYGSSSQSSSYGQPQSGSYSQQPSYGGQQQSYGQQQSYNPPQGYGQQNQYNS	0	0.7506161430606606	32.931088674645395
MASNDYTQQATQVYGAYPTQPGQGYSQQSSQPYGQQSYSGYSQSTDTSGYGQSSYSSYGQSQNTGYGTQSTPQGYGSTGGYGSSQSSQSSYGQQSSYPGYGQQPAPSSTSGSYGSSSQSSSYGQPQSGSYSQQPSYGGQQQSYGQQQSYNPPQGYGQQNQYNS	0	0.6910331938027025	32.38991236105286
MASNDYTQQATQSYGAYPTQPGQGYSQQSSQPYGQQSYSGYSQSTDTSGYGQSSYSSYGQSQNTGYGTQSTPQGYGSTGGYGSSQSSQSSYGQQSSYPGYGQQPAPSSTSGSYGSSSQSSSYGQPQSGSYSQQPSYGGQQQSYGQQQSYNPPQGYGQQNQYNS	0	0.6641717669587097	32.16277155562432
MASNDYTQQATQSYGAYPTQPGQGYSQQSSQPYGQQSYSGYSQSTDTSGYGQSSYSSYGWSQNTGYGTQSTPQGYGSTGGYGSSQSSQSCYGQQSSYPGYGQQPAPSSTSGSYGCSSQSSSYGQPVSGSYSQQPSYGGQQQSYLQQLSYNPPQGYGQQNQYNS	1	0.8322343703111013	32.333488478559566
MLSNDYTQQATQSYGAYPTQPGQGYSQQQSQPYGQQSYSGYLQSTDTSGYGQSSYSSYGQSQNTGYGIQSTPQGYGSTGGYGTSQSSQSSYGQQSSYPGYGQQGAPSSTSGSYGSSSQSSSYGQPQSGSYSQQPSYGGQQQSYGQQQSYNPPQGYGQQNQYNS	1	0.8066326612172197	32.83076560818249
MASNDYTQQATQSYGAYPTQPGQGYSQQSSQPYGQQSYSGYSQSTDTSGYGQSYYSSYGQSQNTGYGTQSTPQGYGSTGGYGSSQSSQSSYGQQSSYPGYGQQPAPSSTSGSYGSSSQSSSYGQPQSGSYSQQPSYGGQQQSYGQQQSYNPPQGYGQQNQYNS	1	0.6956238846788634	33.05556778821244
MASNDYTQQATQSYGAYPTQPGQGYSQQSSQPYGQQSYSGYSQSTDTSGYGQSYYSSYGQSQLTGYGTQSTPQGYGSTGGYGSSQSSQSSYGFQISYPGYGQQPAPSSTSGSYGSSSQSSSYGQPTSGSYSQQPSYGGQQQSYGQQQSYNPPQGYGQQNQYNS	1	0.8126138461691815	31.60832932441056
MASNDYTQQATQSYGAYPTQPGQGYSQQSSQPYGQQSYSGYSQSTDTSGYGQSSYSSYGQSQNTGYGTQSTPQGYGSTGGYGSSQSSQSSYGQQSSYPGYGQQPAPSSTSGSYGSSSQSSSYGQPTSGSYSQQPSYRGQQQSYGQQQSYNPPQGYGQQNQYNS	1	0.6712593929710198	31.773000917215747
MASNDYTQQATQSYGAYPTQPGQGYSQQSSQPYGQQSYSGYSQSTDTSGYGQSSYSSYGQSQNTGYGTQSTPQGYGSTGGYGSSQSSQSSYGQQSSYPGYGQQPAPSSTSGSYGSSSQSSSYGQPQSGSYSQQPSYGGQQQSYGQQQSYNPPQGYGQQNQYNS	1	0.6643381666521871	32.43072310807929
MASNDYTQQATQSYGAYPTQPGQGYSQQSSQPYGQQSYSGYSQSTDTSGYWQSSYSNYGQSWNTGYGTQSTPQGYGSTGGYGSSQSSQSSYGQQSSYPGYGQQPAPSSTSGSYGSSSQSSSYGQPQSGGYSQQPSYGGQQQSYGQQQSYNPPQGYGQQNQYNS	1	0.7564374835395096	31.797978692978795
MASNDYTQQATQSYGAYPTQPGQGYSQQSSQPYGQQSYSGYSQSTDTSGYGQSSYSSYGQSQNTGYGTQSTPQGYGSTGGYGSSQSSQSSYGQQSSYPGYGQQPAPSSTSGSYGSSSQSSSYGQPQSGSYSQQPSYGGQQQSYGQQQSYNPPQGYGQQNQYNS	1	0.6671531305029168	32.30801968216162
MASNDYTQQATQSYGAYPTQPGQGYSQQSSQPYGQQSYSGYSQSTDTSGYGQSSYSSYGQTQNTGYGTQSTPQVYGSTGGYGSSQSSQSSYGQQSSYPGYGQQPAPSSTSGSYGSSSQSSSYGQPQSGSYSQQPSYGGQQQSYGQQQSYNPPQGYGQQNQYNS	1	0.6861568228902879	31.31296995893224
MASNDYTQQATQSYGAYPTQPGQGYSQQSSQPYGQQSYSGYSQSTDTSGYGQSYYSSYGQSQNTGYGTQSTPQGYGSTGGYGSSQSSQSSYGQQSSYPGYGQQPAPSSTSGSYGSSSQSSSYGQPTSGSYSQQPSYGGQQQSYGQQQSYNPPQGYGQQNQYNS	1	0.696908699942627	31.714065173163654
MLSNDYTQQATQSYGAYPTQPGQGYSQQQSQPYGQQSYSGYLQSTDTSGYGQSSYSSYGQSQNTGYGTQSTPQGYGSTGGYGSSQSSQSSYGQQSSYPGYGQQPAPSSTSGSYGCSSQSSSYGQPQSGSYSQQPSYGGQQQSYGQQQSYNPPQGYGQFNQYNS	1	0.8224201810514862	31.293191664558034
MASNDYTQQATQSYGAYPTQPGQGYSQQSSQPYGQQSYSGYSQSTDTSGYGQSSYSSYGQSQNTGYGIQSTPQGYGSTGGYGTSQSSQSSYGQQSSYPGYGQQGAPSSTSGSYGSSSQSSSYGQPQSGSYSQQPSYGGQQQSYGQQQSYNPPQGYGQQNQYNS	1	0.7029623473535964	32.5169124535118
MASNDYTQQATQSYGAYPTQPGQGYSQQSSQPYGQQSYSGYDQSTDTSGYGQSSYSSYGQSQNTGYGTQSTPQGYGSTGGYGSSQSSQSSYGQQSSYPGYGQQPAPSSTSGSYGSSSQSSSYGQPNSGSYSQCPSYGGQQQSYGQQQSYNPPQGYGQQNQYNS	1	0.6796983782527034	32.347968014983806
MASNDYTQQATQSYGAYPTQPGQGYSQQSSQPYGQQSYSGYSQSTDTSGYGQSSYSSYGQSQNTGYGTQSTPQGYGSTGGYGSSQSSQSSYGQQSSYPGYGQQPAPSSTSGSYGSSSQSSSYGQPQSGSYSQQPSYGGQQQSYGQQQSYNPPQGYGQQNQYNS	1	0.6645996850614381	32.54627054393464
MLSNDYTQQATQSYGAYPTQPGQGYSQQQSQPYGQQSYSGYLQSTDTSGYGQSSYSSYGQSQNTGYGTQSTPQGYGSTGGYGSSQSSQSSYGQQSSYPGYGQQPAPSSTSGSYGCSSQSSSYGQPQSGSYSQQPSYGGQQQSYGQQQSYNPPQGYGQQNQYNS	1	0.7698148601168907	32.138404347012695
MASNDYTQQATQSYGAYPTQPGQGYSQQSSQPYGQQSYSGYSQSTDTSGYGQSSYSSYGQSQNTGYGTQSTPQGYGSTGGYGSSQSSQSSYGQQSSYPGYGQQPAPSSTSGSYGSSSQSSSYGQPQSGSYSQQPSYGGQQQSYGQQQSYNPPQGYGQQNQYNS	1	0.6674304189786684	32.36042150004108
MASNDYTQQATQSYGAYPTQPGQGYSQQSSQPYGQQSYSGYSQSTDTSGYGQNYYSSYGQSQNTGYGTQETPQGYGSTGGYGSSQSSQSSYGQQSSYPGYGQQPAPSSTSGSYGSSSQSSSYGQPTSGSYSQQPSYGGQQQSYGQQQSYNPPQGYGQQNQYNS	1	0.6780088027769434	32.20323229618944
MASNDYTQQATQSYGAYPTQPGQGYSQQSSQPYGQQSYSGYSQSTDTSGYWQSSYSNYGQSWNTGYGTQSTPQGYGSTGGYGSSQSSQSSYGQQSSYPGYGQQPAPSSTSGSYGSSSQSSSYGQPQSGSYSQQPSYGGQQQSYGQQQSYNPPQGYGQQNQYNS	1	0.7506161430606606	32.931088674645395
MASNDYTQQATQVYGAYPTQPGQGYSQQSSQPYGQQSYSGYSQSTDTSGYGQSSYSSYGQSQNTGYGTQSTPQGYGSTGGYGSSQSSQSSYGQQSSYPGYGQQPAPSSTSGSYGSSSQSSSYGQPQSGSYSQQPSYGGQQQSYGQQQSYNPPQGYGQQNQYNS	1	0.6910331938027025	32.38991236105286
MASNDYTQQATQSYGAYPTQPGQGYSQQSSQPYGQQSYSGYSQSTDTSGYGQSSYSSYGQSQNTGYGTQSTPQGYGSTGGYGSSQSSQSSYGQQSSYPGYGQQPAPSSTSGSYGSSSQSSSYGQPQSGSYSQQPSYGGQQQSYGQQQSYNPPQGYGQQNQYNS	1	0.6641717669587097	32.16277155562432
MASNDYTQQATQSYGAYPTQPGQGYSQQSSQPYGQQSYSGYSQSTDTSGYGQSSYSSYGWSQNTGYGTQSTPQGYGSTGGYGSSQSSQSCYGQQSSYPGYGQQPAPSSTSGSYGCSSQSSSYGQPVSGSYSQQPSYGGQQQSYLQQLSYNPPQGYGQQNQYNS	2	0.8322343703111013	32.333488478559566
MLSNDYTQQATQSYGAYPTQPGQGYSQQQSQPYGQQSYSGYLQSTDTSGYGQSSYSSYGQSQNTGYGIQSTPQGYGSTGGYGTSQSSQSSYGQQSSYPGYGQQGAPSSTSGSYGSSSQSSSYGQPQSGSYSQQPSYGGQQQSYGQQQSYNPPQGYGQQNQYNS	2	0.8066326612172197	32.83076560818249
MASNDYTQQATQSYGAYPTQPGQGYSQQSSQPYGQQSYSGYSQSTDTSGYGQSYYSSYGQSQNTGYGTQSTPQGYGSTGGYGSSQSSQSSYGQQSSYPGYGQQPAPSSTSGSYGSSSQSSSYGQPQSGSYSQQPSYGGQQQSYGQQQSYNPPQGYGQQNQYNS	2	0.6956238846788634	33.05556778821244
MASNDYTQQATQSYGAYPTQPGQGYSQQSSQPYGQQSYSGYSQSTDTSGYGQSYYSSYGQSQLTGYGTQSTPQGYGSTGGYGSSQSSQSSYGFQISYPGYGQQPAPSSTSGSYGSSSQSSSYGQPTSGSYSQQPSYGGQQQSYGQQQSYNPPQGYGQQNQYNS	2	0.8126138461691815	31.60832932441056
MLSNDYTQQATQSYGAYPTQPGQGYSQQQSQPYGQQSYSGYLQSTDTSGYGQSSYSSYGQSQNTGYGIQSTPQGYGSTGGYGTSQSSQSSYGQQSSYPGYGQQGAPSSTSGSYGSSSQSSSYGQPQSGSYSQQPSYGGQQQSYGQQLSYNGPQGYGQQAQYNS	2	0.8381163306050662	31.760093211603078
MLSNDYTQQATQSYGAYNTQPGQGYSQQSSQPYGQQSYSGYSQSTDTSGYGQSYYKSYGQSQLTGYGVQSTPQGYGSTGGYGSSQSSQSSYGFQISYPGYGQQPAPSSTSGSYGSSSQSSHYGQPTSGSYSQQPSYGGQQQSYGQQQSYNPPQGYGTQNQYNS	2	0.8599092182778209	31.448459530563696
MASNDYTQQATQSYGAYPTQPGQGYSQQSSQPYGQQSYSGYSQSTDTSGYWQSSYSNYGQSWNTGYGTQSTPQGYGSTGGYGSSQSSQSSYGQQSSYPGYGQQPAPSSTSGSYGSSSQSSSYGQPQSGGYSQQPSYGGQQQSYGQQQSYNPPQGYGQQNQYNS	2	0.7564374835395096	31.797978692978795
MASNDYTQQATQSYGAYPTQPGQGYSQQSSQPYGQQSYSGYSQSTDTSGYGQSYYSCYGQSQNTGYITQSTPQGYGSTGGYGSSQSSQSSYGQQSSYPGYGQQPAPSSTSGSYGSSSQSSSYGQPTSGSYSQQPSYGGQQQSYGQQQSYNPPQGYGQQNQYNS	2	0.7606149391368321	32.796178393618284
MASNDYTQQATQSYGAYPTQPGQGYSQQSSQPYGQQSYSGYSQSTDTSGYGQSSYSSYGQTQNTGYGTQSTPQVYGSTGGYGSSQSSQSSYGQQSSYPGYGQQPAPSSTSGSYGSSSQSSSYGQPQSGSYSQQPSYGGQQQSYGQQQSYNPPQGYGQQNQYNS	2	0.6861568228902879	31.31296995893224
MASNDYTQQATQSYGAYPTQPGQGYSQQSSQPYGQQSYSGYSQSTDTSGYGQSYYSSYGQSQNTGYGTQSTPQGYGSTGGYGSSQSSQSSYGQQSSYPGYGQQPAPSSTSGSYGSSSQSSSYGQPTSGSYSQQPSYGGQQQSYGQQQSYNPPQGYGQQNQYNS	2	0.696908699942627	31.714065173163654
MLSNDYTQQATQSYGAYPTQPGQGYSQQQSQPYGQQSYSGYLQSTDTSGYGQSSYSSYGQSQNTGYGTQSTPQGYGSTGGYGSSQSSQSSYGQQSSYPGYGQQPAPSSTSGSYGCSSQSSSYGQPQSGSYSQQPSYGGQQQSYGQQQSYNPPQGYGQFNQYNS	2	0.8224201810514862	31.293191664558034
MASNDYTQQATQSYGAYPTQPGQGYSQQSSQPYGQQSYSGYSQSTDTSGYGQSSYSSYGQSQNTGYGIQSTPQGYGSTGGYGTSQSSQSSYGQQSSYPGYGQQGAPSSTSGSYGSSSQSSSYGQPQSGSYSQQPSYGGQQQSYGQQQSYNPPQGYGQQNQYNS	2	0.7029623473535964	32.5169124535118
MLSNDYTQQATQSYGAYPTQPSQGYSQQQSQPYGQQSYSGYLQSTDTSGYGQSSYSSYGQSQNTGYGIQSTPQGYGSTGGYGTSQSSQSSYGQQSSYPGYGQQGAPSSTSGSYGSSSQSSSYGQPQSGSYSQQPSYGGQQQSYGQQQSYNPPQGYGQQNQYNS	2	0.7905858442615188	32.10120551325396
MASNDYTQQATQSYGWYPTQPGQGYSQQSSQPYGQQSYSGYSQSTDTSGYGQSYYSSYGQSQLTGYGTQSTPQGYGSTGGYGSSQSSQSSYGFQISYPGYGQQPAPSSTSGSYGSSSQSSSYGQPTSGSYSQQPSYGGQQQSYGQQQSYNPPQGYGQQNQYNS	2	0.8222046494598392	32.91186932261843
MLSNDYTQQATQSYGAYPTQPGQGYSQQQSQPYGQQSYSGYLQSTDTSGYGQSSYSSYGQSQNTGYGTQSTPQGYGSTGGYGSSQSSQSSYGQQSSYPGYGQQPAPSSTSGSYGCSSQSSSYGQPQSGSYSQQPSYGGQQQSYGQQQSYNPPQGYGQQNQYNS	2	0.7698148601168907	32.138404347012695
MASNDYTQQATQSYGAYPTQPGQGYSQQSSQPYGQQSYSGYSQSTDTSGYGQSSYSSYGWSQNLGYGTQSTPQGNGSTGGYGSSQSSQSCYGQQSSYPGYGQQPAPSSTSGSYGCSSQSSSYGQPVSGSYSQQPSYGGQQQSYLQQQSYNPPQGYGQQNQYNS	2	0.8214875160803572	31.09385879112255
MASNDYTQQATQSYGAYPTQPGQGYSQQSSQPYGQQSYSGYSQSTDTSGYWQSSYSNYGQSWNTGYGTQSTPQGYGSTGGYGSSQSSQSSYGQQSSYPGYGQQPAPSSTSGSYGSSSQSSSYGQPQSGGYSQQPSYGGQQQSYGQQQSYNPPQGYGQQNQYNS	2	0.7553741352752984	31.814188837412583
MASNDYTQQATQSYGAYPTQPGQGYSQQSSQPYGQQSYSGYSQSTDTSGYWQSSYSNYGQSWNTGYGTQSTPQGYGSTGGYGSSQSSQSSYGQQSSYPGYGQQPAPSSTSGSYGSSSQSSSYGQPQSGSYSQQPSYGGQQQSYGQQQSYNPPQGYGQQNQYNS	2	0.7506161430606606	32.931088674645395
MASNDYTQQATQVYGAYPTQPGQGYSQQSSQPYGQQSYSGYSQSTDTSGYGQSSYSSYGQSQNTGYGTQSTPQGYGSTGGYGSSQSSQSSYGQQSSYPGYGQQPAPSSTSGSYGSSSQSSSYGQPQSGSYSQQPSYGGQQQSYGQQQSYNPPQGYGQQNQYNS	2	0.6910331938027025	32.38991236105286
MASNDYTQQATQSYGAYPTQPGQGYSQQQSQPYGQQSYSGYLQSTDTSGYGQSSYSSYGQSQNTGYGIQSTPQGYGSTGGYGTSQSSQSSYGQQSSYPGYGQQGAPSSTSGSYGSSSQSSSYGQPQSGSYSQQPSYGGQQQSYGQQQSYNPPQGYGQQNQYNS	2	0.753372731787946	32.976688304751605
MASNDYTQQATQSYGAYPTQPGQGYSQQSSQPYGQQSYSGYSQSTDTSGYGQSSYSSYGWSQNTGYGTQSTPQGYGSTGGYGSSQSSQSCYGQQSSYPGYGQQPAPSSTSGSYGCSSQSSSYGQPVSGSYSQQPSYGGQQQSYLQQLSYNPPQGYGQQNQYNS	3	0.8322343703111013	32.333488478559566
MLSNDYTQQATQSYGAYPTQPGQGYSQQQSQPYGQQSYSGYLQSTDTSGYGQSSYSSYGQSQNTGYGIQSTPQGYGSTGGYGTSQSSQSSYGQQSSYPGYGQQGAPSSTSGSYGSSSQSSSYGQPQSGSYSQQPSYGGQQQSYGQQQSYNPPQGYGQQNQYNS	3	0.8066326612172197	32.83076560818249
MLSNDYTAQATQSYGAYPTQPGQGYSQQQSQPYGQQSYSGYLQSTDTSGYGQSSTSSYGQSQNTGYLIQSTPQGYGSTGGYGTSQSSQSSYGQQSSYCGYGQQGAPSSTSGSYGSSSQSSSYGQPQSGSYSQQPSYGGQQQCYGQQLSYNGPQGYGQQAQYNS	3	0.842610728850539	31.43799805069087
MASNDYTQQATQSYGAYPTQPGQGYSQQSSQPYGQQSYSGYSQSTDTSGYGQSYYSSYGQSQLTGYGTQSTPQGYGSTGGYGSSQSSQSSYGFQISYPGYGQQPAPSSTSGSYGSSSQSSSYGQPTSGSYSQQPSYGGQQQSYGQQQSYNPPQGYGQQNQYNS	3	0.8126138461691815	31.60832932441056
MLSNDYTQQATQSYGAYPTQPGQGYSQQQSQPYGQQSYSGYLQSTDTSGYGQSSYSSYGQSQNTGYGIQSTPQGYGSTGGYGTSQSSQSSYGQQSSYPGYGQQGAPSSTSGSYGSSSQSSSYGQPQSGSYSQQPSYGGQQQSYGQQLSYNGPQGYGQQAQYNS	3	0.8381163306050662	31.760093211603078
MLSNDYTQQATQSYGAYNTQPGQGYSQQSSQPYGQQSYSGYSQSTDTSGYGQSYYKSYGQSQLTGYGVQSTPQGYGSTGGYGSSQSSQSSYGFQISYPGYGQQPAPSSTSGSYGSSSQSSHYGQPTSGSYSQQPSYGGQQQSYGQQQSYNPPQGYGTQNQYNS	3	0.8599092182778209	31.448459530563696
MASNDYTQQATQSYGAYPTQPGQGYSQQSSQPYGQQSYSGYSQSTDTSGYWQSSYSNYGQSWNTGYGTQSTPQGYGSTGGYGSSQSSQSSYGQQSSYPGYGQQPAPSSTSGSYGSSSQSSSYGQPQSGGYSQQPSYGGQQQSYGQQQSYNPPQGYGQQNQYNS	3	0.7564374835395096	31.797978692978795
MASNDYTQQATQSYGAYPTQPGQGYSQQSSQPYGQQSYSGYSQSTDTSGYGQSYYSCYGQSQNTGYITQSTPQGYGSTGGYGSSQSSQSSYGQQSSYPGYGQQPAPSSTSGSYGSSSQSSSYGQPTSGSYSQQPSYGGQQQSYGQQQSYNPPQGYGQQNQYNS	3	0.7606149391368321	32.796178393618284
MLSNDYTQQATQSYGAYPTQPGQGYSQQQSQPYGQQSYSGYLQSTDTSGYGNSSYSSYGQFQNTGYGTQSTPQGYGSTGGYGSSQSSQSSYGQQSSYPGYGQQPAPSSTSGSYGCSSQSSSYGQPQSGSYSQQPSYGGQQQSYGQQQSYNPPQGYGQQNQYNS	3	0.8612275579788881	32.12568724206713
MLSNDYTQQATQSLGAYPTQPGQGYSQQQSQPYGQQSYSGYLQSTDTSGYGQSSYSSYGQSQNTGYGTQSTPQGYGSTGGYGSSQSSQSSYGQQSSYPGYGQQPAPSSTSGSYGCSSQSSSYGQPQSGSYSQQPSYGGQQQSYGQQQSYNPPQGYGQFNQYNS	3	0.8349566690316932	31.745637400051773
MLSNDYTQQATQSYGAYPTQPGQGYSQQQSQPYGQQSYSGYLQSTDTSGYGQSSYSSYGQSQNTGYGTQSTPQGYGSTGGYGSSQSSQSSYGQQSSYPGYGQQPAPSSTSGSYGCSSQSSSYGQPQSGSYSQQPSYGGQQQSYGQQQSYNPPQGYGQFNQYNS	3	0.8224201810514862	31.293191664558034
MLSNDYTQQATQSYGAYPTQPGQGYSQQQSQPYGQQSYSGYLQSTDTSGYGQSSYSIYGQSQNTGYGIQSTPQGYGSTGGYGTSQSSQSSYGQQSSYPGYGQQGAPSSTSGSYGSSSQSSSYGQPQSGSYSQQPSYGGQQQSYGQQLSYNGPQGYGQQAQYNS	3	0.8461106841779816	31.70167411903266
MLSNDYTQQATQSYGAYPTQPSQGYSQQQSQPYGQQSYSGYLQSTDTSGYGQSSYSSYGQSQNTGYGIQSTPQGYGSTGGYGTSQSSQSSYGQQSSYPGYGQQGAPSSTSGSYGSSSQSSSYGQPQSGSYSQQPSYGGQQQSYGQQQSYNPPQGYGQQNQYNS	3	0.7905858442615188	32.10120551325396
MASNDYTQQATQSYGWYPTQPGQGYSQQSSQPYGQQSYSGYSQSTDTSGYGQSYYSSYGQSQLTGYGTQSTPQGYGSTGGYGSSQSSQSSYGFQISYPGYGQQPAPSSTSGSYGSSSQSSSYGQPTSGSYSQQPSYGGQQQSYGQQQSYNPPQGYGQQNQYNS	3	0.8222046494598392	32.91186932261843
MLSNDYTQQATQSYGAYPTQPGQGYSQQQSQPYGQQSYSGYLQSTDTSGYGQSSYSSYGQSQNTGYGTQSTPQGYGSTGGYGSSQSSQSSYGQQSSYPGYGQQPAPSSTSGSYGCSSQSSSYGQPQSGSYSQQPSYGGQQQSYGQQQSYNPPQGYGQQNQYNS	3	0.7698148601168907	32.138404347012695
MASNDYTQQATQSYGAYPTQPGQGYSQQSSQPYGQQSYSGYSQSTDTSGYGQSSYSSYGWSQNLGYGTQSTPQGNGSTGGYGSSQSSQSCYGQQSSYPGYGQQPAPSSTSGSYGCSSQSSSYGQPVSGSYSQQPSYGGQQQSYLQQQSYNPPQGYGQQNQYNS	3	0.8214875160803572	31.09385879112255
MLSNDYTQQATQSYGAYPPQPGQGYSQQSSQPYGQQSYSGYSQSTDTSGYGQSYYKSYGQSQLTGYGVQSTPYGYGSTGGYGSSQSSQSSYGFQISYPGYGQQPAPSSTSGSYGSSSQSSHYGQPTSGSYSQQPSYGGQQQSYGQQQSYNPPQGYGTQNQYNS	3	0.8760523265145889	32.402326553884066
MLSNDYTQQATQSYGAYPTQPGQGYSQQQSQPYGQQSYPGYLQSTDTSGYGQSSYSSYGQSQNTGYGTQSTPQGYGSTGGYGSSQSSQSSMGQQSSYPGYGQQPAPSSTSGSYGCSSQSSSYGQPQSGSYSQQPSYGGQQQSYGQQQSYNPPQGYGQFNQYNS	3	0.8348567255800475	31.642243298330886
MASNDYTQQATQSYGAYPTQPGQGYSQQSSQPYGQQSYSGYSQSTDTSGYGQSSYSSYGWSQNTAYGTQSTPQGYGSTGGYGSSQSSQSCYGQQSSYPGYGQQPAPSSTSGSYGCSSQSRSYGQPVSGSYSQQPSYGGQQQSYLQQLSYNPPQGYGQFNQYNS	3	0.8767456116093334	31.505688154011935
MLSNDYTQQATQSYGAYNTQPGQGYSQQQSQPYGQQSYSGYLQSTDTSGYGQSSYSSYGQSQNTGYGIQSTPQGYGSTGGYGTSQSSQSSYGQQSSYPGYGQQGAPSSTSGSYGCSSQSSSYGQPQSGSYSQQPSYGGQQQSYGQQLSYNGPQGYGQQAQYNS	3	0.8451926552935838	31.432581038197128
NLSNDYTQQATQSYGAYNTQPGQGYSQQQSQPYGQQSYSGYLQSTDTSGYGQSSYSSYGQSQNTGYGIQSTPQGYGSTGGYGTSQSSQSSYGQQSSYPGYGQQPAPSSTSGSYGSSSQSSHYGQPTSGSYSQQPSYGGQQQSYGQQQSYNPPQGYGTQNQYNS	-1	0.7865610809864848	31.9891585755723
MASNDYTQQATQSYGAYPTQPGQGYSQQSSQPYGQQSYSGYSQSTDTSGYGQSSYSSYGWSQNTGYGTQSTPQGYGSTGGYGSSQSSQSCYGQQSSYPGYGQQPAPSSTSGSYGCSSQSSSYGQPVSGSYSQQPSYGGQQQSYLQQLSYNPPQGYGQQNQYNS	4	0.8322343703111013	32.333488478559566
MLSNDYTQQATQSYGAYPPQPGQGYSQQSSQPYGQQSYSGYSQCTDTSGYGQSYYKSYGQSQLTGYGVQSTPYGYGSTGGYGSSQSSQSSYGFQISYPGMGQQGAPSSTSGSYGCSSQSSSYGQPQSGSYSQIPSYGGQQQSYGQQLSYNGPQGYGQQAQYNS	4	0.9602440835132258	31.259219395653734
MLSNDYTAQATQSYGAYPTQPGQGYSQQQSQPYGQQSYSGYLQSTDTSGYGQSSTSSYGQSQNTGYLIQSTPQGYGSTGGYGTSQSSQSSYGQQSSYCGYGQQGAPSSTSGSYGSSSQSSSYGQPQSGSYSQQPSYGGQQQCYGQQLSYNGPQGYGQQAQYNS	4	0.842610728850539	31.43799805069087
MLSNDYTQQATQSYGAYNTQPGQGYSQQSSQPYGQQSYSGYSQSTDTSGYGQSYYKSYGQSQNTGYGIQSTPQGYGSTGGYGTSQSQQSSYGQQSSYPGYGQQGAPSSTSGSYGSSSQSSSYGQPQSGSYSQQFSYGGQQQSYGQQLSYNGPQGYGQQAYYNE	4	0.8328464211468306	31.52190583137729
MLSNDYTQQATQSYGAYPTQPGQGYSQQQSQPYGQQSYSGYLQSTDTSGYGQSSYSSYGQSQNTGYGIQSTPQGYGSTGGYGTSQSSQSSYGQQSSYPGYGQQGAPSSTSGSYGSSSQSSSYGQPQSGSYSQQPSYGGQQQSYGQQLSYNGPQGYGQQAQYNS	4	0.8381163306050662	31.760093211603078
MLSNDYTQQATQSYGAYNTQPGQGYSQQSSQPYGQQSYSGYSQSTDTSGYGQSYYKSYGQSQLTGYGVQSTPQGYGSTGGYGSSQSSQSSYGFQISYPGYGQQPAPSSTSGSYGSSSQSSHYGQPTSGSYSQQPSYGGQQQSYGQQQSYNPPQGYGTQNQYNS	4	0.8599092182778209	31.448459530563696
MLSNDYTQQATQSYGAYPPQPGQGYSQQSSQPYGQQSYSGYSQSTDTSGYGQSYYKSYGQSQLTGYGVQSTPQGYGSTGGYGSSQSSQSSYGFQISYPGYGQQPAPSSTSGSYGSSSQSSHYGQPTSGSYSQQPSYGGQQQSYGQQQSYNPPQGYGTQNQYNS	4	0.8414775958894414	31.639296033975388
MLSNDYTQQATQSYGAYNTQPGQGYSQQSSQPYGQSSYSGYSQSTDTSCYGQSYYKSYGQSQLTGGGVQSTPYGYGSTGGYGSSQSSQSSYGFQISYPGYGQQPAPSSTSGSYGSSSQSSHYGQPTSGSYSQQPSYGGQQQSYGQQQSYNPPQGYGTQNQYNS	4	0.8980158073735837	32.250965134367725
MLSNDYTQQATQSYGAYPTQPGQGYSQQQSQPYGQQSYSGYLQSTDTSGYGNSSYSSYGQFQNTGYGTQSTPQGYGSTGGYGSSQSSQSSYGQQSSYPGYGQQPAPSSTSGSYGCSSQSSSYGQPQSGSYSQQPSYGGQQQSYGQQQSYNPPQGYGQQNQYNS	4	0.8612275579788881	32.12568724206713
MLSNDYTQQATQSLGAYPTQPGQGYSQQQSQPYGQQSYSGYLQSTDTSGYGQSSYSSYGQSQNTGYGTQSTPQGYGSTGGYGSSQSSQSSYGQQSSYPGYGQQPAPSSTSGSYGCSSQSSSYGQPQSGSYSQQPSYGGQQQSYGQQQSYNPPQGYGQFNQYNS	4	0.8349566690316932	31.745637400051773
MLSNDYTQQATQSYGAYPTQPGQGYSQQQSQPYGQQSYSGYLQSTDTSGYGQSSYSSYGQSQNTGYGTQSTPQGYGSTGGYGSSQSSQSSYGQQSSYPGYGQQPAPSSTSGSYGCSSQSSSYGQPQSGSYSQQPSYGGQQQSYGQQQSYNPPQGYGQFNQYNS	4	0.8224201810514862	31.293191664558034
MLSNDYTQQATQSYGAYPTQPGQGYSQQQSQPYGQQSYSGYLQSTDTSGYGQSSYSIYGQSQNTGYGIQSTPQGYGSTGGYGTSQSSQSSYGQQSSYPGYGQQGAPSSTSGSYGSSSQSSSYGQPQSGSYSQQPSYGGQQQSYGQQLSYNGPQGYGQQAQYNS	4	0.8461106841779816	31.70167411903266
MLSNDYTQQATQSYGAYPPQPGQGYSQQSSQPMGQQSYSGYSQSTRTSGYGQSYYKSYGQSQLTGYGVQSTPYGYGSTGGYGSSQSSQSSYGFQISYPGCGQQGAPSSTSGSYGSSSQSSSYGQPQSGSYSQQPSYGGQQQCYGQQLSYNGPQGYGQQAQYNS	4	0.9078810702698655	30.73803083015502
MASNDYTQQATQSYGWYPTQPGQGYSQQSSQPYGQQSYSGYSQSTDTSGYGQSYYSSYGQSQLTGYGTQSTPQGYGSTGGYGSSQSSQSSYGFQISYPGYGQQPAPSSTSGSYGSSSQSSSYGQPTSGSYSQQPSYGGQQQSYGQQQSYNPPQGYGQQNQYNS	4	0.8222046494598392	32.91186932261843
MLSNDYTQQATQSYGAYPTQPGQGYSQQQSQPYGQQSYSGYLQSTDTSGYGQSSYSSYGQCQLTGYGVQSTPQGYGSTGGYGSSQSSQSSYGFQISYPGYGQQPAPSSTSGSYGSSSQSSHYGQPTSGSYSQQPSYGGQQQSYGQQQSYNPPQGYGTQNQYNS	4	0.8985851030788964	31.677742772969573
MASNDYTQQATQSYGAYPTQPGQGYSQQSSQPYGQQSYSGYSQSTDTSGYGQSSYSSYGWSQNLGYGTQSTPQGNGSTGGYGSSQSSQSCYGQQSSYPGYGQQPAPSSTSGSYGCSSQSSSYGQPVSGSYSQQPSYGGQQQSYLQQQSYNPPQGYGQQNQYNS	4	0.8214875160803572	31.09385879112255
MLSNDYTQQATQSYGAYPPQPGQGYSQQSSQPYGQQSYSGYSQSTDTSGYGQSYYKSYGQSQLTGYGVQSTPYGYGSTGGYGSSQSSQSSYGFQISYPGYGQQPAPSSTSGSYGSSSQSSHYGQPTSGSYSQQPSYGGQQQSYGQQQSYNPPQGYGTQNQYNS	4	0.8760523265145889	32.402326553884066
MLSNDYTQQATQSYGAYPTQPGQGYSQQQSQPYGQQSYPGYLQSTDTSGYGQSSYSSYGQSQNTGYGTQSTPQGYGSTGGYGSSQSSQSSMGQQSSYPGYGQQPAPSSTSGSYGCSSQSSSYGQPQSGSYSQQPSYGGQQQSYGQQQSYNPPQGYGQFNQYNS	4	0.8348567255800475	31.642243298330886
MASNDYTQQATQSYGAYPTQPGQGYSQQSSQPYGQQSYSGYSQSTDTSGYGQSSYSSYGWSQNTAYGTQSTPQGYGSTGGYGSSQSSQSCYGQQSSYPGYGQQPAPSSTSGSYGCSSQSRSYGQPVSGSYSQQPSYGGQQQSYLQQLSYNPPQGYGQFNQYNS	4	0.8767456116093334	31.505688154011935
MLSNDYTQQATQSYGAYNTQPGQGYSQQQSQPYGQQSYSGYLQSTDTSGYGQSSYSSYGQSQNTGYGIQSTPQGYGSTGGYGTSQSSQSSYGQQSSYPGYGQQGAPSSTSGSYGCSSQSSSYGQPQSGSYSQQPSYGGQQQSYGQQLSYNGPQGYGQQAQYNS	4	0.8451926552935838	31.432581038197128
MLSNDYTAQATRSYGAYPTQPGQGYSQQQSQPYGQQSYSGYSQSTDTSGYGQSSYSSYGWSQNTAYGTQSTPQGYGSTGGYGSSQSSQSCYGQQSSYPGYGQQPAPSSTSGSYGCSSQSRSYGQPVSGSYSQQPSYGGQQQSYLQQLSYNPPQGYGQFNQYNS	5	0.9374108339495099	31.912272315382804
MLSNDYTQQATQSYGAYPPQPGQGYSQQSSQPYGQQSYSGYSQCTDTSGYGQSYYKSYGQSQLTGYGVQSTPYGYGSTGGYGSSQSSQSSYGFQISYPGMGQQGAPSSTSGSYGCSSQSSSYGQPQSGSYSQIPSYGGQQQSYGQQLSYNGPQGYGQQAQYNS	5	0.9602440835132258	31.259219395653734
MLSNDYTAQATQSYGAYPTQPGQGYSQQQSQPYGQQSYSGYLQSTDTSGYGQSSTSSYGQSQNTGYLIQSTPQGYGSTGGYGTSQSSQSSYGQQSSYCGYGQQGAPSSTSGSYGSSSQSSSYGQPQSGSYSQQPSYGGQQQCYGQQLSYNGPQGYGQQAQYNS	5	0.842610728850539	31.43799805069087
MLSNDYTQQATQSYGAYPPQPGQGYSQQSSQPYGQQSYSGYSQCTDTSGYGQSYYKSYGQSALTGYGIQSTPQGYGSTGGYGTSQSSQSSYGQQSSYPGYGQQGAPSSTSGSYGSSSQSSSYGQPQSGSYSQQPSYGGQQQSYGQQLSYNGPQGYGQQAAYNS	5	0.8583045491141232	31.864058826114157
MLSNDYTQQATQSYGAYNTQPGQGYSQQSSQPYGQSSYSGYSQSTDTSCYGQSYYKSYGQSQLTGGGVQSTPYGYGTTGGYGSSQSSQSSYGFQISYPGYGQQPAPSLTSGSYGSSSQSSHYGQPTSGSYSQQPSYGGQQQSYGQQQMYNPPQGYGQQAQYNS	5	0.9570808459539882	31.49795739119765
MLSNDYTQQATQSYGAYNTQPGQGYSQQSSQPYGQQSYSGYSQSTDTSGYGQSYYKSYGQSQLTGYGVQSTPQGYGSTGGYGSSQSSQSSYGFQISYPGYGQQPAPSSTSGSYGSSSQSSHYGQPTSGSYSQQPSYGGQQQSYGQQQSYNPPQGYGTQNQYNS	5	0.8599092182778209	31.448459530563696
MLSNDYTQQATQSYGAYPPQPGQGYSQQSSQPYGQQSYSGYSQSTDTSGYGQSYYKSYGQSQLTGYGVQSTPQGYGSTGGYGSSQSSQSSYGFQISYPGYGQQPAPSSTSGSYGSSSQSSHYGQPTSGSYSQQPSYGGQQQSYGQQQSYNPPQGYGTQNQYNS	5	0.8414775958894414	31.639296033975388
MLSNDYTQQATQSYGAYNTQPGQGYSQQSSQPYGQSSYSGYSQSTDTSCYGQSYYKSYGQSQLTGGGVQSTPYGYGSTGGYGSSQSSQSSYGFQISYPGYGQQPAPSSTSGSYGSSSQSSHYGQPTSGSYSQQPSYGGQQQSYGQQQSYNPPQGYGTQNQYNS	5	0.8980158073735837	32.250965134367725
MLSNDYTQQATQSYGAYPTQPGQGYSQQQSQPYGQQSYSGYLQSTDTSGYGNSSYSSYGQFQNTGYGTQSTPQGYGSTGGYGSSQSSQSSYGQQSSYPGYGQQPAPSSTSGSYGCSSQSSSYGQPQSGSYSQQPSYGGQQQSYGQQQSYNPPQGYGQQNQYNS	5	0.8612275579788881	32.12568724206713
MLSNDYTQQATQSYGAYPPQPGQGYSQQSSQPMGQQSYSGYSQSTRTSPYGQSYYKSYGQSQLTGYGVQSTPYGYGSTGGYGSSQSSQSSYGFQISYPGCGQQGAPSSTSGSYGSSSQSSSYGQPQSGSYSQQPSYGGQQQCYGQQLSYNGPQGYGTQNQYNS	5	0.9171435162158927	30.004960339653202
MASNDYTQQATQSYGAYPTQPGQGYSQQSSQPYGQQSYSGYLQSTDTSGYGQSSTSSYGQSQNTGYLIQSTPQGYGSTGGYGTSQSSQSSYGQQSSYCGYKQQGAPSSTSGSYGSSSQSSSYGQPQSGSYSQQPSYGGQQQCYGQQLSYNGPQGYGQQAQYNI	5	0.8441135023535475	31.626619082588167
MLSNDYTQQATQSYGAYPTQPGQGYSQQQSQPYGQQSYSGYLQSTDTSGYGQSSYSIYGQSQNTGYGIQSTPQGYGSTGGYGTSQSSQSSYGQQSSYPGYGQQGAPSSTSGSYGSSSQSSSYGQPQSGSYSQQPSYGGQQQSYGQQLSYNGPQGYGQQAQYNS	5	0.8461106841779816	31.70167411903266
MLSNDYTQQATQSYGAYPPQPGQGYSQQSSQPMGQQSYSGYSQSTRTSGYGQSYYKSYGQSQLTGYGVQSTPYGYGSTGGYGSSQSSQSSYGFQISYPGCGQQGAPSSTSGSYGSSSQSSSYGQPQSGSYSQQPSYGGQQQCYGQQLSYNGPQGYGQQAQYNS	5	0.9078810702698655	30.73803083015502
MASNDYTQQATQSYGAYPTQPGQGYSQQSSQPYGQQSYSGYSQSTDTSGYGQSSYSSYGWSQNTAYGTQSTPQGYGSTGGYGSSQSSQSCYGQQSSYPCYGQQPAPSSTSGSYGCSSQSRSYGQPVSGSYSQQPSYGGQQQSYLQQLSYNPPQGYGQFNQYNS	5	0.9086184828429162	31.89965867527174
MLSNDYTQQATQSYGAYPTQPGQGYSQQQSQPYGQQSYSGYLQSTDTSGYGQSSYSSYGQCQLTGYGVQSTPQGYGSTGGYGSSQSSQSSYGFQISYPGYGQQPAPSSTSGSYGSSSQSSHYGQPTSGSYSQQPSYGGQQQSYGQQQSYNPPQGYGTQNQYNS	5	0.8985851030788964	31.677742772969573
MASNDYTQQATQSYGAYPTQPGQGYSQQSSQPYGQQSYSGYSQSTDTSGYGQSSYSSYGWSQNTAYGTQSTPQGYGSTDGYGSSQSSQSCYGQQSSYPGYGQQPAPSSTSGSYGCSSQSRSYGQPVSGSYSQQPSYGGQQQSYLQQLSYNPPQGYGQFNQYNS	5	0.8914716690823811	32.150705680303844
MLSNDYTQQATQSYGAYPPQPGQGYSQQSSQPYGQQSYSGYSQSTDTSGYGQSYYKSYGQSQLTGYGVQSTPYGYGSTGGYGSSQSSQSSYGFQISYPGYGQQPAPSSTSGSYGSSSQSSHYGQPTSGSYSQQPSYGGQQQSYGQQQSYNPPQGYGTQNQYNS	5	0.8760523265145889	32.402326553884066
MLSNDYTQQATQSYGAYPTQPGQGYSQQQSQPYGQQSYSGYLQSTDTSGYGQSSYSIYGQSQNTGYGVQSTPYGYGSTGGYGSSQSSQSSYGFQISYPGMGQQGPPSSTSGSYGCSSQSSSYGQPQSGSYSQIPSYGGQQQSYGQQLSYNGPQGYGQQAQYNS	5	0.9520277898681097	30.065776574176592
MASNDYTQQATQSYGAYPTQPGQGYSQQSSQPYGQQSYSGYSQSTDTSGYGQSSYSSYGWSQNTAYGTQSTPQGYGSTGGYGSSQSSQSCYGQQSSYPGYGQQPAPSSTSGSYGCSSQSRSYGQPVSGSYSQQPSYGGQQQSYLQQLSYNPPQGYGQFNQYNS	5	0.8767456116093334	31.505688154011935
MLSNDYTQQATQSYGAYNTQPGQGYSQQQSQPYGQQSYSGYLQSTDTSGYGQSSYSSYGQSQNTGYGIQSTPQGYGSTGGYGTSQSSQSSYGQQSSYPGYGQQGAPSSTSGSYGCSSQSSSYGQPQSGSYSQQPSYGGQQQSYGQQLSYNGPQGYGQQAQYNS	5	0.8451926552935838	31.432581038197128
MASNDYTQQATQSYGAYPTQPGQGYSQQSSQPYGQQSYSGYSQSTDTSGYGQSSYSSYGWSQNTAYGTQSTPQGYGSTGGYGSSQSSQSCYGQQSSYPCYGQQPAPSSTSGSYGCSSQSRSYGQPVSGSYSQQPSYGGQQQSYGQQQMYNPPQGYGQQAQYNS	-1	0.8238169386766371	31.328727044231734
MLSNDYTAQATRSYGAYPTQPGQGYSQQQSQPYGQQSYSGYSQSTDTSGYGQSSYSSYGWSQNTAYGTQSTPQGYGSTGGYGSSQSSQSCYGQQSSYPGYGQQPAPSSTSGSYGCSSQSRSYGQPVSGSYSQQPSYGGQQQSYLQQLSYNPPQGYGQFNQYNS	6	0.9374108339495099	31.912272315382804
MLSNDYTQQATQSYGAYPPQPGQGYSQQSSQPYGQQSYSGYSQCTDTSGYGQSYYKSYGQSQLTGYGVQSTPYGYGSTGGYGSSQSSQSSYGFQISYPGMGQQGAPSSTSGSYGCSSQSSSYGQPQSGSYSQIPSYGGQQQSYGQQLSYNGPQGYGQQAQYNS	6	0.9602440835132258	31.259219395653734
MLSNDYTQQATQSYGAYPTQPGQGYSQQQSQPYGQQSYSGYLQSTDTSGYGQSSYSIYGQSQNTGYGVQSTPYGYGSTGGYGSSQSSQSSYGFQISYPGMGQQGPPSSTSGSYGSSSQSSSYGQPQSGSYSQQPSYGGQQQCYGQQLSYNGPQGYGQQAQYNS	6	0.9288933677534951	30.607132654072146
MLSNDYTQQATQSYGAYPPQPGQGYSQQSSQPYGQQSYSGYSQCTDTSGYGQSYYKSYGQSQLTGYGVQSTPYGYGSTGGYGSSQSSQSSYEFQISYPGYGKQPAPSLTSGSYGSSSQSSHYGQPTSGSYSQQPSYGGQQQSYGQQQMYNPPQGYGQQAQYNS	6	0.9474538444707996	31.108534456861232
MLSNDYTQQATQSYGAYNTQPGQGYSQQSSQPYGQSSYSGYSQSTDTSCYGQSYYKSYGQSQLTGGGVQSTPYGYGTTGGYGSSQSSQSSYGFQISYPGYGQQPAPSLTSGSYGSSSQSSHYGQPTSGSYSQQPSYGGQQQSYGQQQMYNPPQGYGQQAQYNS	6	0.9570808459539882	31.49795739119765
MLSNDYTQQATQSYGAYNTQPGQGYSQQSSQPYGQSSYSGYSQSTDTSCYGQSYYKSYGQSQLTGGGVQSTPYGYGTTGGYGSSQSSQSSYGFQISYPGMGQQGAPSSTSGSYGCSSQKSSYGQPQSGSYSQIPSYGGQQQSYGQQLSYNGPQGYGQQAQYNS	6	0.9266860329288996	29.85931743447581
MLSNDYTQQASQSYGAYNTQPGQGYSQQSSQPYGQSSYSGYSQSTDTSCYGQSYYKSYGQSQLTGGGVQSTPYGYGTTGGYGSSQSSQSSYGFQISYPGYGQQPAPSLTSGSYGSSSQSSHYGQPTSGSYSQQPSYGGQQQSYLQQLSYNPPQGYGQFNQYNS	6	0.9951058010850001	31.32980384583609
MLSNDYTQQATQSYGAYNTQPGQGYSQQSSQPYGQSSYSGYSQSTDTSCYGQSYYKSYGQSQLTGGGVQSTPYGYGSTGGYGSSQSSQSSYGFQISYPGYGQQPAPSSTSGSYGSSSQSSHYGQPTSGSYSQQPSYGGQQQSYGQQQSYNPPQGYGTQNQYNS	6	0.8980158073735837	32.250965134367725
MLSNDYTQQATQSYGAYPTQPGQGYSQQQSQPYGQQSYSGYLQSTDTSGYGNSSYSSYGQFQNTGYGTQSTPQGYGSTGGYGSSQSSQSSYGQQSSYPGYGQQPAPSSTSGSYGCSSQSSSYGQPQSGSYSQQPSYGGQQQSYGQQQSYNPPQGYGQQNQYNS	6	0.8612275579788881	32.12568724206713
MLSNDYTQQATQSYGAYPPQPGQGYSQQSSQPMGQQSYSGYSQSTRTSPYGQSYYKSYGQSQLTGYGVQSTPYGYGSTGGYGSSQSSQSSYGFQISYPGCGQQGAPSSTSGSYGSSSQSSSYGQPQSGSYSQQPSYGGQQQCYGQQLSYNGPQGYGTQNQYNS	6	0.9171435162158927	30.004960339653202
MLSNDYTQQATQSYGAYPPQPGQGYSQQSSQPMGQQSYSGYSQSTRTSGYGQSYYKSYGQSQLTGYGVQSTPYGYGSTGGYGSSQSSQSSYGFQISYPGCGQQGAPSSTSGSYGCSSQSSSYGQPQSGSYSQIPSYGGQQQSYGQQLSYNGPQGYGQQAQYNS	6	0.9486089638044285	30.201406360898737
MLSNDYTQQATQSYGAYNTQPGQGYSQQSSQPYGQQSYSGYSQSTDTSGYGQSSYSSYGWSQNTAYGTQSTPQGYGSTGGYGSSQSSQSCYGQQSSYPCYGQQPAPSSTSGSYGCSSQSRSYGQPVSGSYSQQPSYGGQQQSYLQQLSYNPPQGYGQFNQYNS	6	0.9256698019434313	31.74927341978177
MLSNDYTQQATQSYGAYPPQPGQGYSQQSSQPMGQQSYSGYSQSTRTSGYGQSYYKSYGQSQLTGYGVQSTPYGYGSTGGYGSSQSSQSSYGFQISYPGCGQQGAPSSTSGSYGSSSQSSSYGQPQSGSYSQQPSYGGQQQCYGQQLSYNGPQGYGQQAQYNS	6	0.9078810702698655	30.73803083015502
MASNDYTQQATQSYGAYPTQPGQGYSQQSSQPYGQQSYSGYSQSTDTSGYGQSSYSSYGWSQNTAYGTQSTPQGYGSTGGYGSSQSSQSCYGQQSSYPCYGQQPAPSSTSGSYGCSSQSRSYGQPVSGSYSQQPSYGGQQQSYLQQLSYNPPQGYGQFNQYNS	6	0.9086184828429162	31.89965867527174
MLSNDYTQQATQSYGAYPTQPGQGYSQQQSQPYGQQSYSGYLQSTDTSGYGQSSYSSYGQCQLTGYGVQSTPQGYGSTGGYGSSQSSQSSYGFQISYPGYGQQPAPSSTSGSYGSSSQSSHYGQPTSGSYSQQPSYGGQQQSYGQQQSYNPPQGYGTQNQYNS	6	0.8985851030788964	31.677742772969573
MASNDYTQQATQSYGAYPTQPGQGYSQQSSQPYGQQSYSGYSQSTDTSGYGQSSYSSYGWSQNTAYGTQSTPQGYGSTDGYGSSQSSQSCYGQQSSYPGYGQQPAPSSTSGSYGCSSQSRSYGQPVSGSYSQQPSYGGQQQSYLQQLSYNPPQGYGQFNQYNS	6	0.8914716690823811	32.150705680303844
MLSNDYTQQATQSYGAYPPQPGQGYSQQSSQPYGQQSYSGYSQSTDTSGYGQSYYKSYGQSQLTGYGVQSTPYGYGSTGGYGSSQSSQSSYGFQISYPGYGQQPAPSSTSGSYGSSSQSSHYGQPTSGSYSQQPSYGGQQQSYGQQQSYNPPQGYGTQNQYNS	6	0.8760523265145889	32.402326553884066
MLSNDYTQQATQSYGAYPTQPGQGYSQQQSQPYGQQSYSGYLQSTDTSGYGQSSYSIYGQSQNTGYGVQSTPYGYGSTGGYGSSQSSQSSYGFQISYPGMGQQGPPSSTSGSYGCSSQSSSYGQPQSGSYSQIPSYGGQQQSYGQQLSYNGPQGYGQQAQYNS	6	0.9520277898681097	30.065776574176592
MASNDYTQQATQSYGAYPTQPGQGYSQQSSQPYGQQSYSGYSQSTDTSGYGQSSYSSYGWSQNTAYGTQSTPQGYGSTGGYGSSQSSQSCYGQQSSYPGYGQQPAPSSTSGSYGCSSQSRSYGQPVSGSYSQQPSYGGQQQSYLQQLSYNPPQGYGQFNQYNS	6	0.8767456116093334	31.505688154011935
MASNDYTQQATQSYGAYPTQPGQGYSQQSSQPYGQSSYSGYSQSTDVSCYGQSYYKSYGQSSLTGGGVQSTPYGYGTTGGYGSSQSSQSSYGFQISYPGYGQQPAPSLTSGSYGSSSQSSHYGQPTSGSYSQQPSYGGQQQSYGQQQMYNPPQGYGQQAQYNS	6	0.9399035790950058	30.785046194518205
MLSNDYTQQATQSYGAKPPQPGQGYSQQSSQPYGQQSYSGYSQCTDTSGYGQDYYKSYGQSQLTGYGVQSTPYGYGTTGGYGSSQSSQSSYGFQISYPGYGQQPAPSLTSGSYGSSSQSSHYGQPTSGSYSQQPSYGGQQQSYGQQQMYNPPQGYGQQAQYNS	-1	0.906611448147638	30.81007018786318
MLSNDYTAQATRSYGAYPTQPGQGYSQQQSQPYGQQSYSGYSQSTDTSGYGQSSYSSYGWSQNTAYGTQSTPQGYGSTGGYGSSQSSQSCYGQQSSYPGYGQQPAPSSTSGSYGCSSQSRSYGQPVSGSYSQQPSYGGQQQSYLQQLSYNPPQGYGQFNQYNS	7	0.9374108339495099	31.912272315382804
MLSNDYTQQATQSYGAYPPQPGQGYSQQSSQPYGQQSYSGYSQCTDTSGYGQSYYKSYGQSQLTGYGVQSTPYGYGSTGGYGSSQSSQSSYGFQISYPGMGQQGAPSSTSGSYGCSSQSSSYGQPQSGSYSQIPSYGGQQQSYGQQLSYNGPQGYGQQAQYNS	7	0.9602440835132258	31.259219395653734
MLSNDYTQQATQSYGAYPTQPGQGYSQQQSQPYGQQSYSGYLQSTDTSGYGQSSYSIYGQSQNTGYGVQSTPYGYGSTGGYGSSQSSQSSYGFQISYPGMGQQGPPSSTSGSYGSSSQSSSYGQPQSGSYSQQPSYGGQQQCYGQQLSYNGPQGYGQQAQYNS	7	0.9288933677534951	30.607132654072146
MLSNDYTQQATQSYGAYPPQPGQGYSQQSSQPYGQQSYSGYSQCTDTSGYGQSYYKSYGQSQLTGYGVQSTPYGYGSTGGYGSSQSSQSSYEFQISYPGYGKQPAPSLTSGSYGSSSQSSHYGQPTSGSYSQQPSYGGQQQSYGQQQMYNPPQGYGQQAQYNS	7	0.9474538444707996	31.108534456861232
MLSNDYTQQATQSYGAYNTQPGQGYSQQSSQPYGQSSYSGYSQSTDTSCYGQSYYKSYGQSQLTGGGVQSTPYGYGTTGGYGSSQSSQSSYGFQISYPGYGQQPAPSLTSGSYGSSSQSSHYGQPTSGSYSQQPSYGGQQQSYGQQQMYNPPQGYGQQAQYNS	7	0.9570808459539882	31.49795739119765
MLSNDYTQQATQSYGAYNTQPGQGYSQQSSQPYGQSSYSGYSQSTDTSCYGQSYYKSYGQSQLTGGGVQSTPYGYGTTGGYGSSQSSQSSYGFQISYPGMGQQGAPSSTSGSYGCSSQKSSYGQPQSGSYSQIPSYGGQQQSYGQQLSYNGPQGYGQQAQYNS	7	0.9266860329288996	29.85931743447581
MLSNDYTQQASQSYGAYNTQPGQGYSQQSSQPYGQSSYSGYSQSTDTSCYGQSYYKSYGQSQLTGGGVQSTPYGYGTTGGYGSSQSSQSSYGFQISYPGYGQQPAPSLTSGSYGSSSQSSHYGQPTSGSYSQQPSYGGQQQSYLQQLSYNPPQGYGQFNQYNS	7	0.9951058010850001	31.32980384583609
MLSNDYTQQATQSYGAYPTQPGQGYSQQQSQPYGQGSYSGYLQCTDTSGYGQSYYKSMGQSQLTGYGVQSTPYGYGSTGGYGSSQSSQSSYEFQISYPGYGKQPAPSLTSGSYGSSSQSSHYGQPTSGSYSQQPSYGGQQQSYGQQQMYNPPQGYGQQAQYNS	7	0.9620175916426309	30.29733905761464
MLSNDYTQQATQSYGAYNTQPGQGYSQQSSQPYGQSSYSGYSQSTDTSCYGQSYYKSYGQSQLTGGGVQSTPYGYGTTGGYGSSQSSQSSYGFQISYPGYGQQPAPSLTSGSYGSSSQSSHYGQPTSGSYSQQPSYGGQQQSYGQQQMYNPPQGYGQQAQYNS	7	0.940692810837585	30.48776935383466
MLSNDYTQQATQSYGAYPPQPGQGYSQQSSQPMGQQSYSGYSQSTRTSPYGQSYYKSYGQSQLTGYGVQSTPYGYGSTGGYGSSQSSQSSYGFQISYPGCGQQGAPSSTSGSYGSSSQSSSYGQPQSGSYSQQPSYGGQQQCYGQQLSYNGPQGYGTQNQYNS	7	0.9171435162158927	30.004960339653202
MLSNDYTQQATQSYGAYPPQPGQGYSQQSSQPMGQQSYSGYSQSTRTSGYGQSYYKSYGQSQLTGYGVQSTPYGYGSTGGYGSSQSSQSSYGFQISYPGCGQQGAPSSTSGSYGCSSQSSSYGQPQSGSYSQIPSYGGQQQSYGQQLSYNGPQGYGQQAQYNS	7	0.9486089638044285	30.201406360898737
MLSNDYTQQATQSYGAYNTQPGQGYSQQSSQPYGQQSYSGYSQSTDTSGYGQSSYSSYGWSQNTAYGTQSTPQGYGSTGGYGSSQSSQSCYGQQSSYPCYGQQPAPSSTSGSYGCSSQSRSYGQPVSGSYSQQPSYGGQQQSYLQQLSYNPPQGYGQFNQYNS	7	0.9256698019434313	31.74927341978177
MLSNDYTQQATQSYGAYNTQPGQGYSQQSSQPYGQSSYSGYSQSTDTSCYGQSYYFSYGQSQLTGGGVQSTPYGYSSTGGYGSSQSSQSSYEFQISYPGYGKQPAPSLTSGSVGSSSQSSHYGQPTSGSYSQQPSYGGQQQSYGQQQMYNPPQGYGQQAQYNS	7	0.9406527012421876	31.051820153432736
MASNDYTQQATQSYGAYPTQPGQGYSQQSSQPYGQQSYSGYSQSTDTSGYGQSSYSSYGWSQNTAYGTQSTPQGYGSTGGYGSSQSSQSCYGQQSSYPCYGQQPAPSSTSGSYGCSSQSRSYGQPVSGSYSQQPSYGGQQQSYLQQLSYNPPQGYGQFNQYNS	7	0.9086184828429162	31.89965867527174
MLSNDYTQQATQSYGAYPPQPGQGYSQQSSQPYGQQSYSGYSQSTDTSGYGQSSYSIYGQSQNTGYGVQSTPYGYGSTGGYGSSQSSQSSYGFQISYPGMGQQGPPSSTSGSYGCSSQSSSYGQPQSGSYSQIPSYGGQQQSYGQQLSYNGPQGYGQQAQYNS	7	0.9178059015423214	30.691417396097712
MLSNDYTQQATQSYGAYNTQPGKGYSQQSSQPYGQSSYSGYSQSTDTSCYGQSYYRSYGQSQLTGGGVQSTPYGYGTTGGYGHSQSSQSSYGFQISYPGYGQQPAPSLTSGSYGSSSQSSHYGQPTSGSYSQQPSYGGQQQSYGQQQMSNPPQGYGQQAQYNS	7	0.9324959769643513	31.175317430391402
MLSNDDTQQATQSYGAYNTQPGQGYSQQSSQPYGQSSYSGYSQSTDTSCYGQSYYKSYGQSQLTGGGVQSTPYGYGTTGGYGSSQSSQSSYGFQISPPGYGSLPAPSLTSGSYGSSSQSSHYGQPTSGSYSQQPSYGGQQQSYGQQQMYNPPQGYGQQAQYNS	7	0.9354089579301539	31.694836237514906
MLSNDYTQQATQSYGAYPTQPGQGYSQQQSQPYGQQSYSGYLQSTDTSGYGQSSYSIYGQSQNTGYGVQSTPYGYGSTGGYGSSQSSQSSYGFQISYPGMGQQGPPSSTSGSYGCSSQSSSYGQPQSGSYSQIPSYGGQQQSYGQQLSYNGPQGYGQQAQYNS	7	0.9520277898681097	30.065776574176592
MLSNDYTQQATQSYGAYNTQPGQGYSQQSSQPYGQSSYSGYSQSTDTSCYGQSYYKSYGQSQLTGGGVQSTPYGYGTTGGYGSSQSSQSSYGFQISYPGYGQQPAPSLTSGSYGSSSQSSHYGQPTSGSYSQQPSYGGQQQSYGQQQMYNPPQGYGQQAQYNS	7	0.9495841410941904	31.09363979846014
MASNDYTQQATQSYGAYPTQPGQGYSQQSSQPYGQSSYSGYSQSTDVSCYGQSYYKSYGQSSLTGGGVQSTPYGYGTTGGYGSSQSSQSSYGFQISYPGYGQQPAPSLTSGSYGSSSQSSHYGQPTSGSYSQQPSYGGQQQSYGQQQMYNPPQGYGQQAQYNS	7	0.9399035790950058	30.785046194518205
MLSNDYTQQATQSYGAYPPQPGQGYSQQSSQPYGQQSYSGYSQCTDTSGYGQSYYKSYGQSQLTGYGVQSTPYGYGSTGGYGSSQSSQSSKGFQISYPGMGQQGAPSSTSGSYGCSSQSSSYGQPQSGSYSQIPSYGGQQQSYGQQLSYNGPQGYGQQAQYNS	-1	0.9249913004967254	30.621418747515246
MLSNDYTAQATRSYGAYPTQPGQGYSQQQSQPYGQQSYSGYSQSTDTSGYGQSSYSSYGWSQNTAYGTQSTPQGYGSTGGYGSSQSSQSCYGQQSSYPGYGQQPAPSSTSGSYGCSSQSRSYGQPVSGSYSQQPSYGGQQQSYLQQLSYNPPQGYGQFNQYNS	8	0.9374108339495099	31.912272315382804
MLSNDYTQQATQSYGAYPPQPGQGYSQQSSQPYGQQSYSGYSQCTDTSGYGQSYYKSYGQSQLTGYGVQSTPYGYGSTGGYGSSQSSQSSYGFQISYPGMGQQGAPSSTSGSYGCSSQSSSYGQPQSGSYSQIPSYGGQQQSYGQQLSYNGPQGYGQQAQYNS	8	0.9602440835132258	31.259219395653734
MLSNDYTQQATQSYGAYPTQWGQGYSQQQSQPYGQQSYSGYLQSTDTSGYGQSSYSIYGQSQNTGYGVQSTPYGYGSTGGYGSSQSSQSSYGFQISYPGMGQQGPPSSTSGSYGCSSQSSSYGQPQSGSYSQIPSYGGQQQGYGQQLSYNGPQGYGQQAQYNS	8	0.979940298365	29.62366667560034
MLSNDYTQQATQSYGAYPPQPGQGYSQQSSQPYGQQSYSGYSQCTDTSGYGQSYYKSYGQSQLTGYGVQSTPYGYGSTGGYGSSQSSQSSYEFQISYPGYGKQPAPSLTSGSYGSSSQSSHYGQPTSGSYSQQPSYGGQQQSYGQQQMYNPPQGYGQQAQYNS	8	0.9474538444707996	31.108534456861232
MLSNDYTQQATQSYGAYNTQPGQGYSQQSSQPYGQSSYSGYSQSTDTSCYGQSYYKSYGQSQLTGGGVQSTPYGYGTTGGYGSSQSSQSSYGFQISYPGYGQQPAPSLTSGSYGSSSQSSHYGQPTSGSYSQQPSYGGQQQSYGQQQMYNPPQGYGQQAQYNS	8	0.9570808459539882	31.49795739119765
MLSNDYTQQATQSYGAYPPQPGQGYSQQSSQPMGQQSYSGYSQCTDTSGYGQSYYKSYGQSQLTGYGVQSTPYGYGSTGGYGSSQSSQSSYGFEISYPGMGQQGAPSSTSGSYGCSSQSSSYGQPQSGSYSQIPSYGGQQQSYGQQLSYNGPQGYGQQAQYNS	8	0.9582087740841906	29.466026407231585
MLSNDYTQQASQSYGAYNTQPGQGYSQQSSQPYGQSSYSGYSQSTDTSCYGQSYYKSYGQSQLTGGGVQSTPYGYGTTGGYGSSQSSQSSYGFQISYPGYGQQPAPSLTSGSYGSSSQSSHYGQPTSGSYSQQPSYGGQQQSYLQQLSYNPPQGYGQFNQYNS	8	0.9951058010850001	31.32980384583609
MLSNDYTQQATQSYGAYPTQPGQGYSQQQSQPYGQGSYSGYLQCTDTSGYGQSYYKSMGQSQLTGYGVQSTPYGYGSTGGYGSSQSSQSSYEFQISYPGYGKQPAPSLTSGSYGSSSQSSHYGQPTSGSYSQQPSYGGQQQSYGQQQMYNPPQGYGQQAQYNS	8	0.9620175916426309	30.29733905761464
MLSNDYTQQATQSYGAYNTQPGQGYSQQSSQPYGQSSYSGYSQSTDTSCYGQSYYKSYGQSQLTGGGVQSTPYGYGTTGGYGSSQSSQSSYGFQISYPGYGQQPAPSLTSGSYGSSSQSSHYGQPTSGSYSQQPSYGGQQQSYGQQQMYNPPQGYGQQAQYNS	8	0.940692810837585	30.48776935383466
MLSNDYTQQATQSYGAYPPQPGQGYSQQSSQPYGQQSYSGYSQPTDTSGYGQSYYKSYGQSQLTGYGVQSTPYGYGSTGGYGSSQSSQSSYGFQISYPGMGQQGAPSSTSGSYGCSSQSSSYGQPQSGSYSQIPSYGGQQQSYGQQLSYNGPQGYGQQAQYNS	8	0.934083381384238	30.632386276788388
MLSNDYTQQATQSYGAYPPQPGQGYSQQSSQPMGQQSYSGYSQSTRTSGYGQSYYKSYGQSQLTGYGVQSTPYGYGSTGGYGSSQSSQSSYGFQISYPGCGQQGAPSSTSGSYGCSSQSSSYGQPQSGSYSQIPSYGGQQQSYGQQLSYNGPQGYGQQAQYNS	8	0.9486089638044285	30.201406360898737
MLSNDYTQQATQSYGAYPTQPGQGYSQQQSQPYGQGSYSGYSQCTDTSGYGQSYYKSYGQSQWTGYGVQSTPYGYGSTGGYGSSQSSQSSYGFQISYPGMGQQGAPSSTSGSYGCSSQSSSYGQPQSGSYSQIPSYGGQQQSYGQQLSYNGPQGYGQQAQYNS	8	0.9574766364292445	29.9894761708083
MLSNDYTQQATQSYGAYNTQPGQGYSQQSSQPYGQSSYSGYSQSTDTSCYGQSYYFSYGQSQLTGGGVQSTPYGYSSTGGYGSSQSSQSSYEFQISYPGYGKQPAPSLTSGSVGSSSQSSHYGQPTSGSYSQQPSYGGQQQSYGQQQMYNPPQGYGQQAQYNS	8	0.9406527012421876	31.051820153432736
MLSNDYTQQATQSYGAYPPQPGQGYSQQSSQPMGQQSYSGYSQSTRTSGYGQSYYKSYLQSQLTGYGVQSTPYGYGSTGGYGSSQSSQSSYGFQISYPGCGQQGAPSSTSGSYGCSSQSSSYGQPQSGSYSQIPSYGGQQQSYGQQLSYNGPQGYGQQAQYNS	8	0.9611169042802202	30.392117670131718
MLSNDYTQQATQSYGAYPPQPGQGYSQQSSQPYGQQSYSGYLQCTDTSGYGQSYYKSMGQSQLTGYGVQSTPYGYGSTGGYGSSQSSQSSYEFQISYPGYGKQPAPSLTSGSYGSSSQSSHYGQPTSGSYSQQPSYGGQQQSYGQQQMYNPPQGYGQQAQYNS	8	0.9725410155463046	30.571037526910658
MLSNDYTQQASQSYGAYNTQPFQGYSQQSSQPYGQSSYSGYSQSTDTSCYGQSYYKSYGQSQLTGGGVQSTPYGYGTTGGYGSSQSSQSSYGFQISYPGYGQQPAPSLTSGSYGSSSQSSHYGQPTSGSYSQQPSYGGQQQSYLQQLSYNPPQGYGQFNQYNS	8	1.021649470572889	30.436946255340303
MLSNDDTQQATQSYGAYNTQPGQGYSQQSSQPYGQSSYSGYSQSTDTSCYGQSYYKSYGQSQLTGGGVQSTPYGYGTTGGYGSSQSSQSSYGFQISPPGYGSLPAPSLTSGSYGSSSQSSHYGQPTSGSYSQQPSYGGQQQSYGQQQMYNPPQGYGQQAQYNS	8	0.9354089579301539	31.694836237514906
MLSNDYTQQATQSYGAYPTQPGQGYSQQQSQPYGQQSYSGYLQSTDTSGYGQSSYSIYGQSQNTGYGVQSTPYGYGSTGGYGSSQSSQSSYGFQISYPGMGQQGPPSSTSGSYGCSSQSSSYGQPQSGSYSQIPSYGGQQQSYGQQLSYNGPQGYGQQAQYNS	8	0.9520277898681097	30.065776574176592
MLSNDYTQQATQSYGAYNTQPGQGYSQQSSQPYGQSSYSGYSQSTDTSCYGQSYYKSYGQSQLTGGGVQSTPYGYGTTGGYGSSQSSQSSYGFQISYPGYGQQPAPSLTSGSYGSSSQSSHYGQPTSGSYSQQPSYGGQQQSYGQQQMYNPPQGYGQQAQYNS	8	0.9495841410941904	31.09363979846014
MASNDYTQQATQSYGAYPTQPGQGYSQQSSQPYGQSSYSGYSQSTDVSCYGQSYYKSYGQSSLTGGGVQSTPYGYGTTGGYGSSQSSQSSYGFQISYPGYGQQPAPSLTSGSYGSSSQSSHYGQPTSGSYSQQPSYGGQQQSYGQQQMYNPPQGYGQQAQYNS	8	0.9399035790950058	30.785046194518205
MLSNDYTQQATQSYGAYNTQPGQGYSQQSSQPYGQSSYSGYSQSTDTSCYGQSYYKSYGQSQLTGGGVQSTPYGYGTTGGYGSRQSSQSSYGFQISYPGYGQQPAPSLTSGSYGSSSQSSHYGQPTSGSYSQQPSYGGQQQSYGQQQSYNGPQGYGQQAQYNS	-1	0.9350546443138489	31.101554013768567
MLSNDYTQQATQSWGAYPTQWGQGYSQQQSQPYGQQSYSGYLQSTDTSGYGYSSYSIYGQSQLTGYGVQSTPYGYGSTGGYGSSQSSQSSYGFQISYPGMGQQGPPSSTSGSYGCSSQSSSYGQPQSGSYSQIPSYGGQQQGYGQQLMYNPPQGYGQQAQYNS	9	1.0318443279282827	30.21666763559292
MLSNDYTQQATQSYGAYPPQPGQGYSQQSSQPYGQQSYSGYSQCTDTSGYGQSYYKSYGQSQLTGYGVQSTPYGYGSTGGYGSSQSSQSSYGFQISYPGMGQQGAPSSTSGSYGCSSQSSSYGQPQSGSYSQIPSYGGQQQSYGQQLSYNGPQGYGQQAQYNS	9	0.9602440835132258	31.259219395653734
MLSNDYTQQATQSYGAYPTQWGQGYSQQQSQPYGQQSYSGYLQSTDTSGYGQSSYSIYGQSQNTGYGVQSTPYGYGSTGGYGSSQSSQSSYGFQISYPGMGQQGPPSSTSGSYGCSSQSSSYGQPQSGSYSQIPSYGGQQQGYGQQLSYNGPQGYGQQAQYNS	9	0.979940298365	29.62366667560034
MLSNDYTQQATQSYGAYPPQPGQGYSQQSSQPMGQQSYSGYSQCTDTSGYGQSYYKSYGQSQLTGYGVQSTPYGYGSTGGYGSSQSSQSSYGFQISYPGYGQQPAPSATSGPYGSSSQSSHYGQPTSGSYSQQPSYGGQQQSYLQQLSPNPPQGYGQFNQYNS	9	0.9613610251224103	31.177913935007673
MLSNDYTQQATQSYGAYNTQPGQGYSQQSSQPYGQSSYSGYSQSTDTSCYGQSYYKSYGQSQLTGGGVQSTPYGYGTTGGYGSSQSSQSSYGFQISYPGYGQQPAPSLTSGSYGSSSQSSHYGQPTSGSYSQQPSYGGQQQSYGQQQMYNPPQGYGQQAQYNS	9	0.9570808459539882	31.49795739119765
MLSNDYTQQATQSYGAYPPQPGQGYSQQSSQPMGQQSYSGYSQCTDTSGYGQSYYKSYGQSQLTGYGVQSTPYGYGSTGGYGSSQSSQSSYGFEISYPGMGQQGAPSSTSGSYGCSSQSSSYGQPQSGSYSQIPSYGGQQQSYGQQLSYNGPQGYGQQAQYNS	9	0.9582087740841906	29.466026407231585
MLSNDYTQQASQSYGAYNTQPGQGYSQQSSQPYGQSSYSGYSQSTDTSCYGQSYYKSYGQSQLTGGGVQSTPYGYGTTGGYGSSQSSQSSYGFQISYPGYGQQPAPSLTSGSYGSSSQSSHYGQPTSGSYSQQPSYGGQQQSYLQQLSYNPPQGYGQFNQYNS	9	0.9951058010850001	31.32980384583609
MLSNDYTQQATQSYGAYPTQPGQGYSQQQSQPYGQGSYSGYLQCTDTSGYGQSYYKSMGQSQLTGYGVQSTPYGYGSTGGYGSSQSSQSSYEFQISYPGYGKQPAPSLTSGSYGSSSQSSHYGQPTSGSYSQQPSYGGQQQSYGQQQMYNPPQGYGQQAQYNS	9	0.9620175916426309	30.29733905761464
MLSNDYTQQASQSYGAYNTQPFQGYSQQSSQPYGQSSYSGYSQSTDTSCYGQSYYKSYGQSQLTGGGVQSTPYGYGTTGGYGSSQSSQSSYGFEISYPGMGQQGAPSSTSGSYGCSSQSSSYGQPQMGSYSQIPSYGLQQQSYGQQLSYNGPQGYLQQAQYNS	9	1.036672291113793	31.308964707983993
MLSNDYTQQATQSYGAYPTQWGQGYSQQQSQPYGQQSYSGYLQSTDTSGYGQSSYSIYGQSQNTGYGVQSTPYGYGSTGGYGSSQSSQSSYGFQISYPGMGQQGPPSSTSGSYGSSSQSSHYGQPTSGSYSQQPSYGGPQQSYLQQLSYNPPQGYGQFNQYNS	9	0.9897305227456187	30.481310715175017
MLSNDYTQQATQSYGAYPPQPGQGYSQQSSQPMGQQSYSGYSQSTRTSGYGQSYYKSYGQSQLTGYGVQSTPYGYGSTGGYGSSQSSQSSYGFQISYPGCGQQGAPSSTSGSYGCSSQSSSYGQPQSGSYSQIPSYGGQQQSYGQQLSYNGPQGYGQQAQYNS	9	0.9486089638044285	30.201406360898737
MLSNDYTQQATQSYGAYPTQPGQGYSQQQSQPYGQGSYSGYSQCTDTSGYGQSYYKSYGQSQWTGYGVQSTPYGYGSTGGYGSSQSSQSSYGFQISYPGMGQQGAPSSTSGSYGCSSQSSSYGQPQSGSYSQIPSYGGQQQSYGQQLSYNGPQGYGQQAQYNS	9	0.9574766364292445	29.9894761708083
MLSNDYTQQASQSYGAYNTQPFQGYSQQSSQPYGQSSYSGYSQSTDTSCYGQSYYKSYGQSQLTGGGVQSTPYGYGTTGGYGSSQSSQSSYGFQISYPGYGQQPAPSLTSGSYGSSSQSSHYGQPTSGSYSQQPSYGGQQQSYLQQLSYNPPQGYGQFNQYNS	9	1.0262641820302225	30.747319211340592
MLSNDYTQQATQSYGAYPPQPGQGYSQQSSQPMGQQSYSGYSQSTRTSGYGQSYYKSYLQSQLTGYGVQSTPYGYGSTGGYGSSQSSQSSYGFQISYPGCGQQGAPSSTSGSYGCSSQSSSYGQPQSGSYSQIPSYGGQQQSYGQQLSYNGPQGYGQQAQYNS	9	0.9611169042802202	30.392117670131718
MLSNDYTQQATQSYGAYPPQPGQGYSQQSSQPYGQQSYSGYLQCTDTSGYGQSYYKSMGQSQLTGYGVQSTPYGYGSTGGYGSSQSSQSSYEFQISYPGYGKQPAPSLTSGSYGSSSQSSHYGQPTSGSYSQQPSYGGQQQSYGQQQMYNPPQGYGQQAQYNS	9	0.9725410155463046	30.571037526910658
MLSNDYTQQASQSYGAYNTQPFQGYSQQSSQPYGQSSYSGYSQSTDTSCYGQSYYKSYGQSQLTGGGVQSTPYGYGTTGGYGSSQSSQSSYGFQISYPGYGQQPAPSLTSGSYGSSSQSSHYGQPTSGSYSQQPSYGGQQQSYLQQLSYNPPQGYGQFNQYNS	9	1.021649470572889	30.436946255340303
MLRNDYTQQASQSYGAYNTQPGQGYSQQSSQPYGQSSYSGYSQSTDTSCYGQSYYDSYGQSQLTGGGVQSTPYGYGTTGGYGSSQSSQSSYGFQISYPGYGQQPAPSLTSGSYGCSSQSSSYGQPQSGSYSQIPSYGGQQQGYGQQLSYNGPQGYGQQAQCNS	9	0.9848529817636072	31.132078203278923
MLSNDYTQQATQSYGAYPTQPGQGYSQQQSQPYGQQSYSGYLQSTDTSGYGQSSYSIYGQSQNTGYGVQSTPYGYGSTGGYGSSQSSQSSYGFQISYPGMGQQGPPSSTSGSYGCSSQSSSYGQPQSGSYSQIPSYGGQQQSYGQQLSYNGPQGYGQQAQYNS	9	0.9520277898681097	30.065776574176592
MLSNDYTQQATQSYGAYNTQPGQGYSQQSSQPYGQSSYSGYSQSTDTSCYGQSYYKSYGQSQLTGGGVQSTPYGYGTTGGYGSSQSSQSSYGFQISYPGYGQQPAPSLTSGSYGSSSQSSHYGQPTSGSYSQQPSYGGQQQSYGQQQMYNPPQGYGQQAQYNS	9	0.9495841410941904	31.09363979846014
MLSNDYTQQASQSYGAYNTQPFQGYSQQSSQPYGQSSYSGYSQSTDTSCYGQSYYKSYGQSQLTGGGVQSTPYGYGTTGGYGSSQSSQSSYGFQISYPGYGQQPAPSLWSISYGSSSQSSHYGQPTSGSYSQTPPYGGQQQSYLQQLSYNPPQGYGQFAQYNS	9	1.046878268792381	31.382598910955146
MLSNDYTQQATQSWGAYPTQWGQGYSQQQSQPYGQQSYSGYLQSTDTSGYGYSSYSIYGQSQLTGYGVQSTPYGYGSTGGYGSSQSSQSSYGFQISYPGMGQQGPPSSTSGSYGCSSQSSSYGQPQSGSYSQIPSYGGQQQGYGQQLMYNPPQGYGQQAQYNS	10	1.0318443279282827	30.21666763559292
MLRNDYTQQASQSYGAYNTQPGQGYSQQSSNPYGQSSYSGYSFSTDTSCYGQSYYKSYGQSQLTGGGVQSTPYGYGTTGGYGSSQSSKSSYGFQISYPGYGQQPAPSLWSISYGSSSQSSHYGQPTSGSYSQTPPYGGQQQSYLQQLSYNPPQGYGQFAQYNS	10	1.027126547496	30.545106866461747
MLSNDYTQQATQSYGAYPTQWGQGYSQQQSQPYGQQSYSGYLQSTDTSGYGQSSYSIYGQSQNTGYGVQSTPYGYGSTGGYGSSQSSQSSYGFQISYPGMGQQGPPSSTSGSYGCSSQSSSYGQPQSGSYSQIPSYGGQQQGYGQQLSYNGPQGYGQQAQYNS	10	0.979940298365	29.62366667560034
MLSNDYTQQATQSYGAYPPQPGQGYSQQSSQPMGQQSYSGYSQCTDTSGYGQSYYKSYGQSQLTGYGVQSTPYGYGSTGGYGSSQSSQSSYGFQISYPGYGQQPAPSATSGPYGSSSQSSHYGQPTSGSYSQQPSYGGQQQSYLQQLSPNPPQGYGQFNQYNS	10	0.9613610251224103	31.177913935007673
MLSNDYTQQATQSYGAYPTQWGQGYSQQQSQPYGQQSYSGYLQSTDTSGYGQSSYKSYGQSQLTGGGVQSTPYGYGTTGGYGSSQSSQSSYGFEISYPGMGQQGAPSSTSGSYGCSSQSSSYGQPQMGSYSQIPSYGLQQQSYGQQLSYNGPQGYLQQAQYNS	10	1.033263888046337	30.178929544392524
MLSNDYTQQASQSYGAYNTQPFQGYSQQSSQPYGQSSYSGYSQSTDTSCYGQSYYKSYGQSQLTGGGVQSTPYGYGTTGGYGSSQSSQSSYGFQISYPGYGQQPAPSLTSGSYGSSSQSSHYGQPTSGSYSQQPSYGGQQQSYLQQLSYNPPQGYGQFNQYNS	10	1.0230309729415055	30.431987050889976
MLSNDYTQQASQSYGAYNTQPGQGYSQQSSQPYGQSSYSGYSQSTDTSCYGQSYYKSYGQSQLTGGGVQSTPYGYGTTGGYGSSQSSQSSYGFQISYPGYGQQPAPSLTSGSYGSSSQSSHYGQPTSGSYSQQPSYGGQQQSYLQQLSYNPPQGYGQFNQYNS	10	0.9951058010850001	31.32980384583609
MLSNDYTQQATQSYGAYPTQPGQGYSQQQSQPYGQGSYSGYLQCTDTSGYGQSYYKSMGQSQLTGYGVQSTPYGYGSTGGYGSSQSSQSSYEFQISYPGYGKQPAPSLTSGSYGSSSQSSHYGQPTSGSYSQQPSYGGQQQSYGQQQMYNPPQGYGQQAQYNS	10	0.9620175916426309	30.29733905761464
MLSNDYTQQASQSYGAYNTQPFQGYSQQSSQPYGQSSYSGYSQSTDTSCYGQSYYKSYGQSQLTGGGVQSTPYGYGTTGGYGSSQSSQSSYGFEISYPGMGQQGAPSSTSGSYGCSSQSSSYGQPQMGSYSQIPSYGLQQQSYGQQLSYNGPQGYLQQAQYNS	10	1.036672291113793	31.308964707983993
MLSNDYTQQATQSYGAYPTQWGQGYSQQQSQPYGQQSYSGYLQSTDTSGYGQSSYSIYGQSQNTGYGVQSTPYGYGSTGGYGSSQSSQSSYGFQISYPGMGQQGPPSSTSGSYGSSSQSSHYGQPTSGSYSQQPSYGGPQQSYLQQLSYNPPQGYGQFNQYNS	10	0.9897305227456187	30.481310715175017
MLSNDYTQQASQSYGAYNTQPGQGYSQQSSQPYGQSSYSGYSQSTDTNCYGQSYYKSYGQSQLTGGGVQSTPYGYGTTGGYGSSQSSQSSYGFQISYPGYGQQPAPSLWSISYGSSPQSSHYGQPTSGSYSQTPPYGGQQQSYLQQLSYNPPQGYGQFAQYNS	10	1.0197348370556782	30.499896959985566
MLSNDYTQQASQSYGAYNTQPFQGYSQQSSQPYGQSSYSGYSQSTDTSCYGQSYYKSYGQSQLTGGGVQSTPYGYGTTGGYGSSQSSQSSYGFEISYPGMGQQGAPSSTSGSYGCSSQSSSYGQPQMGQYSQIPSYGLQQQSYGQQLSYNGPQGYLQQAQYNS	10	1.0379095525981776	30.983282213772124
MLSNDYTQQASQSYGAYNTQPFQGYSQQSSQPYGQSSYSGYSQSTDTSCYGQSYYKSYGQSQLTGGGVQSTPYGYGTTGGYGSSQSSQSSYGFQISYPGYGQQPAPSLTSGSYGSSSQSSHYGQPTSGSYSQQPSYGGQQQSYLQQLSYNPPQGYGQFNQYNS	10	1.0262641820302225	30.747319211340592
MLSNDYTQQASQSYGAYNTQPFQGYSQQSSQPYGQSSYSGYSQSTDTSCYGHSYYDSYGQSQLTGGGVQSTPYGYGTTGGYGSSQSSQSSYGFQISYPGYGQQPAPSLTSGSYGCSSQSSSYGQPQSGSYSQIPSYGGQQQGYGQQLSYNGPQGYGQQAQCNS	10	1.014894187083313	30.14026959451346
MLSNDYTQQATQSYGAYPPQPGQGYSQQSSQPYGQQSYSGYLQCTDTSGYGQSYYKSMGQSQLTGYGVQSTPYGYGSTGGYGSSQSSQSSYEFQISYPGYGKQPAPSLTSGSYGSSSQSSHYGQPTSGSYSQQPSYGGQQQSYGQQQMYNPPQGYGQQAQYNS	10	0.9725410155463046	30.571037526910658
MLSNDYTQQASQSYGAYNTQPFQGYSQQSSQPYGQSSYSGYSQSTDTSCYGQSYYKSYGQSQLTGGGVQSTPYGYGTTGGYGSSQSSQSSYGFQISYPGYGQQPAPSLTSGSYGSSSQSSHYGQPTSGSYSQQPSYGGQQQSYLQQLSYNPPQGYGQFNQYNS	10	1.021649470572889	30.436946255340303
MLRNDYTQQASQSYGAYNTQPGQGYSQQSSQPYGQSSYSGYSQSTDTSCYGQSYYDSYGQSQLTGGGVQSTPYGYGTTGGYGSSQSSQSSYGFQISYPGYGQQPAPSLTSGSYGCSSQSSSYGQPQSGSYSQIPSYGGQQQGYGQQLSYNGPQGYGQQAQCNS	10	0.9848529817636072	31.132078203278923
MLSNDYTQQASQSYGAYNTQPFQGYSQQSSQPYGQSSYSGYSQSTDTSCYGQSYYSIYGQSQNTGYGVQSTPYGYGSTGGYGSSQSSQSSYGFQISYPGMGQQGPPSSTSGSYGCSSQSSSYGQPQSGSYSQIPSYGGQQQGYGQQLSYNGPQGYGQQAQYNS	10	0.9849844691965973	30.91994860549682
MLSNDYTQQASQSYGAYNTQPFQGYSQQSSQPYGQSSYSGYSQSEDTSCYGQSYYKSYGTSQLTGGGVQSTPYGYGTTGGYGSSQSSQSSYGFQISYPGYGQQPAPSLTSGSYGSSSQSSHYGQPTSGSYSQQPSYGGYQQSYLQQLSYNPPQGYGQFNQYNS	10	1.0344142762704667	29.334158234398082
MLSNDYTQQASQSYGAYNTQPFQGYSQQSSQPYGQSSYSGYSQSTDTSCYGQSYYKSYGQSQLTGGGVQSTPYGYGTTGGYGSSQSSQSSYGFQISYPGYGQQPAPSLWSISYGSSSQSSHYGQPTSGSYSQTPPYGGQQQSYLQQLSYNPPQGYGQFAQYNS	10	1.046878268792381	31.382598910955146
MLSNDYTQQATQSWGAYPTQWGQGYSQQQSQPYGQQSYSGYLQSTDTSGYGYSSYSIYGQSQLTGYGVQSTPYGYGSTGGYGSSQSSQSSYGFQISYPGMGQQGPPSSTSGSYGCSSQSSSYGQPQSGSYSQIPSYGGQQQGYGQQLMYNPPQGYGQQAQYNS	11	1.0318443279282827	30.21666763559292
MLRNDYTQQASQSYGAYNTQPGQGYSQQSSNPYGQSSYSGYSFSTDTSCYGQSYYKSYGQSQLTGGGVQSTPYGYGTTGGYGSSQSSKSSYGFQISYPGYGQQPAPSLWSISYGSSSQSSHYGQPTSGSYSQTPPYGGQQQSYLQQLSYNPPQGYGQFAQYNS	11	1.027126547496	30.545106866461747
MLSNDYTQQASQSYGAYNTQPFQGYSQQSSQPYGQSSYSGYSQSTDTSCYGQSYYKSYGQSQLTGGGVQSPPYGYGTTGGYGSSQSSQSSYGFEISYPGMGQQGAPSSTSGSYGCSSQSSSYGQPQMGSYSQIPSYGLQQQSYGQQLSYNGPQGYLQQAQYNS	11	1.046471741348	30.226837038608032
MLSNDYTQQATQSWGAYPTQWGQGYSQQQSQPYGQQSYSGYLQSTDTSGYGYSSYSIYGQSQLTGYGVQSTPYGYGSTGGYGSSQSSQSSYGFQISYPGMGQQGPPSSTSGSYGCSSQSSSYGQPQSGSYSQIPSYGGQQQSYLQQLSYNPPQGYGQFNQYNS	11	1.0644606137557335	30.141296442669184
MLSNDYTQQATQSYGAYPTQWGQGYSQQQSQPYGQQSYSGYLQSTDTSGYGQSSYKSYGQSQLTGGGVQSTPYGYGTTGGYGSSQSSQSSYGFEISYPGMGQQGAPSSTSGSYGCSSQSSSYGQPQMGSYSQIPSYGLQQQSYGQQLSYNGPQGYLQQAQYNS	11	1.033263888046337	30.178929544392524
MLSNDYTQQASQSYGAYNTQPFQGYSQQSSQPYGQSSYSGYSQSTDTSCYGQSYYKSYGQSQLTGGGVQSTPYGYGTTGGYGSSQSSQSSYGFQISYPGYGQQPAPSLTSGSYGSSSQSSHYGQPTSGSYSQQPSYGGQQQSYLQQLSYNPPQGYGQFNQYNS	11	1.0230309729415055	30.431987050889976
MLSNDYTQQASQSYGAYNTQPGQGYSQQSSQPYGQSSYSGYSQSTDTNCYGQSYYKSYGQSQLTGGGVQSTPYGYGTTGGYGSSQSSQSSYGFQISYPGYGQQPAPSLWSISYGSSPQSSHYGQPTSGSYSSTPPYGGQQQSYLQQLSYNPPQGYGQFAQYNS	11	1.0223535114304503	30.806476857481453
MLSNDYTQQASQSYGAYNTQPFQGYSQQSSQPYGQSSYSGYSQSTDTSCYGQSYYKSYGQSQLTGGGVQSTPYGYGTTGGYGSSQSSQSSYGFQISYPGYGQQPAPSLTSVSYGSSSQSSHYGQPTIGSYSQQPSYGGQQQGYGQQLMYNPPQGYGQQAQYNS	11	1.0200391153290833	30.455606427444796
MLSNDYTQQASQSYGAYNTQPFQGYSQQSSQPYGQSSYSGYSQSTDTSCYGQSYYKSYGQSQLTGGGVQSTPYGYGTTGGYGSSQSSQSSYGFEISYPGMGQQGAPSSTSGSYGCSSQSSSYGQPQMGSYSQIPSYGLQQQSYGQQLSYNGPQGYLQQAQYNS	11	1.036672291113793	31.308964707983993
ALSNDYTQQASQSGGAYNTQPFQGYSQQSSQPYGQSSYSGYSQSTDTSCYGQSYYKSYGQSQLTGGGVQSTPYGYGTTGGYGSSQSSQSSYGFQISYPGYGQQPAPSLWSISYGSSSQSSHYGQPTSGSYSMTPPYGGQQQSYLQQLSYNPPQGYGQFAQYNS	11	1.0513908333333335	29.256308860294123
MLSNDYTQQASQSYGAYNTQPGQGYSQQSSQPYGQSSYSGYSQSTDTNCYGQSYYKSYGQSQLTGGGVQSTPYGYGTTGGYGSSQSSQSSYGFQISYPGYGQQPAPSLWSISYGSSPQSSHYGQPTSGSYSQTPPYGGQQQSYLQQLSYNPPQGYGQFAQYNS	11	1.0197348370556782	30.499896959985566
MLSNDYTQQASQSYGAYNTQPFQGYSQQSSQPYGQSSYSGYSQSTDTSCYGQSYYKSYGQSQLTGGGVQSTPYGYGTTGGYGSSQSSQSSYGFEISYPGMGQQGAPSSTSGSYGCSSQSSSYGQPQMGQYSQIPSYGLQQQSYGQQLSYNGPQGYLQQAQYNS	11	1.0379095525981776	30.983282213772124
MLSNDYTQQASQSYGAYNTQPFQGYSQQSSQPYGQSSYSGYSQSTDTSCYGQSYYKSYGQSQLTGGGVQSTPYGYGTTGGYGSSQSSQSSYGFQISYPGYGQQPAPSLTSGSYGSSSQSSHYGQPTSGSYSQQPSYGGQQQSYLQQLSYNPPQGYGQFNQYNS	11	1.0262641820302225	30.747319211340592
MLSNDYTQQASQSYGAYNTQPFQGYSQQSSQPYGQSSYSGYSQSTDTSCYGHSYYDSYGQSQLTGGGVQSTPYGYGTTGGYGSSQSSQSSYGFQISYPGYGQQPAPSLTSGSYGCSSQSSSYGQPQSGSYSQIPSYGGQQQGYGQQLSYNGPQGYGQQAQCNS	11	1.014894187083313	30.14026959451346
MLSNDYTQQASQSYGAYNTQPFQGYSQQSSQPYGQSSYSGYSQSTDTSCYGQSYYKSYGQSQLTGGGVQSTPYGYGTTKGYGSSQSSQSSYGFEISYPGMGQQGAPSSTSGSYGCSSQSSSYGQPQMGQYSQIPSYGLQQQSYGQQLSYNGPQGYLQQAQYNS	11	1.0314487711257776	31.6555778656639
MLSNDYTQQASQSYGAYNTQPFQGYSQQSSQPYGQSSYSGYSQSTDTSCYGQSYYKSYGQSQLTGGGVQSTPYGYGTTGGYGSSQSSQSSYGFQISYPGYGQQPAPSLTSGSYGSSSQSSHYGQPTSGSYSQQPSYGGQQQSYLQQLSYNPPQGYGQFNQYNS	11	1.021649470572889	30.436946255340303
MLSNDYTQQASQSYGAYNTQPFQGYSQQSSQPYGQSSYSGYSQSTDTSCYGQSYYKSYGQSQLTGGGVQSTPYGYGTTGGYGSSQSSQSSYGFQISYPGYGQQPAPSLWSISYGSSSQSSHYGQPTSGSYSQQPSYGGQQQSYLQQLSYMPPQGYGQFNQYNS	11	1.047912074496875	31.370130370201906
MLSNDYTQQASQSYGAYNTQPFQGYSQQSSQPYGQSSYSGYSQSTDTSCYGQSYYKSYGQSQLTGGGVQSTPYGYGTTGGYGSSQSSQSSYGFQISYPGYGQQPAPSLTSGSYGSSSQSSHYGQPTSGSYSQTPPYGGQQQSYLQQLSYNPPQGYGQFAQYNS	11	1.0307736170949997	31.14612569815922
MLSNDYTQQASQSYGAYNTQPFQGYSQQSSQPYGQSSYSGYSQSEDTSCYGQSYYKSYGTSQLTGGGVQSTPYGYGTTGGYGSSQSSQSSYGFQISYPGYGQQPAPSLTSGSYGSSSQSSHYGQPTSGSYSQQPSYGGYQQSYLQQLSYNPPQGYGQFNQYNS	11	1.0344142762704667	29.334158234398082
MLSNDYTQQASQSYGAYNTQPFQGYSQQSSQPYGQSSYSGYSQSTDTSCYGQSYYKSYGQSQLTGGGVQSTPYGYGTTGGYGSSQSSQSSYGFQISYPGYGQQPAPSLWSISYGSSSQSSHYGQPTSGSYSQTPPYGGQQQSYLQQLSYNPPQGYGQFAQYNS	11	1.046878268792381	31.382598910955146
MLCNDYTQQASQSYGAYNTQPFQGYSQQSSQPYGQSSYSGYSQSTDTSCYGQSYYKSYGQSQLTGGGVQSTPYGYGTTGGYGSSQSSQSSYGFEISYPGMGQQGAPSSTSGSYGCSSQSSSYGQPTSGSYSQQPSYGGQQQSYLQQLSYMPPQGYGQFNQYNS	-1	1.0184547604086023	30.760696970423304
MLSNDYTQQATQSWGAYPTQWGQGYSQQQSQPYGQQSYSGYLQSTDTSGYGYSSYSIYGQSQLTGYGVQSTPYGYGSTGGYGSSQSSQSSYGFQISYPGMGQQGPPSSTSGSYGCSSQSSSYGQPQSGSYSQIPSYGGQQQGYGQQLMYNPPQGYGQQAQYNS	12	1.0318443279282827	30.21666763559292
MLRNDYTQQASQSYGAYNTQPGQGYSQQSSNPYGQSSYSGYSFSTDTSCYGQSYYKSYGQSQLTGGGVQSTPYGYGTTGGYGSSQSSKSSYGFQISYPGYGQQPAPSLWSISYGSSSQSSHYGQPTSGSYSQTPPYGGQQQSYLQQLSYNPPQGYGQFAQYNS	12	1.027126547496	30.545106866461747
MLSNDYTQQASQSYGAYNTQPFQGYSQQSSQPYGQSSYSGYSQSTDTSCYGQSYYKSYGQSQLTGGGVQSPPYGYGTTGGYGSSQSSQSSYGFEISYPGMGQQGAPSSTSGSYGCSSQSSSYGQPQMGSYSQIPSYGLQQQSYGQQLSYNGPQGYLQQAQYNS	12	1.046471741348	30.226837038608032
MLSNDYTQQATQSWGAYPTQWGQGYSQQQSQPYGQQSYSGYLQSTDTSGYGYSSYSIYGQSQLTGYGVQSTPYGYGSTGGYGSSQSSQSSYGFQISYPGMGQQGPPSSTSGSYGCSSQSSSYGQPQSGSYSQIPSYGGQQQSYLQQLSYNPPQGYGQFNQYNS	12	1.0644606137557335	30.141296442669184
MLSNDYTQQATQSYGAYPTQWGQGYSQQQSQPYGQQSYSGYLQSTDTSGYGQSSYKSYGQSQLTGGGVQSTPYGYGTTGGYGSSQSSQSSYGFEISYPGMGQQGAPSSTSGSYGCSSQSSSYGQPQMGSYSQIPSYGLQQQSYGQQLSYNGPQGYLQQAQYNS	12	1.033263888046337	30.178929544392524
MLSNDYTQQASQSYGAYNTQPFQGYSQQSSQPYGQSSYSGYSQSEDTSCYGQSYYKSYGTSQLTGGGVQSTPYGYGTTGGYGSSQSSQSSYGFQISYPGYGQQPAPSLTSGSYGSSSQSSHYGQPTSGSYSQQPSYGGYQQSYLQQLSYNPPQGYGQFNQYNS	12	1.0349319467912874	29.989675814903848
MLSNDYTQQASQSYGAYNTQPFQGYSQQSSQPYGQSSYSGYSQSTDTSCYGQSYYKSYGQSQLTGGGVQSPPYGYGTTGGYGSSQSSQSSYGFEISYPGMGQQGAPSSTSGSYGCSSQSSSYGQPQMGSYSQIPSYGLQQQSYGQQLSYNGPQGYLQQAQYNS	12	1.0392627429738461	30.667392261681194
MLSNDYTQQASQSYGAYNTQPFQGYSQQSSQPYGQSSYSGYSQSTDTSCYGQSYYKSYGQSQLTGGGVQSPPYGYGTTGGYGSSQSSQSSYGFEISYPGMGQQGAPSSTSGSYGCSSQSSSYGQPQMGSYSQIPSYGLQQQSYGQQLSYNGPQGYLQQAQYNS	12	1.0430528271411497	30.229851415139915
MLSNDYTQQASQSYGAYNTQPFQGYSQQSSQPYGQSSYSGYSQSTDTSCYGQSYYKSYGQSQLTGGGVQSTPYGYGTTGGYGSSQSSQSSYGFEISYPGMGQQGAPSSTSGSYGCSSQSSSYGQPQMGSYSQIPSYGLQQQSYGQQLSYNGPQGYLQQAQYNS	12	1.036672291113793	31.308964707983993
ALSNDYTQQASQSGGAYNTQPFQGYSQQSSQPYGQSSYSGYSQSTDTSCYGQSYYKSYGQSQLTGGGVQSTPYGYGTTGGYGSSQSSQSSYGFQISYPGYGQQPAPSLWSISYGSSSQSSHYGQPTSGSYSMTPPYGGQQQSYLQQLSYNPPQGYGQFAQYNS	12	1.0513908333333335	29.256308860294123
MLSNDYTQQASQSYGAYNTQPFQGYSQQSSQPYGQSSYSGYSQSTDTSCYGQSYYKSYGQSQLTGGGVQSTPYGYGTTGGYGSSQSCQSSYGFQISYPGYGQQPAPSLWSISYGSSSQSSHYGQPQMGSYSQIPSYGLQQQSYGQQLSYNGPQGYLQQAQYNS	12	1.098180946004645	30.078964376009843
MLSNDYTQQASQSYGAYNTQPFQGYSQQSSQPYGQSSYSGYSQSTDTSCYGQSYYKSYGQSQLTGGGVQSTPYGYGTTGGYGSSQSSQSSYGFEISYPGMGQQGAPSSTSGSYGCSSQSSSYGQPQMGQYSQIPSYGLQQQSYGQQLSYNGPQGYLQQAQYNS	12	1.0379095525981776	30.983282213772124
MLSNDYTQQASQSYGAYNTQPFQGYSQQSSQPYGQSSYSGYSQSTDTSCYGQSYYKSYGQSQLTGGGVQSTPYGYGTTGGYGSSQSSQSSYGFQISYPGYGQQPAPSLTSGSYGSSSQSSHYGQPTSGSYSQQPSYGGQQQSYLQQLSYNPPQGYGQFNQYNS	12	1.0262641820302225	30.747319211340592
MLSNDYTQQASQSYGAYNTQPFQGYSQQSSQPYGQSSYSGYSQSTDTSCYGQSYYKSYGQSQLTGGGVQSTPYGYGTTGGYGSSQSSQSSYGFQISYPGYGQQPAPSLWSISYGSSSQSSHYGQPTSGSYSQQPSYGGYQQSYLQQLSYNPPQGYGQFNQYNS	12	1.047749327124	30.442326812941957
MLSNDYTQQASQSYGAYNTQPFQGYSQQSSQPYGQSSYSGYSQSTDTSCYGQSYYKSYGQSQLTGGGVQSTPYGYGTTKGYGSSQSSQSSYGFEISYPGMGQQGAPSSTSGSYGCSSQSSSYGQPQMGQYSQIPSYGLQQQSYGQQLSYNGPQGYLQQAQYNS	12	1.0314487711257776	31.6555778656639
MLSNDYTQQATQSWGAYPTQWGQGYSQQQSQPYGQQSYSGYLQSTDTSGYGYSSYSIYGQSQLTGYGVQSTPYGYGSTGGYGSSQSSQSSYGFQISYPGMGQQGPPSSTSGSYGCSSQSSSYGAPQSGSYSQIPSYGGQQQSYLQQLSYNPPQGYGQFNQYNS	12	1.0714005472584445	30.486401547185924
MLSNDYTQQASQSYGAYNTQPFQGYSQQSSQPYGQSSYSGYSQSTDTSCYGQSYYKSYGQSQLTGGGVQSTPYGYGTTGGYGSSQSSQSSYGFQISYPGYGQQPAPSLWSISYGSSSQSSHYGQPTSGSYSQQPSYGGQQQSYLQQLSYMPPQGYGQFNQYNS	12	1.047912074496875	31.370130370201906
MLSNDYTQQASQSYGAYNTQPFQGYSQQSSQPYGQSSYSGYSQSTDTSCYGQSYYKSYGQSQLTGGGVQSTPYGYGTTGGYGSSQSSQSSYGFQISYPGYGQQPAPSLTSGSYGSSSQSSHYGQPTSGSYSQTPPYGGQQQSYLQQLSYNPPQGYGQFAQYNS	12	1.0307736170949997	31.14612569815922
MLSNDYTQQASQSYGAYNTQPFQGYSQQSSQPYGQSSYSGYSQSEDTSCYGQSYYKSYGTSQLTGGGVQSTPYGYGTTGGYGSSQSSQSSYGFQISYPGYGQQPAPSLTSGSYGSSSQSSHYGQPTSGSYSQQPSYGGYQQSYLQQLSYNPPQGYGQFNQYNS	12	1.0344142762704667	29.334158234398082
MLSNDYTQQASQSYGAYNTQPFQGYSQQSSQPYGQSSYSGYSQSTDTSCYGQSYYKSYGQSQLTGGGVQSTPYGYGTTGGYGSSQSSQSSYGFQISYPGYGQQPAPSLWSISYGSSSQSSHYGQPTSGSYSQTPPYGGQQQSYLQQLSYNPPQGYGQFAQYNS	12	1.046878268792381	31.382598910955146
MLSNDYTQQASQSYGAYNTQPFQGYSQQSSQPYGQSSYSGYSQSTDNSCYGQSYYKSYGQSQLTGGGVQSTPYGYGTTGGYGSSQSSQSSYGFQISYPGYGQQPAPSLWSISYGSSSQSSHYGQPQMGSYSQIPSYGLQQQSYGQQLSYNGPWGYLQQAQYNS	13	1.0922439611693333	30.39648482523407
MLSNDYTQQATQSWGAYPTQWGQGYSQQQSQPYGQQSYSGYLQSTDTSGYGYSSYSIYGQSQLTGYGVQSTPYGYGSTGGYGSSQSSQSSYGFQISYPGMGQQGPPSSTSGSYGCSSQSSSYGQPQSGSYSQIPSYGGQQQSYLQQLSYNGPQGYLQQAQYNS	13	1.0628633582932172	29.938790018221066
MLSNDYTQQASQSYGAYNTQPFQGYSQQSSQPYGQSSYSGYSQSTDTSCYGQSYYKSYGQSQLTGGGVQSPPYGYGTTGGYGSSQSSQSSYGFEISYPGMGQQGAPSSTSGSYGCSSQSSSYGQPQMGSYSQIPSYGLQQQSYGQQLSYNGPQGYLQQAQYNS	13	1.046471741348	30.226837038608032
MLSNDYTQQATQSWGAYPTQWGQGYSQQQSQPYGQQSYSGYLQSTDTSGYGYSSYSIYGQSQLTGYGVQSTPYGYGSTGGYGSSQSSQSSYGFQISYPGMGQQGPPSSTSGSYGCSSQSSSYGQPQSGSYSQIPSYGGQQQSYLQQLSYNPPQGYGQFNQYNS	13	1.0644606137557335	30.141296442669184
MLSNDYTQQASQSYGAYNTQPFQGYSQQSSQPYGQSSYSGYSQSTDTSCYGQSYYKSYGQSQLTGGGVQSTPYGYGTTGGYGSSQSCQSSYGFQISYPGYGQQPAPSLWSISYGSSSQSSHYGQPTDGSYSQQPSYGGQQQSYLQQLSYMPPQGYGQFNQYNS	13	1.0470608293519998	30.369636393529184
MLSNDYTQQATQSWGAYPTQWGQGYSQQQSQPYGQQSYSGYLQSTDTSGYGYSSYSIYGQSQLTGYGVQSTPYGYGTTGGYGSSQSSHSSYGFQISYPGYGQQPAPSLWSISYGSSSQSSHYGQPTSGSYSQQPSYGGQQQSYLQQLSYMPPQGYGQFNQYNS	13	1.04406963128	31.1410009786989
MLSNDYTQQASQSYGAYNTQPFQGYSQQSSQPYGQSSYSGYSQSTDTSCYGQSYYKSYGQSQLTGGGVQSPPYGYGTTGGYGSSQSSQSSYGFEISYPGMGQQGAPSSTSGSYGCSSQSSSYGQPQMGSYSQIPSYGLQQQSYGQQLSYNGPQGYLQQAQYNS	13	1.0392627429738461	30.667392261681194
MLSNDYTQQASQSYGAYNTQPFQGYSQQSSQPYGQSSYSGYSQSTDTSCYGQSYYKSYGQSQLTGGGVQSPPYGYGTTGGYGSSQSSQSSYGFEISYPGMGQQGAPSSTSGSYGCSSQSSSYGQPQMGSYSQIPSYGLQQQSYGQQLSYNGPQGYLQQAQYNS	13	1.0430528271411497	30.229851415139915
MLSNDYTQQASQSYGAYNTQPFQGYSQQSSQPYGQSSYSGYSQSTDTSCYGQSYYKSYGQSQLTGGGVQSTPYGYGTTGGYGSSQSSQSSYGFEISYPGMGQQGAPSSTSGSYGCSSQSSSYGQPQMGSYSQIPSYGLQQQSYGQQLSYNGPQGYLQQAQYNS	13	1.036672291113793	31.308964707983993
ALSNDYTQQASQSGGAYNTQPFQGYSQQSSQPYGQSSYSGYSQSTDTSCYGQSYYKSYGQSQLTGGGVQSTPYGYGTTGGYGSSQSSQSSYGFQISYPGYGQQPAPSLWSISYGSSSQSSHYGQPTSGSYSMTPPYGGQQQSYLQQLSYNPPQGYGQFAQYNS	13	1.0513908333333335	29.256308860294123
MLSNDYTQQASQSYGAYNTQPFQGYSQQSSQPYGQSSYSGYSQSTDTSCYGQSYYKSYGQSQLTGGGVQSTPYGYGTTGGYGSSQSCQSSYGFQISYPGYGQQPAPSLWSISYGSSSQSSHYGQPQMGSYSQIPSYGLQQQSYGQQLSYNGPQGYLQQAQYNS	13	1.098180946004645	30.078964376009843
MLSNDYTQQASQSYGAYNTQPFQGYSQQSSQPYGQSSYSGYSQSTDTSCYGQSYYKSYGQSQLTGGGVQSTPYGYGTTGGYGSSQSSQSSYGFEISYPGMGQQGAPSSTSGSYGCSSQSSSYGQPQMGQYSQIPSYGLQQQSYGQQLSYNGPQGYLQQAQYNS	13	1.0379095525981776	30.983282213772124
MLSNDYTQQACQSYGAYNTQPFQGYSQQSSQPYGQSSYSGYSQSTDTSCYGQSYYKSYGQSQLTGGGVQSTPYGYGTTGGYGSSQSSQSSYGFEISYPGMGQQGAPSSYKGSYGCSSQSSSYGQPQMGSYSQIPSYGLQQQSYGQQLSYNPPQGYGQFNQYNS	13	1.0638179348800514	31.08402896051014
MLSNDYTQQASQSYGAYNTQPFQGYSQQSSQPYGQSSYSGYSQSTDTSCYGQSYYKSYGQSQLTGGGVQSTPYGYGTTGGYGSSQSSQSSYGFQISYPGYGQQPAPSLWSISYGSSSQSSHYGQPTSGSYSQQPSYGGYQQSYLQQLSYNPPQGYGQFNQYNS	13	1.047749327124	30.442326812941957
MLSNDYTQQATQSWGAYPTQPFQGYSQQSSQPYGQSSYSGYSQSTDTSCYGQSYYKSYGQSQLTGGGVQSPPYGYGTTGGYGSSQSSQSSYGFEISYPGMGQQGAPSSTSGSYGCSSQSSSYGQPQMGSYSQIPSYGLQQQSYGQQLSYNGPQGYLQQAQYNS	13	1.0476771048564102	29.904636000766867
MLSNDYTQQATQSWGAYPTQWGQGYSQQQSQPYGQQSYSGYLQSTDTSGYGYSSYSIYGQSQLTGYGVQSTPYGYGSTGGYGSSQSSQSSYGFQISYPGMGQQGPPSSTSGSYGCSSQSSSYGAPQSGSYSQIPSYGGQQQSYLQQLSYNPPQGYGQFNQYNS	13	1.0714005472584445	30.486401547185924
MLSNDYTQQASQSYGAYNTQPFQGYSQQSSQPYGQSSYSGYSQSTDTSCYGQSYYKSYGQSQLTGGGVQSTPYGYGTTGGYGSSQSSQSSYGFQISYPGYGQQPAPSLWSISYGSSSQSSHYGQPTSGSYSQQPSYGGQQQSYLQQLSYMPPQGYGQFNQYNS	13	1.047912074496875	31.370130370201906
MLSNDYTQQAQQSYGAYNTQWGQGYSQQQSQPYGQQSYSGYLQSTDTSGYGYSSYSIYGQSQLTGYGVQSTPYGYGSTGGYGSSQSSQSSYGFQISYPGMGQQGPPSSTSGSYGCSSQSSSYGQPQSGSYSQIPSYGGQQQSYLQQLSYNPPQGYGQFNQYNS	13	1.0561461640712888	30.19440436272659
MLSNDYTQQASQSYGAYNTQPFQGYSQQSSQPYGQSSYSGYSQSTDTSCYGQSYYKSYGQSQLTGGGVQSTPYGYGSTGGYGSSQSSQSSYGFQISYPGMGQQGPPSSYSGSYGCSSQSSSYGAPQSGSYSQIPSYGGQQQSYLQQLSYNPPQGYGQFNQYNS	13	1.0429333965156988	30.33439321232679
MLSNDYTQQASQSYGAYNTQPFQGYSQQSSQPYGQSSYSGYSQSTDTSCYGQSYYKSYGQSQLTGGGVQSTPYGYGTTGGYGSSQSSQSSYGFQISYPGYGQQPAPSLWSISYGSSSQSSHYGQPTSGSYSQTPPYGGQQQSYLQQLSYNPPQGYGQFAQYNS	13	1.046878268792381	31.382598910955146
MLSNDYTQQASQSYGAYNTQPFQGYSQQSSQPYGQSSYSGYSQSTDNSCYGQSYYKSYGQSQLTGGGVQSTPYGYGTTGGYGSSQSSQSSYGFQISYPGYGQQPAPSLWSISYGSSSQSSHYGQPQMGSYSQIPSYGLQQQSYGQQLSYNGPWGYLQQAQYNS	14	1.0922439611693333	30.39648482523407
MLSNDYTQQATQSWGAYPTQWGQGYSQQQSQPYGQQSYSGYLQSTDTSGYGYSSYSIYGQSQLTGYGVQSTPYGYGSTGGYGSSQSSQSSYGFQISYPGMGQQGPPSSTSGSYGCSSQSSSYGQPQSGSYSQIPSYGGQQQSYLQQLSYNGPQGYLQQAQYNS	14	1.0628633582932172	29.938790018221066
MLSNDYTQQASQSYGAYNTQPFQGYSQQSSQPYGQSSYSGYSQSTDTSCYGQSYYKSYGQSQLTGGGVQSTPYGYGTTGGYGSSQSCQSSYGFQISYPGYGQQPAPSLWSISYGSSSQSSHYGQPQMGSYSQIPSYGLQQQSYGQQLSYNGPQGYLQQAQYNS	14	1.0883801740338461	30.034904845112077
MLSNDYTQQATQSWGAYPTQWGQGYSQQQSQPYGQQSYSGYLQSTDTSGYGYSSYSIYGQSQLTGYGVQSTPYGYGSTGGYGSSQSSQSSYGFQISYPGMGQQGPPSSTSGSYGCSSQSSSYGQPQSGSYSQIPSYGGQQQSYLQQLSYNPPQGYGQFNQYNS	14	1.0644606137557335	30.141296442669184
MLSNDYTQQASQSYGAYNTQPFQGYSQQSSQPYGQSSYSGYSQSTDTSCYGQSYYKSYGQSQLTGGGVQSTPYGYGTTGGYGSSQSCQSSYGFQISYPGYGQQPAPSLWSISYGSSSQSSHYGQPTDGSYSQQPSYGGQQQSYLQQLSYMPPQGYGQFNQYNS	14	1.0470608293519998	30.369636393529184
MLSNDYTQQACQSYGAYNTQPFQGYSQQSSQPYGQSSYSGYSQSTDTSCYGQSYYESYGQSQLTGRGVQSTPYGYGTTGGYGSSQSSQSSHGFEISYPGMGQQGAPSLWSISYGSSSQSSHYGQPQMGSYSQIPSYGLQQQSYGQQLSYNGPWGYLQQAQYNS	14	1.087076695232184	30.66531447523585
MLSNDYTQQASQSYGAYNTQPFQGYSQQSSQPYGQSSYSGYSQSTDTSCYGDSYYKSYGQSQLTGGGVQSTPYGYGTTGGYGSSQSCQSSYGFQISYPGYGQQPAPSLWSISYGSSSQSSHYGQPQMGSYSQIPSYGLQQQSYGQQLSYNGPWGYLQQAQYNS	14	1.1097883490183333	31.2675089547653
MLSNDYTQQASQSYGAYNTQPFQGYSQQSSQPYGQSSYSGYSQSTDNSCYGQSYYKSYGQSQLTGGGVQSTPYGYGTCGGYGSSQSSQSSYGFQISYPGYGQQPAPSSYKGSYGCSSQSSSYGQPQMGSYSQIPSYGLQQQSYGQQLSYNPPQGYGQFNQYNS	14	1.0542451928685592	29.22309597776354
MLSNDYTQQASQSYGAYNTQPFQGYSQQSSQPYGQSSYSGYSQSTDNSCYGQSYYSIYGQSQLTGYGVQSTPYGYGSTGGAGSSQSSQSSYGFQISYPGMGQQGPPSSTSGSYGCISQSSSYGQPQSGSYSQIPSYGGQFQSYPQQLSYWPPQGYGQFNQYNS	14	1.061089478708889	30.078441339583332
ALSNDYTQQASQSGGAYNTQPFQGYSQQSSQPYGQSSYSGYSQSTDTSCYGQSYYKSYGQSQLTGGGVQSTPYGYGTTGGYGSSQSSQSSYGFQISYPGYGQQPAPSLWSISYGSSSQSSHYGQPTSGSYSMTPPYGGQQQSYLQQLSYNPPQGYGQFAQYNS	14	1.0513908333333335	29.256308860294123
MLSNDYTQQASQSYGAYNTQPFQGYSQQSSQPYGQSSYSGYSQSTDTSCYGQSYYKSYGQSQLTGGGVQSTPYGYGTTGGYGSSQSCQSSYGFQISYPGYGQQPAPSLWSISYGSSSQSSHYGQPQMGSYSQIPSYGLQQQSYGQQLSYNGPQGYLQQAQYNS	14	1.098180946004645	30.078964376009843
RLSNDYTQQATQSWGAYPTQWGQGYSQQQSQPYGQQSYSGYLQSTDTSGYGYSSYKSYGQHQLTGGGVQSTPYGYGTTGGYGSSQSSQSSYGFQISYPGYGQQPAPSLWSISYGSSSQSSHYGQPQMGSYSQIPSYGLQQQSYGQQLSYNGPWGYLQQAQYNS	14	1.0956177777777778	29.916093175895767
MLSNDYTQQACQSYGAYNTQPFQGYSQQSSQPYGQSSYSGYSQSTDTSCYGQSYYKSYGQSQLTGGGVQSTPYGYGTTGGYGSSQSSQSSYGFEISYPGMGQQGAPSSYKGSYGCSSQSSSYGQPQMGSYSQIPSYGLQQQSYGQQLSYNPPQGYGQFNQYNS	14	1.0638179348800514	31.08402896051014
MLSNDYTQQASQSYGAYNTQPFQGYSQQSSQPYGQSSYSGYSQSTDTSCYGQSYYKSYGQSQLTGGGVQSTPYGYGTTGGYGSSQSSQSSYGFQISYPGYGQQPAPSLWSISYGSSSQSSHYGQPTSGSYSQQPSYGGYQQSYLQQLSYNPPQGYGQFNQYNS	14	1.047749327124	30.442326812941957
MLSNDYTQQATQSWGAYPTQPFQGYSQQSSQPYGQSSYSGYSQSTDTSCYGQSYYKSYGQSQLTGGGVQSPPYGYGTTGGYGSSQSSQSSYGFEISYPGMGQQGAPSSTSGSYGCSSQSSSYGQPQMGSYSQIPSYGLQQQSYGQQLSYNGPQGYLQQAQYNS	14	1.0476771048564102	29.904636000766867
MLSNDYTQQATQSWGAYPTQWGQGYSQQQSQPYGQQSYSGYLQSTDTSGYGYSSYSIYGQSQLTGYGVQSTPYGYGSTGGYGSSQSSQSSYGFQISYPGMGQQGPPSSTSGSYGCSSQSSSYGAPQSGSYSQIPSYGGQQQSYLQQLSYNPPQGYGQFNQYNS	14	1.0714005472584445	30.486401547185924
MLSNDYTQQASQSYGAYNTQPFQGYSQQSSQPYGQSSYSGYSQSTDTSCYGQSYYKSYGQSQLTGGGVQSTPYGYGTTGGYGSSQSSQSSYGFQISYPGYGQQPAPSLWSISYGSSSQSSHYGQPTSGSYSQQPSYGGQQQSYLQQLSYMPPQGYGQFNQYNS	14	1.047912074496875	31.370130370201906
MLSNDYTQQAQQSYGAYNTQWGQGYSQQQSQPYGQQSYSGYLQSTDTSGYGYSSYSIYGQSQLTGYGVQSTPYGYGSTGGYGSSQSSQSSYGFQISYPGMGQQGPPSSTSGSYGCSSQSSSYGQPQSGSYSQIPSYGGQQQSYLQQLSYNPPQGYGQFNQYNS	14	1.0561461640712888	30.19440436272659
MLSNDYTQQASQSYGAYNTQPFQGYSQQSSQPYGQSSYSGYSQSTDNSCYGQSYYKSYGQSQLTGGGVQSTPVGYGTTGGYGSSQSSQSSYGFQISYPGYGQQPAPSLWSISYGSSSQSSHYGQPQMGSYSQIPSYGLQQQSYGQQLSYNGPQGYLQQAQYNS	14	1.0797563485230952	31.787231101283652
MLSNDYTQQASQSEGAYNTQPFQGYSQQSSQPYGQSSYSGYSQSTDTSCYGQSYYKSYGQSQLTGGGVQSTPYGYGTTGGYGSSQSCQSSYGFQISYPGYGQQPAPSLWSISYGSSSQSSHYGQPQMGSYSQIPSYGLQQQSYGQQLSYNGPQGYLQQAQYNS	14	1.0672475	30.631545599197246
MLSNDPTQQASQSYGALNTQPFQGYSQQSSQPYGQSSYSGYSQSTDTSCYGQSYYKSYGQSQLTGGGVQSTPYGYGTTGGYGSSFSSQSSHGFEISYPGMGQQGAPSLWSISYGSSSQSSHYGQPQMGSYSQIPSYGLQQQSYGQQLSYNGPWGYLQQAQYNS	-1	1.046229191499506	29.6206691394869
MLSNDYTQQASQSYGAYNTQPFQGYSQQSSQPYGQSSYSGYSQSTDNSCYGQSYYKSYGQSQLTGGGVQSTPYGYGTTGGYGSSQSSQSSYGFQISYPGYGQQPAPSLWSISYGSSSQSSHYGQPQMGSYSQIPSYGLQQQSYGQQLSYNGPWGYLQQAQYNS	15	1.0922439611693333	30.39648482523407
MLSNDYTQQATQSWGAYPTQWGQGYSQQQSQPYGQQSYSGYLQSTDTSGYGYSSYSIYGQSQLTGYGVQSTPYGYGSTGGYGSSQSSQSSYGFQISYPGMGQQGPPSSTSGSYGCSSQSSSYGQPQSGSYSQIPSYGGQQQSYLQQLSYNGPQGYLQQAQYNS	15	1.0628633582932172	29.938790018221066
MLSNDYTQQASQSYGAYNTQPFQGYSQQSSQPYGQSSYSGYSQSTDTSCYGQSYYKSYGQSQLTGGGVQSTPYGYGTTGGYGSSQSCQSSYGFQISYPGYGQQPAPSLWSISYGSSSQSSHYGQPQMGSYSQIPSYGLQQQSYGQQLSYNGPQGYLQQAQYNS	15	1.0883801740338461	30.034904845112077
MLSNDYTQQATQSWGAYPTQWGQGYSQQQSQPYGQQSYSGYLQSTDTSGYGYSSYSIYGQSQLTGYGVQSTPYGYGSTGGYGSSQSSQSSYGFQISYPGMGQQGPPSSTSGSYGCSSQSSSYGQPQSGSYSQIPSYGGQQQSYLQQLSYNPPQGYGQFNQYNS	15	1.0644606137557335	30.141296442669184
MLSNDYTQQACQSYGAYNTQPFQGYSQQSSQPYGQSSYSGYSQSTDTSCYGQSYYESYGQSQLTGRGVQSTPYGYGTTGGYGSSQSCQSSYGFQISYPGYGQQPAPSLWSISYGSSSQSSHYGQPQYGSPSQIPSYGLQQQSYGQQLSYNGPQGYLQQAQYNS	15	1.0943929849504446	29.946074319616702
MLSNDYTQQACQSYGAYNTQPFQGYSQQSSQPYGQSSYSGYSQSTDTSCYGQSYYESYGQSQLTGRGVQSTPYGYGTTGGYGSSQSSQSSHGFEISYPGMGQQGAPSLWSISYGSSSQSSHYGQPQMGSYSQIPSYGLQQQSYGQQLSYNGPWGYLQQAQYNS	15	1.087076695232184	30.66531447523585
MLSNDYTQQASQSYGAYNTQPFQGYSQQSSQPYGQSSYSGYSQSTDTSCYGDSYYKSYGQSQLTGGGVQSTPYGYGTTGGYGSSQSCQSSYGFQISYPGYGQQPAPSLWSISYGSSSQSSHYGQPQMGSYSQIPSYGLQQQSYGQQLSYNGPWGYLQQAQYNS	15	1.1097883490183333	31.2675089547653
MLSNDYTQQASQSYGAYNTQPFQGYSQQSSQPYGQSSYSGYSQSTDTSCYGQSYYKSYGQSQLTGGGVQSTPYGYGTTGGYGSSQSCQSSYGFQISYPGYGQQPAPSLWSISYGSSSQSSHYGQPQMGSYSQIPSYGLQQQSYGQQLSYNGPQGYLQQAQYNS	15	1.0866434375515153	29.558934949261207
MLSNDYTQQASQSYGAYNTQPFQGYSQQSSQPYGQSSYSGYSQSTDNSCYGQSYYSIYGQSQLTGYGVQSTPYGYGSTGGAGSSQSSQSSYGFQISYPGMGQQGPPSSTSGSYGCISQSSSYGQPQSGSYSQIPSYGGQFQSYPQQLSYWPPQGYGQFNQYNS	15	1.061089478708889	30.078441339583332
MLSNDYTQQASQSYGAYNTQPFQGYSQQSSQPYGQSSYSGYSQSTDTSCYGDSYYKSYGQSQLTGGGVQSTPYGYGTTGGYGSSQSCQSSYGFQISYPGYGQQPAPSLWSISYGSSSQSSHYGQPQMGSYSQIPSYGLQQQSYGQQLSYNGPWGYLQQAQYNS	15	1.093116	31.198251798772073
MLSNDYTQQASQSYGAYNTQPFQGYSQQSSQPYGQSSYSGYSQSTDTSCYGQSYYKSYGQSQLTGGGVQSTPYGYGTTGGYGSSQSCQSSYGFQISYPGYGQQPAPSLWSISYGSSSQSSHYGQPQMGSYSQIPSYGLQQQSYGQQLSYNGPQGYLQQAQYNS	15	1.098180946004645	30.078964376009843
RLSNDYTQQATQSWGAYPTQWGQGYSQQQSQPYGQQSYSGYLQSTDTSGYGYSSYKSYGQHQLTGGGVQSTPYGYGTTGGYGSSQSSQSSYGFQISYPGYGQQPAPSLWSISYGSSSQSSHYGQPQMGSYSQIPSYGLQQQSYGQQLSYNGPWGYLQQAQYNS	15	1.0956177777777778	29.916093175895767
MLSNDYTQQACQSYGAYNTQPFQGYSQQSSQPYGQSSYSGYSQSTDTSCYGQSYYKSYGQSQLTGGGVQSTPYGYGTTGGYGSSQSSQSSYGFEISYPGMGQQGAPSSYKGSYGCSSQSSSYGQPQMGSYSQIPSYGLQQQSYGQQLSYNPPQGYGQFNQYNS	15	1.0638179348800514	31.08402896051014
RLSNDYTQQWTQSWGAYPTQWGQGYSQQQSQPYGQQSYSGYLQSTDTSGYGYSSYKSYGQHQLTGGGVESTPYGYGTTGGYGSSQSSQSSYGFQISYPGYGQQPAPSLWSISYGSSSQSSHYGQPQMGSYSQIPSYGLQQQSYGQQLSYNGPQGYLQQAQYNS	15	1.0982258125098852	30.128680868521695
MLSNDYTQQASQSEGAYNTQPFQGYSQQSSQPYGQSSYSGYSQSTDTSCYGQSYYKSYGQSQLTGGGVQSTPYGYGTTGGYGSSQSCQSSYGFQISYPGYGQQPAPSLWSISYGSSSQSSHYGQPQMGSYSQIPSYGLQQQSYGQQLSYNGPWGYLQQAQYNS	15	1.0811876573296293	31.039565221445223
MLSNDYTQQATQSWGAYPTQWGQGYSQQQSQPYGQQSYSGYLQSTDTSGYGYSSYSIYGQSQLTGYGVQSTPYGYGSTGGYGSSQSSQSSYGFQISYPGMGQQGPPSSTSGSYGCSSQSSSYGAPQSGSYSQIPSYGGQQQSYLQQLSYNPPQGYGQFNQYNS	15	1.0714005472584445	30.486401547185924
MLSNDYTQQASQSYGAYNTQPFQGYSQQSSQPYGQSSYSGYSQSTDTGCYGDSYYKSYGQSQLTGGGVQSTPYGYGTTGGYGSSQSCQSSYGFQISYPGYGQQPAPSLWSISYGSSSQSSHYGQPQMGSYSQIPSYGLQQQSYGQQLSYNGTWGYLQQAQYNS	15	1.0957108333333332	30.87136929266997
MLSNDYTQQASQSYGAYNTQPFQGYSQQSSQPYGQSSYSGYSQSTDTSCYDQSYYKSYGQSQLTGGGVQSTPYGYGTTGGYGSSQSCQSSYGFQISYPGYGQQPAPSLWSISYGSSSQSSHYGQPQMGSYSQIPSYGLQQQSYGQQLSYNGPQGYLQQAQYNS	15	1.0965947120475268	30.781247733158242
MLSNDYTQQASQSYGAYNTQPFQGYSQQSSQPYGQSSYSGYSQSTDNSCYGQSYYKSYGQSQLTGGGVQSTPVGYGTTGGYGSSQSSQSSYGFQISYPGYGQQPAPSLWSISYGSSSQSSHYGQPQMGSYSQIPSYGLQQQSYGQQLSYNGPQGYLQQAQYNS	15	1.0797563485230952	31.787231101283652
MLSNDYTQQASQSEGAYNTQPFQGYSQQSSQPYGQSSYSGYSQSTDTSCYGQSYYKSYGQSQLTGGGVQSTPYGYGTTGGYGSSQSCQSSYGFQISYPGYGQQPAPSLWSISYGSSSQSSHYGQPQMGSYSQIPSYGLQQQSYGQQLSYNGPQGYLQQAQYNS	15	1.0672475	30.631545599197246
MLSNDYTQQASQSYGAYNTQPFQGYSQQSSQPYGQSSYSGYSQSTDTSCYGQSYYKSYGQSQLTGGGVQSTPYGEGTTGGYGSSQSCQSSYGFQISYPGYGQQPAPSLWSISYGSKSQSSHYGQPQMGSYSQIPSSGLQQQSYGQQLSYCGPQGYLQQAQYNS	-1	1.0477450503769696	30.113645358609993
MLSNDYTQQASQSYGAYNTQPFQGYSQQSSQPYGQSSYSGYSQSTDNSCYGQSYYKSYGQSQLTGGGVQSTPYGYGTTGGYGSSQSSQSSYGFQISYPGYGQQPAPSLWSISYGSSSQSSHYGQPQMGSYSQIPSYGLQQQSYGQQLSYNGPWGYLQQAQYNS	16	1.0922439611693333	30.39648482523407
MLSNDYTQQASQSYGAYNTQPFQGYSQQSSQPYGQSSYSGCSQSTDTSCYGDSYYKSYGQSQLTGGGVQSTPYGYGTTGGYGSSQSCQSSYGFQISYPGYGQQPAPSLWSISYGSSSQSSHYGQPQMVSYSQIPRYGLQQQSYGQQLSYNGPQGYLQQAQYNS	16	1.1013592660464446	30.17674514640565
MLSNDYTQQASQSYGAYNTQPFQGYSQQSSQPYGQSSYSGYSQSTDTSCYGQSYYKSYGQSQLTGGGVQSTPYGYGTTGGYGSSQSCQSSYGFQISYPGYGQQPAPSLWSISYGSSSQSSHYGQPQMGSYSQIPSYGLQQQSYGQQLSYNGPQGYLQQAQYNS	16	1.0883801740338461	30.034904845112077
MLSNDYTQQASQSYGAYNTQPFQGYSQQSSQPYGQSSYSGYSQSTDTSCYGDSYYKSYGQSQLTGGGVQSTPYGYGTTGGYGSSQSCQSSYGFQISYPGYGQQPAPSLWSISYGSSSQSSHYGQPQMGSYSQIPSYGLQQQSYGQQLSYNGTWGYLQQAQYNS	16	1.0928945098724137	29.70214108424831
MLSNDYTQQACQSYGAYNTQPFQGYSQQSSQPYGQSSYSGYSQSTDTSCYGQSYYESYGQSQLTGRGVQSTPYGYGTTGGYGSSQSCQSSYGFQISYPGYGQQPAPSLWSISYGSSSQSSHYGQPQYGSPSQIPSYGLQQQSYGQQLSYNGPQGYLQQAQYNS	16	1.0943929849504446	29.946074319616702
MLSNDYTQQACQSYGAYNTQPFQGYSQQSSQPYGQSSYSGYSQSTDTSCYGQSYYESYGQSQLTGRGVQSTPYGYGTTGGYGSSQSSQSSHGFEISYPGMGQQGAPSLWSISYGSSSQSSHYGQPQMGSYSQIPSYGLQQQSYGQQLSYNGPWGYLQQAQYNS	16	1.087076695232184	30.66531447523585
MLSNDYTQQASQSYGAYNTQPFQGYSQQSSQPYGQSSYSGYSQSTDTSCYGDSYYKSYGQSQLTGGGVQSTPYGYGTTGGYGSSQSCQSSYGFQISYPGYGQQPAPSLWSISYGSSSQSSHYGQPQMGSYSQIPSYGLQQQSYGQQLSYNGPWGYLQQAQYNS	16	1.1097883490183333	31.2675089547653
MLSNDYTQQASQSYGAYNTQPFQGYSQQSSQPYGQSSYSGYSQSTDTSCYGQSYYKSYGQSQLTGGGVQSTPYGYGTTGGYGSSQSCQSSYGFQISYPGYGQQPAPSLWSISYGSSSQSSHYGQPQMGSYSQIPSYGLQQQSYGQQLSYNGPQGYLQQAQYNS	16	1.0866434375515153	29.558934949261207
MLSNDYTQQACQSYGAANTQPFQGYSQQSSQPYGQSSYSGYSQSTDTSCYGQSYYESYGQSQLTGRGVQSTPYGYGTTGGYGSSQSCQSSYGFQISYPGYGQQPAPSLWSISYGSSSQSSHYGQPQYGSPSQIPSYGLQQQSYGQQLSYNGPQGYLQQAQYNS	16	1.0817204585945333	31.4242200399575
MLSNDYTQQASQSYGAYNTQPFQGYSQQSSQPYGQSSYSGYSQSTDTSCYGDSYYKSYGQSQLTGGGVQSTPYGYGTTGGYGSSQSCQSSYGFQISYPGYGQQPAPSLWSISYGSSSQSSHYGQPQMGSYSQIPSYGLQQQSYGQQLSYNGPWGYLQQAQYNS	16	1.093116	31.198251798772073
MLSNDYTQQASQSYGAYNTQPFQGYSQQSSQPYGQSSYSGYSQSTDTSCYGQSYYKSYGQSQLTGGGVQSTPYGYGTTGGYGSSQSCQSSYGFQISYPGYGQQPAPSLWSISYGSSSQSSHYGQPQMGSYSQIPSYGLQQQSYGQQLSYNGPQGYLQQAQYNS	16	1.098180946004645	30.078964376009843
RLSNDYTQQATQSWGAYPTQWGQGYSQQQSQPYGQQSYSGYLQSTDTSGYGYSSYKSYGQHQLTGGGVQSTPYGYGTTGGYGSSQSSQSSYGFQISYPGYGQQPAPSLWSISYGSSSQSSHYGQPQMGSYSQIPSYGLQQQSYGQQLSYNGPWGYLQQAQYNS	16	1.0956177777777778	29.916093175895767
MLSNDYTQQASQSYGAYNTQPFQGYSQQSSQPYGQSSYSGYSQSTDTSCYGQSYYKSYGQSQLTGGGVQSTPYGYGTTGGYGSSQSCQSSYGFQISYPGYGQQPAPSLWSISYGSSSQSSHYGQPQMGSYSQIPSYGLQQQSYGQQLSYNGPWGYLQQAQYNS	16	1.0976475	30.09640499409224
RLSNDYTQQWTQSWGAYPTQWGQGYSQQQSQPYGQQSYSGYLQSTDTSGYGYSSYKSYGQHQLTGGGVESTPYGYGTTGGYGSSQSSQSSYGFQISYPGYGQQPAPSLWSISYGSSSQSSHYGQPQMGSYSQIPSYGLQQQSYGQQLSYNGPQGYLQQAQYNS	16	1.0982258125098852	30.128680868521695
MLSNDYTQQASQSEGAYNTQPFQGYSQQSSQPYGQSSYSGYSQSTDTSCYGQSYYKSYGQSQLTGGGVQSTPYGYGTTGGYGSSQSCQSSYGFQISYPGYGQQPAPSLWSISYGSSSQSSHYGQPQMGSYSQIPSYGLQQQSYGQQLSYNGPWGYLQQAQYNS	16	1.0811876573296293	31.039565221445223
MLSNDYTQQASQSYGAYNTQPFQGYSQQSSQPYGQSSYSGYSQSTDTSCYGQSYYKSVGQSQLTGGGVQSTPYGYGTTGGYGSSQSCQSSYGFQISYPGYGQQPAPSLWSISYGSSSQSSHYGQPQMGSYSQIPSYGLQQQSYGQQLSYNGTWGYLQQAQYNS	16	1.1074154063045334	31.46355422586462
MLSNDYTQQASQSYGAYNTQPFQGYSQQSSQPYGQSSYSGYSQSTDTGCYGDSYYKSYGQSQLTGGGVQSTPYGYGTTGGYGSSQSCQSSYGFQISYPGYGQQPAPSLWSISYGSSSQSSHYGQPQMGSYSQIPSYGLQQQSYGQQLSYNGTWGYLQQAQYNS	16	1.0957108333333332	30.87136929266997
MLSNDYTQQASQSYGAYNTQPFQGYSQQSSQPYGQSSYSGYSQSTDTSCYDQSYYKSYGQSQLTGGGVQSTPYGYGTTGGYGSSQSCQSSYGFQISYPGYGQQPAPSLWSISYGSSSQSSHYGQPQMGSYSQIPSYGLQQQSYGQQLSYNGPQGYLQQAQYNS	16	1.0965947120475268	30.781247733158242
MLSNDYTKQASQSYGAYNTQPFQGYSQQSSQPYGQSSYSGYSQSTDTGCYGDSYYKSYGQSQLTGGGVQSTPYGYGTTGGYGSSQSCQSSYGFQISYPGYGQQPAPSLWSISYGSSSQSSHYGQPQMGSYSQIPSYGLQQQSYGNQLSYNGPQGYLQQAQYNS	16	1.0830279167711467	31.065418029477414
MLSNDYTQQASQSYGAYNTQPFQGYSQQSSQPYGQSSYSGYSQSTDTGCYGDSYYKSYGQSQLTGGGVQSTPYGYGTTGGYGSSQSCQSSYGFQISYPGYGQQPAPSLWSISYGSSSQSSHYGQPQMGSYSQIPSYGLQQQSYGQQLSYNGPWGYLQQAQYNS	16	1.082904837990023	30.59619071008663
MLSNDYTQQASQSYGAYNTQPFQGYSQQSSQPYGQSSYSGCSQSTDTSCYGDSYYKSYGQSQLTGGGVQSTPYGYGTTGGYGSSQACQSSYGFQISYPGYGQQYAPSLWSISYGSSSQSSHYGQPQMVSYSQIPRYGLQQQSYGQQLSYNGPQHYLQQAQYNS	-1	0.9880906794557576	31.12673930371296
MLSNDYTQQASQSYGAYNTQPFQGYSQQSSQPYGQSSYSGYSQSTDTSCYGQSYYKSVGQSQLTGGGVQSTPYGYGTTGGYGSSQSCQSSYGLQISYPGYGQQPAPSLWSISYGSSSQSSHYGQPQMGSYSQIPSYGLQQQSYIQQLSYNGTWGYLQQAQYNS	-1	0.9828974705535556	30.00769847239801
MLSNDYTQQASQSYGAYNTQPFQGYSQQSSQPYGQSSYSGYSQSTDTSCYGQSYYKSVGQSQLTGGGVQSTPYGYNTTGGYGSSQSCQSSYGFQISYPGYGQQPAPSLWSISYGSSSQSSHYGPPQMGSYSQIPSYGLQQQSYGQQLSYNGTWGYLQQAQYNS	-1	0.9919371099999997	30.321340423550918
MLSNDYTQQASQSYGAYNTQPFQGYSQQSSQPYGQSSYSGYSQSTDNSCYGQSYYKSYGQSQLTGGGVQSTPYGYGTTGGYGSSQSSQSSYGFQISYPGYGQQPAPSLWSISYGSSSQSSHYGQPQMGSYSQIPSYGLQQQSYGQQLSYNGPWGYLQQAQYNS	17	1.0922439611693333	30.39648482523407
MLSNDYTQQASQSYGAYNTQPFQGYSQQSSQPYGQSSYSGCSQSTDTSCYGDSYYKSYGQSQLTGGGVQSTPYGYGTTGGYGSSQSCQSSYGFQISYPGYGQQPAPSLWSISYGSSSQSSHYGQPQMVSYSQIPRYGLQQQSYGQQLSYNGPQGYLQQAQYNS	17	1.1013592660464446	30.17674514640565
MLSNDYTQQASQSYGAYNTQPFQGYSQQSSQPYGQSSYSGYSQSTDTSCYGQSYYKSYGQSQLTGGGVQSTPYGYGTTGGYGSSQSCQSSYGFQISYPGYGQQPAPSLWSISYGSSSQSSHYGQPQMGSYSQIPSYGLQQQSYGQQLSYNGPQGYLQQAQYNS	17	1.0883801740338461	30.034904845112077
MLSNDYTQQASQSYGAYNTQPFQGYSQQSSQPYGQSSYSGYSQSTDTSCYGDSYYKSYGQSQLTGGGVQSTPYGYGTTGGYGSSQSCQSSYGFQISYPGYGQQPAPSLWSISYGSSSQSSHYGQPQMGSYSQIPSYGLQQQSYGQQLSYNGTWGYLQQAQYNS	17	1.0928945098724137	29.70214108424831
MLSNDYTQQACQSYGAYNTQPFQGYSQQSSQPYGQSSYSGYSQSTDTSCYGQSYYESYGQSQLTGRGVQSTPYGYGTTGGYGSSQSCQSSYGFQISYPGYGQQPAPSLWSISYGSSSQSSHYGQPQYGSPSQIPSYGLQQQSYGQQLSYNGPQGYLQQAQYNS	17	1.0943929849504446	29.946074319616702
MLSNDYTQQACQSYGAYNTQPFQGYSQQSSQPYGQSSYSGYSQSTDTSCYGQSYYESYGQSQLTGRGVQSTPYGYGTTGGYGSSQSSQSSHGFEISYPGMGQQGAPSLWSISYGSSSQSSHYGQPQMGSYSQIPSYGLQQQSYGQQLSYNGPWGYLQQAQYNS	17	1.087076695232184	30.66531447523585
MLSNDYTQQASQSYGAYNTQPFQGYSQQSSQPYGQSSYSGYSQSTDTSCYGDSYYKSYGQSQLTGGGVQSTPYGYGTTGGYGSSQSCQSSYGFQISYPGYGQQPAPSLWSISYGSSSQSSHYGQPQMGSYSQIPSYGLQQQSYGQQLSYNGPWGYLQQAQYNS	17	1.1097883490183333	31.2675089547653
MLSNDYTQQASQSYGAYNTQPFQGYSQQSSQPYGQSSYSGYSQSTDTSCYGQSYYKSYGQSQLTGGGVQSTPYGYGTTGGYGSSQSCQSSYGFQISYPGYGQQPAPSLWSISYGSSSQSSHYGQPQMGSYSQIPSYGLQQQSYGQQLSYNGPQGYLQQAQYNS	17	1.0866434375515153	29.558934949261207
MLSNDYTQQASQSYGAYNTQPFQGYSQQSSQPYGQSSYSGYSQSTDTSCYGQSYYKSYGQSQLTGGGVQSTPYGYGTTGGYGSSQSCQSSYGFQISYPGYGQQPAPSLWSISYGSSSQSSHYGQPQMGSYSQIPSYGLQQQSYGQQLSYNGPQGYLQQAQYNS	17	1.086565574799467	29.838279904326406
MLSNDYTQQASQSYGAYNTQPFQGYSQQSSQPYGQSSYSGYSQSTDTSCYGDSYYKSYGQSQLTGGGVQSTPYGYGTTGGYGSSQSCQSSYGFQISYPGYGQQPAPSLWSISYGSSSQSSHYGQPQMGSYSQIPSYGLQQQSYGQQLSYNGPWGYLQQAQYNS	17	1.093116	31.198251798772073
MLSNDYTQQASQSYGAYNTQPFQGYSQQSSQPYGQSSYSGYSQSTDTSCYGQSYYKSYGQSQLTGGGVQSTPYGYGTTGGYGSSQSCQSSYGFQISYPGYGQQPAPSLWSISYGSSSQSSHYGQPQMGSYSQIPSYGLQQQSYGQQLSYNGPQGYLQQAQYNS	17	1.098180946004645	30.078964376009843
RLSNDYTQQATQSWGAYPTQWGQGYSQQQSQPYGQQSYSGYLQSTDTSGYGYSSYKSYGQHQLTGGGVQSTPYGYGTTGGYGSSQSSQSSYGFQISYPGYGQQPAPSLWSISYGSSSQSSHYGQPQMGSYSQIPSYGLQQQSYGQQLSYNGPWGYLQQAQYNS	17	1.0956177777777778	29.916093175895767
MLSNDYTQQASQSYGAYNTQPFQGYSQQSSQPYGQSSYSGYSQSTDTSCYGQSYYKSYGQSQLTGGGVQSTPYGYGTTGGYGSSQSCQSSYGFQISYPGYGQQPAPSLWSISYGSSSQSSHYGQPQMGSYSQIPSYGLQQQSYGQQLSYNGPWGYLQQAQYNS	17	1.0976475	30.09640499409224
RLSNDYTQQWTQSWGAYPTQWGQGYSQQQSQPYGQQSYSGYLQSTDTSGYGYSSYKSYGQHQLTGGGVESTPYGYGTTGGYGSSQSSQSSYGFQISYPGYGQQPAPSLWSISYGSSSQSSHYGQPQMGSYSQIPSYGLQQQSYGQQLSYNGPQGYLQQAQYNS	17	1.0982258125098852	30.128680868521695
MLSNDYTQQASQSYGAYNTQPFQGYSQQSSQPYGQSSYSGYSQSTDTGCYGDSYYKSYGQSQLTGGGVQSTPYGYGTTGGYGSSQSCQSSYGFQISYPGYGQQPAPSLWSISYGVSSQSSHYGQPQMGSYSQIPSYGLQQQSYGQQLSYNGTWGYLQQAQYNS	17	1.1012915066111795	30.82215343020578
MLSNDYTQQASQSYGAYNTQPFQGYSQQSSQPYGQSSYSGYSQSTDTSCYGQSYYKSVGQSQLTGGGVQSTPYGYGTTGGYGSSQSCQSSYGFQISYPGYGQQPAPSLWSISYGSSSQSSHYGQPQMGSYSQIPSYGLQQQSYGQQLSYNGTWGYLQQAQYNS	17	1.1074154063045334	31.46355422586462
MLSNDYTQQASQSYGAYNTQPFQGYSQQSSQPYGQSSYSGYSQSTDTGCYGDSYYKSYGQSQLTGGGVQSTPYGYGTTGGYGSSQSCQSSYGFQISYPGYGQQPAPSLWSISYGSSSQSSHYGQPQMGSYSQIPSYGLQQQSYGQQLSYNGTWGYLQQAQYNS	17	1.0957108333333332	30.87136929266997
MLSNDYTQQASQSYGAYNTQPFQGYSQQSSQPYGQSSYSGYSQSTDTSCYDQSYYKSYGQSQLTGGGVQSTPYGYGTTGGYGSSQSCQSSYGFQISYPGYGQQPAPSLWSISYGSSSQSSHYGQPQMGSYSQIPSYGLQQQSYGQQLSYNGPQGYLQQAQYNS	17	1.0965947120475268	30.781247733158242
RLSNDYTQQWTQSWLAYPTQWGQGYSQQQSQPYGQQSYSGYLQSTDTSGYGYSSYKSYGQHQLTGGGVESTPYGYGTTGGYGSSQSSQSSYGFQISYPGYGQQPAPSLWSISYGSSSQSSHYGQPQMGSYSQIPSYGLQQQSYGQQLSYNGPQGYLQQAQYNS	17	1.1014260416666666	31.337212642045454
MLSNDYTQQASQSYGAYNTQPFQGYSQQSSQPYGQSSYSGYSQSTDTSCYGDSYYKSYGQSQLTGGGVQSTPYGYGTTGGYGSSQSCQSSYGFQISYPGYGQQPAPSLWSISYGSSSQSSHYGQPQMGSYSQIPSYGLQQQSYGQQLSYNGPWGYLQQAQWNS	17	1.1060379999999999	29.925160452458535
MLSNDYTQQASQSYGAYNTQPFQGYSQQSSQPYGQTSYSGYSQSTDTSCYGDSYYKSYGQSQLTGGGVESTPYGYGTTGGYGSSQSSQSSYGPQISYPGYGQQPAPSLWSISYGSSSQSSHYGQPQMGSYSQIPSYGLQQQSYGQQLSYNGPQGYLQQAQYNS	-1	1.0746948916363637	31.371568049966466
MLSNDYTQQASQSYGAYNTQPFQGYSQQSSQPYGQSSYSGKSQSTDTSCYGDSYYKSYGQSQLTGGGVQSTPYGYGTTGGYGSSQSCQSSYGFQISYPGYGQQPAPSLWSISYGSSSQSSHYGQPQMGSYSQIPSYGLQQQSYGQQLSYNGPQGYLQQAQYNS	-1	1.0729491129701727	31.282541792408523
MLSNDYTQQASQSYGAYNTQPFQGYSQQSSQPYGQSSYSGYSQSTDTSCYGQSYYKSYGQSQLTGGGVQSTPYGYGTTGGYGSSQGCQSSYGFQISYPGYGQQPAPSLWSISYGSSSQSSHYGQPQMGSYSQIPSYGLQQQSYGQQLSWNGPWGYLQQAQENS	-1	1.0798660223638334	30.946238489514254
MLSNDYTQQASQSCGAYNTQPFQGYSQQSSQPYGQSSYSGYSQSTDTSCYGDSYYKSYGQFQLTGGGVQSTPYGYGTTGGYGSSQSCQSSYGFQISYPGYGQQPAPSLWSISYGSSSQSSHYGQPQMGSYSQIPSYGLQQQSYGQQLSYNGPWGYLQQAQYNS	-1	1.0074736784144669	30.793532975760304
MLSNDYTQQASQSYGAYNTQPFQGYSQQSSQPYGQSSYSGYSQSTDNSCYGQSYYKSYGQSQLTGGGVQSTPYGYGTTGGYGSSQSSQSSYGFQISYPGYGQQPAPSLWSISYGSSSQSSHYGQPQMGSYSQIPSYGLQQQSYGQQLSYNGPWGYLQQAQYNS	18	1.0922439611693333	30.39648482523407
MLSNDYTQQASQSYGAYNTQPFQGYSQQSSQPYGQSSYSGCSQSTDTSCYGDSYYKSYGQSQLTGGGVQSTPYGYGTTGGYGSSQSCQSSYGFQISYPGYGQQPAPSLWSISYGSSSQSSHYGQPQMVSYSQIPRYGLQQQSYGQQLSYNGPQGYLQQAQYNS	18	1.1013592660464446	30.17674514640565
MLSNDYTQQASQSYGAYNTQPFQGYSQQSSQPYGQSSYSGYSQSTDTSCYGDSYYKSYGQSQLTGGGVQSTPYGYGDTGGYGSSQSCQSSYGFQISYPGYGQQPAPSLWSISYGSSSQSSHYGQPQMGSYSQIPSYGLQQQSYGQQLSYNGTWGYLQQAYYNS	18	1.1104578571428572	31.28733519172002
MLSNDYTQQASQSYGAYNTQPFQGYSQQSSQPYGQSSYSGYSQSTDTSCYGDSYYKSYGQSQLTGGGVQSTPYGYGTTGGYGSSQSCQSSYGFQISYPGYGQQPAPSLWSISYGSSSQSSHYGQPQMGSYSQIPSYGLQQQSYGQQLSYNGTWGYLQQAQYNS	18	1.0928945098724137	29.70214108424831
MLSNDYTQQACQSYGAYNTQPFQGYSQQSSQPYGQSSYSGYSQSTDTSCYGQSYYESYGQSQLTGRGVQSTPYGYGTTGGYGSSQSCQSSYGFQISYPGYGQQPAPSLWSISYGSSSQSSHYGQPQYGSPSQIPSYGLQQQSYGQQLSYNGPQGYLQQAQYNS	18	1.0943929849504446	29.946074319616702
MLSNDYTQQASQSYGAYNTQPFQGYSQQSSQPYGQSSYSGYSQSTDTSCYGQSYYKSVGQSQLTGKGVQSTPYGYGTTGGYGSSQSCQSSYGFQISYPGYGQQPAPSLWSISYGSSSQSSHYGQPQMGSYSQIPSYGLQQQSYGQQLSYNGPWGYLQQAQWNS	18	1.094547753868276	30.417295469942758
MLSNDYTQQASQSYGAYNTQPFQGYSQQSSQPYGQSSYSGYSQSTDTSCYGDSYYKSYGQSQLTGGGVQSTPYGYGTTGGYGSSQSCQSSYGFQISYPGYGQQPAPSLWSISYGSSSQSSHYGQPQMGSYSQIPSYGLQQQSYGQQLSYNGPWGYLQQAQYNS	18	1.1097883490183333	31.2675089547653
MLSNDYTQQASQSYGAYNTQPFQGYSQQSSQPYGQSSYSGCSQSTDTSCYGDSYYKSYGQSQLTGGGVQSTPYGYGTTGGYGSSQSCQSSYGFQISYPGYGQQPAPSLWSISYGSSSQPSHYGQPQMVSYSQIPRYGLQQQSYGQQLSYNGPWGYLQQAQWNS	18	1.1069295000000001	30.343009635416667
RLSNDYTQQWTQSWLAYPTQWGQGYSQQQSQPYGQQSYSGYLQSTDTSGYGRSSYKSYGQHQLTGGGVQSTPYGYGTTGGYGSSQSCQSSYGFQISYPGYGQQPAPSLWSISYGSSSQSSHYGQPQMGSYSQIPSYGLQQQSYGQQLSYNGTWGYLQQAQYNS	18	1.1140819444444443	30.42090770258387
MLSNDYTQQASQSYGAYNTQPFQGYSQQSSQPYGQSSYSGYSQSTDTSCYGDSYYKSYGQSQLTGGGVQSTPYGYGTTGGYGSSQSCQSSYGFQISYPGYGQQPAPSLWSISYGSSSQSSHYGQPQMGSYSQIPSYGLQQQSYGQQLSYNGPWGYLQQAQYNS	18	1.093116	31.198251798772073
MLSNDYTQQASQSYGAYNTQPFQGYSQQSSQPYGQSSYSGYSQSTDTSCYGQSYYKSYGQSQLTGGGVQSTPYGYGTTGGYGSSQSCQSSYGFQISYPGYGQQPAPSLWSISYGSSSQSSHYGQPQMGSYSQIPSYGLQQQSYGQQLSYNGPQGYLQQAQYNS	18	1.098180946004645	30.078964376009843
RLSNDYTQQATQSWGAYPTQWGQGYSQQQSQPYGQQSYSGYLQSTDTSGYGYSSYKSYGQHQLTGGGVQSTPYGYGTTGGYGSSQSSQSSYGFQISYPGYGQQPAPSLWSISYGSSSQSSHYGQPQMGSYSQIPSYGLQQQSYGQQLSYNGPWGYLQQAQYNS	18	1.0956177777777778	29.916093175895767
MLSNDYTQQASQSYGAYNTQPFQGYSQQSSQPYGQSSYSGYSQSTDTSCYGQSYYKSYGQSQLTGGGVQSTPYGYGTTGGYGSSQSCQSSYGFQISYPGYGQQPAPSLWSISYGSSSQSSHYGQPQMGSYSQIPSYGLQQQSYGQQLSYNGPWGYLQQAQYNS	18	1.0976475	30.09640499409224
RLSNDYTQQWTQSWGAYPTQWGQGYSQQQSQPYGQQSYSGYLQSTDTSGYGYSSYKSYGQHQLTGGGVESTPYGYGTTGGYGSSQSSQSSYGFQISYPGYGQQPAPSLWSISYGSSSQSSHYGQPQMGSYSQIPSYGLQQQSYGQQLSYNGPQGYLQQAQYNS	18	1.0982258125098852	30.128680868521695
MLSNDYTQQASQSYGAYNTQPFQGYSQQSSQPYGQSSYSGYSQSTDTGCYGDSYYKSYGQSQLTGGGVQSTPYGYGTTGGYGSSQSCQSSYGFQISYPGYGQQPAPSLWSISYGVSSQSSHYGQPQMGSYSQIPSYGLQQQSYGQQLSYNGTWGYLQQAQYNS	18	1.1012915066111795	30.82215343020578
MLSNDYTQQASQSYGAYNTQPFQGYSQQSSQPYGQSSYSGYSQSTDTSCYGQSYYKSVGQSQLTGGGVQSTPYGYGTTGGYGSSQSCQSSYGFQISYPGYGQQPAPSLWSISYGSSSQSSHYGQPQMGSYSQIPSYGLQQQSYGQQLSYNGTWGYLQQAQYNS	18	1.1074154063045334	31.46355422586462
MLSNDYTQQASQSYGAYNTQPFQGYSQQSSQPYGQSSYSGYSQSTDTGCYGDSYYKSYGQSQLTGGGVQSTPYGYGTTGGYGSSQSCQSSYGFQISYPGYGQQPAPSLWSISYGSSSQSSHYGQPQMGSYSQIPSYGLQQQSYGQQLSYNGTWGYLQQAQYNS	18	1.0957108333333332	30.87136929266997
MLSNDYTQQASQSYGAYNTQPFQGYSQQSSQPYGQSSYSGYSQSTDTSCYDQSYYKSYGQSQLTGGGVQSTPYGYGTTGGYGSSQSCQSSYGFQISYPGYGQQPAPSLWSISYGSSSQSSHYGQPQMGSYSQIPSYGLQQQSYGQQLSYNGPQGYLQQAQYNS	18	1.0965947120475268	30.781247733158242
RLSNDYTQQWTQSWLAYPTQWGQGYSQQQSQPYGQQSYSGYLQSTDTSGYGYSSYKSYGQHQLTGGGVESTPYGYGTTGGYGSSQSSQSSYGFQISYPGYGQQPAPSLWSISYGSSSQSSHYGQPQMGSYSQIPSYGLQQQSYGQQLSYNGPQGYLQQAQYNS	18	1.1014260416666666	31.337212642045454
MLSNDYTQQASQSYGAYNTQPFQGYSQQSSQPYGQSSYSGYSQSTDTSCYGDSYYKSYGQSQLTGGGVQSTPYGYGTTGGYGSSQSCQSSYGFQISYPGYGQQPAPSLWSISYGSSSQSSHYGQPQMGSYSQIPSYGLQQQSYGQQLSYNGPWGYLQQAQWNS	18	1.1060379999999999	29.925160452458535
RLSNDYTQQWTQSWLAYPTQWGQGYSQQQSQPYGQQSYSGYLQSTDTSGYGRSSYKSYGQHQLTGGGVQSTPYGYGTTGGYGSSQSCQSSYGFQISYPGYGQQPAPSLWSISYISSSQSSHYGQPQMGSYSQIPSYGLQQQSYGQQLSYNGTWGYLQQAQYNS	-1	0.9351603901909092	30.87186709434883
RLSNDYTQQWTQSWLAYPTQWGQGYSQQQSQPYGQQSYSGYLQSTDTSGYGRSSYKSYGQHQLTGGGVQSTPYGYGTTGGYGSQQSCQSSYGFQISYPGAGQQPAPSLWSISYGSSSQSSHYGQPQMGSYSQIPSYGQQQQSYGQQLSYNGTWGYLQQAQYNS	-1	1.0815984615384617	30.496593719745476
MLSNDYTQQASQSYGAYNTQPFQGYSQQSSQPYGQSSYFGYSQSTDTGCYGDSYYKSYGQSQLTGGGVQSTPYGYGTTGGYGSSQSCQSSYGFQISYPGYGQQPAPSLWSISYGVSSQSSHYGQPQMGSYSQIPSYGLQQQSYGQQLSYNGTWGYLQQAQWNS	-1	0.9915291548888887	31.32745220377183
MLSNDYTQQASQSYGAYNTQPFQGYSQQSSQPYGQSSYSGYSQSTDTSCYGDSYYKSYGQSQLTGGGVQSTPYGYGDTGGYGSSQSCQSSYGFQISYPGYGQQPAPSLWSVSYGSSSQSSHYGQPQMGSYSQIPSYGLQQQSYGQQLSYNGTWGYLQQAYYNS	19	1.1094539974342223	31.28515495894408
MLSNDYTQQASQSYGAYNTQPFQGYSQQSSQPYGQSSYSGCSQSTDTSCYGDSYYKSYGQSQLTGGGVQSTPYGYGTTGGYGSSQSCQSSYGFQISYPGYGQQPAPSLWSISYGSSSQSSHYGQPQMVSYSQIPRYGLQQQSYGQQLSYNGPQGYLQQAQYNS	19	1.1013592660464446	30.17674514640565
MLSNDYTQQASQSYGAYNTQPFQGYSQQSSQPYGQSSYSGYSQSTDTSCYGDSYYKSYGQSQLTGGGVQSTPYGYGDTGGYGSSQSCQSSYGFQISYPGYGQQPAPSLWSISYGSSSQSSHYGQPQMGSYSQIPSYGLQQQSYGQQLSYNGTWGYLQQAYYNS	19	1.1104578571428572	31.28733519172002
MLSNDYTQQASQSYGAYNTQPFQGYSQQSSQPYGQSSYSGYSQSTDTSWYGDSYYKSYGQSQETGGGVQSTPYGYGTTGGYGWSQSYQSSYGFQISYPGYGQQPAPSLWSISYGSSSQSSHYGQPQMGSYSQIPSYGLQQQSYVQQLSYNGPWGYLQQAQYNS	19	1.1012353333333333	29.675331807762838
MLSNDYTQQASQSYGAYNTQPFQGYSQQSSQPYGQSSYSGYSQSTDTSCYGDSYYKSYGQSQLTGGGVQSTPYGYGDTGGYGSSQSCQSSYGFQISYPGYGQQPAPSLWSISYGSSSQSSHYGQPQMGSYSQIPSYGLQQQSYGQQLSYNGTWGYLQQQYYNS	19	1.1174165443697144	30.71991283175355
MLSNDYTQQASQSYGAYNTQPFQGYSQQSSQPYGQSSYSGCSQSTDTSCYGDSYYKSYGQSQLTGGGVQSTPYGPGTTGGYGSSQSCQSSYGFQISYPGYGQQPAPSLWSISYGSSSQPHHYGQPQMVSYSQIPRYGLQQQSYGQQLSYNGPWGYLQQAQYNS	19	1.106638136865778	31.06156290174516
MLSNDYTQQASQSYGAYNTQPFQGYSQQSSQPYGQSSYSGYSQSTDTSCYGDSYYKSYGQSQLTGGGVQSTPYGYGTTGGYGSSQSCQSSYGFQISYPGYGQQPAPSLWSISYGSSSQSSHYGQPQMGSYSQIPSYGLQQQSYGQQLSYNGPWGYLQQAQYNS	19	1.1097883490183333	31.2675089547653
MLSNDYTQQASQSYGAYNTQPFQGYSQQSSQPYGQSSYSGCSQSTDTSCYGDSYYKSYGQSQLTGGGVQSTPYGYGTTGGYGSSQSCQSSYGFQISYPGYGQQPAPSLWSISYGSSSQPSHYGQPQMVSYSQIPRYGLQQQSYGQQLSYNGPWGYLQQAQWNS	19	1.1069295000000001	30.343009635416667
RLSNDYTQQWTQSWLAYPTQWGQGYSQQQSQPYGQQSYSGYLQSTDTSGYGRSSYKSYGQHQLTGGGVQSTPYGYGTTGGYGSSQSCQSSYGFQISYPGYGQQPAPSLWSISYGSSSQSSHYGQPQMGSYSQIPSYGLQQQSYGQQLSYNGTWGYLQQAQYNS	19	1.1140819444444443	30.42090770258387
MLSNDYTQQASQSYGAYNTQPFQGYSQQSSQPYGQSSYSGYSQSTDTSCYGDSYYKSYGQSQLTGGGVQSTPYGYGTTGGYGHSQSCQSSYGFQISYPGYGQQPAPSLWSISYGSSSQSSHYGQPAMGSYSQIPSYGLQQQSYGQQLSYNGPWGYLQQAQWNS	19	1.1028625757575758	30.049277332605207
MLSNDYTQQASQSYGAYNTQPFQGYSQQSSQPYGQSSYSGYSQSTDTSCYGQSYYKSYGQSQLTGGGVQSTPYGYGTTGGYGSSQSCQSSYGFQISYPGYGQQPAPSLWSISYGSSSQSSHYGQPQMGSYSQIPSYGLQQQSYGQQLSYNGPQGYLQQAQYNS	19	1.098180946004645	30.078964376009843
RLSNDYTQQATQSWGAYPTQWGQGYSQQQSQPYGQQSYSGYLQSTDTSGYGYSSYKSYGQHQLTGGGVQSTPYGYGTTGGYGSSQSSQSSYGFQISYPGYGQQPAPSLWSISYGSSSQSSHYGQPQMGSYSQIPSYGLQQQSYGQQLSYNGPWGYLQQAQYNS	19	1.0956177777777778	29.916093175895767
MLSNDYTQQASQSYGAYNTQPFQGYSQQSSQPYGQSSYSGYSQSTDTSCYGQSYYKSYGQSQLTGGGVQSTPYGYGTTGGYGSSQSCQSSYGFQISYPGYGQQPAPSLWSISYGSSSQSSHYGQPQMGSYSQIPSYGLQQQSYGQQLSYNGPWGYLQQAQYNS	19	1.0976475	30.09640499409224
RLSNDYTQQWTQSWGAYPTQWGQGYSQQQSQPYGQQSYSGYLQSTDTSGYGYSSYKSYGQHQLTGGGVESTPYGYGTTGGYGSSQSSQSSYGFQISYPGYGQQPAPSLWSISYGSSSQSSHYGQPQMGSYSQIPSYGLQQQSYGQQLSYNGPQGYLQQAQYNS	19	1.0982258125098852	30.128680868521695
MLSNDYTQQASQSYGAYNTQPFQGYSQQSSQPYGQSSYSGYSQSTDTGCYGDSYYKSYGQSQLTGGGVQSTPYGYGTTGGYGSSQSCQSSYGFQISYPGYGQQPAPSLWSISYGVSSQSSHYGQPQMGSYSQIPSYGLQQQSYGQQLSYNGTWGYLQQAQYNS	19	1.1012915066111795	30.82215343020578
MLSNDYTQQASQSYGAYNTQPFQGYSQQSSQPYGQSSYSGYSQSTDTSCYGQSYYKSVGQSQLTGGGVQSTPYGYGTTGGYGSSQSCQSSYGFQISYPGYGQQPAPSLWSISYGSSSQSSHYGQPQMGSYSQIPSYGLQQQSYGQQLSYNGTWGYLQQAQYNS	19	1.1074154063045334	31.46355422586462
MLSNDYTQQASQSYGAYNTQPFQGYSQQSSQPYGQSSYSGYSQSTDTGCYGDSYYKSYGQSQLTGGGVQSTPYGYGTTGGYGSSQSCQSSYGFQISYPGYGQQPAPSLWSISYGSSSQSSHYGQPQMGSYSQIPSYGLQQQSYGQQLSYNGTWGYLQQAQYNS	19	1.0957108333333332	30.87136929266997
MLSNDYTQQASQSYGAYNTQPFQGYSQQSSQPYGQSSYSGYSQSTDTSCYDQSYYKSYGQSQLTGGGVQSTPYGYGTTGGYGSSQSCQSSYGFQISYPGYGQQPAPSLWSISYGSSSQSSHYGQPQMGSYSQIPSYGLQQQSYGQQLSYNGPQGYLQQAQYNS	19	1.0965947120475268	30.781247733158242
RLSNDYTQQWTQSWLAYPTQWGQGYSQQQSQPYGQQSYSGYLQSTDTSGYGYSSYKSYGQHQLTGGGVESTPYGYGTTGGYGSSQSSQSSYGFQISYPGYGQQPAPSLWSISYGSSSQSSHYGQPQMGSYSQIPSYGLQQQSYGQQLSYNGPQGYLQQAQYNS	19	1.1014260416666666	31.337212642045454
MLSNDYTQQASQSYGAYNTQPFQGYSQQSSQPYGQSSYSGYSQSTDTSCYGDSYYKSYGQSQLTGGGVQSTPYGYGTTGGYGSSQSCQSSYGFQISYPGYGQQPAPSLWSISYGSSSQSSHYGQPQMGSYSQIPSYGLQQQSYGQQLSYNGPWGYLQQAQWNS	19	1.1060379999999999	29.925160452458535
MLSNDYTQQASQSYGAYNTQPFQGYSQQSSQPYVQSSYSGYSQSTDMSCYGDSYYKSYGQSQLTGGGVQSTPYGYGDTGGYGSSQSCQSSYGFQISYPGYGQQPAPSLWSISYGSSSQSSHYGQPQMGSYSQIPSYGLQQQSYGQQLAYNGTWGYLQQQYYNS	-1	1.0098457514999999	30.4061877640264
MLSNDYTQQASQSYGAYNTQPFQGYSQQSSQPYGQSSYSGCSQSTDTSCYGDSYYKSYGQSQLTGGGVQSTPYGPGTTGGYGSSQSCQSSYGFQISYGGYGQQPAPSLWSISYGSSSQSSHYGQPQMGSYSQIPSYGLQQQSYGQQLSYNGPQGYLQQAQYNS	-1	1.0678419259952727	30.963405885933067
# replicate 3
# sequence round phase_width rad_gyration
MASNDYTQQATQSYGAYPTQPGQGYSQQSSQPYGQQSYSGYSQSTDTSGYGQSSYSSYGQSQNTLYGTQSTPQGYGSTGGYGSSQSSQSSYGQQSSYPGYGQQPAPSSTSGSYGSSSQSSSYGQPQSGSYSQQPSYGGQQQSYGQQQSYNPPQGYGQQNQYNS	0	0.7031110779420029	32.592192317069426
MASNDYTQQATQSYGAYPTQPGQGYSQQSSQPYGQQSYSGYSQSTDTSGYGQSSYSSYGQSQNTGYGTQSTPQGYGSTGGYGSSQSSQSSYGQQSSYPGKGQQPAPSSTSGSYGSSSQSSSYGQPQSGSYSQQPSYGGQQQSYGQQQSYNPPQGYGQQNQYNS	0	0.5854294484191319	33.41521432145056
MASNDYTQQATQSYGAYPTQPGQGYSQQSSQPYGQQSYSGYSQSTDTSGYGQSSYSSYGQSQNTGYGTQSTPQGYGSTGGYGSSQSSQSSYGQQSSYPGYGQQPAPSSTSGSYGSSSQSSSYGQPQSGSYSQQDSYGGQQQSYGQQQSYNPPQGYGQQNQYNS	0	0.6525284069733027	32.82881413183972
MASNDYTGQATQSYGAYPTQPGQGYSQQSSQPYGQQSYSGYSQSTDTSGYGQSSYSSYGQSQNTGYGTQSTPQGYGSTGGYGSSQSSQSSYGQQSSYPGYGQQPAPSSTSGSYHSSSQSSSYGQPQSGSYSQQPSYRGQQQSYGQQQSYNPPQGYGQQNQYNS	0	0.6727567995715682	33.16091331524476
MASNDYTQQATQSYGAYPTQPGQGYSQQSSQPYGQQSYSGYSQSTDTSGYGQSSYSSYGQSQNTGYGTQSTPQGYGSTGGYGSSQSSQSSYGQQSSYPGYGQQPAPSSTSGSYGSSSQSSSYGQPQSGSYSQQPSYGGQQQSYGQQQSYNPPQGYGQQNQYNS	0	0.6679152857139158	33.06377429074475
MASNDYTQQATQSYGEYPTQPGQGYSQQSSQPYGQQSYSGYSQSTDTSGYGQSSYSSYGQSQNTGYGTQSTPQGYGSTGGYGSSASSQSSYGQQSSYPGYGQQPAPSSTSGSYGSSSQSSSYGQPQAGSYSQQPSYCGQQQSYGQQQSYNPPQGYGQQNQYNS	0	0.6759927058224912	32.908870756509195
MASNDYTQQATQSYGATPTQPGQGYSQQSSQPYGQQSYSGYSQSTDTSGYGQSSYSSYGQSQNTGYGTQSTPQGYGSTGGYGSSQSSQSSYGQQSSYPGYGQQPAPSSTSGSYGSSSQSSSYGQPQSGSYSQQPSYGGQQQSYGQQQSYNPPQGYGQQNQYNS	0	0.6221364307732323	32.51714152178921
MASNDYTQQATQSYGAYPTQPIQGYSQQSSQPYGQQSYSGYSQSTDTSGYGQSSYSSYGQSQNTGYGTQSTRQGYGSTGGYGSSQSSQSSYGQQSSYPGYGQDPAPSSTSGSYGSSSQSSSYGQPQSGSYSQQPSYGGQQQSYGQQQSYNPPQGYGQQNQYNS	0	0.712635714957636	33.22866018798773
MASNDYTQQATQSYGAYPTQPGQIYSQQSSQPYGQQPYSGYSQSTDTSGYGQSSYWSYGQSQNTGYGTQSTPQGYGSTGGYGSSQSSQSSIGQQGSYPGYGQQPAPSSTSGSYGSSSQSSSYGQPQSGSYSQQPSYGGQQQSYGQQQSYNPPQGYGQQHQYNS	0	0.7906951217528829	32.252937716202034
MASNDYTQQATQSYGAYPTQPGQGYSQQSSQPYGWQSYSGYSQSTDTSGYGQSSYSSYGQSQNTGYGTQSTPQGYGSTGGYGSSQSSQSSYGQQSSYPGYGQQPAPSSTSGSYGSSSQSSSYGQPQSGSYSQQPSYGGQQQSYGQQQSYNPPQGYGQQNQYNS	0	0.7149392961303468	33.12237277624472
MASNDYTQQATQSYGAYPTQPGQGYSQQSSQPYGQQSYSGYSQSTDTSGYGYSSYSSYGQSQNTGYGTQSTPQGYGSTGGYGSSQSSQSSYGQQSSYPGYGQQPAPSSTSGSYGSSSQSSSYGQPQSGSYSQQPSYGGQQQSYGQQQSYNPPQGYGQQNQYNS	0	0.7035143062207745	32.816470702857636
MASNDYTQQATQSYGAYPTQPGQGYSQQSSQPYGQQSYSGYSQSTDTSGSGQSSYSSYGQSQNTGYGTQSTPQGYGSTGGYGSSQSSQSSYGQLSSYPGYGQQPAPSSTSGSYGSSSQSSSYGQPQSGSYSQQPSYGGQQQSYGQQQSYNPPQGYGQQWQYNS	0	0.7152649174366722	31.68295563305831
MASNDYTQQATQSYGAYPTQPGQGYSQQSSQPYGQQSYSGYSQSTDTSGYGQSSYSSYGQSQNTGYGTQSTPQGYGSTGGYGSSQSSQSSYGQQSSYPGYGQQPAPSSTSGSYGSSSQSSSYGQPQSGSYSQQPSYGGQQQSYGQQQSYNPPQGYGQQNQYNS	0	0.656871993051365	32.19608599719404
MASNDYTQQATQSYGAYPTQPGQGYSQQSSQPYGQQSYSGYSQSTDTSGYGQSSYSSYGQSQNTGYGTQSTPQGYGSTGGYGKSQSSQSSYGQQSSYPGYGQQPAPSSTSGSYGSSSQSSSYGQPQSGSYSQQPSYGGQQQSYGQQQSYNPPQGYGMQNQYNS	0	0.6803222208239017	32.60735197059416
MASNDYTQQATQSYGAYPTQPGQGYSQQSSQPYGQQSYSGYSQSTDTSGYGQSSYSSYGQSQNTGYGTQSTPQGYGSTGGYGSSQSSQSSLGQQSSYPGYGQQPAPSSTSGSYGSSSQSSSYGQPQSGSYSQQPSYGGQQQSYGQQQSYNPPQGYGQQNQYNS	0	0.6987065735430149	32.49115496602358
MASNDYTQQATQSYGAYPTQPGQCYSQQSSQPYGQQSYSGYSQSTDTSGYGQSSYSSYGQSQNTGYGTQSTPQGYGSTGGYGSSQSSQSSYGQQSSYPGYGQQPAPSSTSGSYGSSSQSSSYGQPQSGSYSQQPSYGGQQQSYGQQQSYNPPQGYGQQNQYNS	0	0.6860652661052719	31.98233515182848
MASNDYTQQATQSYGAYPTQPGQGYSQQSSQPYGQQSYSGYSQSTDASGYGQSSYSSYGQSQNTGYGTQSTPQGYGSTGGYGSSQSSQSSYGQQSSYPGYGQQPAPSSTSGSYGSSSQSSSYGQPQSGSYSQQPSYGGQQQSYGQQQSYNPPQGYGQQNQYNS	0	0.6708987346679399	31.898090699225037
MASNDYTQQATQSYGAYPTQPGQGYSQQSSTPYGQQSYSGYSQYTDTSGYGQSSYSSYGQSQNTGYGTQSTPQGYGSTGGYGSSQSSQSSYGQQSSYPGYGQQPAPSSTSGSYGSSSQSSSYGQPQSGSYSQQPSYGGQQQSYGQQQSYNPPQGYGQQNQYNS	0	0.6974445289130046	32.557356487930676
MISNDYTQQATQSYEAYPTQPGQGYSQQSSQPYGQQSESGYSQSTDTSGYGQSSYSSYGQSFNTGYGTQSTPQGYGSTGGYGSSQSSQSSYGQQSSYPGYGQQPAPSSTSGSYGSSSQSSSYGQPQSGSYSQQVSYGGQQQSYGQQQSYNPPQGYGQQNQYNS	0	0.6900949383240376	31.602043233256357
MASNDYTQQATQSYGAYPTQPGQGYSQQSSQPYGQQSYSGYSQWTDTSGYGQSSYSSYGQSQNTGYGTQSTPQGYGSTGGYGSSQGSQMSYGQQSSYPGYGQQPAPSSTSGSYGSSSQSSSYGQPQSGSYRQQPSYGGQQQSYGQQQSYNPPQGYGQQNQYNS	0	0.762966523675205	32.820376247796396
MASNDYTQQATQSYGAYPTQPGQGYSQQSSQPYGQQSYSGYSQSTDTSGYGQSSYSSYGQSQNTLYGTQSTPQGYGSTGGYGSSQSSQSSYGQQSSYPGYGQQPAPSSTSGSYGSSSQSSSYGQPQSGSYSQQPSYGGQQQSYGQQQSYNPPQGYGQQNQYNS	1	0.7031110779420029	32.592192317069426
MASNDYTQQATQSYGAHPTQPGQGYSQQSSQPYGQQSYSGYSQSTDTSGSGQSSYSSYGQSQRTGYGTQSTPQGYGSTGGYGSSQSSQSSYGQLWSYPGYGQQPAPSSTSGSYGSSSQSSSYGQPQSGSYSQQPSYGGQQQSYGQQQSYNPPQGYGQQHQYNS	1	0.6897514394679976	32.80205632039532
MASNDYTQQATQSYGAYPTQPGQGYSQQSSQPYGQQSYSGYSQSTDTSGYGQSSYSSYGQSQNTGYGTQSTPQGYGSTGGYGSSQSSQSSYGQLSSYPGYGQQPAPSSTSGSYGSSSQSSSYGQPQSGSYSQQPSYGGQQQSYGQQQSYNPPQGYGQQWQYNS	1	0.7554558040137263	32.015407132587306
MASNDYTQQATQSYGAYPTQPGQGYSQQSSQPYGWQSYSGYSQSTDTSGYGQSSYSSYGQSQNTGYGTQSTPQGYGSTGGYGSSQSSQSSYGQQSSYPGYGQQPAPSWTSGSYGSSSQSLSYGQPQSGSYSQQPSYGGQQQSYGQQQSYNPPQGYGQQNQYNS	1	0.7837664147928821	31.484904380756177
MASNDYTQQATQSYGAYPTQPGQIYSQQSSQPYGQQPYSGYSQSTDTSGYGQSSYWSYGQSQNTGYGTQSTPQGYGSTGGYGSSQSSQSSIGQQDSYPGYGQQPAPSSTSGSYGSSSQSSSYGQPQSGSYSQQPSYGGQQQSYGQQQSYNPPQGYGQQHQYNS	1	0.7707626836126513	32.463630535045766
MASNDYTQQATQSYGAYPTQPGQGYSQQSSQPYGQQSYSGYSQSTDTSGYGNSSYSSYGQSQNTLYGTQSTPDGYGSTGGYGSSQSSQSSYGQQSSYPGYGQQPAPSSTSGSYGSSWQSSSYGQPQSGSYSQQPSYGGQQQSYGQQQSYNPPQGYGQQNQYNS	1	0.7501949076878796	31.755140650354974
MASNDYTQQATQSYGAYPTQPGQIYSQQSSQPYGQQPYKKYSQSTDTSGYGQSSYWSYGQSQNTGYGTQSTPQGYGSTGGYGSSQSSQSSIGQQGSYPGYGQQPAPSSTSGFYGSSSQSSSYGQPQSGSYSQQPSYGGQQQSYGQQQSYNPPQGYGQQWQYNS	1	0.8167325946989497	31.078012149707224
MASNDYTQQATQSYGAYPTQPIQGYSQQSSQPYGQQSYSGYSQSTDTSGYGQSSYSSYGQSQNTGYGTQSTRQGYGSTGGYGSSQSSQSSYGQQSSYPGYGQDPAPSSTSGSYGSSSQSSSYGQPQSGSYSQQPSYGGQQQSYGQQQSYNPPQGYGQQNQYNS	1	0.712635714957636	33.22866018798773
MASNDYTQQATQSYGAYPTQPGQIYSQQSSQPYGQQPYSGYSQSTDTSGYGQSSYWSYGQSQNTGYGTQSTPQGYGSTGGYGSSQSSQSSIGQQGSYPGYGQQPAPSSTSGSYGSSSQSSSYGQPQSGSYSQQPSYGGQQQSYGQQQSYNPPQGYGQQHQYNS	1	0.7906951217528829	32.252937716202034
MASNDYTQQATQSYGAYPTQPGQGYSQQSSQPYGWQSYSGYSQSTDTSGYGQSSYSSYGQSQNTGYGTQSTPQGYGSTGGYGSSQSSQSSYGQQSSYPGYGQQPAPSSTSGSYGSSSQSSSYGQPQSGSYSQQPSYGGQQQSYGQQQSYNPPQGYGQQNQYNS	1	0.7149392961303468	33.12237277624472
MASNDYTQQATQSYGAYPTQPGQGYSQQSSQPYGQQSYSGYSQSTDTSGYGYSSYSSYGQSQNTGYGTQSTPQGYGSTGGYGSSQSSQSSYGQQSSYPGYGQQPAPSSTSGSYGSSSQSSSYGQPQSGSYSQQPSYGGQQQSYGQQQSYNPPQGYGQQNQYNS	1	0.7035143062207745	32.816470702857636
MASNDYTQQATQSYGAYPTQPGQGYSQQSSQPYGQQSYSGYSQSTDTSGSGQSSYSSYGQSQNTGYGTQSTPQGYGSTGGYGSSQSSQSSYGQLSSYPGYGQQPAPSSTSGSYGSSSQSSSYGQPQSGSYSQQPSYGGQQQSYGQQQSYNPPQGYGQQWQYNS	1	0.7152649174366722	31.68295563305831
MASNDYTQQATQSYGAYPTQPGQGYSQQSSQPYGQQSYSIYSQSTDTSGSGQSSYSSYGQSQNTLYGTQSTPQGYGSTGGYGSSQSSQSSYGQQSSYPGYGQQPAPSSTSGSYGSSSQSSSYGQPQSGSYSQQPSYGGQQQSYGQQQSYNPPQGYGQQNQYNS	1	0.7112345777480811	32.15997068658867
MASNDYTQQATQSYGAYPTQPGQGYSQQSSQPYGQQSYSGYSQSTDTSGYGQSSYSSYGQSQNTGYGTQSTPQGYGSTGGYGKSQSSQSSYGQQSSYPGYGQQPAPSSTSGSYGSSSQSSSYGQPQSGSYSQQPSYGGQQQSYGQQQSYNPPQGYGMQNQYNS	1	0.6803222208239017	32.60735197059416
MASNDYTQQATQSYGAYPTQPGQGYSQQSSQPYGQQSYSGYSQSTDTSGYGQSSYSSYGQSQNTGYGTQSTPQGYGSTGGYGSSQSSQSSLGQQSSYPGYGQQPAPSSTSGSYGSSSQSSSYGQPQSGSYSQQPSYGGQQQSYGQQQSYNPPQGYGQQNQYNS	1	0.6987065735430149	32.49115496602358
MASNDYTQQATQSYGAYPTQPGQCYSQQSSQPYGQQSYSGYSQSTDTSGYGQSSYSSYGQSQNTGYGTQSTPQGYGSTGGYGSSQSSQSSYGQQSSYPGYGQQPAPSSTSGSYGSSSQSSSYGQPQSGSYSQQPSYGGQQQSYGQQQSYNPPQGYGQQNQYNS	1	0.6860652661052719	31.98233515182848
MASNDYTQQATQSYGAYPTQPGQIYSQQSSQPYGQQPYSGYSQSTDTSGYGMSSYWSYGQSQNTGYGTQSTPQGYGSTGGYGSSQSSQSSIGQQGSYPGYGQQPATSSTSGSYGSSSQSSSYGQPQSGSYSQQPSYGGQQQSYGQQQSYNPPQGYGQQHQYNS	1	0.8131536015320445	32.12869201120492
MASNDYTQQATQSYGAYPTQPGQGYSQQSSTPYGQQSYSGYSQYTDTSGYGQSSYSSYGQSQNTGYGTQSTPQGYGSTGGYGSSQSSQSSYGQQSSYPGYGQQPAPSSTSGSYGSSSQSSSYGQPQSGSYSQQPSYGGQQQSYGQQQSYNPPQGYGQQNQYNS	1	0.6974445289130046	32.557356487930676
MISNDYTQQATQSYEAYPTQPGQGYSQQSSQPYGQQSESGYSQSTDTSGYGQSSYSSYGQSFNTGYGTQSTPQGYGSTGGYGSSQSSQSSYGQQSSYPGYGQQPAPSSTSGSYGSSSQSSSYGQPQSGSYSQQVSYGGQQQSYGQQQSYNPPQGYGQQNQYNS	1	0.6900949383240376	31.602043233256357
MASNDYTQQATQSYGAYPTQPGQGYSQQSSQPYGQQSYSGYSQWTDTSGYGQSSYSSYGQSQNTGYGTQSTPQGYGSTGGYGSSQGSQMSYGQQSSYPGYGQQPAPSSTSGSYGSSSQSSSYGQPQSGSYRQQPSYGGQQQSYGQQQSYNPPQGYGQQNQYNS	1	0.762966523675205	32.820376247796396
MASNDYTQQATQSYGAYPTQPGQIYSQQSSQPYGQQPYKKYSQSTDTSGYGQSSYWSYGQSQNTGYGTQSTPQGYGSTGGYGSSQSSQSSIGQQGSYPGYGQQPAPSSTSGFYGSSSQSSSYGQPQSGSYSQQPSYGGQQQSYGQQQSYNPPQGYGQQWQYNS	2	0.8245270738344666	31.582312724665822
MASNDYTQRATQSYGAYPTQPGQIYSQQSSQPYGQQPYSGYSQSTDTSGYGQSSYWSYGQSQNTGYGTQSTPQGYGSTGGYGSSQSSQSSIGQQDSYPGYGQQPAPSSTSGSYGSSSQSSSYGQPQSGSYSQQPSYGGQQQSYGQQQSYNPPQGYGQQHQYNN	2	0.785624697429061	32.53014549333494
MASNDYTQQATQSYGAYPTQPGQGYSQQSSQPYGQQSYSGYSQSTDTSGYGQSSYSSYGQSQNTGYGTQSTPQGYGSTGGYGSSQSSQSSYGQLSSYPGYGQQPAPSSTSGSYGSSSQSSSYGQPQSGSYSQQPSYGGQQQSYGQQQSYNPPQGYGQQWQYNS	2	0.7554558040137263	32.015407132587306
MASNDYTQQATQSYGAYPTQPGQGYSQQSSQPYGWQSYSGYSQSTDTSGYGQSSYSSYGQSQNTGYGTQSTPQGYGSTGGYGSSQSSQSSYGQQSSYPGYGQQPAPSWTSGSYGSSSQSLSYGQPQSGSYSQQPSYGGQQQSYGQQQSYNPPQGYGQQNQYNS	2	0.7837664147928821	31.484904380756177
MASNDYTQQATQSYGAYPTQPGQIYSQQSSQPYGQQPYSGYSQSTDTSGYGQSSYWSYGQSQNTGYGTQSTPQGYGSTGGYGSSQSSQSSIGQQDSYPGYGQQPAPSSTSGSYGSSSQSSSYGQPQSGSYSQQPSYGGQQQSYGQQQSYNPPQGYGQQHQYNS	2	0.7707626836126513	32.463630535045766
MASNDYTQQATQSYGAYPTQPGQGYSQQSSQPYGQQSYSGYSQSTDTSGYGNSSYSSYGQSQNTLYGTQSTPDGYGSTGGYGSSQSSQSSYGQQSSYPGYGQQPAPSSTSGSYGSSWQSSSYGQPQSGSYSQQPSYGGQQQSYGQQQSYNPPQGYGQQNQYNS	2	0.7501949076878796	31.755140650354974
MASNDYTQQATQSYGAYPTQPGQIYSQQSSQPYGQQPYKKYSQSTDTSGYGQSSYWSYGQSQNTGYGTQSTPQGYGSTGGYGSSQSSQSSIGQQGSYPGYGQQPAPSSTSGFYGSSSQSSSYGQPQSGSYSQQPSYGGQQQSYGQQQSYNPPQGYGQQWQYNS	2	0.8167325946989497	31.078012149707224
MASNDYTQQATQSYGAYPTQPIQGYSQQSSQPYGQQSYSGYSQSTDTSGYGQSSYSSYGQSQNTGYGTQSTRQGYGSTGGYGSSQSSQSSYGQQSSYPGYGQDPAPSSTSGSYGSSSQSSSYGQPQSGSYSQQPSYGGQQQSYGQQQSYNPPQGYGQQNQYNS	2	0.712635714957636	33.22866018798773
MASNDYTQQATQSYGAYPTQPGQIYSQQSSQPYGQQPYSGYSQSTDTSGYGQSSYWSYGQSQNTGYGTQSTPQGYGSTGGYGSSQSSQSSIGQQGSYPGYGQQPAPSSTSGSYGSSSQSSSYGQPQSGSYSQQPSYGGQQQSYGQQQSYNPPQGYGQQHQYNS	2	0.7906951217528829	32.252937716202034
MASNDYTQQATQSYGAYPTQPGQGYSQQSSQPYGWQSYSGYSQSTDTSGYGQSSYSSYGQSQNTGYGTQSTPQGYGSTGGYGSSQSSQSSYGQQSSYPGYGQQPAPSSTSGSYGSSSQSSSYGQPQSGSYSQQPSYGGQQQSYGQQQSYNPPQGYGQQNQYNS	2	0.7149392961303468	33.12237277624472
MASNDYTQQATQSYGAYPTQPGQGYSQQSSQPYGQQSYSIYSQSTDTSGSGQSSYSSYGQSQNTLYGTQSTPQGYGSTGGYGSSQSSQSSYGQQSSYPGYGIQPAPSSTSGSYGSSSQSSSYGQPQSGSYSQQPSYGGQQQSYGQQQSYNPPQGYGQQNQYNS	2	0.7646620553300646	32.31441568437081
MASNDYTQQATQSYGAYPTQPGQGYSQQSSQPYGQQSYSGYSQSTDTSGSGQSSYSSYGQSQNTGYGTQSTPQGYGSTGGYGSSQSSQSSYGQLSSYPGYGQQPAPSSTSGSYGSSSQSSSYGQPQSGSYSQQPSYGGQQQSYGQQQSYNPPQGYGQQWQYNS	2	0.7152649174366722	31.68295563305831
MASNDYTQQATQSYGAYPTQPGQGYSQQSSQPYGQQSYSIYSQSTDTSGSGQSSYSSYGQSQNTLYGTQSTPQGYGSTGGYGSSQSSQSSYGQQSSYPGYGQQPAPSSTSGSYGSSSQSSSYGQPQSGSYSQQPSYGGQQQSYGQQQSYNPPQGYGQQNQYNS	2	0.7112345777480811	32.15997068658867
MASNDYTQQATQSYGCYPTQPGQIYSQQSSQPYGQQPYSGYSQSTDTSGYGQSSYWSYGQSQNTGYGTQSTPTGYGSTGGYGSSQSSQSSIGQQGSYPGYGQQPAPSSTSGSYGSSSQSSSYGQPQSGSYLQQPSYGGQQQSYGQQQSYNPPQGYGQQHQYNS	2	0.8281968028716825	31.66754011195275
MASNDYTQQATQSYGAYPTQPGQGYSQQSSQPYGWQSYSGYSQSTDTSGYGQSSYSSYGQSQNTGYGTQSTPQGYGSTGGYGSSQSSQSSYGQQSSYPGYGQQPAPSWTSGSYGSSSTSLSYGQPQSGSYSQQPSYGGQQQSYGQQQSYNPPQGYGQQNQYNS	2	0.7964967427604761	32.34391893500356
MASNDYTQYAQQSYGAYPTQPGQIYSQQSSQPYGQQPYSGYSQSTDTSGYGQSSYWSYGQSQNTGYGTQSTPQGYGSTGGYGSSQSSQSSIGQQGSAPGYGQQPAPSSTSGSYGSSSQSSSYGQPQSGSYSQQPSYYCQQQSYGQQQSYNPPQGYGQQHQYNS	2	0.8260401513966341	31.83309568803347
MASNDYTQQATQSYGAYPTQPGQIYSQQSSQPYGQQPYSGYSQSTDTSGYGMSSYWSYGQSQNTGYGTQSTPQGYGSTGGYGSSQSSQSSIGQQGSYPGYGQQPATSSTSGSYGSSSQSSSYGQPQSGSYSQQPSYGGQQQSYGQQQSYNPPQGYGQQHQYNS	2	0.8131536015320445	32.12869201120492
MASNDYTQQATQSYGAYPTQPGQGYSQQSSQPYGWQSYSGYSQSTDTSGYGQSSYSSYGQSQNTGYGTQSTTQGYGSTGGYGSSQSSQSSYGQQSSYPGYGQQPAPSWTSGSYGSSSQSLSYGQPQSGSYSQQPSYGGQQQSYGQQQSYNPPQGYGQQNQYNS	2	0.7926418287732688	31.71075407715407
MASNDYTQQATQSYGAYPTQPGQIYSQQSSQPYGQQPYSGYSQSTDTSGYGMSSYWSYGQSQNTGYGTQSTPQGYGSTGGYGSSQSSQSSIGQQGSYWGYGQQPATSSTSGSYGSSSQSSSYGQPQSGSYSQQPSYGGQQQSYGQQQSYNPPQGYGQQHQYNS	2	0.83630502175383	32.182043604604836
MASNDYTQQATQSYGAYPTQPGQGYSQQSSQPYGQQSYSGYSQWTDTSGYGQSSYSSYGQSQNTGYGTQSTPQGYGSTGGYGSSQGSQMSYGQQSSYPGYGQQPAPSSTSGSYGSSSQSSSYGQPQSGSYRQQPSYGGQQQSYGQQQSYNPPQGYGQQNQYNS	2	0.762966523675205	32.820376247796396
MASNDYTQQATQSYGAYPTQPGQIYSQQSSQPYGQQPYKKYSQSTDTSGYGQSSYWSYGQSQNTGYGTQSTPQGYGSTGGYGSSQSSQSSIGQQGSYPGYGQQPAPSSTSGFYGSSSQSSSYGQPQSGSYSQQPSYGGQQQSYGQQQSYNPPQGYGQQWQYNS	3	0.8245270738344666	31.582312724665822
MASNDYTQRATQSYGAYPTQPGQIYSQQSSQPYGQQPYSGYSQSTDTSGYGQSSYWSYGQSQNTGYGTQSTPQGYGSTGGYGSSQSSQSSIGQQDSYPGYGQQPAPSSTSGSYGSSSQSSSYGQPQSGSYSQQPSYGGQQQSYGQQQSYNPPQGYGQQHQYNN	3	0.785624697429061	32.53014549333494
MASNDYTQQATQSYGAYPTQPGQIYSQQSSQPYGQQPYSGYSQSTDTSGYGMSSYWSYGQSQNTGYGTQSTPQGYGSTGGYGSSQSSQSSIGQQGSYWGYGQQPATSSTSGSYGSSSQSSSYGQPQSGSYSQQPSYGGQQQSYGQQQSYNPMQGYGQQHQYNS	3	0.8542933079769522	31.64844241201016
MASNDYTQQATQSYGAYPTQPGQGYSQQSSQPYGWQSYSGYSQSTDTSGYGQSSYSSYGQSQNTGYGTQSTPQGYGSTGGYGSSQSSQSSYGQQSSYPGYGQQPAPSWTSGSYGSSSQSLSYGQPQSGSYSQQPSYGGQQQSYGQQQSYNPPQGYGQQNQYNS	3	0.7837664147928821	31.484904380756177
MASNDYTQQATQSYGAYPTQPGQIYSQQSSQPYGQQPYSGYSQSTDTSGYGQSSYWSYGQSQNTGYGTQSTPQGYGSTGGYGSSQSSQSSIGQQDSYPGYGQQPAPSSTSGSYGSSSQSSSYGQPQSGSYSQQPSYGGQQQSYGQQQSYNPPQGYGQQHQYNS	3	0.7707626836126513	32.463630535045766
MASNDYTQQATQSYGAYPTQPGQIYSQQSSQPYGQQPYSGYSQSTDTSGYGMSSYWSGGQSQNTGYGTQSTPQGYGSTGGYGSSQSSQSSIGQQGSYWGYGQQPATSSTSGSYGSSSQSSSYGQPQSGSYSQQPSYGGQQQSYGQQQSYNPPQGYGQQHQYNS	3	0.8023136181249378	31.109493320694412
MASNDYTQQATQSYGAYPTQPGQIYSQQSSQPYGQQPYKKYSQSTDTSGYGQSSYWSYGQSQNTGYGTQSTPQGYGSTGGYGSSQSSQSSIGQQGSYPGYGQQPAPSSTSGFYGSSSQSSSYGQPQSGSYSQQPSYGGQQQSYGQQQSYNPPQGYGQQWQYNS	3	0.8167325946989497	31.078012149707224
MASNDYTQQATQSYGAYPTQPGQIYSQQSSQPYGQQPYSGYSQSTDTSGYGQSSYWSYPQSQNTGYGTQSTPQGYGSTGGYGSSQSSQSSIGQQDSYPGYGQQPAPSSTSGSYGSSSQSSSYGQPQSGSYSQQPSYGGQYQSYGQQQSLNPPQGYGQQHQYNN	3	0.8207867011005042	32.07225914122708
MASNDYTQQATQSYGAYPTQPGQIYSQQSSQPYGQQPYSGYSQSTDTSGYGQSSYWSYGQSQNTGYGTQSTPQGYGSTGGYGSSQSSQSSIGQQGSYPGYGQQPAPSSTSGSYGSSSQSSSYGQPQSGSYSQQPSYGGQQQSYGQQQSYNPPQGYGQQHQYNS	3	0.7906951217528829	32.252937716202034
MASNDYTQYAQQSYGAYPTQPGQIYSQQSSQPYGQQPYSGYSQSTDTSGYGQSSYWSYGQSQNTGYGTQSTPQGYGSTGGYGSSQSSQSSIGQQGSAPGYGQQPAPSSTSGSYGSSSQSSSYGQPQSGSYSQQPSYYCQQQSYGQQQSPNPPQGYGQQHQYNS	3	0.7955663507584472	33.580858372855246
MASNDYTQQATQSYGCYPTQPGQAYSQQSSQPYGQQPYSGYSQSTDTSGYGQSSYWSYGQSQNTGYGTQSTPTGYCSTGGYGSSQSSQSSISQQGSYPGYGQQIAPSSTSGSYGSSSQSSSYGQPQSGSYLQQPSYGGQQQSYGQQQSYNDPQGYGQQHQYNS	3	0.8386729376464762	31.758480413272128
MASNDYTQYAQQSYGAYPTQPGQIYSQQSSQPYGQQPYSGYSQSTDTSGYGQSSYWSYGQSQNTGYGTQSTPQGYGSTGGYGSSQSSQSSIGQQGSAPGYGQQPAPSSTSGSYGSSSQSSSYGQPQSGSYSQQPSYYCQQQSYGQQQSYNPPQGYGQQHQYNS	3	0.8136813162172221	31.44974954207631
MASNDYTQRATQSYGAYPTQPGQGYSQQSSQPYGWQSYSGYSQSTDTSGYGQSSYSSYGQSQNTGYGTQSTPQGYGSTGGYGSSQSSQSSYGQQSSYPGYGQQPAPSWTSGSYGSSSQSLSYGQPQSGSYSQQPSYGGQQQSYGQQQSYNPPQGYGQQNQYNS	3	0.796928953384104	31.99561374552225
MASNDYTQQATQSYGCYPTQPGQIYSQQSSQPYGQQPYSGYSQSTDTSGYGQSSYWSYGQSQNTGYGTQSTPTGYGSTGGYGSSQSSQSSIGQQGSYPGYGQQPAPSSTSGSYGSSSQSSSYGQPQSGSYLQQPSYGGQQQSYGQQQSYNPPQGYGQQHQYNS	3	0.8281968028716825	31.66754011195275
MASNDYTQQATQSYGAYPTQPGQGYSQQSSQPYGWQSYSGYSQSTDTSGYGQSSYSSYGQSQNTGYGTQSTPQGYGSTGGYGSSQSSQSSYGQQSSYPGYGQQPAPSWTSGSYGSSSTSLSYGQPQSGSYSQQPSYGGQQQSYGQQQSYNPPQGYGQQNQYNS	3	0.7964967427604761	32.34391893500356
MASNDYTQYAQQSYGAYPTQPGQIYSQQSSQPYGQQPYSGYSQSTDTSGYGQSSYWSYGQSQNTGYGTQSTPQGYGSTGGYGSSQSSQSSIGQQGSAPGYGQQPAPSSTSGSYGSSSQSSSYGQPQSGSYSQQPSYYCQQQSYGQQQSYNPPQGYGQQHQYNS	3	0.8260401513966341	31.83309568803347
MASNDYTQQATQSYGAYPTQPGQIYSQQSSQPYGQQPYSGYSQSTDTSGYGMSSYWSYGQSQNTGYGTQSTPQGYGSTGGYGSSQSSQSSIGQQGSYPGYGQQPATSSTSGSYGSSSQSSSYGQPQSGSYSQQPSYGGQQQSYGQQQSYNPPQGYGQQHQYNS	3	0.8131536015320445	32.12869201120492
MASNDYTQQATQSYGAYPTQPGQGYSQQSSQPYGWQSYSGYSQSTDTSGYGQSSYSSYGQSQNTGYGTQSTTQGYGSTGGYGSSQSSQSSYGQQSSYPGYGQQPAPSWTSGSYGSSSQSLSYGQPQSGSYSQQPSYGGQQQSYGQQQSYNPPQGYGQQNQYNS	3	0.7926418287732688	31.71075407715407
MASNDYTQQATQSYGAYPTQPGQIYSQQSSQPYGQQPYSGYSQSTDTSGYGMSSYWSYGQSQNTGYGTQSTPQGYGSTGGYGSSQSSQSSIGQQGSYWGYGQQPATSSTSGSYGSSSQSSSYGQPQSGSYSQQPSYGGQQQSYGQQQSYNPPQGYGQQHQYNS	3	0.83630502175383	32.182043604604836
MASNDYTQQATQSYGAYPTQPGQIYSQQSSQPYGQQPYSGYSQSTDTSGYGMYSYWSYGQSQNTGYGTQSTPQGYGSTGGYGSSQSSQSSIGQQGSYDGYGQQPATSSTSGSYGSSSQSSSYGQPQSGSYSQQPSYGGQQQSYGQQQSYNPPQGYGQQHQYNS	3	0.8141186297284417	32.77482403925227
MASNDYTQQATQSYGCYPTQPGQAYSQQSSQPYGQQPYSGYSQSTDTSGYGQSSYWSYGQSQNTGYGTQSTPQGYGSTGGYGSSQSSQSSIGQQGSYWGYGQQPATSSTSGSYGSSSQSSSYGQPQSGSYSQQPSYGGQQQSYGQQQSYNPPQGYGQQHQYNS	-1	0.7767760813687111	31.752642024857586
MASNDYTQQATQSYGAYPTQPGQIYSQQSSQPYGQQPYKKYSQSTDTSGYGQSSYWSYGQSQNTGYGTQSTPQGYGSTGGYGSSQSSQSSIGQQGSYPGYGQQPAPSSTSGFYGSSSQSSSYGQPQSGSYSQQPSYGGQQQSYGQQQSYNPPQGYGQQWQYNS	4	0.8245270738344666	31.582312724665822
MAKNDYTQQATQSYGAYPTQPGQIYSQQSSQPYGQQPYSGYSQSTDTSGYGMSSYYSYGQSQNTGYGTQSTPTGYCSTGGYGSSQSSQSSISQQGSYPGYGQQIAPSSTSGSYGSSSQSSSYGQPQSGSYLQQPSYGGQQQSYGQQQSYNDPQGYGQQHQYNS	4	0.8670824777710264	30.357669506872796
MASNDYTQQATQSYGAYPTQPGQIYSQQSSQPYGQQPYSGYSQSTDTSGYGMSSYWSYGQSQNTGYGTQSTPQGYGSTGGYGSSQSSQSSIGQQGSYWGYGQQPATSSTSGSYGSSSQSSSYGQPQSGSYSQQPSYGGQQQSYGQQQSYNPMQGYGQQHQYNS	4	0.8542933079769522	31.64844241201016
MASNDYTQQATQSYGCYPTQPGQIYSQQSSQPYGQQPYSGYSHSTDTSGYGQSSYWSYGQSQNTGYGTQSTPTGYGSTGGYGSSQSSQSSIGQQGSYPGYGQQPAPSSTSGSYGSSSQSSSYGQPQSGSYLQLPSYGGQQQSYGQQQSYNPPQGYGQQHQYNS	4	0.8601824740219174	30.931036014003464
MASNDYTQQATQSYGCYPTQPTQIYSQMSSQPYGQQPYSGYSQSTDTSGYGQSSYWSYGQSQNTGYGTQSTPAGYGSTGGYGSSQSSQSSIGQQGSYPGYGQQPAPSSTSGSYGSSSQSSSYGQPQSGSYLQQPSYGGQQQSYGQQQSYNPPQGYGQQHQYNS	4	0.8743062210436755	32.13494563968335
MASNDYTQQATQSYGAYPTQPGQIYSQQSSQPYGQQPYSGYSQSTDTSGYGMSSYWSGGQSQNTGYGTQSTPQGYGSTGGYGSSQSSQSSIGQQGSYWGYGQQPATSSTSGSYGSSSQSSSYGQPQSGSYSQQPSYGGQQQSYGQQQSYNPPQGYGQQHQYNS	4	0.8023136181249378	31.109493320694412
MASNDYTQQATQSYGAYPTQPGQIYSQQSSQPYGQQPYKKYSQSTDTSGYGQSSYWSYGQSQNTGYGTQSTPQGYGSTGGYGSSQSSQSSIGQQGSYPGYGQQPAPSSTSGFYGSSSQSSSYGQPQSGSYSQQPSYGGQQQSYGQQQSYNPPQGYGQQWQYNS	4	0.8167325946989497	31.078012149707224
MASNDYTQQATQSYGAYPTQPGQIYSQQSSQPYGQQPYSGYSQSTDTSGYGQSSYWSYPQSQNTGYGTQSTPQGYGSTGGYGSSQSSQSSIGQQDSYPGYGQQPAPSSTSGSYGSSSQSSSYGQPQSGSYSQQPSYGGQYQSYGQQQSLNPPQGYGQQHQYNN	4	0.8207867011005042	32.07225914122708
MASNDYTQQATQSYGAYPMQPGQIYSQQSSQPYGQQPYSGYSQSTDTSGYGQSSYWSYGQSQNTGYGTQSTPQGYGSTGGYGSSQSSQSSIGQQGSAPGYGQQPAPSSTSGSYGSSSQSSSYGQPQSGSYSQQPSYYCQQQSYGQQQSYNPPQGYGQQHQYNS	4	0.8265685833602935	31.752272768860855
MASNDYTQQATQSYGAYPTQPGQIYSQQSSQPYGQQPYSGYSQSTDTSGYGMSSYWSYGQSQNTGYGTQSTPQGYGSTGGYGSSQMSQSSIGQQGSYWGYGQQPATSSTSGSYGSSSQSSSYGQPQSGSYSQQPSYGGQQQSYGQQQSYNPPQGYGQQHQYNS	4	0.8646191315782475	31.863969331376495
MASNDYTQQATQSYGCYPTQPGQAYSQQSSQPYGQQPYSGYSQSTDTSGYGQSSYWSYGQSQNTGYGTQSTPTGYCSTGGYGSSQSSQSSISQQGSYPGYGQQIAPSSTSGSYGSSSQSSSYGQPQSGSYLQQPSYGGQQQSYGQQQSYNDPQGYGQQHQYNS	4	0.8386729376464762	31.758480413272128
MASNDYTQYAQQSYGAYPTQPGQIYSQQSSQPYGQQPYSGYSQSTDTSGYGQSSYWSYGQSQNTGYGTQSTPQGYGSTGGYGSSQSSQSSIGQQGSAPGYGQQPAPSSTSGSYGSSSQSSSYGQPQSGSYSQQPSYYCQQQSYGQQQSYNPPQGYGQQHQYNS	4	0.8136813162172221	31.44974954207631
MASNDYTQRATQSYGAYPTQPGQGYSQQSSQPYGWQSYSGYSQSTDTSGYGQSSYSSYGQSQNTGYGTQSTPQGYGSTGGYGSSQSSQSSYGQQSSYPGYGQQPAPSWTSGSYGSSSQSLSYGQPQSGSYSQQPSYGGQQQSYGQQQSYNPPQGYGQQNQYNS	4	0.796928953384104	31.99561374552225
MASNDYTQQATQSYGCYPTQPGQIYSQQSSQPYGQQPYSGYSQSTDTSGYGQSSYWSYGQSQNTGYGTQSTPTGYGSTGGYGSSQSSQSSIGQQGSYPGYGQQPAPSSTSGSYGSSSQSSSYGQPQSGSYLQQPSYGGQQQSYGQQQSYNPPQGYGQQHQYNS	4	0.8281968028716825	31.66754011195275
MASNDYTQQATQSYGAYPTQPGQIYSQQSSQPYGQQPYKKYSQSTDTSGYGQSSYWSYGQSQNTGYGTQSTPQGYGSTGGYGSSQSSQSSIGQQVSYPGYGQQPAPSSTSGFYGSSSQSSSWGQPQSGSYSQQPSYGGQQQSYGQQQSYNPPQGYGQQWQYNS	4	0.8471146310340675	31.83565719856124
MASNDYTQYAQQSYGAYPTQPGQIYSQQSSQPYGQQPYSGYSQSTDTSGYGQSSYWSYGQSQNTGYGTQSTPQGYGSTGGYGSSQSSQSSIGQQGSAPGYGQQPAPSSTSGSYGSSSQSSSYGQPQSGSYSQQPSYYCQQQSYGQQQSYNPPQGYGQQHQYNS	4	0.8260401513966341	31.83309568803347
MASNDYTQQATQSYGAYPTQPGQIYSQQSSQPYGQQPYSGYSQSTDTSGYGMSSYWSYGQSQNTGYGTQSTPQGYGSTGGYGSSQSSQSSIGQQGSYPGYGQQPATSSTSGSYGSSSQSSSYGQPQSGSYSQQPSYGGQQQSYGQQQSYNPPQGYGQQHQYNS	4	0.8131536015320445	32.12869201120492
MASNDYTQYAQQSYGAYPTQPGQIYSQQSSQPYGQQPYSGYSQSTDTSGYGMSSYWSYGQSQNTGYGTQSTPQGYGSTGGYGSSQSSQSSIGQQGSYWGYGQQPATLSTSGSYGSSSQSSSYGQPQSGSYSQQPSYGGQQQSYGQQQSYNPMQGYGQQHQYNS	4	0.9087283726670118	31.183342460303585
MASNDYTQQATQSYGAYPTQPGQIYSQQSSQPYGQQPYSGYSQSTDTSGYGMSSYWSYGQSQNTGYGTQSTPQGYGSTGGYGSSQSSQSSIGQQGSYWGYGQQPATSSTSGSYGSSSQSSSYGQPQSGSYSQQPSYGGQQQSYGQQQSYNPPQGYGQQHQYNS	4	0.83630502175383	32.182043604604836
MASNDYTQQATQSYGAYPTQPGQIYSQQSSQPYGQQPYSGYSQSTDTSGYGMYSYWSYGQSQNTGYGTQSTPQGYGSTGGYGSSQSSQSSIGQQGSYDGYGQQPATSSTSGSYGSSSQSSSYGQPQSGSYSQQPSYGGQQQSYGQQQSYNPPQGYGQQHQYNS	4	0.8141186297284417	32.77482403925227
MASNDYTQQATQSYGAYPTQPGQIYSQQSSQPYGQQPYKKYSQSTDTSGYGQSSYWSYGQSQNTGYGTQSTPQGYGSTGGYGSSQSSQSSIGQQGSYPGYGQQPAPSSTSGFYGSSSQSSSYGQPQSGSYSQQPSYGGQQQSYGQQQSYNPPQGYGQQWQYNS	5	0.8245270738344666	31.582312724665822
MAKNDYTQQATQSYGAYPTQPGQIYSQQSSQPYGQQPYSGYSQSTDTSGYGMSSYYSYGQSQNTGYGTQSTPTGYCSTGGYGSSQSSQSSISQQGSYPGYGQQIAPSSTSGSYGSSSQSSSYGQPQSGSYLQQPSYGGQQQSYGQQQSYNDPQGYGQQHQYNS	5	0.8670824777710264	30.357669506872796
MASNDYTQQATQSYGAYPTQPGQIYSQQSSQPYGQQPYSGYSQSTDTSGYGMSSYWSYGQSQNTGYGTQSTPQGYGSTGGYGSSQSSQSSIGQQGSYWGYGQQPATSSTSGSYGSSSQSSSYGQPQSGSYSQQPSYGGQQQSYGQQQSYNPMQGYGQQHQYNS	5	0.8542933079769522	31.64844241201016
MASNDYTQQATQSYGCYPTQPGQIYSQQSSQPYGQQPYSGYSHSTDTSGYGQSSYWSYGQSQNTGYGTQSTPTGYGSTGGYGSSQSSQSSIGQQGSYPGYGQQPAPSSTSGSYGSSSQSSSYGQPQSGSYLQLPSYGGQQQSYGQQQSYNPPQGYGQQHQYNS	5	0.8601824740219174	30.931036014003464
MASNDYTQQATQSYGCYPTQPTQIYSQMSSQPYGQQPYSGYSQSTDTSGYGQSSYWSYGQSQNTGYGTQSTPAGYGSTGGYGSSQSSQSSIGQQGSYPGYGQQPAPSSTSGSYGSSSQSSSYGQPQSGSYLQQPSYGGQQQSYGQQQSYNPPQGYGQQHQYNS	5	0.8743062210436755	32.13494563968335
MASNDYTQYAQQSYGAYPTQPGQIYSQQSSQPYGQQPYSGYSQSTDTSGYGMSSYWSYGQSQNTGYGTQSTPLGYGSTGGYGSSQSSQSSIGQQGSYWGYGQQPAPSSTSGFYGSSSQSSSWGQPQSGSYSQQPSYGGQQQSYGQQQSYNPPQGYGQQWQYNS	5	0.9463786254327112	31.76062823025952
MASNDYTQQATQSYGAYPTQPGQIYSQQSSQPYGQQPYSGVSQSTDTSGYGMSSYWSYGQSQNTGYGTQSTPQGYGSTGGYGSSQSSQSSIGQQGSYWGYGQQPATSSTSGSYGSSSQSSSYGQPQSGSYYQQPSYGGQQQSYGQQQSYNPPQGYGQQHQYNS	5	0.8409734438499775	30.888474514388488
MASNDYTQQATQSYGCYPTQPGQIYSQQSSQPYGQQPYSGYSQSTDTSGYGQSSYWSYGQSQNTGYGTQSTPTGYGSTGGYGSSQSSQSSIGQQGSYPGYGQQPAPSSTSGSYGSSSQSSSYGQPQSGSYSQQPSYGGQYQSYGQQQSYNPMQGYGQQHQYNS	5	0.8483824688739552	31.565862276615665
MASNDYTQQATQSYGAYPMQPGQIYSQQSSQPYGQQPYSGYSQSTDTSGYGQSSYWSYGQSQNTGYGTQSTPQGYGSTGGYGSSQSSQSSIGQQGSAPGYGQQPAPSSTSGSYGSSSQSSSYGQPQSGSYSQQPSYYCQQQSYGQQQSYNPPQGYGQQHQYNS	5	0.8265685833602935	31.752272768860855
MASNDYTQQATQSYGAYPTQPGQIYSQQSSQPYGQQPYSGYSQSTDTSGYGMSSYWSYGQSQNTGYGTQSTPQGYGSTGGYGSSQMSQSSIGQQGSYWGYGQQPATSSTSGSYGSSSQSSSYGQPQSGSYSQQPSYGGQQQSYGQQQSYNPPQGYGQQHQYNS	5	0.8646191315782475	31.863969331376495
MASNDYTQQATQSYGCYPTQPGQAYSQQSSQPYGQQPYSGYSQSTDTSGYGQSSYWSYGQSQNTGYGTQSTPTGYCSTGGYGSSQSSQSSISQQGSYPGYGQQIAPSSTSGSYGSSSQSSSYGQPQSGSYLQQPSYGGQQQSYGQQQSYNDPQGYGQQHQYNS	5	0.8386729376464762	31.758480413272128
MASNDYTQQATQSYGCYPTQPGQIYSQQSSQPYGQQPYSGYSHSTDTSGYGQSSYWSYGQSQNTGYGTQSTPTGYGSTGGYGSSQSSQSSIGQQGSYWGYGQQPATSSTSGSYGSSSQSSSYGQPQSGSYSQQPSYGGQQQSYGQQQSYNPPQGYGQQDQYNS	5	0.8387805775499898	32.55823051338196
MAKNDYTQQAWQSYGAYPTQPGQIYSQQSSQPYGQQPYSGYSQSTWTKGYGMSSYWSYGQSQNTGYGTQSTPQGYGSTGGYGSSQSSQSSIGQQGSYWGYGQQPATSSTSGSYGSSSQSSSYGQPQSGSYSQQPSYGGQQQSYGQQQSYNPMQGYGQQHQYNS	5	0.8977675893939365	33.30378584077381
MASNDYTQQATQSYGCYPTQPGQIYSQQSSQPYGQQPYSGYSQSTDTSGYGQSSYWSYGQSQNTGYGTQSTPTGYGSTGGYGSSQSSQSSIGQQGSYPGYGQQPAPSSTSGSYGSSSQSSSYGQPQSGSYLQQPSYGGQQQSYGQQQSYNPPQGYGQQHQYNS	5	0.8281968028716825	31.66754011195275
MASNDYTQQATQSYGAYPTQPGQIYSQQSSQPYGQQPYKKYSQSTDTSGYGQSSYWSYGQSQNTGYGTQSTPQGYGSTGGYGSSQSSQSSIGQQVSYPGYGQQPAPSSTSGFYGSSSQSSSWGQPQSGSYSQQPSYGGQQQSYGQQQSYNPPQGYGQQWQYNS	5	0.8471146310340675	31.83565719856124
MASNDYTQYAQQSYGAYPTQPGQIYSQQSSQPYGQQPYSGYSQSTDTSGYGQSSYWSYGQSQNTGYGTQSTPQGYGSTGGYGSSQSSQSSIGQQGSAPGYGQQPAPSSTSGSYGSSSQSSSYGQPQSGSYSQQPSYYCQQQSYGQQQSYNPPQGYGQQHQYNS	5	0.8260401513966341	31.83309568803347
MASNDYTQQATQSYGAYPTQPGQIYSQQSSQPYGQQMYSGYSQSTDTSGYNMSSYYSYGQSQNTGYGTQSTPTGYCSTGGYGSSQSSQSSISQQGSYPGYGQQIAPSSTSGSYGSSSQSSSYGQPQSGSYLQQPSYGGQQQSYGQQQSYNDPQGYGQQHQYNS	5	0.9153147473933587	31.57263336155445
MASNDYTQYAQQSYGAYPTQPGQIYSQQSSQPYGQQPYSGYSQSTDTSGYGMSSYWSYGQSQNTGYGTQSTPQGYGSTGGYGSSQSSQSSIGQQGSYWGYGQQPATLSTSGSYGSSSQSSSYGQPQSGSYSQQPSYGGQQQSYGQQQSYNPMQGYGQQHQYNS	5	0.9087283726670118	31.183342460303585
MASNDYTQQATQSYGAYPTQPGQIYSQQSSQPYGQQPYSGYSQSTDTSGYGMSSYWSYGQSQNTGYGTQSTPQGYGSTGGYGSSQSSQSSIGQQGSYWGYGQQPATSSTSGSYGSSSQSSSYGQPQSGSYSQQPSYGGQQQSYGQQQSYNPPQGYGQQHQYNS	5	0.83630502175383	32.182043604604836
MASNDYTQQATQSYGAYPTQPGQIYSQQSSQPYGQQPYSGYSQSTDTSGYGMSSYWSYGQSQNTGYGTQSTPQGYGSTGGYGSSQMSQSSIGQQGSYPGYGQQPAPSSTSGSYGSSSQSSSYGQPQSGSYLQLPSYGGQQQSYGQQQSYNPPQGYGQQHQYNS	5	0.8760009333672218	31.69778598604765
MAKNDRTQQAWQSYGAYPTQPGQIYSQQSSQPYGQQPYSGYSQSTWTKGYGMSSYWSYGQSQNTGYGTQSTPQGYGSTGGYGSSQSSQSSIGQQGSYWGYGQQPATSSTSGSYGSSSQSSSYGQPQSGSYSQQPSYGGQQQCYGQQQSYNPMQGYGQQHQYNS	6	0.8754998086997524	31.228251549959875
MAKNDYTQQATQSYGAYPTQPGQIYSQQSSQPYGQQPYSGYSQSTDTSGYGMSSYYSYGQSQNTGYGTQSTPTGYCSTGGYGSSQSSQSSISQQGSYPGYGQQIAPSSTSGSYGSSSQSSSYGQPQSGSYLQQPSYGGQQQSYGQQQSYNDPQGYGQQHQYNS	6	0.8670824777710264	30.357669506872796
MASNDYTQQATQSYGAYPTQPGQIYSQQSSQPYGQQPYSGYSQSTDTSGYGMSSYWSYGQSQNTGYGTQSTPQGYGSTGGYGSSQSSQSSIGQQGSYWGYGQQPATSSTSGSYGSSSQSSSYGQPQSGSYSQQPSYGGQQQSYGQQQSYNPMQGYGQQHQYNS	6	0.8542933079769522	31.64844241201016
MASNDYTQQATQSYGCYPTQPGQIYSQQSSQPYGQQPYSGYSHSTDTSGYGQSSYWSYGQSQNTGYGTQSTPTGYGSTGGYGSSQSSQSSIGQQGSYPGYGQQPAPSSTSGSYGSSSQSSSYGQPQSGSYLQLPSYGGQQQSYGQQQSYNPPQGYGQQHQYNS	6	0.8601824740219174	30.931036014003464
MASNDYTQQATQSYGCYPTQPTQIYSQMSSQPYGQQPYSGYSQSTDTSGYGQSSYWSYGQSQNTGYGTQSTPAGYGSTGGYGSSQSSQSSIGQQGSYPGYGQQPAPSSTSGSYGSSSQSSSYGQPQSGSYLQQPSYGGQQQSYGQQQSYNPPQGYGQQHQYNS	6	0.8743062210436755	32.13494563968335
MASNDYTQYAQQSYGAYPTQPGQIYSQQSSQPYGQQPYSGYSQSTDTSGYGMSSYWSYGQSQNTGYGTQSTPLGYGSTGGYGSSQSSQSSIGQQGSYWGYGQQPAPSSTSGFYGSSSQSSSWGQPQSGSYSQQPSYGGQQQSYGQQQSYNPPQGYGQQWQYNS	6	0.9463786254327112	31.76062823025952
MASNDYTQYAQQSYGAYPTQPGQIYSQQSSQPYGQQPYSGYSQSTDTSGYGMSSYWSYGQSQNTGYGTQSTPQGYGSTGGYGSSQSSQSSIGQQGSYWGYGQQPATLSTSGSYGSSSQSSSYGQPQSGSYLQQPSYGGQQQSYGQQQSYNDPQGYGQQHQYNS	6	0.9193305311406726	30.894319016710725
MASNDYTQQATQSYGCYPTQPGQIYSQQSSQPYGQQPYSGYSQSTDTSGYGQSSYWSYGQSQNTGYGTQSTPTGYGSTGGYGSSQSSQSSIGQQGSYPGYGQQPAPSSTSGSYGSSSQSSSYGQPQSGSYSQQPSYGGQYQSYGQQQSYNPMQGYGQQHQYNS	6	0.8483824688739552	31.565862276615665
MASNDYTQQATQSYGAYPTQPGQIYSQQSSQPYGQCMYSGYSQSTDTSGYNMSSYYSYGQSQNTGYGTQSTPTGYCSTGGYGSSQSSDSSISQQGSYPGYGQQIAPSSTSGSYGSSSQSSSYGQPQSGSYLQLPSYGGQQQSYGQQQSYNPPQGYGQQHQYNS	6	0.9342103102669522	31.621054406266545
MASNDYTQQATQSYGAYPTQPGQIYSQQSSQPYGQQPYSGYSQSTDTSGYGMSSYWSYGQSQNTGYGTQSTPQGYGSTGGYGSSQMSQSSIGQQGSYWGYGQQPATSSTSGSYGSSSQSSSYGQPQSGSYSQQPSYGGQQQSYGQQQSYNPPQGYGQQHQYNS	6	0.8646191315782475	31.863969331376495
MASNDYTQYAQQSYGAYPTQPGQIYSQQSSQPYGQQPYSGYSHSTDTSGYGQSSYWSYGQSQNTGYGTQSTPTGYGSTGGYGSSQSSQSSIGQQGSYPGYGQQPAPSSTSGSYGSSSQSSSYPQPQSGSYLQLPSYGGEQQSYGQQQSYNPPQGYGQQHQYNS	6	0.8786527642935406	31.87473612825682
MASNDYTQQATQSYGAYPTQPGQIYSQQSSQPYGQQMYSGYSQSTDTSGYNMSSYYSYGQSQNTGYGTQSTPTGYCSTGGYGSSQSSQSSISQQGSYPGYGQQIAPSSTSGSYGSSSQSSSYGQPQSGSYSQQPSYHGQQQSYGQQQSYNPMQGYGQQHQYNS	6	0.9106164493578011	30.84262917421875
MAKNDYTQQAWQSYGAYPTQPGQIYSQQSSQPYGQQPYSGYSQSTWTKGYGMSSYWSYGQSQNTGYGTQSTPQGYGSTGGYGSSQSSQSSIGQQGSYWGYGQQPATSSTSGSYGSSSQSSSYGQPQSGSYSQQPSYGGQQQSYGQQQSYNPMQGYGQQHQYNS	6	0.8977675893939365	33.30378584077381
MASNDYTQQATQSYGAYPTQPGQIYSQQSSQPYGQQPYSGYSQSTDTSGYGMSSYWSYGQSQNTGYGTQSTPQGYGSTGGYGSSQMSQSSIGQQGSYPGYGQQPAPSSTSGSYGSSSQSSSYGQPQSGSYLQQPSYGGQQQSYGQQQSYNDPQGYGQQHQYNS	6	0.8560548199114894	31.318827856929794
MASNDYTQQATQSYGAYPTQPGQIYSQQSSQPYGQQPYKKYSQSTDTSGYGQSSYWSYGQSQNTGYGTQSTPQGYGSTGGYGSSQSSQSSIGQQVSYPGYGQQPAPSSTSGFYGSSSQSSSWGQPQSGSYSQQPSYGGQQQSYGQQQSYNPPQGYGQQWQYNS	6	0.8471146310340675	31.83565719856124
MASNDYTQQATQSYGAYPTQPGQIYSQQSSQPYGQQPYSGYSQSTDTSGYGMSSYWSYGQSQNTGYGTQSTPQGYGSTGGYGSSQMSQSSIGQQGSYPGYGQQPAPSSTSESYGSSSQSSSYGQPQSGSYLQLPSYGGQQQSYGQQESYNPPQGYGQQHQYNS	6	0.8497104821076189	32.211016580000006
MASNDYTQQATQSYGAYPTQPGQIYSQQSSQPYGQQMYSGYSQSTDTSGYNMSSYYSYGQSQNTGYGTQSTPTGYCSTGGYGSSQSSQSSISQQGSYPGYGQQIAPSSTSGSYGSSSQSSSYGQPQSGSYLQQPSYGGQQQSYGQQQSYNDPQGYGQQHQYNS	6	0.9153147473933587	31.57263336155445
MASNDYTQYAQQSYGAYPTQPGQIYSQQSSQPYGQQPYSGYSQSTDTSGYGMSSYWSYGQSQNTGYGTQSTPQGYGSTGGYGSSQSSQSSIGQQGSYWGYGQQPATLSTSGSYGSSSQSSSYGQPQSGSYSQQPSYGGQQQSYGQQQSYNPMQGYGQQHQYNS	6	0.9087283726670118	31.183342460303585
MASNDYTQQATQSYGCYPTQPGQIYSQQSSQPYGQQPYSGYSQSTDTSGYGMSSYWSYGQSQNTGYGTQSTPLGYGSTGGYGSSQSSQSSIGQQGSYWGYGQQPAPSSTSGFYGSSSQSSSWGQPQSGSYSQQPSYGGQQQSYGQQQSYNPPQGYGQQWQVNS	6	0.930713802918364	30.695277021389565
MASNDYTQQATQSYGAYPTQPGQIYSQQSSQPYGQQPYSGYSQSTDTSGYGMSSYWSYGQSQNTGYGTQSTPQGYGSTGGYGSSQMSQSSIGQQGSYPGYGQQPAPSSTSGSYGSSSQSSSYGQPQSGSYLQLPSYGGQQQSYGQQQSYNPPQGYGQQHQYNS	6	0.8760009333672218	31.69778598604765
MAKNDRTQQAWQSYGAYPTQPGQIYSQQSSQPYGQQPYSGYSQSTWTKGYGMSSYWSYGQSQNTGYGTQSTPQGYGSTGGYGSSQSSQSSIGQQGSYWGYGQQPATSSTSGSYGSSSQSSSYGQPQSGSYSQQPSYGGQQQCYGQQQSYNPMQGYGQQHQYNS	7	0.8754998086997524	31.228251549959875
MAKNDRTQQAWQSYGAYPTQPGQIYSQQSSQPYGQQPYSGYSQSTDTSGYGMSSYWSYGQSQNTGYGTQSTPLGYGSTLGYGSSQSSQSSIGQQGSYWGYGQQPAPSSTSGFYGSSSQSSSWGQPQSGSYSQQPSYGGQQQSYGQQQSYNPPQGYGQQWQYNS	7	0.9430113711411493	29.909684681979392
MASNDYTQQATQSYGAYPTQPGQIYSQQSSQPYGQQPYSGYSQSTWTKGYGMSSYWSYGQSQNTGYGTQSTPQGYQSTGGYGSSQSSQSSIGQQGSYWGYGQQPATSSTSGSYGSSSQSSSYGQPQSGSYSQQPSYGGQQQSYGQQQSYNPMQCYTQQHQYNS	7	0.890150869085021	31.57554301723849
MASNDYTQQATQSYGCYPTQPGQIYSQQSSQPYGQQPYSGYSQSTDTSGYGMSSYWSYGQSQNTGYGTQSTPLGYGSTGGYGSSQSSQSSIGQQGSYWGYGQQPAPSSTSGFYGSSSQSSSWGQPQSGSYSQQPSYGGQQQSYGQQQSYNPPQGYGQQWQVNS	7	0.9386746267162915	32.0140065341678
MASNDYTQQATQSYGCYPTQPTQIYSQMSSQPYGQQPYSGYSQSTDTSGYGQSSYWSYGQSQNTGYGTQSTPAGYGSTGGYGSSQSSQSSIGQQGSYPGYGQQPAPSSTSGSYGSSSQSSSYGQPQSGSYLQQPSYGGQQQSYGQQQSYNPPQGYGQQHQYNS	7	0.8743062210436755	32.13494563968335
MASNDYTQYAQQSYGAYPTQPGQIYSQQSSQPYGQQPYSGYSQSTDTSGYGMSSYWSYGQSQNTGYGTQSTPLGYGSTGGYGSSQSSQSSIGQQGSYWGYGQQPAPSSTSGFYGSSSQSSSWGQPQSGSYSQQPSYGGQQQSYGQQQSYNPPQGYGQQWQYNS	7	0.9463786254327112	31.76062823025952
MASNDYTQYAQQSYGAYPTQPGQIYSQQSSQPYGQQPYSGYSQSTDTSGYGMSSYWSYGQSQNTGYGTQSTPQGYGSTGGYGSSQSSQSSIGQQGSYWGYGQQPATLSTSGSYGSSSQSSSYGQPQSGSYLQQPSYGGQQQSYGQQQSYNDPQGYGQQHQYNS	7	0.9193305311406726	30.894319016710725
MASNDYTQQATQSYGAYPTQPGQIYSQQSSQPYGQCMYSGYSQSTDTSGYNMSSYWSYGQSQNTGYGTQSTPQGYGSTGGYGSSQSSQSSIGQQGSYWGYGQQPATLSYSGSYGSSSQSSSYGQPQSGSYLQQPSYGGQQQSYGQQQSYNDPQGYGQQHQYNS	7	0.9341034778763809	30.90229417920525
MASNDYTQQATQSYGAYPTQPGQIYSQQSSQPYGQCMYSGYSQSTDTSGYNMSSYYSYGQSQNTGYGTQSTPTGYCSTGGYGSSQSSDSSISQQGSYPGYGQQIAPSSTSGSYGSSSQSSSYGQPQSGSYLQLPSYGGQQQSYGQQQSYNPPQGYGQQHQYNS	7	0.9342103102669522	31.621054406266545
MASNDYTQYAQQSYGAYPTQPGQIYSQQSSQPYGQQPYSGYSQSTWTKGYGMSSYWSYQQSQNTGYGTQSTPQGYGSTGGYGSSQSSQSSIGQQGSYWGYGQQPATSSTSGSYGSSSQSSSYGQPQSGSYSQQPSYGGQQQCYGQQQSYNPMQGYGQQHQYNS	7	0.9060202386722559	30.927560514372164
MASNDYTQYAQQSYGAYPTQPGQIYSQQSSQPYGQQPYSGYSHSTDTSGYGQSSYWSYGQSQNTGYGTQSTPTGYGSTGGYGSSQSSQSSIGQQGSYPGYGQQPAPSSTSGSYGSSSQSSSYPQPQSGSYLQLPSYGGEQQSYGQQQSYNPPQGYGQQHQYNS	7	0.8786527642935406	31.87473612825682
MASNDYTQQATQSYGAYPTQPGQIYSQQSSQPYGQQMYSGYSQSTDTSGYNMSSYYSYGQSQNTGYGTQSTPTGYCSTGGYGSSQSSQSSISQQGSYPGYGQQIAPSSTSGSYGSSSQSSSYGQPQSGSYSQQPSYHGQQQSYGQQQSYNPMQGYGQQHQYNS	7	0.9106164493578011	30.84262917421875
MAKNDYTQQAWQSYGAYPTQPGQIYSQQSSQPYGQQPYSGYSQSTWTKGYGMSSYWSYGQSQNTGYGTQSTPQGYGSTGGYGSSQSSQSSIGQQGSYWGYGQQPATSSTSGSYGSSSQSSSYGQPQSGSYSQQPSYGGQQQSYGQQQSYNPMQGYGQQHQYNS	7	0.8977675893939365	33.30378584077381
MASNDYTQQATQSYGAYPTQPGQIYSQQSSQPYGQCMYSGYSQSTDTSGYNMSSYYSYGQSQNTGYGTQSTPTGYCSTGGYGSSQSSDSSISQQGSYPGYGQQIAPSSTSGSYGSSSQSSSYGQPQSGSYLQLPSYGGQQQSYGQQQSYNPPQGYGQQHQYNS	7	0.930567985812849	31.477627108285073
MASNDYLQYAQQSYGAYGTQPGQIYSQQSSQPYGQQPYSGYSQSTMTSGYGMSSYYSYGQSQNTGYGTQSTPTGYCSTGVYGSSQSSDSSISQQGSYPGYGQQIAPSSTSGSYGSSSQSSSYGQPQSGSYLQLPSYGGQQQSYGQQQSYNPPQGYGQQHQYNS	7	0.991909987622143	30.405093392677134
MAKNDYTQQAWQSYGAYPTQPGQIYSQQSSQPYGQCMYSGYSQSTDTSGYNMSSYYSYGQSQNTGYGTQSTPTGYCSTGGYGSSQSSDSSISQQGSYPGYGQQIAPSSTSGSYGSSSQSSSYGQPQSGSYLQLPSYGGQQQSYGQQQSYNPPQGYGQQHQYNS	7	0.9341724744964354	30.93369865529208
MASNDYTQQATQSYGAYPTQPGQIYSQQSSQPYGQQMYSGYSQSTDTSGYNMSSYYSYGQSQNTGYGTQSTPTGYCSTGGYGSSQSSQSSISQQGSYPGYGQQIAPSSTSGSYGSSSQSSSYGQPQSGSYLQQPSYGGQQQSYGQQQSYNDPQGYGQQHQYNS	7	0.9153147473933587	31.57263336155445
MASNDYTQYAQQSYGAYPTQPGQIYSQQSSQPYGQQPYSGYSQSTDTSGYGMSSYWSYGQSQNTGYGTQSTPQGYGSTGGYGSSQSSQSSIGQQGSYWGYGQQPATLSTSGSYGSSSQSSSYGQPQSGSYSQQPSYGGQQQSYGQQQSYNPMQGYGQQHQYNS	7	0.9087283726670118	31.183342460303585
MASNDYTQQATQSYGCYPTQPGQIYSQQSSQPYGQQPYSGYSQSTDTSGYGMSSYWSYGQSQNTGYGTQSTPLGYGSTGGYGSSQSSQSSIGQQGSYWGYGQQPAPSSTSGFYGSSSQSSSWGQPQSGSYSQQPSYGGQQQSYGQQQSYNPPQGYGQQWQVNS	7	0.930713802918364	30.695277021389565
MASNDYTQQATQSYGAYPTQPGQIYSQQSSQPYGQQPYSGYSQSTDTSGYGMSSYWSYGQSQNTGYGTQSTPQGYGSTGGYGSSQMSQSSIGQQGSYPGYGQQPAPSSTSGSYGSSSQSSSYGQPQSGSYLQLPSYGGQQQSYGQQQSYNPPQGYGQQHQYNS	7	0.8760009333672218	31.69778598604765
MASNDYTQQATQSYGAYPTQPGQIYSQQSSQPYGQCMYSGYSQSTDTSGYNMSSYYSYGQSQNTGYGTQSTPTGYCSTGGYGSSQSSDSSISQQGSYPGYGQQIAPSSTSGSYGSSSQSSSYGQPQSGSYLQQPSYGGQQQSYGQQQSYNPPQGYGQQWQYNS	8	0.9322914104988659	30.493938184259886
MAKNDRTQQAWQSYGAYPTQPGQIYSQQSSQPYGQQPYSGYSQSTDTSGYGMSSYWSYGQSQNTGYGTQSTPLGYGSTLGYGSSQSSQSSIGQQGSYWGYGQQPAPSSTSGFYGSSSQSSSWGQPQSGSYSQQPSYGGQQQSYGQQQSYNPPQGYGQQWQYNS	8	0.9430113711411493	29.909684681979392
MASNDYTQYAQQSYGAYPTQPGQIYSQQSSQPYGQQPYSGYSQSTDTSGYGMSSYWSYGQSQNTGYGTQSTPLGYGSTGIYGSSQSSQSSIGQQGSYWGYGQQPAPSSTSGFYGSSSQSSSWGQPQSGSYSQQPSYGGQQQSYGQQQSYNPPQGYGQQWQYNS	8	0.9705469863038095	30.57348334167621
MASNDYTQQATQSYGCYPTQPGQIYSQQSSQPYGQQPYSGYSQSTDTSGYGMSSYWSYGQSQNTGYGTQSTPLGYGSTGGYGSSQSSQSSIGQQGSYWGYGQQPAPSSTSGFYGSSSQSSSWGQPQSGSYSQQPSYGGQQQSYGQQQSYNPPQGYGQQWQVNS	8	0.9386746267162915	32.0140065341678
MASNDYTQYAQQSYGAYPTQPGQIYSQQSSQPYGQQPYSGYSQSTDTSGYGMSSYWSYGQSQNTGYGTQSTPLGYGSTGGYGSSQSSQSSIGQQGSYWGYGQQPAPSSTSGFYGSSSQSSSWGQPQSGSYSQLPSYGGQQQSYGQQQSYNPPQGYGQQHQYNS	8	0.9598874236579387	30.732856768999415
MASNDYTQYAQQSYGAYPTQPGQIYSQQSSQPYGQQPYSGYSQSTDTSGYGMSSYWSYGQSQNTGYGTQSTPLGYGSTGGYGSSQSSQSSIGQQGSYWGYGQQPAPSSTSGFYGSSSQSSSWGQPQSGSYSQQPSYGGQQQSYGQQQSYNPPQGYGQQWQYNS	8	0.9463786254327112	31.76062823025952
MASNDYTQYAQQSYGAYPTQPGQIYSQQSSQPYGQQPYSGYSQSTDTSGYGMSSYWSYGQSQNTGYGTQSTPQGYGSTGGYGSSQSSQSSIGQQGSYWGYGQQPATLSTSGSYGSSSQSSSYGQPQSGSYLQQPSYGGQQQSYGQQQSYNDPQGYGQQHQYNS	8	0.9193305311406726	30.894319016710725
MASNDYTQQATQSYGAYPTQPGQIYSQQSSQPYGQCMYSGYSQSTDTSGYNMSSYWSYGQSQNTGYGTQSTPQGYGSTGGYGSSQSSQSSIGQQGSYWGYGQQPATLSYSGSYGSSSQSSSYGQPQSGSYLQQPSYGGQQQSYGQQQSYNDPQGYGQQHQYNS	8	0.9341034778763809	30.90229417920525
MASNDYTQQATQSYGAYPTQPGQIYSQQSSQPYGQCMYSGYSQSTDTSGYNMSSYYSYGQSQNTGYGTQSTPTGYCSTGGYGSSQSSDSSISQQGSYPGYGQQIAPSSTSGSYGSSSQSSSYGQPQSGSYLQLPSYGGQQQSYGQQQSYNPPQGYGQQHQYNS	8	0.9342103102669522	31.621054406266545
MASNDYTQQATQSYGAYPTQPGQIYSQQSSQPYGQCMYSGYSQSTDTSGYNMSSYYSYGQSQNTGWGTQSTPTGYCSTGGYGSSQSSDSSISQQGSYPGYGQQIAPSSTSGSYGSSSQSSSYGQPQSGSYLQLPSYGGQQQSYGQQQSYNPPQGYGQQHQYNS	8	0.9403132221599233	30.43125903699163
MASNDYLQYAQQSYGAYGTQPGQIYSQQSSQPYGQQPYSGYSQSTMTSGYGMSSYYSYGQSQNTGYGTQSTPTGYCSTGVYGSSQSSDSSISQQGSYPGYGQQIAPSSTSGSYGSSSQSSSYGQPQSGSYLQLPSYGGQQQSYGQQQSYNPPQGYGQQHQYNS	8	0.9907009263481529	30.929181734928466
MASNDYTQQATQSYGAYPTQPGQIYSQQSSQPYGQQMYSGYSQSTDTSGYNMSSYYSYGQSQNTGYGTQSTPTGYCSTGGYGSSQSSQSSISQQGSYPGYGQQIAPSSTSGSYGSSSQSSSYGQPQSGSYSQQPSYHGQQQSYGQQQSYNPMQGYGQQHQYNS	8	0.9106164493578011	30.84262917421875
MASNDYTQYAQQSYGAYPTQPGQIYSQQSSQPYGQQPYSGYSQSTDTSGYGMSSYWSYGQSQNTGYGTQSTPLGYGSTGGYGSSQSSQSSIGQQGSYWGYGQQPAPSSTSGFYGSSSQSSSWGQPQSGSYSQQPSYGGQQQSYGQQQSYNPPQGYGQQWQYNS	8	0.9494680169785237	31.235569175301038
MASNDYTQQATQSYGAYPTQPGQIYSQQSSQPYGQCMYSGYSQSTDTSGYNMSSYYSYGQSQNTGYGTQSTPTGYCSTGGYGSSQSSDSSISQQGSYPGYGQQIAPSSTSGSYGSSSQSSSYGQPQSGSYLQLPSYGGQQQSYGQQQSYNPPQGYGQQHQYNS	8	0.930567985812849	31.477627108285073
MASNDYLQYAQQSYGAYGTQPGQIYSQQSSQPYGQQPYSGYSQSTMTSGYGMSSYYSYGQSQNTGYGTQSTPTGYCSTGVYGSSQSSDSSISQQGSYPGYGQQIAPSSTSGSYGSSSQSSSYGQPQSGSYLQLPSYGGQQQSYGQQQSYNPPQGYGQQHQYNS	8	0.991909987622143	30.405093392677134
MAKNDYTQQAWQSYGAYPTQPGQIYSQQSSQPYGQCMYSGYSQSTDTSGYNMSSYYSYGQSQNTGYGTQSTPTGYCSTGGYGSSQSSDSSISQQGSYPGYGQQIAPSSTSGSYGSSSQSSSYGQPQSGSYLQLPSYGGQQQSYGQQQSYNPPQGYGQQHQYNS	8	0.9341724744964354	30.93369865529208
MASNDYTQQATQSYGAYPTQPGQIYSQQSSQPYGQQMYSGYSQSTDTSGYNMSSYYSYGQSQNTGYGTQSTPTGYCSTGGYGSSQSSQSSISQQGSYPGYGQQIAPSSTSGSYGSSSQSSSYGQPQSGSYLQQPSYGGQQQSYGQQQSYNDPQGYGQQHQYNS	8	0.9153147473933587	31.57263336155445
MASNDYTQQATQSYGAYPTQPGQIYSQQSSQPYGQCMYSGYSQSTDTSGYNMSSYYSYGQSQNTGYGTQSTPTGYCSTGGYGSSQSSDSSISQQGSYPGYGQQIAPSSTSGSYGSSSQSSSYGQPQSGSYLQLPSYGGQQQSYGQQQSYNPPQGYGQQHQYNS	8	0.9317759246295814	30.541745184023068
MASNDYTQQATQSYGCYPTQPGQIYSQQSSQPYGQQPYSGYSQSTDTSGYGMSSYWSYGQSQNTGYGTQSTPLGYGSTGGYGSSQSSQSSIGQQGSYWGYGQQPAPSSTSGFYGSSSQSSSWGQPQSGSYSQQPSYGGQQQSYGQQQSYNPPQGYGQQWQVNS	8	0.930713802918364	30.695277021389565
MASNDYTQQATQSYGAYPTQPGQIYSQQSSQPYGQCMYSGYSQSTDTSGYNMSSYYSYGQSQNTGYGTQSTPTGYCSTGGYGSSQSSDSSISQQGSYPGYGQQIAPSSTSGSYGSSSQSSSYGQPQSGSYLQLPSYGGQQQSYGQQQSYNPPQGYGQQHQYNS	8	0.9325490023855584	31.71615672691457
MASNDYLQYAQQSYGAYGTQPGQIYSQQSSQPYGQQPYSGYSQSTMTSGYGMSSYYSYGQSQNTGYGTQSTPTGYCSTGVYGSSQSSDSSISQQGSYPGYGQQIAPSSTSGSYGSSSQSSSYGQPQSGSYLQLPSYGGQQQSYGQQQSYNPPQGYGQQHQYNS	9	0.9853384385735476	31.233358929836424
MAKNDRTQQAWQSYGAYPTQPGQIYSQQSSQPYGQQPYSGYSQSTDTSGYGMSSYWSYGQSQNTGYGTQSTPLGYGSTLGYGSSQSSQSSIGQQGSYWGYGQQPAPSSTSGFYGSSSQSSSWGQPQSGSYSQQPSYGGQQQSYGQQQSYNPPQGYGQQWQYNS	9	0.9430113711411493	29.909684681979392
MASNDYTQYAQQSYGAYPTQPGQIYSQQSSQPYGQQPYSGYSQSTDTSGYGMSSYWSYGQSQNTGYGTQSTPLGYGSTGIYGSSQSSQSSIGQQGSYWGYGQQPAPSSTSGFYGSSSQSSSWGQPQSGSYSQQPSYGGQQQSYGQQQSYNPPQGYGQQWQYNS	9	0.9705469863038095	30.57348334167621
MASNDYTQQATQSYGCYPTQPGQIYSQQSSQPYGQQPYSGYSQSTDTSGYGMSSYWSYGQSQNTGYGTQSTPLGYGSTGGYGSSQSSQSSIGQQGSYWGYGQQPAPSSTSGFYGSSSQSSSWGQPQSGSYSQQPSYGGQQQSYGQQQSYNPPQGYGQQWQVNS	9	0.9386746267162915	32.0140065341678
MASNDYTQYAQQSYGAYPTQPGQIYSQQSSQPYGQQPYSGYSQSTDTSGYGMSSYWSYGQSQNTGYGTQSTPLGYGSTGGYGSSQSSQSSIGQQGSYWGYGQQPAPSSTSGFYGSSSQSSSWGQPQSGSYSQLPSYGGQQQSYGQQQSYNPPQGYGQQHQYNS	9	0.9598874236579387	30.732856768999415
MASNDYTQYAQQSYGAYPTQPGQIYSQQSSQPYGQQPYSGYSQSTDTSGYGMSSYWSYGQSQNTGYGTQSTPLGYGSTGGYGSSQSSQSSIGQQGSYWGYGQQPAPSSTSGFYGSSSQSSSWGQPQSGSYSQQPSYGGQQQSYGQQQSYNPPQGYGQQWQYNS	9	0.9463786254327112	31.76062823025952
MASNDYTQQATQSYGAYPTQPGQIYSQQSSQPYGQCMYSGYSQSTDTSGYNMSSYYSYGQSQNTGYGTQSTPTGYCSTGVYGSSQSSDSSISQQGSYPGYGQQIAPSSTSGSYGSSSQSSSYGQPQSGSYLQLPSYGGQQQSYGQQQSYNPPQGYGQQHQYNS	9	0.941657784615126	32.0858150107616
MASNDYTQQATQSYGAYPTQPGQIYSQQSSQPYGQCMYSGYSQSTDTSGYNMSSYWSYGQSQNTGYGTQSTPQGYGSTGGYGSSQSSQSSIGQQGSYWGYGQQPATLSYSGSYGSSSQSSSYGQPQSGSYLQQPSYGGQQQSYGQQQSYNDPQGYGQQHQYNS	9	0.9341034778763809	30.90229417920525
MASNDYTQQATQSYGAYPTQPGQIYSQQSSQPYGQCMYSGYSQSTDTSGYNMSSYYSYGQSQNTGYGTQSTPTGYCSTGGYGSSQSSDSSISQQGSYPGYGQQIAPSSTSGSYGSSSQSSSYGQPQSGSYLQLPSYGGQQQSYGQQQSYNPPQGYGQQHQYNS	9	0.9342103102669522	31.621054406266545
MASNDYTQQATQSYGAYPTQPGQIYSQQSSQPYGQCMYSGYSQSTDTSGYNMSSYYSYGQSQNTGWGTQSTPTGYCSTGGYGSSQSSDSSISQQGSYPGYGQQIAPSSTSGSYGSSSQSSSYGQPQSGSYLQLPSYGGQQQSYGQQQSYNPPQGYGQQHQYNS	9	0.9403132221599233	30.43125903699163
MASNDYLQYAQQSYGAYGTQPGQIYSQQSSQPYGQQPYSGYSQSTMTSGYGMSSYYSYGQSQNTGYGTQSTPTGYCSTGVYGSSQSSDSSISQQGSYPGYGQQIAPSSTSGSYGSSSQSSSYGQPQSGSYLQLPSYGGQQQSYGQQQSYNPPQGYGQQHQYNS	9	0.9907009263481529	30.929181734928466
MASNDYTQYAQQSYGAYPTQPGQIYSQQSSQPYGQQPYSGYSQSTRTSGYGMSSYYSYGQSQNTGYGTQSTPTGYCSTGVYGSSQSSDSSISQQGSYPGYGQQIAPSSTSGSYGSSSQSSSYGQPQSGSYLQLPSYGGQQQSYGQQQSYNPPQGYGQQHQYNS	9	0.945473010548507	31.406405468338164
MASNDYTQYAQQSYGAYPTQPGQIYSQQSSQPYGQQPYSGYSQSTDTSGYGMSSYWSYGQSQNTGYGTQSTPLGYGSTGGYGSSQSSQSSIGQQGSYWGYGQQPAPSSTSGFYGSSSQSSSWGQPQSGSYSQQPSYGGQQQSYGQQQSYNPPQGYGQQWQYNS	9	0.9494680169785237	31.235569175301038
MASNDYLQYAQQSYGAYGTQPGQIYSQQSSQPYGQQPYSGYSQSTMTSGYGMSSYYSYGQSQNTGYGTQSTPTGYCSTGGYGSSQSSDSSISQQGSYPGYGQQIAPSSTSGSEGSSSQSSSYGQPQSGSYLQLPSYGGQQQSYGQQQSYNPPQGYGQQHQYNS	9	0.955281164090072	30.651431441087762
MASNDYLQYAQQSYGAYGTQPGQIYSQQSSQPYGQQPYSGYSQSTMTSGYGMSSYYSYGQSQNTGYGTQSTPTGYCSTGVYGSSQSSDSSISQQGSYPGYGQQIAPSSTSGSYGSSSQSSSYGQPQSGSYLQLPSYGGQQQSYGQQQSYNPPQGYGQQHQYNS	9	0.991909987622143	30.405093392677134
MAKNDYTQQAWQSYGAYPTQPGQIYSQQSSQPYGQCMYSGYSQSTDTSGYNMSSYYSYGQSQNTGYGTQSTPTGYCSTGGYGSSQSSDSSISQQGSYPGYGQQIAPSSTSGSYGSSSQSSSYGQPQSGSYLQLPSYGGQQQSYGQQQSYNPPQGYGQQHQYNS	9	0.9341724744964354	30.93369865529208
MASNDYLQYAQQSYGAYGTQPGQIYSQQSSQPYGQQPYSGYSQSTDTSGYGMSSYWSYGQSQNTGYGTQSTPLGYGSTGIYGSSQSSQSSIGQQGSYWGYGQQPAPSSTSGFYGSSSQSSSWGQPQSGSYSQQPSYGGQQQSYGQQQSYNPPQGYGQQWQYNS	9	0.9870711104350804	30.37644855429953
MASNDYTQYAQQSYGAYPTQPGQIYSQQSSQPYGQQPYSGYSQSTDTSGYGMSSYWSYGQSQNTGYGTQSTPLGYGSTGIYGSSQSSQSSIGQQGSYWGYGQQPAPSSTSGFYGSSSQSSSWGQPQSGSYSQQCSYGGQQQSYGQQQSYNPPQGYGQQHQYNS	9	0.9618941067211797	30.305550209339167
MASNDYTQYAQQSYGAYPTQPGQIYSQQSSQPYGQQPYSGYSQSTDTSGYGMSSYWSYGQSQNTGYGTQSTPLGYGSTGGYGSSQSSQSSIGQQGSYWGYGQQPAPSSTSGFYGSSSQSSSWGQPQSGSYSQLPSYGGQQQSYGQQQSYNPPQGYGQQWQYNS	9	0.9736399738226466	30.594218514566627
MASNDYLQYAQQSYGAYGTQPGQIYSQQSSQPYHQQPYSGYSQSTMTSGYGMSSYYSYGQSQNTGYGTQSTCTGYCSTGVYGYSQSSDSSISQQGSYPGYGQQIAPSSTSGSYGSSSQSSSYGEPQSGSYLQLPSYGGQQQSYGQQQSYNPPQGYGQQHQYNS	9	1.0212025075820002	30.86587411741243
MASNDYLQYAQQSYGAYGTQPGQIYSQQSSQPYGQQPYSGYSQSTMTSGYGMSSYYSYGQSQNTGYGTQSTPTGYCSTGVYGSSQSSDSSISQQGSYPGYGQQIAPSSTSGSYGSSSQSSSYGQPQSGSYLQLPSYGGQQQSYGQQQSYNPPQGYGQQHQYNS	10	0.9853384385735476	31.233358929836424
MASNDYTQYAQQSYGAYPTQPGQIYSQQSSQPYGQQPYSGYSQSTDTSGYGMSSYWSYGQSQNTGYGTQSTPLGYGSTGIYGSSQSSQSSIGQQGSYWGYGQQPAPSSTSGFYGSSSQSSSWGQPQSGSYLQLPSYGHQQQSYGQQQSYNPPQGYGQQHQYNS	10	0.9989494970054605	30.038855318194365
MASNDYTQYAQQSYGAYPTQPGQIYSQQSSQPYGQQPYSGYSQSTDTSGYGMSSYWSYGQSQNTGYGTQSTPLGYGSTGIYGSSQSSQSSIGQQGSYWGYGQQPAPSSTSGFYGSSSQSSSWGQPQSGSYSQQPSYGGQQQSYGQQQSYNPPQGYGQQWQYNS	10	0.9705469863038095	30.57348334167621
MASNDYLMYAQQSYGAYGTQPGQIYSQQSSQPYHQQPYSGYSQSTMTSGYGMSSMYSYGQSQNTGYGTQSWPLGYGSTGGYGSSQSSQSSIGQQGSYWGYGQQPAPSSTSGFYGSSSQSSSWGQKQSGSYSQLPSYGGQQYSYGQQQSYNPPQGYGQQWQYNS	10	1.057153472746889	31.706388253731348
MASNDYTQYAQQSYGAYPTQPGQIYSQQSSQPYGQQPYSGYSQSTDTSGYGMSSYWSYGQSQNTGYGTQSTPLGYGSTGGYGSSQSSQSSIGQQGSYWGYGQQPAPSSTSGFYGSSSQSSSWGQPQSGSYSQLPSYGGQQQSYGQQQSYNPPQGYGQQHQYNS	10	0.9598874236579387	30.732856768999415
MASNDYTQYAQQSYGAYPTQPGQIYSQQSSQPYGQQPYSGYSQSTDTSGYGMSSYWSYGQSQNTGYGTQSTPLGYGSTGGYGSSQSSQSSIGQQGSYWGYGQQPAPSSTSGFYGSSSQSSSWGQPQSGSYSQQPSYGGQQQSYGQQQSYNPPQGYGQQWQYNS	10	0.9463786254327112	31.76062823025952
MASNDYLQYAQQSYGAYGTQPGQIYSQQSSQPYGQQPYSGYSQSTMTSGYGMSSYYCYGQSQNTGYGTQSTPTGYCSTGVYGSSQSSDSSISQQGSYPGYGQQIAPSSTSGSYGSSSQSSMYGQPQSGSYSQQCSYGGQQQSYGQQQSYNPPQGYGQQHQYNS	10	1.0043670645845566	32.20726391164709
MASNDYLQYAQQSYGAYGTQPGQIYSQQSSQPYGQQPYSGYSQSTMTSGYGMSSYYSYGQSQNTGYGTQSTPTGYCSTGVYGSSQSSDSSISQGGSYPGYGQQIAPSSTSGSYGSSSQSSSYPQPQSGSYLQLPSYGGQQQSYGQQQSYNPPQGYGQQHQYNS	10	0.9933280432441111	30.751811796383652
MASNDYLQYAQQSYGAYGTQPGQIYSQQSSQPYGQQPYSGYSQSTDTSGYGMSSYWSYGQSQNTGYGTQSTPLGYGSTLGYGSSQSSQSSIGQQGSYWGYGQQPAPSSTSGFYGSSSQSSSWGQPQSGSYSQQPSYGGQQQSYGQQQSYNPPQGYGQQWQYNS	10	0.9872361634674167	30.44549055497815
MASNDYTQYAQQSYGAYPTQPGQIYSQQSSQPYGQQPYSGYSQSTDTSGYGMSFYWSYGQSQNTGYGTQSTCTGYCSTGEYGYSQSSDSSISQQGSYPSYGQQIAPSSTSGSYGSSSQSSHYGEPQSGSYLQLPSYGGQQQSYGQQQSYNPPQGYGQQHQYNS	10	0.950728382597116	31.532461237444192
MASNDYLQYAQQSYGAYGTQPGQIYSQQSSQPYGQQPYSGYSQSTMTSGYGMSSYYSYGQSQNTGYGTQSTPTGYCSTGVYGSSQSSDSSISQQGSYPGYGQQIAPSSTSGSYGSSSQSSSYGQPQSGSYLQLPSYGGQQQSYGQQQSYNPPQGYGQQHQYNS	10	0.9907009263481529	30.929181734928466
MASNDYTQYAQQSYGAYPTQPGQIYSQQSSQPYGQQPYSGYSQSTRTSGYGMSSYYSYGQSQNTGYGTQSTPTGYCSTGVYGSSQSSDSSISQQGSYPGYGQQIAPSSTSGSYGSSSQSSSYGQPQSGSYLQLPSYGGQQQSYGQQQSYNPPQGYGQQHQYNS	10	0.945473010548507	31.406405468338164
MASNDYTQYAQQSYGAYPTQPGQIYSQQSSQPYGQQPYSGYSQSTDTSGYGMSSYWSYGQSQNTGYGTQSTPLGYGSTGGYGSSQSSQSSIGQQGSYWGYGQQPAPSSTSGFYGSSSQSSSWGQPQSGSYSQQPSYGGQQQSYGQQQSYNPPQGYGQQWQYNS	10	0.9494680169785237	31.235569175301038
MASNDYLQYAQQSYGAYGTQPGQIYSQQSSQPYGQQPYSGYSQSTMTSGYGMSSYYSYGQSQNTGYGTQSTPTGYCSTGGYGSSQSSDSSISQQGSYPGYGQQIAPSSTSGSEGSSSQSSSYGQPQSGSYLQLPSYGGQQQSYGQQQSYNPPQGYGQQHQYNS	10	0.955281164090072	30.651431441087762
MASNDYLQYAQQSYGAYGTQPGQIYSQQSSQPYGQQPYSGYSQSTMTSGYGMSSYYSYGQSQNTGYGTQSTPTGYCSTGVYGSSQSSDSSISQQGSYPGYGQQIAPSSTSGSYGSSSQSSSYGQPQSGSYLQLPSYGGQQQSYGQQQSYNPPQGYGQQHQYNS	10	0.991909987622143	30.405093392677134
MASNDYLQYAQQSYGAYGTQPGQIYSQQSSQPYGQQPYSGYSQSTMTSGYGMSSYYSYGQSQNTGYGTQSTPTGYCSTGVYGSSQSSDSSISQQGSYPGYGQQIAPSSTSGSYGSSSQSSSYGQPQSGSYLQLPSYGGQQQSYGQQQSYNPPQGYGQQHQYNS	10	0.9912105177209184	29.85702662676263
MASNDYLQYAQQSYGAYGTQPGQIYSQQSSQPYGQQPYSGYSQSTDTSGYGMSSYWSYGQSQNTGYGTQSTPLGYGSTGIYGSSQSSQSSIGQQGSYWGYGQQPAPSSTSGFYGSSSQSSSWGQPQSGSYSQQPSYGGQQQSYGQQQSYNPPQGYGQQWQYNS	10	0.9870711104350804	30.37644855429953
MASNDYTQYAQQSYGAYPTQPGQIYSQQSSQPYGQQPYSGYSQSTDTSGYGMSSYWSYGQSQNTGYGTQSTPLGYGSTGIYGSSQSSQSSIGQQGSYWGYGQQPAPSSTSGFYGSSSQSSSWGQPQSGSYSQQCSYGGQQQSYGQQQSYNPPQGYGQQHQYNS	10	0.9618941067211797	30.305550209339167
MASNDYTQYAQQSYGAYPTQPGQIYSQQSSQPYGQQPYSGYSQSTDTSGYGMSSYWSYGQSQNTGYGTQSTPLGYGSTGGYGSSQSSQSSIGQQGSYWGYGQQPAPSSTSGFYGSSSQSSSWGQPQSGSYSQLPSYGGQQQSYGQQQSYNPPQGYGQQWQYNS	10	0.9736399738226466	30.594218514566627
MASNDYLQYAQQSYGAYGTQPGQIYSQQSSQPYHQQPYSGYSQSTMTSGYGMSSYYSYGQSQNTGYGTQSTCTGYCSTGVYGYSQSSDSSISQQGSYPGYGQQIAPSSTSGSYGSSSQSSSYGEPQSGSYLQLPSYGGQQQSYGQQQSYNPPQGYGQQHQYNS	10	1.0212025075820002	30.86587411741243
MASNDGTQYAQQSYGAQPTQPGQIYSQQSSQPYGQQPYSGYSQSTDTSGYGMSSYWSYGQSQNTGYGTQSTPLGYGSTGIYGSSQSSQSSIGQQGSYWGYGQQPAPSSTSGFYGSSSQSSSWGQPQSGSYLQLPSYGGQQQSYGQQQSYNPPQGYGQQHQYNS	-1	0.9569520025276728	30.36509446225196
MASNDYLQYAQQSYGAYGTQPGQIYSQQSSQPYGQQPYSGYSQSTMTSGYGMSSYYSYGQSQNTGYGTQSTPTGYCSTGVYGSSQSSDSSISQQGSYPGYGQQIAPSSTSGSYGSSSQSSSYGQPQSGSYLQLPSYGGQQQSYGQQQSYNPPQGYGQQHQYNS	11	0.9853384385735476	31.233358929836424
MASNDYTQYAQQSYGAYPTQPGQIYSQQSSQPYGQQPYSGYSQSTDTSGYGMSSYWSYGQSQNTGYGTQSTPLGYGSTGIYGSSQSSQSSIGQQGSYWGYGQQPAPSSTSGFYGSSSQSSSWGQPQSGSYLQLPSYGHQQQSYGQQQSYNPPQGYGQQHQYNS	11	0.9989494970054605	30.038855318194365
MASNDYTQYAQQSYGAYPTQPGQIYSQQSSQPYGQQPYSGYSQSTDTSGYGMSSYWSYGQSQNTGYGTQSTPLGYGSTGIYGSSQSSQSSIGQQGSYWGYGQQPAPSSTSGFYGSSSQSSSWGQPQSGSYSQQPSYGGQQQSYGQQQSYNPPQGYGQQWQYNS	11	0.9705469863038095	30.57348334167621
MASNDYLMYAQQSYGAYGTQPGQIYSQQSSQPYHQQPYSGYSQSTMTSGYGMSSMYSYGQSQNTGYGTQSWPLGYGSTGGYGSSQSSQSSIGQQGSYWGYGQQPAPSSTSGFYGSSSQSSSWGQKQSGSYSQLPSYGGQQYSYGQQQSYNPPQGYGQQWQYNS	11	1.057153472746889	31.706388253731348
MASNDYLHYAQQSYGAYGTQPGQIYSQQSSQPYGQQPYSGYSQSTMTSGYGMSSYYSYGQSQNTGYGTQSTPTGYCSTSVYGSSQSSDSSISQQGSYPGYGQQIAPSSTSGSYGSSSQSSSYGQPQSGSYLQLPSYGGQQQSYGQQQSYNPPQGYGQQHQYNS	11	0.9977172957436848	31.124830261538463
MASNDYLQYAQQSYGAYGTQPMQIYSQQSSQPYGQQPYSGYSQSTMTSGYGMSSYYCYGQSQNTGYGTQSTPTGYCSTGVYGSSQSSDSSISQQGSYPGYGQQIAPSSTSGSYGSSSQSSMYGQPQSGSYSQQCSYGGQQQSYGQQQSYNPPQGYGQQHQYNS	11	1.003793500764513	31.06449037848908
MASNDYLQYAQQSYGAYGTQPGQIYSQQSSQPYGQQPYSGYSQSTMTSGYGMSSYYCYGQSQNTGYGTQSTPTGYCSTGVYGSSQSSDSSISQQGSYPGYGQQIAPSSTSGSYGSSSQSSMYGQPQSGSYSQQCSYGGQQQSYGQQQSYNPPQGYGQQHQYNS	11	1.0043670645845566	32.20726391164709
MASNDYLQYAQQSYGAYGTQPGQIYSQQSSQPYGQQPYSGYSQSTMTSGYGMSSYYSYGQSQNTGYGTQSTPTGYCSTGVYGSSQSSDSSISQGGSYPGYGQQIAPSSTSGSYGSSSQSSSYPQPQSGSYLQLPSYGGQQQSYGQQQSYNPPQGYGQQHQYNS	11	0.9933280432441111	30.751811796383652
MASNDYLQYAQQSYGAYGTQPGQIYSQQSSQPYGQQPYSGYSQSTDTSGYGMSSYWSYGQSQNTGYGTQSTPLGYGSTLGYGSSQSSQSSIGQQGSYWGYGQQPAPSSTSGFYGSSSQSSSWGQPQSGSYSQQPSYGGQQQSYGQQQSYNPPQGYGQQWQYNS	11	0.9872361634674167	30.44549055497815
MASNDYLMYAQQSYGAYGTQPGQIYSQQSSQPYHQQPYSGYSQSTMTSGYGMSSMYPYGQSQNTGYGTQSWPLGYGSTGGYGSSQSSQSSIGQQGSYWGYGQQPAPSSTSGFYGSSSQSSSWGQKQSGSYSQLPSYGGQQYSYGQQQSYNPPQAYGQQWQYNS	11	1.0580776154919138	31.59868715965347
MASNDYLQYAQQSYGAYGTQPGQIYSQQSSQPYGQQPYSGYSQSTMTSGYGMSSYYSYGQSQNTGYGTQSTPTGYCSTGVYGSSQSSDSSISQQGSYPGYGQQIAPSSTSGSYGSSSQSSSYGQPQSGSYLQLPSYGGQQQSYGQQQSYNPPQGYGQQHQYNS	11	0.9907009263481529	30.929181734928466
MASNDYLQYAQQSYGAYGTQPGQIYSQQSSQPYGQQPYSGYSQSTMTSGYGMSSYYSYGQSQNTGYGTQSTPTGYCSTGVYGSSQSSDSSISQQGSYPGYGQQIAPSSTSGSYGSSSQSSSYGQPQSGSYLQLPSYGGQQQSYGQQQSYNPPQGYGQQHQYNS	11	0.9937169257543333	30.884318235204898
MASNDYLQYAQQSYGAYGTQPGQIYSQQSSQPYGQQPYSGYSQSTDTSGYGMSSYWSYGQSQNTGYGTQSTPLGYGSTLGYGSSQSSQSSIGQQGSYWGYGQQPAPSSTSGFYGSSSQSSYWGDPQSGSYSQQPSYGGQQQSYGQQQSYNPPQGYGQQWQYNS	11	0.992550450247037	30.5290655241101
MASNDYLQYIQQSYGAYGTQPGQIYSQQSSQPYGQQPYSGYSQSTMTSGYGMSSYYCYGQSQNTGYGTQSTPTGYCSTGVYGSSQSSDSSISQQGSYPGYGQQIAPSSTSGSYGSSSQSSMYGQPQSGSYSQQCSYGHQQQSYGQQQSYNPPQGYGQQHQYNS	11	1.0269075144527848	31.715092935867894
MASNDYLQYAQQSYGAYGTQPGQIYSQQSSQPYGQQPYSGYSQSTMTSGYGMSSYYSYGQSQNTGYGTQSTPTGYCSTGVYGSSQSSDSSISQQGSYPGYGQQIAPSSTSGSYGSSSQSSSYGQPQSGSYLQLPSYGGQQQSYGQQQSYNPPQGYGQQHQYNS	11	0.991909987622143	30.405093392677134
MASNDYLQYAQQSYGAYGTQPGQIYSQQSSQPYGQQPYSGYSQSTMTSGYGMSSYYSYGQSQNTGYGTQSTPTGYCSTGVYGSSQSSDSSISQQGSYPGYGQQIAPSSTSGSYGSSSQSSSYGQPQSGSYLQLPSYGGQQQSYGQQQSYNPPQGYGQQHQYNS	11	0.9912105177209184	29.85702662676263
MASNDYLQYAQQSYGAYGTQPGQIYSQQSSQPYGQQPYSGYSQSTDTSGYGMSSYWSYGQSQNTGYGTQSTPLGYGSTGIYGSSQSSQSSIGQQGSYWGYGQQPAPSSTSGFYGSSSQSSSWGQPQSGSYSQQPSYGGQQQSYGQQQSYNPPQGYGQQWQYNS	11	0.9870711104350804	30.37644855429953
MASNDYLQYAQQSYGAYGTQPGQIYSQQSSQPYGQQPYSGYSQSTCTSGYGMSSYYCYGQSQNTGYGTQSTPTGYCSTGVYGSSQSSDSSISQQGSYPGYGQQIAPSSTSGSYGSSSQSSMYGQPQSGSYSQQCSYGGQQQSYGKQQSYNPPQGYGQQHYYNS	11	0.9895948490208956	30.738043996758186
MASNDYTQYAQQSYGAYPTQPGQIYSQQSSQPYGQQPYSGYSQSTDTSGYGMSSYWSYGQSQNTGYGTQSTPLGYGSTGGYGSSQSSQSSIGQQGSYWGYGQQPAPSSTSGFYGSSSQSSSWGQPQSGSYSQLPSYGGQQQSYGQQQSYNPPQGYGQQWQYNS	11	0.9736399738226466	30.594218514566627
MASNDYLQYAQQSYGAYGTQPGQIYSQQSSQPYHQQPYSGYSQSTMTSGYGMSSYYSYGQSQNTGYGTQSTCTGYCSTGVYGYSQSSDSSISQQGSYPGYGQQIAPSSTSGSYGSSSQSSSYGEPQSGSYLQLPSYGGQQQSYGQQQSYNPPQGYGQQHQYNS	11	1.0212025075820002	30.86587411741243
MASNDYLMYAQQSYGAYGTQPGQIYSQQSSQGYGQQPYSGYSQSTMTSGYGMSSYYSYGQSQNTGYGTQSTPTGYCSTSVYGSSQSSDSSISQQGSYPGYGQQIGPSSTSGSYGSSSQSSSYGQPQSGSYLQLPSYGGQQQSYGQQMSYNPPQGYGQQHQYNS	12	1.0073796032066749	30.345077980471906
MASNDYTQYAQQSYGAYPTQPGQIYSQQSSQPYGQQPYSGYSQSTDTSGYGMSSYWSYGQSQNTGYGTQSTPLGYGSTGIYGSSQSSQSSIGQQGSYWGYGQQPAPSSTSGFYGSSSQSSSWGQPQSGSYLQLPSYGHQQQSYGQQQSYNPPQGYGQQHQYNS	12	0.9989494970054605	30.038855318194365
MASNDYLMYAQQSYGAYGTQPGQIYSQQSSQDYHQQPYSGYSQSTMTSGYGMSSMYPYGQSQNTGYGTQSWPLGYGSTGGYGYSQSSDSSISQQGSYPGYGQQIAPSSTSGSYGSSSQSSSYGEPQSGSYLQLPSYGGQQQSYGQQQSYNPPQGYGQQHQYNS	12	1.018101865431121	30.917173504766296
MASNDYLMYAQQSYGAYGTQPGQIYSQQSSQPYHQQPYSGYSQSTMTSGYGMSSMYSYGQSQNTGYGTQSWPLGYGSTGGYGSSQSSQSSIGQQGSYWGYGQQPAPSSTSGFYGSSSQSSSWGQKQSGSYSQLPSYGGQQYSYGQQQSYNPPQGYGQQWQYNS	12	1.057153472746889	31.706388253731348
MASNDYLHYAQQSYGAYGTQPGQIYSQQSSQPYGQQPYSGYSQSTMTSGYGMSSYYSYGQSQNTGYGTQSTPTGYCSTSVYGSSQSSDSSISQQGSYPGYGQQIAPSSTSGSYGSSSQSSSYGQPQSGSYLQLPSYGGQQQSYGQQQSYNPPQGYGQQHQYNS	12	0.9977172957436848	31.124830261538463
MASNDYLQYAQQSYGAYGTQPMQIYSQQSSQPYGQQPYSGYSQSTMTSGYGMSSYYCYGQSQNTGYGTQSTPTGYCSTGVYGSSQSSDSSISQQGSYPGYGQQIAPSSTSGSYGSSSQSSMYGQPQSGSYSQQCSYGGQQQSYGQQQSYNPPQGYGQQHQYNS	12	1.003793500764513	31.06449037848908
MASNDYLQYAQQSYGAYGTQPGQIYSQQSSQPYGQQPYSGYSQSTMTSGYGMSSYYCYGQSQNTGYGTQSTPTGYCSTGVYGSSQSSDSSISQQGSYPGYGQQIAPSSTSGSYGSSSQSSMYGQPQSGSYSQQCSYGGQQQSYGQQQSYNPPQGYGQQHQYNS	12	1.0043670645845566	32.20726391164709
MASNDYLQYAQQSYGAYGTQPGQIYSQQSSQPYGQQPYSGYSQSTMTSGYGMSSYYSYGQSQNTGYGTQSTPTGYCSTGVYGSSQSSDSSISQGGSYPGYGQQIAPSSTSGSYGSSSQSSSYPQPQSGSYLQLPSYGGQQQSYGQQQSYNPPQGYGQQHQYNS	12	0.9933280432441111	30.751811796383652
MASNDYLMYAQQSYGAYGTQPGQIYSQQSSQPYHQQPYSGYSQSTMTSGYGMSSYYSYGQSQNTGYGTQSTCTGYCSTGVYGYSQSSDSSISQQGSYPGYGQQIAPSSTSGSYGSSSQSSSYGEPQSGSYLQLPSYGGQQQSYGQQQSYNPPQGYGQQHQYNS	12	1.0297288163360747	30.786886298569378
MASNDYLMYAQQSYGAYGTQPGQIYSQQSSQPYHQQPYSGYSQSTMTSGYGMSSMYPYGQSQNTGYGTQSWPLGYGSTGGYGSSQSSQSSIGQQGSYWGYGQQPAPSSTSGFYGSSSQSSSWGQKQSGSYSQLPSYGGQQYSYGQQQSYNPPQAYGQQWQYNS	12	1.0580776154919138	31.59868715965347
MASNDYLMYAGQSYGAYGTQPGQIYSQQSSQPYHQQPYSGYSQSTMTSGYGMSSMYPYGQSQNTGYGTQSWPLGYGSTGGCGSSQSSQSSIGQQGSYWGYGQQPAPSSTSGFYGSSSQSSSWGQKQSGSYSQLPSYGGQQYSYGQQQSYNPHQGYWQQWQYHS	12	1.077548159752222	30.416237709874267
MASNDYLQYAQQSYGAYGTQPGQIYSQQSSQPYGQQPYSGYSQSTMTSGYGMSSYYSYGQSQNTGYGTQSTPTGYCSTGVYGSSQSSDSSISQQGSYPGYGQQIAPSSTSGSYGSSSQSSSYGQPQSGSYLQLPSYGGQQQSYGQQQSYNPPQGYGQQHQYNS	12	0.9937169257543333	30.884318235204898
MASNDYLQYAQQSYGAYGTQPGQIYSQQSSQPYGQQPYSGYSQSTDTSGYGMSSYWSYGQSQNTGYGTQSTPLGYGSTLGYGSSQSSQSSIGQQGSYWGYGQQPAPSSTSGFYGSSSQSSYWGDPQSGSYSQQPSYGGQQQSYGQQQSYNPPQGYGQQWQYNS	12	0.992550450247037	30.5290655241101
MASNDYLQYIQQSYGAYGTQPGQIYSQQSSQPYGQQPYSGYSQSTMTSGYGMSSYYCYGQSQNTGYGTQSTPTGYCSTGVYGSSQSSDSSISQQGSYPGYGQQIAPSSTSGSYGSSSQSSMYGQPQSGSYSQQCSYGHQQQSYGQQQSYNPPQGYGQQHQYNS	12	1.0269075144527848	31.715092935867894
MASNDYLQYAQQSYGAYGTQPGQIYSQQSSQPYGQQPYSGYSQSTMTSGYGMSSYYSYGQSQNTGYGTQSTPTGYCSTGVYGSSQSSDSSISQQGSYPGYGQQIAPSSTSGSYGSSSQSSSYGQPQSGSYLQLPSYGGQQQSYGQQQSYNPPQGYGQQHQYNS	12	0.991909987622143	30.405093392677134
MASNDYLMYAQQSYGAYGTQPGQIYSQQSSQPYHQQPYSGYSQSTMTSGYGMSSMYSYGQSQNTGYGTQSWPLGYGSTGGYGSSQSSQSSIGQQGSYWGYGQQPAPSSTSGFYGSSSQSSSWGQKQSGSYSQLPSYGGQQYSYGQQQSYNPPQAYGQQWQYNS	12	1.0505046968432261	30.112861596451523
MASNDYLHYAQQSYGAYGTSPGQIYSQQSSQPYHQQPYSGYSQSTMTSGYGMSSMYPYGQSQNPGYGTQSWPLGYGSTGGYGSSQSSQSSWGQQGSYWGYGQQPAPSSTSGFYGSSSQSSSYGQKQSGSYSQLPSYGGQQYSYGQQQSYNPPQAYGQQWQYNS	12	1.0411577057063557	31.348980865155916
MASNDYLQYAQQSYGAYGTQPGQIYSQQSSQPYHQQPYSGYSQSTMTSGYGMSSVYPYGQSQNTGYGTQSWPLGYGSTGGYGSMQSSQSSIGQQGSYWGYGQQPAPSSTSGFYGSSSQSSSWGQKQSGSYSQLPSYGGQQYSYGQQQSYNPPQAYGQQWQYNS	12	1.0572099045153844	29.86272189728164
MASNDYLQYAQQSYGAYGTQPGQIYSQQSSQPYHQQPYSGYSQSTMTSGYGMSSYYSYGQSQNTGYGTQSTCTGHCSTGVYGSSQSNQFSIGQQGSYWGYGQQPAPSSTSGFYGSSSQSSSWGQKQSGSYSQLPSYGGQQYSYGQQQSYNPPQAYGQQWQYNS	12	1.0486371563363335	31.04907791679229
MASNDYLQYAQQSYGAYGTQPGQIYSQQSSQPYHQQPYSGYSQSTMTSGYGMSSYYSYGQSQNTGYGTQSTCTGYCSTGVYGYSQSSDSSISQQGSYPGYGQQIAPSSTSGSYGSSSQSSSYGEPQSGSYLQLPSYGGQQQSYGQQQSYNPPQGYGQQHQYNS	12	1.0212025075820002	30.86587411741243
MASNDYLMYAQQSYGAYGTQPGQIYSQQSSQGYGQQPYSGYSQSTMTSGYGMSSYYSYGQSQNTGYGTQSTPTGYCSTSVYGSSQSSDSSISQQGSYPGYGQQIGPSSTSGSYGSSSQSSSYGQPQSGSYLQLPSYGGQQQSYGQQMSYNPPQGYGQQHQYNS	13	1.0073796032066749	30.345077980471906
MASNDYLMYAGQSYGAYGTQPGQIYSQQSSQPYHQQPYSGYSQSTMTSGYGMSSMYPYGQSQNTGYGTQSWPLGYGSTGGCASSQSSQSSIGQQGSYWGYGQQPKPSSTSGFYGSSSQSSSWGQKQSGSYSQLPSYGGQQYSYGQQQSYNPHQGYWQQWQYHS	13	1.0741034683144444	30.271308557959756
MASNDYLMYAQQSYGAYGTQPGQIYSQQSSQDYHQQPYSGYSQSTMTSGYGMSSMYPYGQSQNTGYGTQSWPLGYGSTGGYGYSQSSDSSISQQGSYPGYGQQIAPSSTSGSYGSSSQSSSYGEPQSGSYLQLPSYGGQQQSYGQQQSYNPPQGYGQQHQYNS	13	1.018101865431121	30.917173504766296
MASNDYLMYAQQSYGAYGTQPGQIYSQQSSQPYHQQPYSGYSQSTMTSGYGMSSMYSYGQSQNTGYGTQSWPLGYGSTGGYGSSQSSQSSIGQQGSYWGYGQQPAPSSTSGFYGSSSQSSSWGQKQSGSYSQLPSYGGQQYSYGQQQSYNPPQGYGQQWQYNS	13	1.057153472746889	31.706388253731348
MASNDYLMYAGQSYGAYGTQPGQIYSQQSSQPYHQQPYSGYSQSTMTSGYGMSSMYPYGQSQNTGYGTQSWPLGYGSTGGCGSSQSSQSSIGQQGSYWGYGQQPAPSSTSGFYGSSSQSSSWGQKQSGSYSQLPSYGGQQYSYGQQQSYNPHQGYWQQWQYHS	13	1.073182610317733	31.24651203695189
MASNDYLQYAQQSYGAYGTQPGQIYSQQSSQPYHQQPYSGYSQSTMTSGYGMSSVYPYGQSQNTGYGTQSWPLGYGSTGGYGSMQSSQSSIGQQGSYWGYGQQPAPSSTSGFYGSSSQSSSWGQKQSGSYSQLPSYGGQQYSYGQQQSYNPPQAYGQQWQYAS	13	1.0579056353042222	31.042167664721386
MASNDYLMYAQQSYGAYGTQPGQIYSQQSSQPYHQQPYSGYSQSTMTSGYGMSSMYPYGQSQNTGYGTQSWPLGYGSTGGYGSSQSSQSSIGQQGSYWGYGQQPAPSSTSGFYGSSSQSSSWGQKQSGSYSQLPSYGGQQYSYIQQQSYNPPQAYGQQWQYNS	13	1.0717248938393331	30.318550674844886
MASNDYLMYAQQSYGAYGTQPGQIYSQQSSQPYHQQPYSGYSQSTMTSGYGMVSMYPYGQSQNTGYGTQSWPLGYGSTGGYGSSQSSQSSIGQQGSYWGYGQQPAPSSTSGFYGSSSQSSSWGQKQSGSYSQLPSYGGQQYSYGQQQSYNPPQAYGQQWQYNS	13	1.0593254774386667	31.33469220028492
MASNDYLMYAQQSYGAYGTQPGQIYSQQSSQPYHQQPYSGYSQSTMTSGYGMSSYYSYGQSQNTGYGTQSTCTGYCSTGVYGYSQSSDSSISQQGSYPGYGQQIAPSSTSGSYGSSSQSSSYGEPQSGSYLQLPSYGGQQQSYGQQQSYNPPQGYGQQHQYNS	13	1.0297288163360747	30.786886298569378
MASNDYLMYAQQSYGAYGTQPGQIYSQQSSQPYHQQPYSGYSQSTMTSGYGMSSMYPYGQSQNTGYGTQSWPLGYGSTGGYGSSQSSQSSIGQQGSYWGYGQQPAPSSTSGFYGSSSQSSSWGQKQSGSYSQLPSYGGQQYSYGQQQSYNPPQAYGQQWQYNS	13	1.0580776154919138	31.59868715965347
MASNDYLMYAGQSYGAYGTQPGQIYSQQSSQPYHQQPYSGYSQSTMTSGYGMSSMYPYGQSQNTGYGTQSWPLGYGSTGGCGSSQSSQSSIGQQGSYWGYGQQPAPSSTSGFYGSSSQSSSWGQKQSGSYSQLPSYGGQQYSYGQQQSYNPHQGYWQQWQYHS	13	1.077548159752222	30.416237709874267
MASNDYLMYAQQSYGAYGTQPGQIYSQQSSQPYHQQPYSGYSQSTMTSGYGMSSMHPYGQSQNTGYGTQSWPLGYGSTGGYGSSQSSQSSIGQQGSYWGYGQQPAPSSTSGFYGSSSQSSSWGQKQSGSYSQLPSYGGQQYSYGQQQSYNPPQAYGQQWQYNS	13	1.046157929045822	30.845142174608085
MASNDYLMYAQQSYGAYGTQPGQIYSQQSSQPYHQQPYSGYSQSTMTSGFGMSSMYSYGQSQNTGYGTQSWPLGYGSTGGYGSSQSSQSSIGQQGSYWGYGQQPAPSSTSGFYGESSQSSSWGQKQSGSYSQLPSYGGQQYSYGQQQSYNPPQAYGQQWQYNS	13	1.0564127212937333	30.84526864795537
MASNDYLQYIQQSYGAYGTQPGQIYSQQSSQPYGQQPYSGYSQSTMTSGYGMSSYYCYGQSQNTGYGTQSTPTGYCSTGVYGSSQSSDSSISQQGSYPGYGQQIAPSSTSGSYGSSSQSSMYGQPQSGSYSQQCSYGHQQQSYGQQQSYNPPQGYGQQHQYNS	13	1.0269075144527848	31.715092935867894
MASNDYLMYAQQSYGAYGTQPGQIYSQQSSQPYHQQPYSGYSQSTMTSGYGMSSMYSYGQSQNTGYGTQSWPLGYGSTGGYTCSQSSQSSIGQQGSYWGYGQQPAPSSTSGFYGSSSQSSSWGQKQSGSYSQLPSYGGQQYSYGQQQSYNPPQAYGQQWQYNS	13	1.0584031610022222	30.61423739325578
MASNDYLMYAQQSYGAYGTQPGQIYSQQSSQPYHQQPYSGYSQSTMTSGYGMSSMYSYGQSQNTGYGTQSWPLGYGSTGGYGSSQSSQSSIGQQGSYWGYGQQPAPSSTSGFYGSSSQSSSWGQKQSGSYSQLPSYGGQQYSYGQQQSYNPPQAYGQQWQYNS	13	1.0505046968432261	30.112861596451523
MASNDYLHYAQQSYGAYGTSPGQIYSQQSSQPYHQQPYSGYSQSTMTSGYGMSSMYPYGQSQNPGYGTQSWPLGYGSTGGYGSSQSSQSSWGQQGSYWGYGQQPAPSSTSGFYGSSSQSSSYGQKQSGSYSQLPSYGGQQYSYGQQQSYNPPQAYGQQWQYNS	13	1.0411577057063557	31.348980865155916
MASNDYLQYAQQSYGAYGTQPGQIYSQQSSQPYHQQPYSGYSQSTMTSGYGMSSVYPYGQSQNTGYGTQSWPLGYGSTGGYGSMQSSQSSIGQQGSYWGYGQQPAPSSTSGFYGSSSQSSSWGQKQSGSYSQLPSYGGQQYSYGQQQSYNPPQAYGQQWQYNS	13	1.0572099045153844	29.86272189728164
MASNDYLQYAQQSYGAYGTQPGQIYSQQSSQPYHQQPYSGYSQSTMTSGYGMSSYYSYGQSQNTGYGTQSTCTGHCSTGVYGSSQSNQFSIGQQGSYWGYGQQPAPSSTSGFYGSSSQSSSWGQKQSGSYSQLPSYGGQQYSYGQQQSYNPPQAYGQQWQYNS	13	1.0486371563363335	31.04907791679229
MASNDYLQYAQQSYGAYGTQPGQIYSQQSSQPYHQQPYSGYSQSTMTSGYGMSSYYSYGQSQNTGYGTQSTCTGYCSTGVYGYSQSSDSSISQQGSYPGYGQQIAPSSTSGSYGSSSQSSSYGEPQSGSYLQLPSYGGQQQSYGQQQSYNPPQGYGQQHQYNS	13	1.0212025075820002	30.86587411741243
MASNDYLMYAQQSYGAYGTQPGQIYSQQSSQPYHQQPYSGYSQETMTSGYGMCSMYPYGQSQNTGYGTQSWPLGYGSTGGYGSSQSSQSSIGQQGSYWGYGQQPAPSSTSGFYGSSSQSSSWGQKQSGSYSQLPSYGGQQYSYGQQQSYNPHQGYWQQWQYHS	14	1.0712090989632257	29.841250140773905
MASNDYLMYAGQSYGAYGTQPGQIYSQQSSQPYHQQPYSGYSQSTMTSGYGMSSMYPYGQSQNTGYGTQSWPLGYGSTGGCASSQSSQSSIGQQGSYWGYGQQPKPSSTSGFYGSSSQSSSWGQKQSGSYSQLPSYGGQQYSYGQQQSYNPHQGYWQQWQYHS	14	1.0741034683144444	30.271308557959756
MASNDYLMYAGQSYGAYGTQPGQIYSQQKSQPYHWQPYSGYSQSTMTSGYGMSSMYPYCQSQNTGYGTQSWPLGYGSTGGCGSSQSSQSSIGQQDSYWGYGQQPAPSSTSGFYGSSSQSSSWGQKQSGSYSQLPSYGGQQYSYIQQQSYNPPQAYGQQWQYNS	14	1.0793857317004598	30.275831642801858
MASNDYLMYAQQSYGAYGTQPGQIYSQQSSQPYHQQPYSGYSQSTMTSGYGMSSMYSYGQSQNTGYGTQSWPLGYGSTGGYGSSQSSQSSIGQQGSYWGYGQQPAPSSTSGFYGSSSQSSSWGQKQSGSYSQLPSYGGQQYSYGQQQSYNPPQGYGQQWQYNS	14	1.057153472746889	31.706388253731348
MASNDYLMYAGQSYGAYGTQPGQIYSQQSSQPYHQQPYSGYSQSTMTSGYGMSSMYPYGQSQNTGYGTQSWPLGYGSTGGCGSSQSSQSSIGQQGSYWGYGQQPAPSSTSGFYGSSSQSSSWGQKQSGSYSQLPSYGGQQYSYGQQQSYNPHQGYWQQWQYHS	14	1.073182610317733	31.24651203695189
MASNDYLQYAQQSYGAYGTQPGQIYSQQSSQPYHQQPYSGYSQSTMTSGYGMSSVYPYGQSQNTGYGTQSWPLGYGSTGGYGSMQSSQSSIGQQGSYWGYGQQPAPSSTSGFYGSSSQSSSWGQKQSGSYSQLPSYGGQQYSYGQQQSYNPPQAYGQQWQYAS	14	1.0579056353042222	31.042167664721386
MASNDYLMYAQQSYGAYGTQPGQIYSQQSSQPYHQQPYSGYSQSTMTSGYGMSSMYPYGQSQNTGYGTQSWPLGYGSTGGYGSSQSSQSSIGQQGSYWGYGQQPAPSSTSGFYGSSSQSSSWGQKQSGSYSQLPSYGGQQYSYIQQQSYNPPQAYGQQWQYNS	14	1.0717248938393331	30.318550674844886
MASNDYLMYAQQSYGAYGTQPGQIYSQQSSQPYHQQPYSGYSQSTMTSGYGMVSMYPYGQSQNTGYGTQSWPLGYGSTGGYGSSQSSQSSIGQQGSYWGYGQQPAPSSTSGFYGSSSQSSSWGQKQSGSYSQLPSYGGQQYSYGQQQSYNPPQAYGQQWQYNS	14	1.0593254774386667	31.33469220028492
MASNDYLMYAQQSYGAYGTQPGQIYSQQSSQPYHQQPYSGYSQSTMTSGYGMSSMYPYGQSQNTGYGTQSWPLGYGSTGGCGSSQSSQSSIGQQGSYWGYGQQPAPSSTSYFYGSSSQSSSWGQKQSGSYSQLPSYGGQQYSYGQQQSYNPHQGYWQQWQYHS	14	1.0813781357590475	30.888175659305322
MASNDYLMYAQQSYGAYGTQPGQIYSQQSSQPYHQQPYSGYSQSTMTSGYGMSSMYPYGQSQNTGYGTQSWPLGYGSTGGYGSSQSSQSSIGQQGSYWGYGQQPAPSSTSGFYGSSSQSSSWGQKQSGSYSQLPSYGGQQYSYGQQQSYNPPQAYGQQWQYNS	14	1.0580776154919138	31.59868715965347
MASNDYLMYAGQSYGAYGTQPGQIYSQQSSQPYHQQPYSGYSQSTMTSGYGMSSMYPYGQSQNTGYGTQSWPLGYGSTGGCGSSQSSQSSIGQQGSYWGYGQQPAPSSTSGFYGSSSQSSSWGQKQSGSYSQLPSYGGQQYSYGQQQSYNPHQGYWQQWQYHS	14	1.077548159752222	30.416237709874267
MASNDYLMYAQQSYGAYGTQPGQIYSQQSSQPYHQQPYSGYSQSTMTSGYGMVSMYPYGQSQNTGYGTQSWPLGYGSTGGYGSSQSSQSSIGQQGSYWGYGQQPAPSSTSGFYGSSSQSSSWGQKQSGSYSQLPSYGGQQYSYGQQQSYNPHQGYWQQWQYHS	14	1.0710038428828148	30.826758774990108
MASNDYLMYAQQSYGAYGTQPGQIYSQQSSQPYHQQPYSGYSQSTMTSGFGMSSMYSYGQSQNTGYGTQSWPLGYGSTGGYGSSQSSQSSIGQQGSYWGYGQQPAPSSTSGFYGESSQSSSWGQKQSGSYSQLPSYGGQQYSYGQQQSYNPPQAYGQQWQYNS	14	1.0564127212937333	30.84526864795537
MASNDYLMYAQQSYGAYGTQPGQIYSQQSSQPYHQQPYSGYSQSTMTSGYGMSSMYPYGQSQNTGYGTQSWPLGYGSTGGCGSSQSSQSSIGQQGSYWGYGQQPAPSSTSGFYGSSSDSSSWGQKQSGSYSQLPSYGGQQYSYGQQQSYNPHQGYWQQWQYHS	14	1.0820289067600002	31.157443461678696
MASNDYLMYAQQSYGAYGTQPGQIYSQQSSQPYHQQPYSGYSQSTMTSGYGMSSMYSYGQSQNTGYGTQSWPLGYGSTGGYTCSQSSQSSIGQQGSYWGYGQQPAPSSTSGFYGSSSQSSSWGQKQSGSYSQLPSYGGQQYSYGQQQSYNPPQAYGQQWQYNS	14	1.0584031610022222	30.61423739325578
MASNDYLMYAQQSYGAYGTQPGQIYSQQSSQPYHQQPYSGYSQSTMTSGYGMSSMYSYGQSQNTGYGTQSWPLGYGSTGGYGSSQSSQSSIGQQGSYWGYGQQPAPSSTSGFYGSSSQSSSWGQKQSGSYSQLPSYGGQQYSYGQQQSYNPPQAYGQQWQYNS	14	1.0505046968432261	30.112861596451523
MASNDYGMYAGQSYLAYGTQPGQIYSQQSSQPFHQQPYSGYSQCTMTSGYGMSSMYPYGQSQNTGYGTQSWPLGYGSTGGYGSSQSSQSSIGQQGSYWGYGQQPAPSSTSGFYGSSSQSSSWGQKQSGSYSQLPSYGGQQYSYIQQQSYNPPQAYGQQWQYNS	14	1.0982717463280458	31.96214816782265
MASNDYLQYAQQSYGAYGTQPGQIYSQQSSQPYHQQPYSGYSQSTMTSGYGMSSVYPYGQSQNTGYGTQSWPLGYGSTGGYGSMQSSQSSIGQQGSYWGYGQQPAPSSTSGFYGSSSQSSSWGQKQSGSYSQLPSYGGQQYSYGQQQSYNPPQAYGQQWQYNS	14	1.0572099045153844	29.86272189728164
MASNDYLMYAGQSYGAYGTQPGQIYSQQSSQPYHQQPYSGYSQSTMTSGYGMSSMYPYGQSQNTGYGTQSWPLGYGSTGGCGSSQSSQSSIGQQGSYWGYGQQPAPSSTSGFYGSSSQSSSWGQKQSGSYSQLPSYGGQQYSYGQQQSYNPPQAYGQQWQYNS	14	1.0531284510637053	30.705245370724164
MASNDYLMYAGQSYGAYGTQPGQIYSQQSSQPYHQQPYSGYSQSTMTSGYGMVSMYPYGQSQNTGYGTQSWPLGYGSTGGYGSSQSSQSSIGQQGSYWGYGMQPAPSSTSGFYGSSSQSSSWGQKQSGSYSQLPSYGGQQYSYGQQQSYNPPQAYGQQWQYNS	14	1.0660467388728574	29.79015066531617
MASNDYLMYAQQSYGAYGTQPGQIYSQQSSQPYHQQPYSGYSQETMTSGYGMCSMYPYGQSQNTGYGTQSWPLGYGSTGGYGSSQSSQSSIGQQGSYWGYGQQPAPSSTSGFYGSSSQSSSWGQKQSGSYSQLPSYGGQQYSYGQQQSYNPHQGYWQQWQYHS	15	1.0712090989632257	29.841250140773905
MASNDYLMYAGQSYGAYGTQPGQIYSQQSSQPYHQQPYSGYSQSTMTSGYGMSSMYPYGQSQNTGYGTQSWPLGYGSTGGCASSQSSQSSIGQQGSYWGYGQQPKPSSTSGFYGSSSQSSSWGQKQSGSYSQLPSYGGQQYSYGQQQSYNPHQGYWQQWQYHS	15	1.0741034683144444	30.271308557959756
MASNDYLMYAGQSYGAYGTQPGQIYSQQKSQPYHWQPYSGYSQSTMTSGYGMSSMYPYCQSQNTGYGTQSWPLGYGSTGGCGSSQSSQSSIGQQDSYWGYGQQPAPSSTSGFYGSSSQSSSWGQKQSGSYSQLPSYGGQQYSYIQQQSYNPPQAYGQQWQYNS	15	1.0793857317004598	30.275831642801858
MASNDYLMYAGQSYGAYGTQPGQIYSQQKSQPYHWQPYSGYSQSTMTSGYGMSSMYPYCQSRNTGYGTQSWPLGYGSTGGYGSSQSSQSSIGQQGSYWGYGQQPAPSSTSGFYGSSSQSISWGQKQSGSYSQLPSYGGQQYSYIQQQSYNPPQAYGQQWQYKS	15	1.0796760030438888	30.765381686551834
MASNDYLMYAGQSYGAYGTQPGQIYSQQSSQPYHQQPYSGYSQSTMTSGYGMSSMYPYGQSQNTGYGTQSWPLGYGSTGGCGSSQSSQSSIGQQGSYWGYGQQPAPSSTSGFYGSSSQSSSWGQKQSGSYSQLPSYGGQQYSYGQQQSYNPHQGYWQQWQYHS	15	1.073182610317733	31.24651203695189
MASNDYGMYAGQSYLAYGTQPGQIYSQQSSQPYHQQPYSGYSQSTMTSGYGMSSMYPYGQSQNTGYGTQSWPLGYGSTGGCGSSQSSQSSAGQQGSYWGYGQQPAPSSTSGFYGSSSQSSSWGQKQSGSYSQLPSYGGQQYSYGQQQSYNPHQGYWQQWQYHS	15	1.067784981991381	30.49520543336237
MASNDYLMYAQQSYGAYGTQPGQIYSQQSSQPYHQQPYSGYSQSTMTSGYGMSSMYPYGQSQNTGYGTQSWPLGYGSTGGYGSSQSSQSSIGQQGSYWGYGQQPAPSSTSGFYGSSSQSSSWGQKQSGSYSQLPSYGGQQYSYIQQQSYNPPQAYGQQWQYNS	15	1.0717248938393331	30.318550674844886
MASNDYLMYAQQSYGAYGTQPGQIYSQQSSQPYHQQPYSGYSQSTMTSGYGMVSMYPYGQSQNTGYGTQSWPLGYGSTGGYGSSQSSQSSIGQQGSYWGYGQQPAPSSTSGFYGSSSQSSSWGQKQSGSYSQLPSYGGQQYSYGQQQSYNPPQAYGQQWQYNS	15	1.0593254774386667	31.33469220028492
MASNDYLMYAQQSYGAYGTQPGQIYSQQSSQPYHQQPYSGYSQSTMTSGYGMSSMYPYGQSQNTGYGTQSWPLGYGSTGGCGSSQSSQSSIGQQGSYWGYGQQPAPSSTSYFYGSSSQSSSWGQKQSGSYSQLPSYGGQQYSYGQQQSYNPHQGYWQQWQYHS	15	1.0813781357590475	30.888175659305322
MASNDYNMYAGQSYGAYGTQPGQIYSQQSSQPFHQQPYSGYSQCTMTSGYGMSSMYPYGQSQNTGYGTCSWPLGYGSTGGYGSSQSSQSSIGQQGSYWGYGQQPAPSSTSGFYGSSSQSSSWSQKQSGSYSQLPSYGGQQYSYIQQQSYNPPQAYGQQWQYNS	15	1.0967170631079777	30.23077600376819
MASNDYLMYAGQSYGAYGTQPGQIYSQQSSQPYHQQPYSGYSQSTMTSGYGMSSMYPYGQSQNTGYGTQSWPLGYGSTGGCGSSQSSQSSIGQQGSYWGYGQQPAPSSTSGFYGSSSQSSSWGQKQSGSYSQLPSYGGQQYSYGQQQSYNPHQGYWQQWQYHS	15	1.077548159752222	30.416237709874267
MASNDYLMYAQQSYGAYGTQPGQIYSQQSSQPYHQQPYSGYSQSTMTSGYGMVSMYPYGQSQNTGYGTQSWPLGYGSTGGYGSSQSSQSSIGQQGSYWGYGQQPAPSSTSGFYGSSSQSSSWGQKQSGSYSQLPSYGGQQYSYGQQQSYNPHQGYWQQWQYHS	15	1.0710038428828148	30.826758774990108
MASNDYGMYAGQSYLAYGTQPGQIYSQQSSQPFHQQPYSGYSQCTMTSGYGMSSMYPYGQSQNTGYGTQSWPLGYGSTGGCGSSQCSQSSIGQQDSYWGYSQQPAPSSTSGFYGSSSQSSSWDQKQSGSYSQLPSYGGQQYSYIQQQSYNPPQAYGQQWQYNS	15	1.1013564258794444	30.33411772991212
MASNDYLMYAQQSYGAYGTQPGQIYSQQSSQPYHQQPYSGYSQSTMTSGYGMSSMYPYGQSQNTGYGTQSWPLGYGSTGGCGSSQSSQSSIGQQGSYWGYGQQPAPSSTSGFYGSSSDSSSWGQKQSGSYSQLPSYGGQQYSYGQQQSYNPHQGYWQQWQYHS	15	1.0820289067600002	31.157443461678696
MASNDYLMYAQQSYGAYGTQPGQIYSQQSSQPYHQQPYSGYSQSTMTSGYGMSSMYSYGQSQNTGYGTQSWPLGYGSTGGYTCSQSSQSSIGQQGSYWGYGQQPAPSSTSGFYGSSSQSSSWGQKQSGSYSQLPSYGGQQYSYGQQQSYNPPQAYGQQWQYNS	15	1.0584031610022222	30.61423739325578
MASNDYLMYAQQSYGAYGTQPYQIYSQQSSQPYHQQPYSGYSQSTMTSGYGMSSMYPYGQSQNTGYGTQSWPLGYGSTGGCGSSQSSQSSIGQQGSYWGYGQQPAPSSTSYFYGSSSQSSSWGQKQSGSYSQLPSYGGQQYSYGQQQSYNPHQGYWQQWQYHS	15	1.0925469593616444	31.184301294296787
MASNDYGMYAGQSYLAYGTQPGQIYSQQSSQPFHQQPYSGYSQCTMTSGYGMSSMYPYGQSQNTGYGTQSWPLGYGSTGGYGSSQSSQSSIGQQGSYWGYGQQPAPSSTSGFYGSSSQSSSWGQKQSGSYSQLPSYGGQQYSYIQQQSYNPPQAYGQQWQYNS	15	1.0982717463280458	31.96214816782265
MASNDYLMYAQQSYGAYGTQPGQIYSQQSSQPYHQQPYSGYSQSTMTSGYGMSSMYPYGQSQNTGYGTQSWPLGYGSTGGYGSSQSSQSSIGQQGSYWGYGQQPAPSSTSGFYGSSSQSSSWGQKQSGSYSQLPSYGGQQYSYIQQQSYNPPQAYGQQWQYNS	15	1.0718708733533333	30.90878610192248
MASNDYGMYAGQSYLAYGTQPGQIYSQQSSQPFHQQPYSGYSQCTMTSGYGMSSMYPYGQSQNTGYGTQSWPLGYGSTGGCGSSQSSQSSIGQQGSYWGYGQQPAMSSTSYFYGSSSQSSSWGQKQSGSYSQLPSYGGQQYSYGQQQSYNPHQGYWQQWQYHS	15	1.0911927775897436	30.553919210129312
MASNDYLMYAGQSYGAYGTQPGQIYSQQSSQPYHQQPYSGYSQSTMTSGYGMVSMYPYGQSQNTGYGTQSWPLGYGSTGGYGSSQSSQSSIGQQGSYWGYGMQPAPSSTSGFYGSSSQSSSWGQKQSGSYSQLPSYGGQQYSYGQQQSYNPPQAYGQQWQYNS	15	1.0660467388728574	29.79015066531617
MASNDYGMYAGQSYLAYGTQPGQIYSQQSSQPFHQQPYSGYSQCTMTSGYGMSSMYPYGQSQNTGYGTQSWPLGYGSTGGYMSSQSSQSSIGQQGSYWGYGQQPAPSSTSGFYGSSSQSSSWGQKQSGSYSQLPSYGGQQYSYIQQQSYNPPQAYGQQWQYNS	-1	1.0401950889858445	30.13134272244806
MASNDYGMYIGQSYLAYGTQPGHIYSQQSSQPFHQQPYSGYSQCTMTSGYGMSSMYPYGQSQNTGYGTQSWPLGYGSTGGCGSSQSSQSSIGQQGSYWGGGQQPAMSSTSYFYGSSSQSSSWGQKQSGSYSQLPSYGGQDYSYGQQQSYNPHQGYWQQWQYHS	-1	0.9763918573333332	30.589385680830333
MASNDYLMYAQQSYGAYGTQPYQIYSQQSSQPYHMQPYSGYSQSTMTSGYGMSSMYPYGQSQNTGYGTQSWPLGYGSTGGCGSSQSSQSSIGQQGSYWGYGQQPAPSSTSYFYGSSSQSSSWGQKQSGSYSQLPSYGGQQYSYGQQQSYNPHQGYWQQWQYHS	16	1.1066283333333333	30.349568957279896
MASNDYLMYAGQSYGAYGTQPGQIYSQQSSQPYHQQPYSGYSQSTMTSGYGMSSMYPYGQSQNTGYGTQSWPLGYGSTGGCASSQSSQSSIGQQGSYWGYGQQPKPSSTSGFYGSSSQSSSWGQKQSGSYSQLPSYGGQQYSYGQQQSYNPHQGYWQQWQYHS	16	1.0741034683144444	30.271308557959756
MASNDYLMYAGQSYGAYGTQPGQIYSQQKSQPYHWQPYSGYSQSTMTSGYGMSSMYPYCQSQNTGYGTQSWPLGYGSTGGCGSSQSSQSSIGQQDSYWGYGQQPAPSSTSGFYGSSSQSSSWGQKQSGSYSQLPSYGGQQYSYIQQQSYNPPQAYGQQWQYNS	16	1.0793857317004598	30.275831642801858
MASNDYLMYAGQSYGAYGTQPGQIYSQQKSQPYHWQPYSGYSQSTMTSGYGMSSMYPYCQSRNTGYGTQSWPLGYGSTGGYGSSQSSQSSIGQQGSYWGYGQQPAPSSTSGFYGSSSQSISWGQKQSGSYSQLPSYGGQQYSYIQQQSYNPPQAYGQQWQYKS	16	1.0796760030438888	30.765381686551834
MASNDYLMYAGQSYGAYGTQPGQIYSQQSSQPYHQQPYSGYSQSTMTSGYGMSSMYPYGQSQNTGYGTQSWPLGYGSTGGCGSSQSSQSSIGQQGSYWGYGQQPAPSSTSGFYGSSSQSSSWGQKQSGSYSQLPSYGGQQYSYGQQQSYNPHQGYWQQWQYHS	16	1.073182610317733	31.24651203695189
MASNDYGMYAGQSYLAYGTQDGQIYSQQSSQPFHQQPYSGYSQCTMTSGYGMSSMYPYGQSQNTGYGTQSWPLGYGSTGGYGSSQSSQSSIGQQGSYWGYGQQPAPSSTSGFYGSSSQSSSWGQKQSGSYSQLPSYGGQQYSYIQQQSYNPPQAYGQQWQYNS	16	1.0984086647372222	30.05650128029548
MASNDYLMYAQQSYGAYGTQPGQIYSQQSSQPYHQQPYSGYSQSTMTSGYGMSSMYPYGQSQNTGYGTQSWPLGYGSTGGYGSSQSSQSSIGQQGSYWGYGQQPAPSSTSGFYGSSSQSSSWGQKQSGSYSQLPSYGGQQYSYIQQQSYNPPQAYGQQWQYNS	16	1.0717248938393331	30.318550674844886
MASNDYNMYAEQSYGAYGTQPGQIYSQQSSQPFHQQPYSGYTQCTMTSGYGMSSMYPYGQSQNTGYGTQSWPLGYGSTGGCGSSQSSCSSIGQQGSYWGYGQQPAPSSTSYFYGSSSQSSSWGQKQSGSYSQLPSYGGQQYSYGQQQSYNPHQGYWQQWQYHS	16	1.0997454166666667	30.67189384740776
MASNDYLMYAQQSYGAYGTQPGQIYSQQSSQPYHQQPYSGYSQSTMTSGYGMSSMYPYGQSQNTGYGTQSWPLGYGSTGGCGSSQSSQSSIGQQGSYWGYGQQPAPSSTSYFYGSSSQSSSWGQKQSGSYSQLPSYGGQQYSYGQQQSYNPHQGYWQQWQYHS	16	1.0813781357590475	30.888175659305322
MASNDYNMYAGQSYGAYGTQPGQIYSQQSSQPFHQQPYSGYSQCTMTSGYGMSSMYPYGQSQNTGYGTCSWPLGYGSTGGYGSSQSSQSSIGQQGSYWGYGQQPAPSSTSGFYGSSSQSSSWSQKQSGSYSQLPSYGGQQYSYIQQQSYNPPQAYGQQWQYNS	16	1.0967170631079777	30.23077600376819
MASNDYLMYAGQSYGAYGTQPGQIYSQQSSQPYHQQPYSGYSQSTMTSGYGMSSMYPYGQSQNTGYGTQSWPLGYGSTGGCGSSQSSQSSIGQQGSYWGYGQQPAPSSTSGFYGSSSQSSSWGQKQSGSYSQLPSYGGQQYSYGQQQSYNPHQGYWQQWQYHS	16	1.077548159752222	30.416237709874267
MASNDYLMYAQQSYGAYGTQPYQIYSQQSSQPYHQQPYSGYSQSTMTSGYGMSSMYPYGQSQNTGYGTQSWPLGYGSTGGCGSSQSSQSSIGQQGSYWGYGQQPAPSSTSYFYGSSSQSSSWGQKQSGSYSQLPSYGGQQYSYGQQQSYNPHQGYWQQWQYHS	16	1.0990249121712874	30.06699953308483
MASNDYGMYAGQSYLAYGTQPGQIYSQQSSQPFHQQPYSGYSQCTMTSGYGMSSMYPYGQSQNTGYGTQSWPLGYGSTGGCGSSQCSQSSIGQQDSYWGYSQQPAPSSTSGFYGSSSQSSSWDQKQSGSYSQLPSYGGQQYSYIQQQSYNPPQAYGQQWQYNS	16	1.1013564258794444	30.33411772991212
MASNDYLMYAQQSYGAYGTQPGQIYSQQSSQPYHQQPYSGYSQSTMTSGYGMSSMYPYGQSQNTGYGTQSWPLGYGSTGGCGSSQSSQSSIGQQGSYWGYGQQPAPSSTSGFYGSSSDSSSWGQKQSGSYSQLPSYGGQQYSYGQQQSYNPHQGYWQQWQYHS	16	1.0820289067600002	31.157443461678696
MASNDYGMYAGQSYLAPGTQPGQIYSQQSSQPFHQQPYSGYSQCTMTSGYGMSSMYPYGQSQNTGYGTQSWPLGYGSTGGYGSSQSSQSSIGQQGSYWGYGQQPAPSSHSGFYGSSSQSSSWGQKQSGSYSQLPSYGGQQYSYIQQQSYNPPQAYGQQWQYNS	16	1.0846276252612	30.098578849390464
MASNDYLMYAQQSYGAYGTQPYQIYSQQSSQPYHQQPYSGYSQSTMTSGYGMSSMYPYGQSQNTGYGTQSWPLGYGSTGGCGSSQSSQSSIGQQGSYWGYGQQPAPSSTSYFYGSSSQSSSWGQKQSGSYSQLPSYGGQQYSYGQQQSYNPHQGYWQQWQYHS	16	1.0925469593616444	31.184301294296787
MASNDYGMYAGQSYLAYGTQPGQIYSQQSSQPFHQQPYSGYSQCTMTSGYGMSSMYPYGQSQNTGYGTQSWPLGYGSTGGYGSSQSSQSSIGQQGSYWGYGQQPAPSSTSGFYGSSSQSSSWGQKQSGSYSQLPSYGGQQYSYIQQQSYNPPQAYGQQWQYNS	16	1.0982717463280458	31.96214816782265
MASNDYLMYAQQSYGAYGTQPGQIYSQQSSQPYHQQPYSGYSQSTMTSGYGMSSMYPYGQSQNTGYGTQSWPLGYGSTGGYGSSQSSQSSIGQQGSYWGYGQQPAPSSTSGFYGSSSQSSSWGQKQSGSYSQLPSYGGQQYSYIQQQSYNPPQAYGQQWQYNS	16	1.0718708733533333	30.90878610192248
MASNDYGMYAGQSYLAYGTQPGQIYSQQSSQPFHQQPYSGYSQCTMTSGYGMSSMYPYGQSQNTGYGTQSWPLGYGSTGGCGSSQSSQSSIGQQGSYWGYGQQPAMSSTSYFYGSSSQSSSWGQKQSGSYSQLPSYGGQQYSYGQQQSYNPHQGYWQQWQYHS	16	1.0911927775897436	30.553919210129312
MASNDYLMYAQQSYGAYGTQPGQIYSQQSSQAYHQQPYSGYSQSTMTSGYGMSSMYPYGQSQNTGYGTCSWPLGYGSTGGYGSSQSSQSSIGQQGSYWGYGQQPAPSSTSGFYGSSSQSSSWSQKQSGSYSQLPSYGGQQYSHIQQQSYNPPQAYGQQWQYNS	16	1.0733416339338888	31.351849942277077
MASNDYGMYAGQSYLAYGTQFGQIYGQQSSQPFHQQPYSGYSQCTMTSGYGMSSMYPYGQSQNTGYGTQSWPLGYGSTGGCGSSQSSQSSIGQQGSYWGYGQQPAMSSTSYFYGSSSFSSSWGQKQSGSYSQLPSYGGQQYSYGQQQSYNPHQGYWQQWQYHS	-1	0.9845314506666668	30.025682237095538
MASNDYGMYAGQSYLAYGTQPGVIYSQQSSQPFHQQPYSGYSQCTMTSGYGMSSMYPYGQSQNTGQGTQSWPLGYGSTGGCGSSQCSQSSIGQQDSYWGYSQQPAPSSTSGFYGSSSQSSSWDQKQSGSYSQLPSYGGQQYSYIQQQSYNWPQAYGQQWQYHS	-1	1.057081748888889	31.00175644414451
MASNDYLMYAQQSYGAYGTQPYQIYSQQSSQPYHMQPYSGYSQSTMTSGYGMSSMYPYGQSQNTGYGTQSWPLGYGSTGGCGSSQSSQSSIGQQGSYWGYGQQPAPSSTSYFYGSSSQSSSWGQKQSGSYSQLPSYGGQQYSYGQQQSYNPHQGYWQQWQYHS	17	1.1066283333333333	30.349568957279896
MASNDYGMYAGQSYLAYGTQPGQIYSQQSSQPFHQQPYSGYSQCTMTSGYGMSSSYPYGQSQNTGYGTQSWPLGYGSTGGCGSSQCSQSSIGQQGSYWGYGQQPAPSSTSGFYGSSSQSSSWGQKQSGSYSQLPSYGGQQYSYIQQQSYNPPQAYGQQWQYNS	17	1.0955161295913334	30.718687624625186
MASNDYLMYAGQSYGAYGTQPGQIYSQQKSQPYHWQPYSGYSQSTMTSGYGMSSMYPYCQSQNTGYGTQSWPLGYGSTGGCGSSQSSQSSIGQQDSYWGYGQQPAPSSTSGFYGSSSQSSSWGQKQSGSYSQLPSYGGQQYSYIQQQSYNPPQAYGQQWQYNS	17	1.0793857317004598	30.275831642801858
MASNDYLMYAGQSYGAYGTQPGQIYSQQKSQPYHWQPYSGYSQSTMTSGYGMSSMYPYCQSRNTGYGTQSWPLGYGSTGGYGSSQSSQSSIGQQGSYWGYGQQPAPSSTSGFYGSSSQSISWGQKQSGSYSQLPSYGGQQYSYIQQQSYNPPQAYGQQWQYKS	17	1.0796760030438888	30.765381686551834
MASNDYLMYAQQSGGAYGTQPYQIYSQQSSQPYHQQPYSGYSQSTMTSGYGMSSMYPYGQSWNTGYGTQSWPLGYGSTGGCGSSQSSQSSIGQQGSYWGYGQQPAPSSTSYFYGSSSQSSSWDQKQSGSYSQLPSYGGQQYSYIQQQSYNPPQAYGQQWQYNS	17	1.0930764286066668	29.596224673079963
MASNDYGMYAGQSYLAYGTQDGQIYSQQSSQPFHQQPYSGYSQCTMTSGYGMSSMYPYGQSQNTGYGTQSWPLGYGSTGGYGSSQSSQSSIGQQGSYWGYGQQPAPSSTSGFYGSSSQSSSWGQKQSGSYSQLPSYGGQQYSYIQQQSYNPPQAYGQQWQYNS	17	1.0984086647372222	30.05650128029548
MASNDYGMYAGQSYLAYGTQPGQIYSQQSSQPFHQQPESGYSQCTMTSGYGMSSMYPYGQSQNTGYGTQSWPLGYGSTGGYGSSQSSQSSIGQQGSYWGYGQQPAPSSTSGFYGSSSQSSSWGQKQSGSYSQLPSYGGQQYSYIQQQSYNPPQAYGQQWQYRS	17	1.0839575710251113	30.17933180322077
MASNDYNMYAEQSYGAYGTQPGQIYSQQSSQPFHQQPYSGYTQCTMTSGYGMSSMYPYGQSQNTGYGTQSWPLGYGSTGGCGSSQSSCSSIGQQGSYWGYGQQPAPSSTSYFYGSSSQSSSWGQKQSGSYSQLPSYGGQQYSYGQQQSYNPHQGYWQQWQYHS	17	1.0997454166666667	30.67189384740776
MASNDYLMYAQQSYGAYGTQPGQIYSQQSSQPYHQQPYSGYSQSTMTSGYGMSSMYPYGQSQNTGYGTQSWPLGYGSTGGCGSSQSSQSSIGQQGSYWGYGQQPAPSSTSYFYGSSSQSSSWGQKQSGSYSQLPSYGGQQYSYGQQQSYNPHQGYWQQWQYHS	17	1.0813781357590475	30.888175659305322
MASNDYNMYAGQSYGAYGTQPGQIYSQQSSQPFHQQPYSGYSQCTMTSGYGMSSMYPYGQSQNTGYGTCSWPLGYGSTGGYGSSQSSQSSIGQQGSYWGYGQQPAPSSTSGFYGSSSQSSSWSQKQSGSYSQLPSYGGQQYSYIQQQSYNPPQAYGQQWQYNS	17	1.0967170631079777	30.23077600376819
MASNDYLMYAQQSYGAYGTQPYQIYSQQSSQPYHMQPYSGYSQSTMTSGYGMSSMYPYGQSQNTGYGTQSWPLGYGSTGGCGSSQSSQSSIGQQGSYWGYGQQPAPSSTDYFFGSSSQSSSWGQKQSGSYSQLPSYGGQQYSYGQQQSYNPHQGYWQQWQYNS	17	1.1117338888888888	30.471119041179723
MASNDYLMYAQQSYGAYGTQPYQIYSQQSSQPYHQQPYSGYSQSTMTSGYGMSSMYPYGQSQNTGYGTQSWPLGYGSTGGCGSSQSSQSSIGQQGSYWGYGQQPAPSSTSYFYGSSSQSSSWGQKQSGSYSQLPSYGGQQYSYGQQQSYNPHQGYWQQWQYHS	17	1.0990249121712874	30.06699953308483
MASNDYGMYAGQSYLAYGTQPGQIYSQQSSQPFHQQPYSGYSQCTMTSGYGMSSMYPYGQSQNTGYGTQSWPLGYGSTGGCGSSQCSQSSIGQQDSYWGYSQQPAPSSTSGFYGSSSQSSSWDQKQSGSYSQLPSYGGQQYSYIQQQSYNPPQAYGQQWQYNS	17	1.1013564258794444	30.33411772991212
MASNDYLMYAQQSYGAYGTQPGQIYSQQSSQPYHQQPYSGYSQSTMTSGYGMSSMYPYGQSQNTGYGTQSWPLGYGSTGGCGSSQSSQSSIGQQGSYWGYGQQPAPSSTSGFYGSSSDSSSWGQKQSGSYSQLPSYGGQQYSYGQQQSYNPHQGYWQQWQYHS	17	1.0820289067600002	31.157443461678696
MASNDYGMYAGQSYLAPGTQPGQIYSQQSSQPFHQQPYSGYSQCTMTSGYGMSSMYPYGQSQNTGYGTQSWPLGYGSTGGYGSSQSSQSSIGQQGSYWGYGQQPAPSSHSGFYGSSSQSSSWGQKQSGSYSQLPSYGGQQYSYIQQQSYNPPQAYGQQWQYNS	17	1.0846276252612	30.098578849390464
MASNDYLMYAQQSYGAYGTQPYQIYSQQSSQPYHQQPYSGYSQSTMTSGYGMSSMYPYGQSQNTGYGTQSWPLGYGSTGGCGSSQSSQSSIGQQGSYWGYGQQPAPSSTSYFYGSSSQSSSWGQKQSGSYSQLPSYGGQQYSYGQQQSYNPHQGYWQQWQYHS	17	1.0925469593616444	31.184301294296787
MASNDYGMYAGQSYLAYGTQPGQIYSQQSSQPFHQQPYSGYSQCTMTSGYGMSSMYPYGQSQNTGYGTQSWPLGYGSTGGYGSSQSSQSSIGQQGSYWGYGQQPAPSSTSGFYGSSSQSSSWGQKQSGSYSQLPSYGGQQYSYIQQQSYNPPQAYGQQWQYNS	17	1.0982717463280458	31.96214816782265
MASNDYGMYAGQSYLAYGTQPGQIYSQQSSQPFHQQPYSGYSQCTMTSGYGMSSMYPYGQSQNTGYGTQSWPLGYGSTGGCGSSQCSQSSIGQQDSYWGYSQQPAPSSTSGFYGSSSQSSSWGQKQSGSYSQLPSYDGQQYSYGQQQSYNPHQGYWQQWQYHS	17	1.0932345945180002	30.85564463414634
MASNDYGMYAGQSYLAYGTQPGQIYSQQSSQPFHQQPYSGYSQCTMTSGYGMSSMYPYGQSQNTGYGTQSWPLGYGSTGGCGSSQSSQSSIGQQGSYWGYGQQPAMSSTSYFYGSSSQSSSWGQKQSGSYSQLPSYGGQQYSYGQQQSYNPHQGYWQQWQYHS	17	1.0911927775897436	30.553919210129312
MASNDYGMYAGQSYLAYGTQPGQIYSQQSSQPFHQQPYSGYSQCTMTSGYGMSSMYPYGQSQNTGYGTQSWPLGYGSTGGYGSSQSSQSSIGQQDSYWGYSQQPAPSSTSGFYGSSSQSSSWDQKQSGSYSQLPSYGGQQYSYIQQQSYNPPQAYGQQWQYNS	17	1.1019786766315112	31.160769722610237
MASNDYGMYAGQSYLAYGTQPGQIYSQQSSQPFHQQPYSGYSQCTMTSGYGMSSMYPYGQSQNTGYGTQSWPLGYGSTGGYGSSQKSQSSIGQQDSYWGYSQQPAPSSTSGFYGSSSQSSSWDQKQSGSYSQLPSYGGQQYSYIQQQSYNPPQAYGQQWQYNS	-1	1.0809947782553333	30.492659383526604
MASNDYLMYAQQSYGAYGTQPYQIYSQQSSQPYHMQPYSGYSQSTMTSGYGMSSMYPYGQSQNTGYGTQSWPLGYGSTGGCGSSQSSQSSIGQQGSYWGYGQQPAPSSTSYFYGSSSQSSSWGQKQSGSYSQLPSYGGQQYSYGQQQSYNPHQGYWQQWQYHS	18	1.1066283333333333	30.349568957279896
MASNDYGMYAGQSYLAYGTQPGQIYSQQSSQPFHQQPYSGYSQCTMTSGYGMSSSYPYGQSQNTGYGTQSWPLGYGSTGGCGSSQCSQSSIGQQGSYWGYGQQPAPSSTSGFYGSSSQSSSWGQKQSGSYSQLPSYGGQQYSYIQQQSYNPPQAYGQQWQYNS	18	1.0955161295913334	30.718687624625186
MASNDYGMYAGQSYLAYGTQPGQIYSQQSSQPFHQQPYPGYSQCTMTSGYGMSSMYPYGQSQNTGYGTQSWPLGYGSTGGCGISQCSQSSIGQQDSYWGYSQQPAPSSTSGFYGSSSQSSSWDQKQSGSYQQLPSYGGQQYSYIQQQSYNPPQAYGQQWQYNS	18	1.1057579602842422	29.803139918561904
MASNDYGMYAGQSYLAYGTQDGQIYSQQSSQPFHQQPYSGYSQCTMTSGYGMSSMYPYGQSQNTGYGTQSWPLGYGSTGGYGSSQSSQSSIGQQGSYWGYGQQPAPSSTSGFYGSSSQSSSWEQKQSGSYSQLPSYGGQQYSYIQQQSYNPPQAYGQQWQYNS	18	1.0931234861766668	30.75016297204816
MASNDYLMYAQQSGGAYGTQPYQIYSQQSSQPYHQQPYSGYSQSTMTSGYGMSSMYPYGQSWNTGYGTQSWPLGYGSTGGCGSSQSSQSSIGQQGSYWGYGQQPAPSSTSYFYGSSSQSSSWDQKQSGSYSQLPSYGGQQYSYIQQQSYNPPQAYGQQWQYNS	18	1.0930764286066668	29.596224673079963
MASNDYGMYAGQSYLAYGTQDGQIYSQQSSQPFHQQPYSGYSQCTMTSGYGMSSMYPYGQSQNTGYGTQSWPLGYGSTGGYGSSQSSQSSIGQQGSYWGYGQQPAPSSTSGFYGSSSQSSSWGQKQSGSYSQLPSYGGQQYSYIQQQSYNPPQAYGQQWQYNS	18	1.0984086647372222	30.05650128029548
MASFDYLMYAQQSYGAYGTQPYQIYSQQSPQPYHMQPYSGYSQSTYTSGYGMSSMYPYGQSQNTGYGTQSWPLGYGSTGGCGSSQSSQSSIGQQGSYWGYGQQPAPSSTSYFYGSSSQSSSWGQKQSGSYSQLPSYGGQQYSYGQQQSYNPHQGYWQQWQYHS	18	1.1305950907919335	30.21474738540421
MASNDYNMYAEQSYGAYGTQPGQIYSQQSSQPFHQQPYSGYTQCTMTSGYGMSSMYPYGQSQNTGYGTQSWPLGYGSTGGCGSSQSSCSSIGQQGSYWGYGQQPAPSSTSYFYGSSSQSSSWGQKQSGSYSQLPSYGGQQYSYGQQQSYNPHQGYWQQWQYHS	18	1.0997454166666667	30.67189384740776
MASNDYGMYAGQSYLAYGFQDGQIYSQQSSQPFHQQPYSGYSQCTMTSGYGMSSMYPYGQSQNTGYGTQSWPLGYGSTGGYGSSQSSQSSIGQQGSYWGYGQQPAPSSTSGFYGSSSQSSSWGQKQSGSYSQLPSYGGQYYSYIQQQSYNPPQAYGQQWDYNS	18	1.1001166379986667	30.639820480332823
MASNDYNMYAGQSYGAYGTQPGQIYSQQSSQPFHQQPYSGYSQCTMTSGYGMSSMYPYGQSQNTGYGTCSWPLGYGSTGGYGSSQSSQSSIGQQGSYWGYGQQPAPSSTSGFYGSSSQSSSWSQKQSGSYSQLPSYGGQQYSYIQQQSYNPPQAYGQQWQYNS	18	1.0967170631079777	30.23077600376819
MASNDYLMYAQQSYGAYGTQPYQIYSQQSSQPYHMQPYSGYSQSTMTSGYGMSSMYPYGQSQNTGYGTQSWPLGYGSTGGCGSSQSSQSSIGQQGSYWGYGQQPAPSSTDYFFGSSSQSSSWGQKQSGSYSQLPSYGGQQYSYGQQQSYNPHQGYWQQWQYNS	18	1.1117338888888888	30.471119041179723
MASNDYLMYAQQSYGAYGTQPYQIYSQQSSQPYHQQPYSGYSQSTMTSGYGMSSMYPYGQSQNTGYGTQSWPLGYGSTGGCGSSQSSQSSIGQQGSYWGYGQQPAPSSTSYFYGSSSQSSSWGQKQSGSYSQLPSYGGQQYSYGQQQSYNPHQGYWQQWQYHS	18	1.0990249121712874	30.06699953308483
MASNDYGMYAGQSYLAYGTQPGQIYSQQSSQPFHQQPYSGYSQCTMTSGYGMSSMYPYGQSQNTGYGTQSWPLGYGSTGGCGSSQCSQSSIGQQDSYWGYSQQPAPSSTSGFYGSSSQSSSWDQKQSGSYSQLPSYGGQQYSYIQQQSYNPPQAYGQQWQYNS	18	1.1013564258794444	30.33411772991212
MASNDYGMYAGQSYLAYGTQDGQIYSQQSSQPFHQQPYSGYSQCTMTSGYGMSSMYPYGQSQNTGYGTQSWPLGYGSTKGYGSSQSSQSSIGQQGSYWGYGQQPAPSSTSGFYGSSSQSSSWGQKQSGSYSQLPSYGGQQYSYIQQQSYNPHQGYWQQWQYNS	18	1.1112609619405127	30.239112218788392
MASNDYNMYAEQSYGDYGTQPGQIYSQQSSQHFHQQPYSGYTQCTMTSGYGMSSMYPYGQSQNTGYGTQSWPLGYGSTGGCGSCQSSCSSIGQQGSYWGAGQQPAPSSTSYFYGSSSQSSSWGQKQSGSYSQLPSYGGQQYSYGQQQSYNPHQGYWQQWQYHS	18	1.1023638505747126	30.716498008396982
MASNDYLMYAQQSYGAYGTQPYQIYSQQSSQPYHQQPYSGYSQSTMTSGYGMSSMYPYGQSQNTGYGTQSWPLGYGSTGGCGSSQSSQSSIGQQGSYWGYGQQPAPSSTSYFYGSSSQSSSWGQKQSGSYSQLPSYGGQQYSYGQQQSYNPHQGYWQQWQYHS	18	1.0925469593616444	31.184301294296787
MASNDYGMYAGQSYLAYGTQPGQIYSQQSSQPFHQQPYSGYSQCTMTSGYGMSSMYPYGQSQNTGYGTQSWPLGYGSTGGYGSSQSSQSSIGQQGSYWGYGQQPAPSSTSGFYGSSSQSSSWGQKQSGSYSQLPSYGGQQYSYIQQQSYNPPQAYGQQWQYNS	18	1.0982717463280458	31.96214816782265
MASNDYGMYAGQSYLAYGTQPGQIYSQQSSQPFHQQPYSGYSQCTMTSGYGMSSMYPYGQSQNTGYGTQSWPLGYGSTGGCGSSQCSQSSIGQQDSYWGYSQQPAPSSTSGFYGSSSQSSSWGQKQSGSYSQLPSYDGQQYSYGQQQSYNPHQGYWQQWQYHS	18	1.0932345945180002	30.85564463414634
MASNDYGMYAGQSYLAYGTQPGQIYSQQSSQPFHQQPYSGYSQCTMTSGYGMSSMYPYGQSQNTGYGTQSWPLGYGSTGGCGSSQSSQSSIGQQGSYWGYGQQPAMSSTSYFYGSSSQSSSWGQKQSGSYSQLPSYGGQQYSYGQQQSYNPHQGYWQQWQYHS	18	1.0911927775897436	30.553919210129312
MASNDYGMYAGQSYLAYGTQPGQIYSQQSSQPFHQQPYSGYSQCTMTSGYGMSSMYPYGQSQNTGYGTQSWPLGYGSTGGYGSSQSSQSSIGQQDSYWGYSQQPAPSSTSGFYGSSSQSSSWDQKQSGSYSQLPSYGGQQYSYIQQQSYNPPQAYGQQWQYNS	18	1.1019786766315112	31.160769722610237
MASNDYNMYAEQSYGDYGTQPGQIYSQQSSKHFHQQPYSGYTQCTMTSGYGMSSMYPYGQSQNTGYGTQSWPLGYGSTKGYGSSQSSQSSIGQQGSYWGYGQQPAPSSTSGFYGSSSQSSSWGQKQSGSYSQLPSYGGQQYSYIQQQSYNPHQGYWQQWQYNS	-1	1.0867716965526062	30.8834234375
MASNDYGMYAGQSYLAYGTQDGQIYSQQSSQPFHQQPYSGASQCTMTSGYGMSSMYPYGQSQNTGYGTQSWPLGYGSTGGCGSCQSSCSSIGQQGSYWGAGQQPAPSSTSYFYGSSSQSSSWGQKQSGSYSQLPSYGGQQYSYGQQQSYNPHQGYWQQWQYHS	-1	1.037677898118911	30.9731117517938
MASNDYLMYAQQSYGAYGTQPYQIYSQQSSQPYHMQPYSGYSQSTMTSGYGMSSMYPYGQSQNTGYGTQSWPLGYGSTGGCGSSQSSQSSIGQQGSYWGYGQQPAPSSTSYFYGSSSQSSSWGQKQSGSYSQLPSYGGQQYSYGQQQSYNPHQGYWQQWQYHS	19	1.1066283333333333	30.349568957279896
MASFDYLMYAQQSYGAYGTQPYQIYSQQSPQPYHMQPYSGYSQSTYTSGYGMSSMYPYGQSQNTGYGTQSWPLGYGSTGGCGSSQSSQSSIGQQGSYWGYGQQPAPSSTSYFYGSSSQHSSWGQKQSGSYSQLPSYGGQQYSYGQQQSYNPHQGYWQQWQYHS	19	1.1127326043843333	31.032555626457363
MASNDYGMYAGQSYLAYGTQPGQIYSQQSSQPFHQQPYPGYSQCTMTSGYGMSSMYPYGQSQNTGYGTQSWPLGYGSTGGCGISQCSQSSIGQQDSYWGYSQQPAPSSTSGFYGSSSQSSSWDQKQSGSYQQLPSYGGQQYSYIQQQSYNPPQAYGQQWQYNS	19	1.1057579602842422	29.803139918561904
MASNDYLMYAQQSYGAYGTQPYQIYSQQSSQPYHMQPYSGYSQSTMTSGYGMSSMYPYGQSQNTGYGTQSWPLGYGSTGGCGSSQSSQSSIGQQGSYWGYGQQPAPSSTDYFFGSSSQSSSWGQKQSGSYSQLPSYGGQQYSYGQQQSYNPHQGYWQQWQYNS	19	1.1126901957903448	29.883253954574737
MASNDYLMYAQQSYGAYGTQPYQIYSQQSSQPYHMQPYSGYSQSTMTSGYGMSSMYPYGQSQNTGYGTQSWPLGYGSTGGCGSSQSSQSSIGQQGSYWGYGQQPAPSSTSYFYGSSSQSSSWGQKKSGSYSQLPSYGGQQYSYGQQQSYNPHQGYWQQWQYHS	19	1.0962570480662053	30.91897375476372
MASNDYGMYAGQSYLAYGTQDGQIYSQQSSQPFHQQPYSGYSQCTMTSGYGMSSMYPYGQSQNTGYGTQSWPLGYGSTGGYGSSQSSQSSIGQQGSYWGYGQQPAPSSTSGFYGSSSQSSSWGQKQSGSYSQLPSYGGQQYSYIQQQSYNPPQAYGQQWQYNS	19	1.0984086647372222	30.05650128029548
MASFDYLMYAQQSYGAYGTQPYQIYSQQSPQPYHMQPYSGYSQSTYTSGYGMSSMYPYGQSQNTGYGTQSWPLGYGSTGGCGSSQSSQSSIGQQGSYWGYGQQPAPSSTSYFYGSSSQSSSWGQKQSGSYSQLPSYGGQQYSYGQQQSYNPHQGYWQQWQYHS	19	1.1305950907919335	30.21474738540421
MASNDYNMYAEQSYGAYGTQPGQIYSQQSSQPFHQQPYSGYTQCTMTSGYGMSSMYPYGQSQNTGYGTQSWPLGYGSTGGCGSSQSSCSSIGQQGSYWGYGQQPAPSSTSYFYGSSSQSSSWGQKQSGSYSQLPSYGGQQYSYGQQQSYNPHQGYWQQWQYHS	19	1.0997454166666667	30.67189384740776
MASNDYGMYAGQSYLAYGFQDGQIYSQQSSQPFHQQPYSGYSQCTMTSGYGMSSMYPYGQSQNTGYGTQSWPLGYGSTGGYGSSQSSQSSIGQQGSYWGYGQQPAPSSTSGFYGSSSQSSSWGQKQSGSYSQLPSYGGQYYSYIQQQSYNPPQAYGQQWDYNS	19	1.1001166379986667	30.639820480332823
MASNDYNMYAGQSYGAYGTQPGQIYSQQSSQPFHQQPYSGYSQCTMTSGYGMSSMYPYGQSQNTGYGTCSWPLGYGSTGGYGSSQSSQSSIGQQGSYWGYGQQPAPSSTSGFYGSSSQSSSWSQKQSGSYSQLPSYGGQQYSYIQQQSYNPPQAYGQQWQYNS	19	1.0967170631079777	30.23077600376819
MASNDYLMYAQQSYGAYGTQPYQIYSQQSSQPYHMQPYSGYSQSTMTSGYGMSSMYPYGQSQNTGYGTQSWPLGYGSTGGCGSSQSSQSSIGQQGSYWGYGQQPAPSSTDYFFGSSSQSSSWGQKQSGSYSQLPSYGGQQYSYGQQQSYNPHQGYWQQWQYNS	19	1.1117338888888888	30.471119041179723
MASNDYLMYAQQSYGAYGTQPYQIYSQQSSQPYHQQPYSGYSQSTMTSGYGMSSMYPYGQSQNTGYGTQSWPLGYGSTGGCGSSQSSQSSIGQQGSYWGYGQQPAPSSTSYFYGSSSQSSSWGQKQSGSYSQLPSYGGQQYSYGQQQSYNPHQGYWQQWQYHS	19	1.0990249121712874	30.06699953308483
MASNDYGMYAGQSYLAYGTQPGQIYSQQSSQPFHQQPYSGYSQCTMTSGYGMSSMYPYGQSQNTGYGTQSWPLGYGSTGGCGSSQCSQSSIGQQDSYWGYSQQPAPSSTSGFYGSSSQSSSWDQKQSGSYSQLPSYGGQQYSYIQQQSYNPPQAYGQQWQYNS	19	1.1013564258794444	30.33411772991212
MASNDYGMYAGQSYLAYGTQDGQIYSQQSSQPFHQQPYSGYSQCTMTSGYGMSSMYPYGQSQNTGYGTQSWPLGYGSTKGYGSSQSSQSSIGQQGSYWGYGQQPAPSSTSGFYGSSSQSSSWGQKQSGSYSQLPSYGGQQYSYIQQQSYNPHQGYWQQWQYNS	19	1.1112609619405127	30.239112218788392
MASNDYNMYAEQSYGDYGTQPGQIYSQQSSQHFHQQPYSGYTQCTMTSGYGMSSMYPYGQSQNTGYGTQSWPLGYGSTGGCGSCQSSCSSIGQQGSYWGAGQQPAPSSTSYFYGSSSQSSSWGQKQSGSYSQLPSYGGQQYSYGQQQSYNPHQGYWQQWQYHS	19	1.1023638505747126	30.716498008396982
MASNDYGMYAGQSYLAYGTQPGQIYSQQSSQPFHQQPYPGYSQCTMTSGYGMSSMYPYGQSQNTGYGTQSWPLGYGSTGGCGISQCSQSSIGQQDSYWGYGQQPAPSSTSYFYGSSSQSSSWGQKQSGSYSQLPSYGGQQYSYGQQQSYNPHQGYWQQWQYHS	19	1.1167760000000002	30.594705596058034
MASNDYGMYAGQSYLAYGTQPGQIYSQQSSQPFHQQPYSGYSQCTMTSGYGMSSMYPYGQSQNTGYGTQSWPLGYGSTGGYGSSQSSQSSIGQQGSYWGYGQQPAPSSTSGFYGSSSQSSSWGQKQSGSYSQLPSYGGQQYSYIQQQSYNPPQAYGQQWQYNS	19	1.0982717463280458	31.96214816782265
MASFDYLMYAQQSYGAYGTQPYQIYSQQSPQPYHMQPYSGYSQSTYTSGYGMSSMYPYGQSQNTGYGTQSWPLGYGSTGGCGSSQSSQSSIGQQGSYWGYGQQPAPSSTSYFYGSSSQSSSWGQKQSGSYSQLPSYGGQQYSYGQQQSYNPHQGYWQQWQYHS	19	1.130568183089885	30.44073927671371
MASFDYLMYAQQSYGAYGTQPYQIYSQQSPQPYHMQPYSGYSQSTYTSGYGMSSMYPYGQSQNTGYGTQSWPLGYGSTGGCGSSQSSQSSIGQQGSYWGYSQQPAPSSTSGFYGSSSQSSSWDQKQSGSYQQLPSYGGQQYSYIQQQSYNPPCAYGQQWQYNS	19	1.1238075596314943	29.900288142668533
MASNDYGMYAGQSYLAYGTQPGQIYSQQSSQPFHQQPYSGYSQCTMTSGYGMSSMYPYGQSQNTGYGTQSWPLGYGSTGGYGSSQSSQSSIGQQDSYWGYSQQPAPSSTSGFYGSSSQSSSWDQKQSGSYSQLPSYGGQQYSYIQQQSYNPPQAYGQQWQYNS	19	1.1019786766315112	31.160769722610237
MASFDYLMYAQQSYGAYGTQPYQIYSQQSPQPYHMQPYSGYSQSTYTSGYGMSSMYPYGQSQNTGYGTQSWPLGYGSTGGCGSSQSSQSSIGQQGSYWGYAQQPAPSSTDYFFGSSSQSSSWGQKQSGSYSQLPSYGGQQYSYGQQQSYNPHQGYWQQWQYNS	-1	1.0614576127183333	30.311208641902514
MASFDYLMYAQQSYGAYGTQPYQIYSQQSPQPYHMQPYSGYSQSTYTSGYGMSSMYPYGQSQNTGYGTQSWPLGYGSTGGCGSSQSSQSSIGQQGSYWGYGQQPAPSSTSYFYGSSSQSSSWGQKQSGIYSQLPSYGGQQYSYGQQQSYNPHQGYWQQWQYHS	-1	1.0240346225641026	29.909600724293746
