# Supplementary material for: Targeted modulation of protein liquid–liquid phase separation by evolution of amino-acid sequence
Source: PLoS Comput Biol. 2021 Aug 24;17(8):e1009328. doi: 10.1371/journal.pcbi.1009328 (PMC8415608; doi:10.1371/journal.pcbi.1009328)
Supplement: S1 Data — The supporting data archive contains the raw data used in the figures; a series of Lammps scripts that can be used to generate the simulation data; analysis scripts used to post-process the data; and a full listing of all sequences across all genetic-algorithm runs reported alongside their phase-diagram widths. (ZIP) [file pcbi.1009328.s009.zip › README.txt]

Supporting data for
    SM Lichtinger, A Garaizar, R Collepardo-Guevara, A Reinhardt, 'Targeted modulation of protein liquid–liquid phase separation by evolution of amino-acid sequence'.

# Index of contents

analysis_scripts: Selection of scripts to illustrate the data analysis pipeline
    density_fit: contains example raw densities for FUS at 200K from 10mio step simulation, and a script used to fit densities to two phases
        densities_chunk_example.dat
        example_output.txt
        density_analysis.py
    phase_diagram: contains an example raw data phase diagram for FUS, and a script used to fit it to a theoretical model as described in the paper.
        phase_diagram_example.dat
        phase_diagram_example_fitted.dat
        example_output.dat
        phaseDiagram.py
        
lammps_input: Example LAMMPS input script as used through the paper, with pair parameters and an example FUS, hnRNPA1 and LAF1 simulation box.
    FUS.dat
    hnRNPA1.dat
    LAF1.dat
    run.txt
    set_pair_param.txt
    set_pair_param_catpi.txt
    
sequences_ga_runs: Contains the full sequence populations with phase diagram widths from all GA runs.
    FUS_dummy.dat
    FUS_3rep.dat
    FUS_catpi.dat
    FUS_min.dat
    hnRNPA1_3rep.dat
    LAF1.dat
    FUS_RNA.dat
    hnRNPA1_RNA.dat

raw-figure-data: Contains the raw data shown in the figures of the main text and SI.
    For contents see separate README file.
